# Supplementary material for: A Novel Prognostic Signature of Mitophagy-Related E3 Ubiquitin Ligases in Breast Cancer
Source: Int J Mol Sci. 2025 Feb 12;26(4):1551. doi: 10.3390/ijms26041551 (PMC11855622; doi:10.3390/ijms26041551)
Supplement: Supplementary file 1 [file ijms-26-01551-s001.zip]

Archive with 11 entries (11 files):
- .DS_Store
- supplementary.pdf
- Table S1.xlsx
- Table S2.xlsx
- Table S3.xlsx
- Table S4.xlsx
- Table S5.xlsx
- Table S6.xlsx
- Table S7.xlsx
- Table S8.xlsx
- Table S9.xlsx
