# Supplementary material for: A Novel Prognostic Signature of Mitophagy-Related E3 Ubiquitin Ligases in Breast Cancer
Source: Int J Mol Sci. 2025 Feb 12;26(4):1551. doi: 10.3390/ijms26041551 (PMC11855622; doi:10.3390/ijms26041551)
Supplement: Supplementary file 1 [file ijms-26-01551-s001.zip › Table S1.xlsx]

## Sheet: Table S1-1
Table S1-1 Statistical differences in ASUW expression levels across molecular subtypes
Comparison	ARIH1	SIAH2	UBR5	WWP2
Normal-vs-Luminal	1.65e-06	1.62e-12	1.64e-10	2.8e-08
Normal-vs-HER2 Positive	0.548	0.783	0.925	0.0853
Normal-vs-TNBC	1.86e-07	1.54e-05	0.0143	0.0568
Luminal-vs-HER2 Positive	0.462	<1E-12	0.0376	0.875
Luminal-vs-TNBC	0.0526	1.11e-16	0.207	0.00284
HER2 Positive-vs-TNBC	0.147	0.00304	0.216	0.0105

## Sheet: Table S1-2
Table S1-2 Statistical differences in ASUW expression levels across breast cancer stages
Comparison	ARIH1	SIAH2	UBR5	WWP2
Normal-vs-Stage1	2.05e-05	1.62e-12	0.000122	0.592
Normal-vs-Stage2	8.76e-08	1.62e-12	6.36e-08	0.00664
Normal-vs-Stage3	9.58e-08	1.11e-16	1.02e-07	1.65e-05
Normal-vs-Stage4	2.16e-05	0.049	0.599	0.692
Stage1-vs-Stage2	0.92	0.763	0.914	0.509
Stage1-vs-Stage3	0.6	0.265	0.132	0.291
Stage1-vs-Stage4	0.148	0.169	0.336	0.522
Stage2-vs-Stage3	0.6	0.301	0.0972	0.419
Stage2-vs-Stage4	0.229	0.253	0.354	0.236
Stage3-vs-Stage4	0.198	0.29	0.191	0.15

## Sheet: data sources
http://ualcan.path.uab.edu/index.html
