# Supplementary material for: A Novel Prognostic Signature of Mitophagy-Related E3 Ubiquitin Ligases in Breast Cancer
Source: Int J Mol Sci. 2025 Feb 12;26(4):1551. doi: 10.3390/ijms26041551 (PMC11855622; doi:10.3390/ijms26041551)
Supplement: Supplementary file 1 [file ijms-26-01551-s001.zip › Table S2.xlsx]

## Sheet: Sheet1
Table S2 Differentially expressed genes between high and low-risk group
ID	baseMean	log2FoldChange	lfcSE	stat	pvalue	padj	change
SIAH2	6645.37	-1.44878	0.050413	-28.7383	1.2686e-181	3.90933e-177	down
SCARNA5	120.298	5.06596	0.186309	27.1912	8.26248e-163	1.27308e-158	up
AL162581.1	3923.42	4.14523	0.158197	26.203	2.45818e-151	2.52504e-147	up
SNORA73B	230.426	3.69456	0.144779	25.5187	1.22377e-143	9.42796e-140	up
SCARNA7	43.2679	4.00909	0.167983	23.866	6.91154e-126	4.25972e-122	up
SNORA23	29.6773	4.35259	0.18547	23.468	8.66745e-122	4.4516e-118	up
SCARNA10	44.8861	4.13913	0.17658	23.4405	1.65083e-121	7.26741e-118	up
SNORA74B	27.7249	4.71685	0.204594	23.0547	1.32e-117	5.08463e-114	up
NFE4	57.4629	4.69243	0.2136	21.9683	5.78965e-107	1.98238e-103	up
SNORD17	68.2228	2.84253	0.132204	21.501	1.52283e-102	4.69276e-99	up
RNU4-2	153.331	3.42369	0.164785	20.7768	7.02148e-96	1.96704e-92	up
RN7SL3	54.5815	3.09987	0.151898	20.4076	1.43206e-92	3.67752e-89	up
SNORD15B	23.4469	3.0187	0.148516	20.3257	7.61325e-92	1.80469e-88	up
SCARNA6	31.5339	2.77517	0.138058	20.1015	7.16256e-90	1.57658e-86	up
ZFP42	14.5131	4.10728	0.221561	18.5379	1.02184e-76	2.09926e-73	up
CHGA	379.75	3.89945	0.215083	18.13	1.8473e-73	3.5579e-70	up
SCARNA21	23.1173	2.94159	0.166578	17.6589	8.68757e-70	1.5748e-66	up
SNORA12	9.41252	2.69527	0.153135	17.6006	2.43706e-69	4.17225e-66	up
MINDY4B	22.9853	-1.8401	0.105431	-17.453	3.26358e-68	5.29319e-65	down
SCARNA13	51.1429	1.91196	0.114151	16.7494	5.72389e-63	8.81937e-60	up
TUBA3D	428.97	-2.1505	0.131821	-16.3138	7.87592e-60	1.15573e-56	down
TRPM8	43.755	2.40457	0.149495	16.0847	3.2688e-58	4.5787e-55	up
CYP1B1	6116.19	1.36203	0.0854208	15.945	3.08642e-57	4.13527e-54	up
SIAH2-AS1	31.7165	-1.38997	0.0871995	-15.9401	3.33671e-57	4.28433e-54	down
TUBA3E	104.703	-2.26109	0.143001	-15.8117	2.58585e-56	3.18743e-53	down
NPM1P29	5.08037	2.21166	0.139928	15.8057	2.84194e-56	3.36836e-53	up
SNORA2C	6.40654	2.12599	0.134766	15.7754	4.59453e-56	5.24389e-53	up
AL359922.2	37.8282	1.38781	0.0889076	15.6096	6.2664e-55	6.89663e-52	up
RNVU1-7	11.3241	3.174	0.203684	15.583	9.50152e-55	1.00965e-51	up
H4C3	11.7783	1.91921	0.12477	15.382	2.16295e-53	2.22178e-50	up
MIR133A1HG	7.96443	2.10728	0.139974	15.0548	3.21172e-51	3.19266e-48	up
ZNF460	185.197	1.2044	0.0801345	15.0297	4.6937e-51	4.52003e-48	up
ST7-OT4	11.3318	1.73002	0.115503	14.9782	1.0195e-50	9.52028e-48	up
OLAH	18.4328	2.34638	0.157373	14.9097	2.85001e-50	2.58312e-47	up
ACE2	104.272	2.23285	0.149889	14.8967	3.46444e-50	3.05029e-47	up
ST7-AS2	5.10505	2.75245	0.185389	14.8469	7.28718e-50	6.23783e-47	up
SLC26A7	62.2085	1.575	0.107029	14.7157	5.11301e-49	4.25845e-46	up
AC027018.1	4.7158	2.88173	0.196025	14.7008	6.37174e-49	5.16715e-46	up
AC012513.2	5.80102	2.26757	0.154328	14.6932	7.12714e-49	5.63154e-46	up
OSTCP8	3.11939	2.55144	0.173727	14.6865	7.86662e-49	6.06044e-46	up
RNF222	15.462	1.96753	0.13406	14.6764	9.12544e-49	6.85877e-46	up
AGO2	4299.26	0.773004	0.0527486	14.6545	1.2609e-48	9.2514e-46	stable
EGFR-AS1	4.45794	2.70238	0.184442	14.6517	1.3147e-48	9.42182e-46	up
CAMKV	13.5278	2.48473	0.170177	14.6008	2.77537e-48	1.94377e-45	up
AC020636.1	2.77258	-1.96303	0.134944	-14.5469	6.10835e-48	4.18299e-45	down
PEX11G	335.762	-0.854162	0.0588302	-14.5191	9.17029e-48	6.14329e-45	stable
ANKRD36C	274.496	1.15538	0.0798722	14.4654	2.00404e-47	1.31397e-44	up
AL138828.1	7.21538	2.16929	0.150156	14.4469	2.62182e-47	1.68321e-44	up
RNU6ATAC	3.25767	2.28117	0.15792	14.4451	2.69262e-47	1.69338e-44	up
SNORA47	4.09909	2.2073	0.152966	14.43	3.34991e-47	2.06462e-44	up
GPR52	3.10625	2.53228	0.175657	14.416	4.10266e-47	2.47897e-44	up
CLRN1-AS1	11.5083	-1.78561	0.124029	-14.3967	5.42442e-47	3.21459e-44	down
AFAP1-AS1	345.903	2.37866	0.165342	14.3863	6.31052e-47	3.66915e-44	up
SEMA3B	2281.3	-1.36995	0.0954542	-14.3519	1.03697e-46	5.91762e-44	down
SERPINA1	14395.9	-1.63093	0.113789	-14.333	1.36161e-46	7.62896e-44	down
ODCP	14.0182	1.26345	0.0882011	14.3247	1.53454e-46	8.44437e-44	up
SCARNA12	12.1693	1.66819	0.116564	14.3114	1.85757e-46	1.00426e-43	up
FMNL2	2086.6	0.842261	0.0590593	14.2613	3.81436e-46	2.02661e-43	stable
AC018682.1	17.2639	1.31388	0.0925867	14.1908	1.04455e-45	5.45572e-43	up
TAF9BP1	3.61172	2.32543	0.164184	14.1636	1.54005e-45	7.90968e-43	up
SOS1	3915.09	0.486721	0.0346705	14.0385	9.06203e-45	4.57796e-42	stable
UBR5	12264.7	0.591229	0.0422489	13.994	1.69693e-44	8.43431e-42	stable
FBXW4	3965.7	-0.488141	0.0350404	-13.9308	4.11878e-44	2.01467e-41	stable
AC099804.1	4.10701	2.09253	0.150247	13.9273	4.32528e-44	2.08262e-41	up
AC002543.1	3.93065	2.64842	0.190442	13.9067	5.77114e-44	2.73605e-41	up
APCDD1L-DT	94.2102	1.68012	0.120897	13.8972	6.58934e-44	3.07662e-41	up
AC010978.1	4.9393	1.70986	0.123124	13.8873	7.56552e-44	3.47969e-41	up
DSG1	170.796	2.40377	0.173173	13.8807	8.28917e-44	3.75646e-41	up
HNRNPA1P68	3.98973	2.21399	0.159564	13.8753	8.94673e-44	3.99569e-41	up
TMEM65	2365.24	0.704059	0.0508475	13.8465	1.33577e-43	5.88045e-41	stable
AL035425.4	17.2891	2.47933	0.17919	13.8363	1.53944e-43	6.68161e-41	up
SLC12A1	116.725	2.01194	0.145446	13.8329	1.61342e-43	6.90544e-41	up
ROS1	22.4855	2.1487	0.155528	13.8155	2.05541e-43	8.67664e-41	up
IGF2BP3	56.3966	2.01293	0.14594	13.7928	2.81462e-43	1.1721e-40	up
NUDCD1	1987.45	0.627153	0.0456282	13.7448	5.46902e-43	2.24711e-40	stable
NPM1P26	12.0207	1.33143	0.0970853	13.7141	8.36307e-43	3.39101e-40	up
ZBTB20	154.675	1.2352	0.0902265	13.6899	1.16596e-42	4.66625e-40	up
SNORA28	4.04858	2.19765	0.160552	13.6881	1.19637e-42	4.7266e-40	up
ANKRD36	310.521	1.03649	0.0758201	13.6704	1.52467e-42	5.94739e-40	up
AKR1B15	150.931	1.89586	0.139109	13.6286	2.70894e-42	1.04349e-39	up
NUDT18	595.129	-0.752632	0.0552374	-13.6254	2.8286e-42	1.07417e-39	stable
AC108860.1	5.31242	1.77814	0.130509	13.6246	2.85832e-42	1.07417e-39	up
RGS20	29.6284	1.47182	0.108157	13.6083	3.57612e-42	1.32773e-39	up
LBP	760.689	2.23635	0.164523	13.5929	4.41343e-42	1.6191e-39	up
EML4	4217.24	0.519774	0.0382419	13.5917	4.48295e-42	1.62525e-39	stable
A2ML1	857.09	2.30648	0.17019	13.5524	7.66683e-42	2.74722e-39	up
PCP2	217.459	-1.33883	0.0990918	-13.511	1.34637e-41	4.76893e-39	down
TRIM67	25.4494	1.44455	0.107084	13.4899	1.79384e-41	6.2817e-39	up
AL359922.3	5.67278	1.60869	0.119509	13.4609	2.6564e-41	9.19772e-39	up
AC087286.4	4.26163	2.10231	0.156243	13.4554	2.86234e-41	9.80065e-39	up
PABPC1P1	7.69938	1.22321	0.0910245	13.4382	3.61113e-41	1.22286e-38	up
AC104791.1	2.82789	2.31372	0.172514	13.4117	5.16227e-41	1.72914e-38	up
TMEM75	12.9959	1.66819	0.124526	13.3963	6.35313e-41	2.10514e-38	up
MTCO1P15	3.299	2.40989	0.180549	13.3476	1.22385e-40	4.01216e-38	up
SNORA7B	4.52439	1.96533	0.147286	13.3436	1.29046e-40	4.18599e-38	up
CBX5P1	3.55604	2.20839	0.165559	13.339	1.37311e-40	4.40769e-38	up
AP000919.1	2.68803	2.26951	0.170303	13.3263	1.62711e-40	5.16917e-38	up
GLA	2979.06	-0.917458	0.0688617	-13.3232	1.69676e-40	5.33545e-38	stable
CYP2F1	5.84486	2.2576	0.169496	13.3195	1.78311e-40	5.55033e-38	up
AL355075.4	11.472	2.8818	0.216733	13.2966	2.42282e-40	7.46617e-38	up
AMER1	706.707	0.714031	0.0537333	13.2884	2.70143e-40	8.24229e-38	stable
AL162578.1	3.51784	2.43898	0.184176	13.2427	4.97567e-40	1.50324e-37	up
AL353593.2	17.4518	1.48143	0.112077	13.218	6.90912e-40	2.0671e-37	up
AC007319.1	13.4571	1.75343	0.132693	13.2142	7.26067e-40	2.15139e-37	up
AL138847.2	3.63667	2.12673	0.161254	13.1887	1.01873e-39	2.98983e-37	up
ABCC2	121.84	1.34507	0.102042	13.1816	1.12053e-39	3.25756e-37	up
TTC21B-AS1	4.21622	1.75616	0.133337	13.1709	1.29134e-39	3.71905e-37	up
SNORA22	6.51895	1.6144	0.122635	13.1643	1.40786e-39	4.01709e-37	up
AC008957.3	17.4274	1.45882	0.110824	13.1634	1.42494e-39	4.02854e-37	up
SNORD94	21.6841	1.19992	0.09121	13.1556	1.57977e-39	4.42565e-37	up
RN7SL396P	4.41554	2.27519	0.173117	13.1425	1.87959e-39	5.21815e-37	up
HIVEP2	2289.5	0.606088	0.0461551	13.1315	2.17171e-39	5.96184e-37	stable
SNORA53	12.2202	1.58703	0.120861	13.131	2.18616e-39	5.96184e-37	up
LRP12	979.258	0.780284	0.0594953	13.1151	2.70002e-39	7.29858e-37	stable
AC009951.4	4.3646	1.99733	0.15238	13.1076	2.97878e-39	7.98208e-37	up
BACH1-IT1	12.775	1.07432	0.0820244	13.0976	3.39928e-39	9.03036e-37	up
OTUD4P1	7.16591	1.52207	0.116322	13.085	4.01323e-39	1.05702e-36	up
CHCHD5	1238.08	-0.639245	0.0488614	-13.0828	4.1274e-39	1.07788e-36	stable
CCDC96	344.176	-0.783976	0.0599638	-13.0742	4.62676e-39	1.19422e-36	stable
CHORDC1P4	5.91226	1.3816	0.105677	13.0738	4.65039e-39	1.19422e-36	up
RIBC1	244.147	-0.809275	0.0619199	-13.0697	4.9052e-39	1.24924e-36	stable
AC005183.1	4.74167	2.10958	0.16149	13.0632	5.3426e-39	1.34949e-36	up
DDX21	7479.5	0.534637	0.0409363	13.0602	5.5577e-39	1.38118e-36	stable
SNORA54	3.64235	2.17764	0.166731	13.0608	5.51678e-39	1.38118e-36	up
Z99289.1	13.7335	1.38508	0.106067	13.0586	5.67833e-39	1.39987e-36	up
LINC01482	6.65847	1.52207	0.116659	13.0472	6.59397e-39	1.6127e-36	up
RHBDL1	282.125	-1.13187	0.0870897	-12.9966	1.27919e-38	3.10389e-36	down
CYP1B1-AS1	59.2585	1.03448	0.0796278	12.9914	1.36847e-38	3.2946e-36	up
AC006141.1	5.03174	2.1195	0.16316	12.9904	1.3876e-38	3.31476e-36	up
AC009927.1	10.4133	1.44638	0.111396	12.9842	1.5045e-38	3.56636e-36	up
CELF2-AS1	13.8204	1.67449	0.129043	12.9762	1.66965e-38	3.92764e-36	up
AL022238.2	3.33006	1.92578	0.148516	12.9668	1.88702e-38	4.40533e-36	up
CCDC24	1162.58	-0.695565	0.0536691	-12.9602	2.05582e-38	4.76333e-36	stable
AC092139.3	3.7749	2.22505	0.171751	12.9551	2.19863e-38	5.0562e-36	up
PWAR5	88.8045	1.46317	0.11297	12.9518	2.29454e-38	5.23766e-36	up
C18orf15	4.7775	2.14846	0.16597	12.9449	2.51162e-38	5.69103e-36	up
FREM3	4.69009	1.68971	0.130582	12.9398	2.68357e-38	6.03626e-36	up
RN7SL128P	5.74314	1.85265	0.143221	12.9356	2.83583e-38	6.33254e-36	up
STPG4	6.85694	1.6391	0.126731	12.9337	2.90387e-38	6.43781e-36	up
ABCC4	804.255	1.07815	0.0834187	12.9246	3.27109e-38	7.20013e-36	up
SNORA79B	4.3019	1.86918	0.144684	12.9191	3.5142e-38	7.68039e-36	up
MZT2B	4207.84	-0.839747	0.0650642	-12.9065	4.13944e-38	8.96731e-36	stable
TET1	289.316	0.939179	0.0727705	12.906	4.16123e-38	8.96731e-36	stable
SLC25A32	1988.19	0.492087	0.0381602	12.8953	4.78591e-38	1.02419e-35	stable
RNF182	111.585	1.6798	0.130478	12.8742	6.28733e-38	1.33621e-35	up
SF3A3P1	4.46042	1.53454	0.119241	12.8693	6.70372e-38	1.41494e-35	up
MZT2A	2353.63	-0.765372	0.0595217	-12.8587	7.68493e-38	1.61101e-35	stable
C9orf116	561.619	-0.868451	0.0675625	-12.854	8.16428e-38	1.69993e-35	stable
GLYATL2	1715.48	1.95306	0.152013	12.848	8.82983e-38	1.82617e-35	up
AL031772.1	9.83546	1.27817	0.0995254	12.8427	9.45472e-38	1.94238e-35	up
NPIPB13	15.9268	-1.34324	0.105013	-12.7913	1.83452e-37	3.74387e-35	down
TMEM219	7205.33	-0.491811	0.0384756	-12.7824	2.05541e-37	4.16708e-35	stable
PLAC9P1	119.105	-2.01303	0.157589	-12.7739	2.29353e-37	4.61945e-35	down
LINC00624	46.4733	1.15175	0.0901749	12.7724	2.33777e-37	4.6478e-35	up
AL590004.3	35.5069	1.52362	0.119288	12.7726	2.3338e-37	4.6478e-35	up
ATP2B2	97.4168	1.71934	0.134664	12.7676	2.48664e-37	4.88079e-35	up
MDN1	3788.65	0.540854	0.0423605	12.7679	2.47875e-37	4.88079e-35	stable
AC022395.1	6.74208	1.57126	0.123142	12.7597	2.75158e-37	5.36663e-35	up
AP002505.2	7.29439	1.52874	0.119819	12.7587	2.78671e-37	5.40096e-35	up
RPS3P2	5.23668	1.65701	0.129891	12.757	2.85126e-37	5.49153e-35	up
IZUMO4	111.713	-0.849323	0.0665895	-12.7546	2.93863e-37	5.58994e-35	stable
SNAPC2	1750.22	-0.584185	0.0458018	-12.7546	2.93795e-37	5.58994e-35	stable
PABPC3	48.2424	0.813756	0.0638265	12.7495	3.1378e-37	5.93217e-35	stable
AC011676.5	5.44182	1.52891	0.119952	12.746	3.28218e-37	6.1673e-35	up
ABCA13	108.169	2.19127	0.172018	12.7386	3.60655e-37	6.73573e-35	up
SLC36A1	1126.93	0.537954	0.0422348	12.7372	3.67201e-37	6.81666e-35	stable
LPIN1	2296.72	0.794216	0.0623781	12.7323	3.91234e-37	7.21933e-35	stable
MTDH	12244.4	0.530117	0.0416558	12.7261	4.23282e-37	7.7642e-35	stable
AC092835.1	46.8659	0.987354	0.0776048	12.7228	4.41465e-37	8.04981e-35	stable
MAPRE3-AS1	4.89117	1.56818	0.123269	12.7216	4.48463e-37	8.12932e-35	up
TAS2R13	3.38036	2.32442	0.182965	12.7042	5.60603e-37	1.01027e-34	up
PDE7A	3165.21	0.661369	0.0521822	12.6742	8.21617e-37	1.47203e-34	stable
ZNF688	786.982	-0.641885	0.0506611	-12.6702	8.65321e-37	1.54137e-34	stable
PRELID1P3	3.11934	1.86655	0.14739	12.664	9.35914e-37	1.65754e-34	up
AL592429.1	9.95877	1.90244	0.150298	12.6578	1.0131e-36	1.78399e-34	up
AF117829.1	393.815	0.771601	0.0609725	12.6549	1.05096e-36	1.84014e-34	stable
AC024451.1	3.7543	2.17553	0.172009	12.6477	1.15136e-36	2.00455e-34	up
TET3	2709.1	0.544702	0.0430842	12.6427	1.22693e-36	2.12411e-34	stable
EFCAB12	213.158	-1.0956	0.086665	-12.6417	1.24278e-36	2.13953e-34	down
SNORA14B	8.30711	1.39977	0.110742	12.64	1.27097e-36	2.1759e-34	up
AC067931.2	2.96493	1.97541	0.156394	12.6309	1.42603e-36	2.42787e-34	up
GAD1	143.385	-1.76653	0.139919	-12.6253	1.53118e-36	2.59257e-34	down
MAL2-AS1	15.2038	1.23185	0.0975767	12.6244	1.54909e-36	2.60856e-34	up
HNRNPRP1	3.60815	1.76271	0.139658	12.6216	1.60459e-36	2.68733e-34	up
FOXN2	961.094	0.585732	0.0465632	12.5793	2.7441e-36	4.57093e-34	stable
AC074367.1	2.48173	2.14938	0.171223	12.5531	3.82419e-36	6.33581e-34	up
AC120349.3	2.61828	2.22763	0.177472	12.552	3.87527e-36	6.38611e-34	up
FBXL13	103.978	1.04535	0.0833368	12.5437	4.30272e-36	7.0528e-34	up
SERPINA6	2287.98	-2.97258	0.237002	-12.5424	4.37317e-36	7.13035e-34	down
TPRG1	3913.79	-1.58743	0.126585	-12.5404	4.48829e-36	7.27953e-34	down
PHBP12	5.69508	1.4204	0.113299	12.5368	4.69581e-36	7.53677e-34	up
AC022960.1	3.31279	1.74129	0.138893	12.5369	4.68853e-36	7.53677e-34	up
RPL12P11	3.48448	1.90274	0.151868	12.5289	5.18513e-36	8.27902e-34	up
EEF1A1P32	3.75856	2.3075	0.184248	12.5239	5.52406e-36	8.77472e-34	up
CITED1	293.245	-1.67295	0.133631	-12.5191	5.86839e-36	9.27386e-34	down
OTUD6B	1009.35	0.590781	0.047269	12.4983	7.62837e-36	1.19328e-33	stable
UBE2CP1	3.3293	1.81715	0.14539	12.4984	7.61412e-36	1.19328e-33	up
UBXN11	1549.91	-0.65615	0.0525206	-12.4932	8.13278e-36	1.26576e-33	stable
SRP72P2	6.97295	1.35125	0.108182	12.4905	8.41004e-36	1.30233e-33	up
CAPN6	664.339	1.87026	0.149771	12.4875	8.73354e-36	1.34566e-33	up
ART3	346.959	2.38867	0.191398	12.4801	9.58552e-36	1.46959e-33	up
BTBD18	8.055	1.30631	0.104762	12.4694	1.09626e-35	1.6724e-33	up
VXN	259.446	1.50842	0.12101	12.4653	1.15483e-35	1.75307e-33	up
TMC1	13.2729	1.20434	0.0966458	12.4614	1.21245e-35	1.83151e-33	up
RN7SKP97	6.90092	1.3495	0.108374	12.4523	1.358e-35	2.04136e-33	up
DOK1	1141.25	-0.701864	0.0564162	-12.4408	1.56889e-35	2.33848e-33	stable
AL157384.1	2.91761	1.65461	0.132999	12.4407	1.57082e-35	2.33848e-33	up
RBM12B-AS1	35.7008	0.828863	0.0666689	12.4325	1.74012e-35	2.57805e-33	stable
CCDC153	123.697	-0.931981	0.0750604	-12.4164	2.12899e-35	3.13909e-33	stable
CYP7B1	360.966	0.927423	0.0748016	12.3984	2.66508e-35	3.91082e-33	stable
GAPDHP42	3.47732	1.79879	0.145092	12.3976	2.6925e-35	3.91681e-33	up
Z84478.1	2.83729	2.17237	0.175226	12.3975	2.69458e-35	3.91681e-33	up
AC004672.1	2.94199	2.24285	0.180937	12.3958	2.75448e-35	3.98507e-33	up
KLF7-IT1	12.045	1.31181	0.105866	12.3913	2.91181e-35	4.19301e-33	up
AC003681.1	248.444	0.923621	0.0745573	12.3881	3.03284e-35	4.34697e-33	stable
MYH2	12.2417	1.53613	0.124011	12.3871	3.07043e-35	4.38048e-33	up
IFT43	1216.53	-0.4759	0.0385036	-12.3599	4.30701e-35	6.11635e-33	stable
DUTP1	2.96753	1.83243	0.148297	12.3565	4.49378e-35	6.3523e-33	up
TTLL4	2028.91	0.719127	0.0582493	12.3457	5.14026e-35	7.23299e-33	stable
SPRY3	175.095	0.59467	0.0482073	12.3357	5.81869e-35	8.1504e-33	stable
LRP8	869.464	0.914202	0.0741953	12.3216	6.93368e-35	9.66824e-33	stable
AL020995.1	3.13381	2.0895	0.169662	12.3157	7.45926e-35	1.03078e-32	up
AC044781.1	2.88904	2.24574	0.182348	12.3157	7.45673e-35	1.03078e-32	up
AC087620.1	3.02119	1.61842	0.131422	12.3147	7.55267e-35	1.03903e-32	up
SCARNA8	3.89657	1.67389	0.136381	12.2736	1.25481e-34	1.71859e-32	up
CIRBP	16449.2	-0.540956	0.0441101	-12.2638	1.41727e-34	1.9325e-32	stable
KRT79	31.9368	1.96068	0.159886	12.263	1.43137e-34	1.94314e-32	up
AL645924.2	7.84215	1.35046	0.110162	12.2589	1.50601e-34	2.03549e-32	up
PLEKHG1	1356.39	0.756562	0.0617416	12.2537	1.60534e-34	2.16027e-32	stable
AGTPBP1	1021.32	0.555982	0.0454208	12.2407	1.88431e-34	2.52464e-32	stable
MCUR1P1	3.0094	1.95214	0.159486	12.2402	1.89604e-34	2.52937e-32	up
APCDD1L	324.114	1.35734	0.111043	12.2235	2.32726e-34	3.09124e-32	up
AC017101.1	2.54966	2.05137	0.16813	12.2011	3.06492e-34	4.05359e-32	up
H2AZP1	3.06384	1.75363	0.143753	12.1989	3.15004e-34	4.14835e-32	up
AC008953.1	2.49892	2.27681	0.186697	12.1953	3.29478e-34	4.3205e-32	up
GSN-AS1	49.4447	0.994226	0.0815556	12.1908	3.4808e-34	4.5451e-32	stable
PDSS1P1	3.80978	2.06873	0.169809	12.1827	3.84486e-34	4.99929e-32	up
AL022097.1	3.48169	2.16069	0.177409	12.1791	4.01531e-34	5.19898e-32	up
AC002558.3	2.71539	2.25048	0.184866	12.1736	4.29623e-34	5.53944e-32	up
SUMO4	9.12747	1.14271	0.0938904	12.1706	4.45599e-34	5.71126e-32	up
HNRNPA1P14	12.599	1.23573	0.101535	12.1704	4.46655e-34	5.71126e-32	up
AL121601.2	3.92768	1.82359	0.149879	12.1671	4.65542e-34	5.92816e-32	up
AC009303.2	4.00809	1.82649	0.150261	12.1555	5.36468e-34	6.80322e-32	up
AC020661.3	3.1272	1.89363	0.155853	12.1501	5.73267e-34	7.24007e-32	up
PHACTR2	1857.26	0.572459	0.0471467	12.1421	6.31956e-34	7.94872e-32	stable
SLC22A18	1557.85	-0.727967	0.0599819	-12.1365	6.76966e-34	8.48024e-32	stable
RBM12B	1523.25	0.426094	0.0351627	12.1178	8.49994e-34	1.06046e-31	stable
PTDSS1	6050.02	0.541389	0.0447024	12.111	9.23897e-34	1.14802e-31	stable
ZMYND10	912.133	-1.10403	0.0911709	-12.1095	9.40492e-34	1.16394e-31	down
AC011944.2	3.39965	2.03271	0.167912	12.1058	9.83525e-34	1.21233e-31	up
AC099811.5	4.43295	1.64876	0.136218	12.1038	1.00853e-33	1.2382e-31	up
SNRPCP3	12.771	-0.714188	0.0590689	-12.0908	1.18171e-33	1.44506e-31	stable
SNORA20	2.8743	2.09631	0.173415	12.0884	1.21611e-33	1.48125e-31	up
CPA4	335.122	1.47826	0.122336	12.0836	1.28995e-33	1.56501e-31	up
SPEF1	173.029	-1.11866	0.0926906	-12.0687	1.54557e-33	1.86777e-31	down
MTCO1P11	4.91318	1.586	0.131434	12.0669	1.57975e-33	1.90162e-31	up
FAM9C	3.58869	2.09278	0.173547	12.0589	1.74112e-33	2.08772e-31	up
ADGRL2	2223.14	0.835042	0.0693908	12.0339	2.35758e-33	2.81594e-31	stable
PPARGC1B	350.74	0.749691	0.0623049	12.0326	2.39446e-33	2.84894e-31	stable
AC087521.2	11.1347	1.22727	0.102026	12.0289	2.50392e-33	2.96772e-31	up
CLCN5	670.722	0.610822	0.0508147	12.0206	2.77017e-33	3.27071e-31	stable
SMG1P3	135.149	0.846219	0.0704107	12.0183	2.84663e-33	3.34816e-31	stable
AP000753.2	3.40993	1.74783	0.145437	12.0177	2.8673e-33	3.35965e-31	up
TP53TG1	1158.46	-0.675703	0.0562395	-12.0147	2.97316e-33	3.47049e-31	stable
PKIB	3173.87	-1.05771	0.0880459	-12.0132	3.0297e-33	3.52315e-31	down
SLC2A12	159.448	1.27945	0.106521	12.0112	3.10236e-33	3.59407e-31	up
AC005550.2	3.8382	2.08955	0.173991	12.0095	3.16605e-33	3.65412e-31	up
CCDC144CP	14.1554	1.36871	0.113979	12.0085	3.20634e-33	3.68681e-31	up
AL022238.1	3.55138	1.7676	0.147294	12.0005	3.53176e-33	4.0459e-31	up
AC020916.2	3.30691	1.60504	0.133756	11.9998	3.56319e-33	4.06678e-31	up
AC005072.1	3.46303	2.03217	0.169564	11.9847	4.27428e-33	4.86037e-31	up
RPL26P35	3.38815	2.03056	0.169538	11.977	4.68977e-33	5.31324e-31	up
C16orf71	235.314	-0.810599	0.0677201	-11.9698	5.11254e-33	5.77099e-31	stable
RIF1	4603.51	0.443917	0.0370907	11.9684	5.20207e-33	5.85062e-31	stable
RAMP3	1881.55	-1.13528	0.0949164	-11.9608	5.70153e-33	6.36588e-31	down
AC092821.2	84.7863	1.208	0.100995	11.961	5.68713e-33	6.36588e-31	up
AC011379.1	4.50927	1.63531	0.136743	11.959	5.82383e-33	6.47896e-31	up
KCNV2	4.90115	1.32054	0.110442	11.9569	5.97256e-33	6.62052e-31	up
Z95331.1	42.2831	0.918632	0.0768531	11.9531	6.2554e-33	6.90919e-31	stable
RPL6P2	2.30521	1.89559	0.158623	11.9503	6.47094e-33	7.12173e-31	up
SLC26A9	52.0335	1.94701	0.162937	11.9495	6.53433e-33	7.1659e-31	up
PAG1	946.42	0.688099	0.0576386	11.9382	7.48661e-33	8.18111e-31	stable
AL592301.1	3.8601	1.44184	0.12083	11.9329	7.97913e-33	8.65792e-31	up
AC022540.1	4.06838	1.62996	0.136591	11.9331	7.9521e-33	8.65792e-31	up
BRD7P4	3.04248	1.70566	0.142956	11.9313	8.1284e-33	8.78894e-31	up
CLCA2	1741.27	2.10604	0.176614	11.9245	8.82025e-33	9.47055e-31	up
AL353625.1	69.0955	0.711485	0.059665	11.9247	8.80239e-33	9.47055e-31	stable
EIF4BP5	2.85113	2.08525	0.174902	11.9224	9.04521e-33	9.67837e-31	up
H2BC3	4.23189	2.14631	0.180035	11.9217	9.12658e-33	9.73165e-31	up
NME3	3423.41	-0.77564	0.0650685	-11.9204	9.27088e-33	9.85143e-31	stable
AC069542.1	3.02556	1.62129	0.136122	11.9105	1.04307e-32	1.10458e-30	up
C9orf131	5.15568	1.56049	0.131106	11.9025	1.14801e-32	1.21154e-30	up
CCNE2	534.11	0.823042	0.0691674	11.8993	1.19379e-32	1.25556e-30	stable
AP004290.1	4.00342	1.88288	0.158239	11.8989	1.1986e-32	1.25632e-30	up
RPL17P25	2.79146	2.02778	0.17044	11.8973	1.22239e-32	1.27692e-30	up
CLEC7A	780.303	0.896141	0.0753755	11.889	1.34979e-32	1.40524e-30	stable
TUBB8P1	6.88942	1.14336	0.0962989	11.873	1.6347e-32	1.69612e-30	up
STXBP2	3452.29	-0.55844	0.0470694	-11.8642	1.81657e-32	1.8785e-30	stable
TDRD6	94.6774	0.892122	0.0752612	11.8537	2.05939e-32	2.12248e-30	stable
ARGFXP2	6.37128	1.42489	0.120232	11.8511	2.12293e-32	2.18068e-30	up
PCSK4	330.655	-0.948443	0.0800494	-11.8482	2.19807e-32	2.25036e-30	stable
Z95152.1	9.05684	1.29545	0.10934	11.8478	2.20827e-32	2.25332e-30	up
LINC01634	8.27271	2.14172	0.180837	11.8434	2.32946e-32	2.36913e-30	up
TET2-AS1	3.40653	1.82004	0.153722	11.8398	2.4297e-32	2.46295e-30	up
AC006518.2	4.78992	1.47909	0.12494	11.8384	2.47115e-32	2.49675e-30	up
ATAD2B	1374.59	0.428868	0.0362624	11.8268	2.83746e-32	2.85749e-30	stable
AC027644.2	4.96994	1.37619	0.116542	11.8085	3.527e-32	3.54032e-30	up
LINC02605	11.2571	1.3078	0.110818	11.8013	3.84127e-32	3.83083e-30	up
NANOS1	462.242	1.04882	0.0888708	11.8016	3.83063e-32	3.83083e-30	up
C1orf195	3.01113	1.91956	0.162767	11.7933	4.2249e-32	4.19982e-30	up
AC010200.1	3.48433	1.60652	0.136266	11.7896	4.41872e-32	4.37837e-30	up
AC020763.3	14.9915	0.956203	0.081119	11.7877	4.51927e-32	4.46365e-30	stable
SIRT3	1627.03	-0.454707	0.0385914	-11.7826	4.79951e-32	4.7253e-30	stable
RPS3AP38	13.2631	1.14703	0.0973763	11.7794	4.98514e-32	4.89242e-30	up
MPRIP-AS1	3.61385	1.72439	0.146404	11.7783	5.05114e-32	4.94146e-30	up
BPI	105.036	1.70397	0.14481	11.7669	5.78148e-32	5.63804e-30	up
ANKRD36B	151.463	0.865919	0.0736026	11.7648	5.92722e-32	5.74381e-30	stable
AC087749.1	3.19669	1.82362	0.155006	11.7649	5.9211e-32	5.74381e-30	up
AC098591.3	6.46582	1.12086	0.0953167	11.7593	6.32226e-32	6.10742e-30	up
MCRIP2	1845.53	-0.677882	0.0576509	-11.7584	6.39289e-32	6.15636e-30	stable
RAP2A	2792.72	0.537172	0.045695	11.7556	6.60794e-32	6.34362e-30	stable
RBMS1	3508.69	0.536475	0.0456924	11.741	7.85343e-32	7.51587e-30	stable
AC004898.1	4.13549	1.74659	0.148764	11.7406	7.89121e-32	7.52865e-30	up
CRIP1	539.897	-0.918313	0.0782204	-11.7401	7.943e-32	7.55468e-30	stable
HMGB3P14	3.89241	1.64495	0.140175	11.7349	8.43947e-32	8.00217e-30	up
NINJ1	6914.31	-0.489537	0.0417252	-11.7324	8.69403e-32	8.21825e-30	stable
TSPYL6	2.97491	2.1534	0.183701	11.7223	9.8008e-32	9.23613e-30	up
COPS9	2808.94	-0.619438	0.0528491	-11.7209	9.96214e-32	9.35955e-30	stable
DCHS2	134.817	1.41262	0.120547	11.7184	1.02648e-31	9.61457e-30	up
ABAT	4169.98	-1.03397	0.088362	-11.7015	1.25241e-31	1.16953e-29	down
ADAMTS3	152.952	0.921478	0.0787521	11.701	1.2597e-31	1.17278e-29	stable
CARS1-AS1	3.53984	1.49308	0.127787	11.6841	1.53618e-31	1.42587e-29	up
FAF1-AS1	2.91613	1.92171	0.164501	11.6821	1.57402e-31	1.45661e-29	up
CHMP2A	7346.61	-0.531246	0.0454916	-11.6779	1.65347e-31	1.52555e-29	stable
SMIM22	3184.77	-0.975288	0.0835369	-11.6749	1.71178e-31	1.57463e-29	stable
AF178030.1	10.78	1.59988	0.137196	11.6613	2.00894e-31	1.84248e-29	up
THOC7-AS1	3.15077	1.77223	0.15214	11.6487	2.3289e-31	2.12959e-29	up
AC131571.1	3.79462	1.7677	0.151784	11.6461	2.40131e-31	2.18931e-29	up
MPG	1696.99	-0.507523	0.0435847	-11.6445	2.44649e-31	2.22393e-29	stable
RDH10-AS1	28.0934	1.29506	0.111288	11.6371	2.66937e-31	2.41939e-29	up
CARD19	1782.36	-0.536564	0.0461217	-11.6336	2.7797e-31	2.512e-29	stable
RPL7P11	3.60693	1.54369	0.132706	11.6324	2.82031e-31	2.54125e-29	up
AL158212.4	2.50451	1.92804	0.165751	11.6321	2.82917e-31	2.5418e-29	up
AC090739.1	27.0929	0.976969	0.0839967	11.631	2.86596e-31	2.56736e-29	stable
ARL4AP4	7.46244	1.36814	0.117683	11.6256	3.05283e-31	2.72684e-29	up
DNAAF1	283.146	-1.0381	0.0893588	-11.6173	3.36791e-31	2.99958e-29	down
ACTL8	180.045	2.25507	0.194212	11.6114	3.60864e-31	3.20472e-29	up
DIAPH1-AS1	2.83143	2.2341	0.19247	11.6075	3.7747e-31	3.34256e-29	up
PZP	26.8598	1.25695	0.108377	11.598	4.22056e-31	3.72667e-29	up
PPP1R9A-AS1	3.33109	2.29833	0.198265	11.5922	4.51421e-31	3.97457e-29	up
DDC	39.2427	1.89229	0.163244	11.5918	4.53619e-31	3.98254e-29	up
JMJD8	3449.66	-0.435136	0.0375404	-11.5911	4.57019e-31	4.001e-29	stable
RPS2P15	3.76847	1.63644	0.14133	11.5788	5.27492e-31	4.60487e-29	up
GORAB-AS1	47.875	0.854003	0.0737855	11.5741	5.57326e-31	4.85157e-29	stable
CLBA1	1285.91	-0.523454	0.0452414	-11.5702	5.832e-31	5.0625e-29	stable
AC009948.4	3.66296	1.76085	0.152299	11.5618	6.43302e-31	5.56854e-29	up
KIF1B	4416	0.470811	0.0407225	11.5614	6.46119e-31	5.57725e-29	stable
AC022001.2	2.64059	2.09848	0.181526	11.5602	6.55545e-31	5.63881e-29	up
RN7SL648P	3.512	1.95308	0.168951	11.56	6.5691e-31	5.63881e-29	up
ORAI3	1120.12	-0.544694	0.047136	-11.5558	6.90158e-31	5.90775e-29	stable
ASAP1	3885.38	0.469623	0.0406434	11.5547	6.98884e-31	5.96588e-29	stable
MTFR1	2469.59	0.59835	0.0518185	11.547	7.63989e-31	6.50361e-29	stable
DMRTA1	99.1551	1.4733	0.127599	11.5464	7.70157e-31	6.53806e-29	up
ASCC3	3721.07	0.494105	0.0427956	11.5457	7.76113e-31	6.57052e-29	stable
KRT18P57	3.15428	1.79164	0.155226	11.5421	8.08821e-31	6.82867e-29	up
PLEKHM3	160.276	0.735964	0.0637868	11.5379	8.49974e-31	7.15651e-29	stable
DIAPH2-AS1	6.17338	1.2828	0.111228	11.5331	8.98963e-31	7.54835e-29	up
ZNF446	771.337	-0.475791	0.0412748	-11.5274	9.59896e-31	8.03809e-29	stable
PGAM1P4	1.735	1.7832	0.154707	11.5263	9.71824e-31	8.11592e-29	up
ZNF292	3039.3	0.513265	0.0445392	11.5239	9.99866e-31	8.32753e-29	stable
AC022150.4	234.619	0.813673	0.0706377	11.519	1.05878e-30	8.79441e-29	stable
CAVIN4	33.0902	0.814564	0.0707398	11.5149	1.10932e-30	9.16485e-29	stable
AC068790.3	12.6564	1.08687	0.0943863	11.5151	1.10755e-30	9.16485e-29	up
DAPK1	1691.32	0.765929	0.0665397	11.5108	1.16333e-30	9.58533e-29	stable
RPL21P30	3.02368	1.83991	0.159886	11.5076	1.20737e-30	9.9217e-29	up
AC018529.2	20.2909	0.956728	0.0831414	11.5072	1.21302e-30	9.94158e-29	stable
AC007494.2	2.89896	2.07666	0.180553	11.5016	1.29422e-30	1.0579e-28	up
AC106038.1	9.8513	1.38014	0.12004	11.4974	1.35957e-30	1.10837e-28	up
WDR25	682.42	-0.395305	0.0344017	-11.4909	1.46631e-30	1.19224e-28	stable
ORM2	133.639	1.97332	0.171784	11.4872	1.52967e-30	1.24048e-28	up
MIR181A1HG	6.7633	1.45766	0.126926	11.4843	1.58123e-30	1.27873e-28	up
CCDC159	1014	-0.587408	0.0511495	-11.4841	1.58514e-30	1.27873e-28	stable
AC009229.4	2.96908	1.78555	0.155487	11.4836	1.59516e-30	1.28346e-28	up
AC018462.1	13.1285	0.945232	0.0823461	11.4788	1.68649e-30	1.35341e-28	stable
POLR2L	5527.29	-0.588973	0.0513414	-11.4717	1.83047e-30	1.46514e-28	stable
RNU4-25P	2.80973	1.87605	0.163603	11.467	1.93153e-30	1.54202e-28	up
TIGD2	713.305	0.531162	0.0463232	11.4664	1.94522e-30	1.54893e-28	stable
XPO5	4724.02	0.471372	0.0411268	11.4614	2.06094e-30	1.63685e-28	stable
PEBP4	134.354	-1.65634	0.144532	-11.46	2.09597e-30	1.6604e-28	down
MTBP	565.748	0.642084	0.0560574	11.454	2.24455e-30	1.77354e-28	stable
TAS2R50	2.59938	1.92367	0.168038	11.4478	2.41134e-30	1.90046e-28	up
AC019072.1	2.97528	2.14207	0.187122	11.4475	2.42155e-30	1.90364e-28	up
AGFG1	4797.64	0.366857	0.0320555	11.4445	2.50663e-30	1.96551e-28	stable
AL021026.1	5.16673	1.85275	0.161937	11.4412	2.60283e-30	2.03404e-28	up
ZBTB20-AS1	7.02989	1.43377	0.125318	11.441	2.60723e-30	2.03404e-28	up
FLYWCH2	1895.07	-0.547068	0.0478219	-11.4397	2.64819e-30	2.06077e-28	stable
DOCK7	3009.2	0.508099	0.0444372	11.4341	2.82492e-30	2.19277e-28	stable
AC012668.3	2.13876	1.7445	0.152613	11.4309	2.93155e-30	2.26982e-28	up
YWHAZP2	23.3825	0.744937	0.0651949	11.4263	3.08973e-30	2.38629e-28	stable
RNU5A-1	4.84222	2.31776	0.20286	11.4254	3.12141e-30	2.40474e-28	up
TAB2	6412.27	0.400789	0.0351073	11.4161	3.47427e-30	2.6699e-28	stable
NPRL2	1468.27	-0.398301	0.034898	-11.4133	3.58922e-30	2.75138e-28	stable
ARL14EPP1	3.17944	1.6185	0.141868	11.4085	3.79309e-30	2.90044e-28	up
BIRC6	7641.35	0.461494	0.0404798	11.4006	4.15232e-30	3.16727e-28	stable
AC068790.4	6.39269	1.18912	0.104307	11.4002	4.17123e-30	3.17384e-28	up
AL354726.1	3.45675	1.50781	0.132312	11.3959	4.38431e-30	3.32776e-28	up
AC022101.1	10.4863	1.88093	0.165086	11.3936	4.49862e-30	3.40613e-28	up
AC008764.10	2.91859	2.02756	0.177992	11.3913	4.61992e-30	3.4894e-28	up
SNORD67	2.84484	1.57208	0.138049	11.3879	4.80693e-30	3.62177e-28	up
DIP2A-IT1	2.77247	1.7169	0.150808	11.3847	4.98641e-30	3.74783e-28	up
CHD7	2627.15	0.690466	0.0606616	11.3823	5.12524e-30	3.84281e-28	stable
AC079035.1	2.96505	1.9265	0.169265	11.3816	5.16572e-30	3.86376e-28	up
PRKDC	20566.9	0.594828	0.052304	11.3725	5.73103e-30	4.27621e-28	stable
RASAL2	2694.07	0.47963	0.0421819	11.3705	5.86497e-30	4.36557e-28	stable
RTN1	1219.94	-1.07327	0.0943969	-11.3697	5.91763e-30	4.39416e-28	down
CLDN20	15.3045	1.041	0.0915625	11.3693	5.94565e-30	4.40436e-28	up
AP001172.1	5.77911	2.20069	0.193646	11.3645	6.28407e-30	4.64388e-28	up
AC005041.1	548.677	-0.633659	0.0557714	-11.3617	6.48519e-30	4.78104e-28	stable
CCDC88A	1863.68	0.696956	0.0613608	11.3583	6.74268e-30	4.95901e-28	stable
ABI1	4668.72	0.307312	0.0270666	11.3539	7.09323e-30	5.2044e-28	stable
KNOP1P2	4.60759	1.53772	0.135466	11.3514	7.30087e-30	5.34403e-28	up
AL157938.2	5.9002	1.29629	0.114229	11.3481	7.57558e-30	5.53197e-28	up
HSPE1P11	3.02413	1.82127	0.160537	11.3449	7.86139e-30	5.72711e-28	up
PHACTR2P1	5.92576	1.24758	0.110007	11.341	8.22457e-30	5.97756e-28	up
ATP11C	1612.14	0.521721	0.0460067	11.3401	8.30508e-30	6.02187e-28	stable
AC087286.2	19.7676	1.18189	0.104287	11.333	9.00675e-30	6.51531e-28	up
PHACTR2-AS1	3.04187	2.04537	0.180486	11.3325	9.05516e-30	6.53499e-28	up
FCF1P5	2.80779	1.95994	0.17302	11.3279	9.55145e-30	6.87705e-28	up
AP000925.1	3.28457	1.42634	0.125932	11.3263	9.72493e-30	6.98563e-28	up
RNU1-67P	5.80901	1.77327	0.156566	11.326	9.75828e-30	6.99328e-28	up
HNRNPA1P49	16.4647	1.02339	0.0903703	11.3245	9.92897e-30	7.0991e-28	up
FMO6P	14.7587	1.95375	0.172566	11.3217	1.02414e-29	7.30554e-28	up
BCAT2	2554.65	-0.557113	0.0492121	-11.3207	1.03696e-29	7.37992e-28	stable
AL096817.1	2.23517	1.91589	0.169292	11.3171	1.07992e-29	7.65028e-28	up
USP6NL	1988.05	0.51775	0.0457491	11.3172	1.07919e-29	7.65028e-28	stable
KDM4B	9095.94	-0.647591	0.0572401	-11.3136	1.1239e-29	7.94363e-28	stable
CHI3L1	6993.51	1.43347	0.12676	11.3085	1.1914e-29	8.40139e-28	up
AC111170.2	4.84679	1.52835	0.135227	11.3021	1.28062e-29	9.00993e-28	up
AC073130.2	8.68761	1.117	0.0988334	11.3019	1.28474e-29	9.01836e-28	up
RPL21P123	2.97553	1.73814	0.153812	11.3004	1.30565e-29	9.14429e-28	up
RNU6-1016P	15.4671	1.14846	0.101642	11.2991	1.32516e-29	9.25991e-28	up
WDR43	3199.82	0.368348	0.0326046	11.2974	1.35091e-29	9.41848e-28	stable
LINC01127	9.09229	1.40643	0.124514	11.2953	1.38405e-29	9.62774e-28	up
MRPL54	1538.08	-0.541634	0.0479783	-11.2892	1.48465e-29	1.02966e-27	stable
ALKBH7	1998.32	-0.638071	0.0565214	-11.289	1.48688e-29	1.02966e-27	stable
AC079601.3	6.55152	1.03748	0.0920127	11.2754	1.73551e-29	1.19914e-27	up
C17orf97	407.203	-0.621102	0.0550988	-11.2725	1.7938e-29	1.23664e-27	stable
GSDMC	254.525	1.41483	0.125527	11.2711	1.82258e-29	1.25368e-27	up
YWHAZP6	13.457	0.719182	0.0638131	11.2701	1.84288e-29	1.26482e-27	stable
CHODL	147.122	1.51839	0.134739	11.2692	1.8632e-29	1.27309e-27	up
RPL7P52	3.58102	1.4428	0.12803	11.2692	1.86193e-29	1.27309e-27	up
AC011389.1	3.43832	2.14334	0.190222	11.2676	1.89776e-29	1.29383e-27	up
AL136310.1	2.66859	1.53639	0.136463	11.2587	2.09943e-29	1.42817e-27	up
CYP2A6	739.52	-2.20867	0.196187	-11.258	2.1151e-29	1.43566e-27	down
NT5C2	1649.48	0.555605	0.0493559	11.2571	2.13666e-29	1.44711e-27	stable
AL049646.1	3.26752	1.44507	0.128372	11.2569	2.14161e-29	1.44728e-27	up
CLCN4	374.579	1.00055	0.0888858	11.2566	2.14945e-29	1.4494e-27	up
TGS1	1935.99	0.423855	0.0376548	11.2563	2.15602e-29	1.45066e-27	stable
SOS1-IT1	90.4072	0.637115	0.0566081	11.2548	2.19244e-29	1.47194e-27	stable
FAM91A1	5121.02	0.474373	0.0421747	11.2478	2.37408e-29	1.59043e-27	stable
AC012254.3	14.7394	1.04344	0.0927848	11.2458	2.4297e-29	1.62416e-27	up
PLAGL1	822.55	0.805785	0.0716656	11.2437	2.48782e-29	1.65941e-27	stable
BAG1	5803.37	-0.594242	0.0528532	-11.2433	2.49999e-29	1.66392e-27	stable
AL023754.1	19.342	-2.14637	0.190961	-11.2398	2.59903e-29	1.72611e-27	down
ITPK1-AS1	4.38875	1.81723	0.161725	11.2365	2.69811e-29	1.78807e-27	up
NPAS1	105.004	-0.883679	0.078692	-11.2296	2.91848e-29	1.92995e-27	stable
ABCA1	2607.69	0.575058	0.0512215	11.2269	3.00872e-29	1.98537e-27	stable
TPRN	2502.33	-0.628297	0.0559709	-11.2254	3.05904e-29	2.01426e-27	stable
AC138409.2	191.293	0.804058	0.0716382	11.2239	3.11333e-29	2.04564e-27	stable
TDGF1P5	3.29507	1.48255	0.132096	11.2232	3.13539e-29	2.05575e-27	up
TAF2	3217.1	0.511743	0.0456032	11.2217	3.19232e-29	2.08863e-27	stable
TNPO1P1	2.87246	1.65623	0.147634	11.2185	3.30816e-29	2.15983e-27	up
ARL5B	2357.61	0.477954	0.0426083	11.2174	3.35011e-29	2.1826e-27	stable
ERI3-IT1	7.04968	1.2109	0.107954	11.2168	3.37148e-29	2.19189e-27	up
PABPC1	104082	0.556838	0.0496629	11.2123	3.54669e-29	2.30094e-27	stable
QDPR	4558.21	-0.809465	0.0722002	-11.2114	3.58474e-29	2.32074e-27	stable
AC114760.2	12.8851	1.12551	0.100414	11.2087	3.69575e-29	2.38759e-27	up
AP002907.1	53.084	0.751596	0.0671011	11.2009	4.03425e-29	2.60082e-27	stable
IVNS1ABP	7461.73	0.398991	0.0356402	11.195	4.31434e-29	2.77559e-27	stable
AP005131.4	8.72574	1.51195	0.135146	11.1875	4.69425e-29	3.01371e-27	up
COMMD4	3173.97	-0.467042	0.0417729	-11.1805	5.08102e-29	3.25523e-27	stable
SUSD3	3576.63	-1.14413	0.102342	-11.1795	5.13543e-29	3.28327e-27	down
AC010326.4	413.753	-0.722569	0.0646362	-11.179	5.16692e-29	3.29656e-27	stable
AC068025.2	2.76322	1.55693	0.139345	11.1732	5.5159e-29	3.51194e-27	up
LINC01671	60.5848	1.55974	0.139609	11.1722	5.57576e-29	3.54273e-27	up
AC124283.3	8.14532	1.12819	0.101039	11.1659	5.99147e-29	3.79903e-27	up
MSLN	1006.35	1.94747	0.174456	11.1631	6.17829e-29	3.90945e-27	up
KCNJ2	368.392	0.734405	0.0657968	11.1617	6.27808e-29	3.96445e-27	stable
HNRNPA3P11	4.67386	1.24216	0.111315	11.1589	6.47641e-29	4.08133e-27	up
AC134349.2	3.59943	1.62093	0.145358	11.1513	7.05778e-29	4.43862e-27	up
DSC2	5620.03	0.980364	0.0879873	11.1421	7.82512e-29	4.91118e-27	stable
EGFR	2929.76	1.0577	0.0949618	11.1381	8.18134e-29	5.12431e-27	up
AC092964.1	5.8286	1.44898	0.130113	11.1363	8.35237e-29	5.22082e-27	up
AJ239328.1	7.89852	1.58363	0.142252	11.1326	8.70792e-29	5.43205e-27	up
GRIN3A	68.3782	0.618837	0.0555921	11.1317	8.79026e-29	5.47234e-27	stable
YTHDF3	6109.63	0.403498	0.0362681	11.1254	9.43586e-29	5.86241e-27	stable
CD24P4	20.872	1.15303	0.103652	11.124	9.58758e-29	5.94469e-27	up
ERVW-1	14.8736	1.29251	0.116218	11.1214	9.87638e-29	6.11146e-27	up
HTR5BP	5.10934	1.12718	0.101362	11.1203	9.9943e-29	6.15969e-27	up
UBE2R2-AS1	7.58278	1.21039	0.108844	11.1205	9.97579e-29	6.15969e-27	up
ARL3	2538.85	-0.456202	0.0410265	-11.1197	1.00613e-28	6.18859e-27	stable
SPATA12	24.8552	0.946446	0.085162	11.1135	1.07869e-28	6.62172e-27	stable
NSMCE1	3859.47	-0.463665	0.0417312	-11.1107	1.1123e-28	6.81447e-27	stable
RN7SL752P	4.77434	1.60295	0.144287	11.1095	1.12849e-28	6.89989e-27	up
TSNAXIP1	107.928	-0.689808	0.062108	-11.1066	1.16519e-28	7.11019e-27	stable
SOX11	1025.65	1.52365	0.137191	11.106	1.1725e-28	7.14064e-27	up
UBASH3B	501.49	0.848146	0.0763972	11.1018	1.22937e-28	7.47225e-27	stable
GTF3C2-AS1	15.6353	0.851529	0.0767299	11.0978	1.28634e-28	7.8031e-27	stable
AC005261.5	45.6741	0.860724	0.0775612	11.0973	1.29227e-28	7.82366e-27	stable
PA2G4P6	6.47637	1.09244	0.0984882	11.0921	1.37035e-28	8.28017e-27	up
AC083806.2	10.3672	1.11102	0.100197	11.0883	1.42915e-28	8.61851e-27	up
COX7A1	426.989	-0.856127	0.0772244	-11.0862	1.46328e-28	8.80713e-27	stable
AC079416.2	6.93574	1.25701	0.113411	11.0836	1.5061e-28	9.04715e-27	up
RPS15AP16	5.98978	1.2153	0.109662	11.0823	1.52868e-28	9.16495e-27	up
INTS8	3534.4	0.423912	0.0382565	11.0808	1.55492e-28	9.30414e-27	stable
ZHX1	3423.88	0.44105	0.0398078	11.0795	1.57747e-28	9.42081e-27	stable
BACH1	2412.27	0.488798	0.0441185	11.0792	1.58255e-28	9.43284e-27	stable
HOMER1	616.637	0.730764	0.0659629	11.0784	1.59697e-28	9.50044e-27	stable
AC011447.3	62.0096	0.812505	0.0733615	11.0754	1.65199e-28	9.80884e-27	stable
GPR22	5.29748	1.57118	0.141912	11.0715	1.72533e-28	1.02246e-26	up
AP001011.1	3.74045	1.45612	0.131613	11.0636	1.88377e-28	1.11421e-26	up
SNORA71A	11.1787	1.12027	0.101265	11.0628	1.90157e-28	1.12258e-26	up
AC092881.1	21.286	1.27646	0.115413	11.0599	1.9635e-28	1.15693e-26	up
AC104741.1	2.56985	1.79269	0.162099	11.0593	1.97736e-28	1.16287e-26	up
IL22RA2	43.8246	1.68901	0.152727	11.059	1.98314e-28	1.16405e-26	up
AC100788.1	2.55399	1.84311	0.166707	11.056	2.05132e-28	1.20178e-26	up
AL645504.1	8.06559	1.15668	0.104663	11.0515	2.15538e-28	1.26034e-26	up
AL133243.4	6.13801	1.30559	0.118139	11.0513	2.15992e-28	1.26061e-26	up
HIGD1AP16	2.3078	1.92425	0.174125	11.051	2.16839e-28	1.26316e-26	up
ROCK2	3853.97	0.451176	0.0408289	11.0504	2.18173e-28	1.26377e-26	stable
AC073046.1	31.7228	0.804987	0.0728446	11.0508	2.17386e-28	1.26377e-26	stable
AC022973.2	2.20104	1.83519	0.166074	11.0505	2.18117e-28	1.26377e-26	up
CHST8	723.607	-1.51166	0.136843	-11.0467	2.27431e-28	1.31492e-26	down
STARD13-AS	14.2095	1.30348	0.118077	11.0392	2.47095e-28	1.42593e-26	up
SUPT16HP1	24.0933	0.771194	0.0698663	11.0381	2.50149e-28	1.44086e-26	stable
FAM160A1	465.844	0.692628	0.0627583	11.0364	2.54951e-28	1.46578e-26	stable
RPL10AP1	3.31258	1.44531	0.130995	11.0333	2.64033e-28	1.51517e-26	up
AC093583.1	6.57209	1.35332	0.122664	11.0327	2.65691e-28	1.52185e-26	up
ZP2	9.5324	2.42621	0.219934	11.0315	2.69268e-28	1.53947e-26	up
LHFPL2	4112.35	0.465075	0.042163	11.0304	2.72644e-28	1.55589e-26	stable
AL353795.3	9.42418	1.10385	0.100099	11.0275	2.81557e-28	1.60378e-26	up
AC022613.3	5.36712	1.34544	0.122017	11.0266	2.84337e-28	1.61663e-26	up
SALRNA2	2.56326	1.84285	0.167313	11.0144	3.25597e-28	1.84781e-26	up
AL138963.1	3.85769	1.57678	0.143282	11.0047	3.62521e-28	2.05358e-26	up
YWHAZP4	78.4532	0.617854	0.0561646	11.0008	3.78878e-28	2.1423e-26	stable
AC009542.1	6.82055	1.07784	0.0980015	10.9982	3.89729e-28	2.19961e-26	up
ECI1	3441.59	-0.572866	0.0520922	-10.9972	3.94376e-28	2.22177e-26	stable
UHRF2P1	3.01553	1.87893	0.170919	10.9931	4.12583e-28	2.3201e-26	up
AC079601.2	4.2008	1.2705	0.115594	10.9911	4.21839e-28	2.36783e-26	up
AL133243.3	51.1701	0.726603	0.0661218	10.9889	4.32366e-28	2.42251e-26	stable
AC131971.1	13.8553	1.04591	0.0952048	10.9859	4.46987e-28	2.49988e-26	up
RNF145	2734.71	0.663896	0.0604617	10.9804	4.7467e-28	2.6499e-26	stable
DPYD-AS1	2.55997	1.86408	0.169788	10.9789	4.82716e-28	2.67761e-26	up
AC068790.2	9.60092	1.02	0.0929057	10.9788	4.83111e-28	2.67761e-26	up
EVL	16627	-0.771478	0.0702666	-10.9793	4.80599e-28	2.67761e-26	stable
PYCARD	2500.81	-0.818938	0.074591	-10.979	4.81995e-28	2.67761e-26	stable
BCAR4	11.6717	2.11115	0.192347	10.9758	4.99874e-28	2.76555e-26	up
ARAP1-AS2	14.3229	1.068	0.0973131	10.9749	5.04511e-28	2.7862e-26	up
AC090114.3	54.2929	0.921343	0.0839651	10.9729	5.15715e-28	2.84298e-26	stable
INPP4A	1864.92	0.2994	0.0272913	10.9705	5.29702e-28	2.91487e-26	stable
ROGDI	2743.59	-0.535646	0.0488352	-10.9684	5.42047e-28	2.97749e-26	stable
SNHG11	719.877	-0.499078	0.0455078	-10.9669	5.51565e-28	3.02438e-26	stable
CYRIA	800.543	0.613453	0.055944	10.9655	5.6001e-28	3.06523e-26	stable
FPR2	24.4072	1.19366	0.108861	10.9649	5.63483e-28	3.07877e-26	up
PAQR3	783.25	0.50137	0.0457266	10.9645	5.65944e-28	3.08675e-26	stable
AL592310.1	2.42767	1.83459	0.167379	10.9607	5.90497e-28	3.21497e-26	up
AL671986.1	7.4786	1.07413	0.098042	10.9559	6.22849e-28	3.38514e-26	up
REV3L	1849.63	0.526016	0.0480156	10.9551	6.2809e-28	3.40761e-26	stable
LRRC46	363.72	-0.866631	0.0791251	-10.9527	6.45187e-28	3.49422e-26	stable
IL2RA	257.958	1.04231	0.0951876	10.9501	6.63824e-28	3.58884e-26	up
AFF2	87.3598	1.02377	0.0935039	10.949	6.72047e-28	3.62693e-26	up
MADD-AS1	3.8309	1.36187	0.124432	10.9447	7.0478e-28	3.79694e-26	up
AC023509.5	3.10433	2.04253	0.186635	10.944	7.10309e-28	3.82005e-26	up
RYKP1	5.74456	1.18869	0.108698	10.9357	7.77799e-28	4.17573e-26	up
KALRN	934.454	0.663241	0.0606532	10.935	7.84409e-28	4.20388e-26	stable
XIAPP2	2.82831	2.06367	0.188805	10.9302	8.26943e-28	4.42415e-26	up
AL360093.1	7.78962	1.13726	0.104076	10.9272	8.54835e-28	4.56544e-26	up
CYB561D2	1601.63	-0.468471	0.0428743	-10.9266	8.60049e-28	4.58534e-26	stable
NUDT16L1	2347.03	-0.482065	0.044135	-10.9225	8.99732e-28	4.78863e-26	stable
ATG12P2	3.00602	1.70943	0.156511	10.9221	9.03904e-28	4.80254e-26	up
HAUS6	1558.61	0.425744	0.0389831	10.9212	9.12344e-28	4.83904e-26	stable
COX6B2	57.5907	-1.33412	0.122174	-10.9198	9.2678e-28	4.90715e-26	down
GPNMB	15036.2	0.665234	0.0609639	10.9119	1.01092e-27	5.34348e-26	stable
UBAP2	3401.24	0.357505	0.0327641	10.9115	1.01598e-27	5.36103e-26	stable
SERBP1P6	3.77035	1.13641	0.104197	10.9063	1.0749e-27	5.66227e-26	up
ZMYM4-AS1	3.88052	1.32199	0.121225	10.9053	1.08778e-27	5.71059e-26	up
DCAF13	4365.5	0.507539	0.0465402	10.9054	1.08641e-27	5.71059e-26	stable
AL109761.1	12.4219	1.71187	0.156987	10.9045	1.0967e-27	5.74759e-26	up
PRRG1	573.566	0.668259	0.0612969	10.902	1.12746e-27	5.89875e-26	stable
TNNC1	42.734	-1.00959	0.0926095	-10.9016	1.13268e-27	5.91603e-26	down
KCNK12	24.8334	1.09325	0.100286	10.9014	1.13549e-27	5.92067e-26	up
AC127164.1	11.0731	1.03641	0.0950746	10.9011	1.13919e-27	5.92992e-26	up
SEMA3B-AS1	64.774	-0.975416	0.0895062	-10.8978	1.18139e-27	6.13927e-26	stable
NCALD	1942.11	0.893394	0.0819969	10.8955	1.21164e-27	6.28584e-26	stable
AC129502.1	5.29211	1.51971	0.1395	10.894	1.23098e-27	6.37545e-26	up
P2RX4	2554.7	-0.40819	0.0374702	-10.8937	1.23501e-27	6.38559e-26	stable
AC022001.3	3.64159	1.7555	0.161196	10.8905	1.27965e-27	6.60532e-26	up
ZNF124	403.472	0.611022	0.0561081	10.8901	1.28526e-27	6.62317e-26	stable
CHMP4B	12071	-0.331395	0.0304318	-10.8898	1.2895e-27	6.63393e-26	stable
POMK	237.093	0.900754	0.082745	10.8859	1.34557e-27	6.91085e-26	stable
AC022400.2	2.93425	1.53067	0.1407	10.879	1.45209e-27	7.44553e-26	up
AL162431.3	2.81958	1.47966	0.136036	10.877	1.48422e-27	7.58501e-26	up
AK3P5	3.32264	1.69476	0.15581	10.8771	1.48252e-27	7.58501e-26	up
NBEAL1	945.446	0.685338	0.0630093	10.8768	1.48731e-27	7.58821e-26	stable
CCDC74B	482.911	-1.09885	0.101041	-10.8754	1.51061e-27	7.69436e-26	down
GAS2L3	567.317	0.606248	0.0557623	10.872	1.56719e-27	7.96939e-26	stable
LRRC8B	2103.56	0.472508	0.0434755	10.8684	1.63072e-27	8.27878e-26	stable
HNRNPA1P62	2.29698	1.58849	0.146263	10.8605	1.77715e-27	9.00732e-26	up
GAMT	1930.08	-0.866133	0.079761	-10.8591	1.8052e-27	9.13451e-26	stable
OFD1P17	3.99371	1.42947	0.131665	10.8569	1.84935e-27	9.34255e-26	up
INSL6	5.76893	1.9486	0.179526	10.8541	1.90582e-27	9.61206e-26	up
NUP160	3819.03	0.403078	0.0371544	10.8487	2.02224e-27	1.01826e-25	stable
DDX18P1	7.17971	1.13738	0.10486	10.8466	2.06895e-27	1.04008e-25	up
AL365223.2	2.75047	1.6427	0.15151	10.8422	2.17246e-27	1.09033e-25	up
ACAP2-IT1	15.2625	0.876412	0.0808475	10.8403	2.21718e-27	1.11097e-25	stable
AC021231.1	3.84552	1.47625	0.136286	10.832	2.42763e-27	1.21444e-25	up
PRKX	2021.3	0.753762	0.0695945	10.8308	2.4608e-27	1.22905e-25	stable
Z84492.1	116.369	-0.809327	0.0747674	-10.8246	2.63201e-27	1.31243e-25	stable
AC087385.1	3.98822	1.40478	0.129782	10.8242	2.64448e-27	1.31652e-25	up
RPL7AP22	4.71434	1.30874	0.120933	10.822	2.70919e-27	1.34655e-25	up
STARD10	14926.2	-0.838747	0.0775357	-10.8176	2.84248e-27	1.41053e-25	stable
PPARA	992.699	0.62578	0.0578565	10.8161	2.88879e-27	1.4312e-25	stable
RPLP1	76002.2	-0.519941	0.0480826	-10.8135	2.97087e-27	1.46951e-25	stable
FNTAP2	2.53109	1.8799	0.173856	10.8129	2.98985e-27	1.47653e-25	up
IDI2-AS1	9.22782	1.06692	0.0986745	10.8125	3.00443e-27	1.48135e-25	up
AC007496.1	3.28074	1.9397	0.179426	10.8106	3.06673e-27	1.50965e-25	up
AC087359.1	3.97185	1.43212	0.132476	10.8104	3.0726e-27	1.51013e-25	up
ROR1	387.657	0.823642	0.0762082	10.8078	3.1617e-27	1.55145e-25	stable
AC007496.2	2.51351	1.90262	0.176123	10.8028	3.34013e-27	1.6364e-25	up
AC068481.1	2.74094	1.52671	0.141333	10.8023	3.35776e-27	1.64242e-25	up
HCFC1R1	3533.14	-0.5423	0.0502152	-10.7995	3.4595e-27	1.68951e-25	stable
LIMS1-AS1	7.54513	1.06639	0.0987776	10.7959	3.59919e-27	1.75495e-25	up
AC018529.3	2.88685	1.63795	0.151736	10.7948	3.64347e-27	1.77373e-25	up
AC009716.2	3.71736	2.11784	0.196308	10.7884	3.90672e-27	1.89889e-25	up
POLD4	1165.99	-0.55776	0.0517076	-10.7868	3.97316e-27	1.92814e-25	stable
AC026470.2	4.94097	1.20651	0.111856	10.7863	3.99749e-27	1.9369e-25	up
AC022973.4	4.16449	1.36995	0.127019	10.7854	4.03701e-27	1.95297e-25	up
CEP170	2018.96	0.477882	0.0443246	10.7814	4.21318e-27	2.035e-25	stable
AC015961.1	10.9698	1.18209	0.109655	10.7802	4.27171e-27	2.06005e-25	up
HECA	3105.4	0.358369	0.0332552	10.7764	4.45162e-27	2.14345e-25	stable
AL356273.6	25.1671	0.725735	0.0673669	10.7729	4.62372e-27	2.22285e-25	stable
CCDC74A	2517.98	-1.12626	0.104549	-10.7726	4.6385e-27	2.22648e-25	down
H2AC12	6.84773	1.67955	0.155926	10.7714	4.69716e-27	2.25113e-25	up
ATPAF2	953.944	-0.396568	0.0368244	-10.7692	4.81407e-27	2.30358e-25	stable
AL132989.2	14.3137	0.937991	0.0871055	10.7685	4.85081e-27	2.31756e-25	stable
QKI	5016.66	0.459989	0.0427186	10.7679	4.8812e-27	2.32847e-25	stable
NAP1L4P1	32.1137	0.963483	0.0895712	10.7566	5.51572e-27	2.62709e-25	stable
AC010976.1	60.84	0.790677	0.0735093	10.7562	5.54331e-27	2.63615e-25	stable
AC015799.1	12.241	1.04756	0.0973946	10.7558	5.5625e-27	2.6412e-25	up
AC008915.3	110.361	-0.543562	0.050541	-10.7549	5.62128e-27	2.66501e-25	stable
LINC01843	55.657	-1.28812	0.11979	-10.7532	5.72596e-27	2.71046e-25	down
C1orf56	771.555	-0.481786	0.0448068	-10.7525	5.76656e-27	2.72549e-25	stable
VPS13B	4505.39	0.549286	0.0510996	10.7493	5.96996e-27	2.81731e-25	stable
MTND5P11	36.2318	0.990133	0.0921187	10.7484	6.02695e-27	2.83986e-25	stable
HMGB3P4	4.82306	1.20383	0.112013	10.7472	6.10622e-27	2.86863e-25	up
FAM174C	1946.35	-0.568339	0.0528824	-10.7472	6.10664e-27	2.86863e-25	stable
ZNF630-AS1	2.98871	1.56696	0.145912	10.7391	6.66735e-27	3.12726e-25	up
AC005162.1	7.53917	1.34746	0.125568	10.7309	7.289e-27	3.41364e-25	up
FTX	177.384	0.752368	0.0701161	10.7303	7.33409e-27	3.42955e-25	stable
AC093567.1	5.17794	1.16439	0.108519	10.7298	7.37581e-27	3.44383e-25	up
TNIP3	47.7684	1.24973	0.116478	10.7293	7.41444e-27	3.45663e-25	up
MPHOSPH6P1	3.76397	1.48488	0.138408	10.7283	7.49911e-27	3.49083e-25	up
AC108463.3	13.0535	1.02734	0.0957668	10.7276	7.55568e-27	3.51058e-25	up
AC008649.2	2.33467	1.91917	0.178902	10.7275	7.56432e-27	3.51058e-25	up
AC080162.1	12.2054	0.953737	0.0889136	10.7266	7.63909e-27	3.53995e-25	stable
AC083805.2	4.35213	1.22676	0.114382	10.7251	7.75845e-27	3.58985e-25	up
AC090912.2	12.5311	-1.00652	0.0938528	-10.7245	7.81362e-27	3.60996e-25	down
RLIMP1	3.24745	2.08549	0.194466	10.7242	7.83764e-27	3.61564e-25	up
PDP1	2767.61	0.554419	0.0517072	10.7223	8.00116e-27	3.68556e-25	stable
AL022323.1	3.64106	1.77921	0.165975	10.7198	8.22207e-27	3.78166e-25	up
MICAL3	1129.23	0.617287	0.0576022	10.7164	8.52744e-27	3.91627e-25	stable
ADGRG6	1073.5	1.02983	0.0961112	10.7149	8.66187e-27	3.97209e-25	up
RASGEF1B	906.128	0.634623	0.0592328	10.714	8.74545e-27	4.00445e-25	stable
RPS12P31	2.56793	1.44693	0.135057	10.7135	8.79908e-27	4.02303e-25	up
HMGB1P41	7.10746	1.1987	0.111908	10.7115	8.9886e-27	4.1036e-25	up
NUS1	2058.11	0.393088	0.0367005	10.7107	9.06783e-27	4.13364e-25	stable
AC005540.1	4.35937	1.18938	0.111101	10.7054	9.59792e-27	4.36883e-25	up
OCEL1	1253.67	-0.532048	0.0497011	-10.705	9.6466e-27	4.38451e-25	stable
MFSD4B	313.018	0.579725	0.0541584	10.7042	9.72204e-27	4.41229e-25	stable
ZNF507	1736.96	0.361462	0.0337698	10.7037	9.77968e-27	4.43192e-25	stable
C12orf10	2236.41	-0.39901	0.0372799	-10.7031	9.84435e-27	4.45468e-25	stable
AC026111.1	2.67044	1.60721	0.150223	10.6988	1.03089e-26	4.65804e-25	up
AL590762.4	2.89742	1.7193	0.160778	10.6936	1.0905e-26	4.9202e-25	up
RNF150	752.105	0.91634	0.085693	10.6933	1.09421e-26	4.92969e-25	stable
AP001020.3	7.73147	1.07843	0.100854	10.6929	1.09841e-26	4.94139e-25	up
BNIP3P42	3.07828	1.75272	0.163917	10.6928	1.1003e-26	4.94269e-25	up
AC016405.1	6.72992	1.17337	0.109747	10.6916	1.11415e-26	4.99761e-25	up
AL353583.1	8.90974	1.25575	0.117469	10.69	1.13351e-26	5.07706e-25	up
NFIA-AS1	3.52526	1.79624	0.16804	10.6894	1.14155e-26	5.10567e-25	up
AZIN1	15965.8	0.472321	0.0441899	10.6884	1.1529e-26	5.14896e-25	stable
AC093422.1	2.53212	1.68533	0.157725	10.6852	1.19378e-26	5.32379e-25	up
RAD51AP2	9.19362	1.12948	0.105741	10.6815	1.24234e-26	5.53235e-25	up
MMP20	16.9712	2.01218	0.188488	10.6754	1.32715e-26	5.90153e-25	up
TEX10	1654.67	0.328848	0.0308095	10.6736	1.35304e-26	6.00795e-25	stable
HIVEP1	2351.12	0.458375	0.0429542	10.6713	1.3872e-26	6.15078e-25	stable
AF127577.2	5.56835	1.55638	0.145906	10.667	1.4524e-26	6.43065e-25	up
MIR3125	4.31992	1.55852	0.146179	10.6618	1.5367e-26	6.79413e-25	up
SYT16	27.4874	1.49524	0.14026	10.6605	1.55746e-26	6.87604e-25	up
C1orf105	8.11402	1.54149	0.144624	10.6586	1.59013e-26	7.00019e-25	up
KRT13	151.581	-2.09471	0.196526	-10.6587	1.5884e-26	7.00019e-25	down
QRSL1P3	2.76342	1.7201	0.161397	10.6575	1.60822e-26	7.06972e-25	up
ROR1-AS1	16.5865	1.1718	0.109962	10.6564	1.62824e-26	7.14756e-25	up
SERPINB6	6443.21	-0.429911	0.0403445	-10.656	1.63496e-26	7.16686e-25	stable
CHST4	47.0924	1.68152	0.157811	10.6553	1.64787e-26	7.21317e-25	up
OTULIN	1691.76	0.376595	0.0353513	10.6529	1.68984e-26	7.38641e-25	stable
GAN	951.06	0.499336	0.0469008	10.6466	1.80789e-26	7.89123e-25	stable
ANAPC1	1396.76	0.403897	0.03794	10.6457	1.826e-26	7.95899e-25	stable
PAX6	231.571	0.80814	0.075918	10.6449	1.84195e-26	8.01715e-25	stable
ABHD14A	683.555	-0.533055	0.0500979	-10.6403	1.93577e-26	8.39415e-25	stable
NUP205	5037.72	0.419913	0.0394644	10.6403	1.9352e-26	8.39415e-25	stable
AL138955.1	9.90557	1.03567	0.0973358	10.6402	1.93673e-26	8.39415e-25	up
ZNF18	628.91	-0.350387	0.0329374	-10.6379	1.98464e-26	8.58969e-25	stable
FRMD4A	1579.3	0.48664	0.045749	10.6372	2.00148e-26	8.65043e-25	stable
ZNF280C	341.125	0.426716	0.0401223	10.6354	2.04031e-26	8.80589e-25	stable
ABCE1	4966.2	0.354052	0.0333004	10.6321	2.11395e-26	9.11099e-25	stable
SULT1E1	17.9643	2.05476	0.193325	10.6286	2.19488e-26	9.44656e-25	up
AL035071.2	5.97384	1.07545	0.101222	10.6247	2.28734e-26	9.83076e-25	up
RNU7-75P	3.15755	1.39519	0.131332	10.6234	2.32007e-26	9.95756e-25	up
GUCY1A1	2246.23	0.75557	0.071138	10.6212	2.37524e-26	1.01802e-24	stable
LAMTOR4	3688.26	-0.533491	0.0502328	-10.6204	2.39577e-26	1.02539e-24	stable
IGF2R	10105.1	0.411863	0.0387837	10.6195	2.41912e-26	1.03395e-24	stable
AC104316.1	2.75492	1.45412	0.136932	10.6193	2.42451e-26	1.03482e-24	up
BCAR3-AS1	33.8595	0.945754	0.0890685	10.6183	2.45035e-26	1.0444e-24	stable
HOOK3	3646.5	0.492053	0.0463467	10.6168	2.4901e-26	1.05987e-24	stable
PHF24	54.3541	1.29338	0.121845	10.615	2.53916e-26	1.07926e-24	up
PPIAP41	6.55874	1.14919	0.108294	10.6117	2.62795e-26	1.11547e-24	up
DNM3	352.395	0.725844	0.0684016	10.6115	2.63458e-26	1.11674e-24	stable
CXCL10	3422.44	1.14356	0.107771	10.611	2.64847e-26	1.12109e-24	up
MIEF2	1137.09	-0.412549	0.0388902	-10.608	2.73402e-26	1.15571e-24	stable
TBL1XR1-AS1	4.69784	1.41974	0.133872	10.6052	2.81764e-26	1.18943e-24	up
HSD3B7	1560.68	-0.523517	0.0493707	-10.6038	2.86105e-26	1.2061e-24	stable
AL035448.1	17.1166	1.01586	0.0958109	10.6027	2.89414e-26	1.21839e-24	up
AADAT	298.874	0.952589	0.089858	10.601	2.94672e-26	1.23883e-24	stable
TMC3	135.392	-1.52738	0.144089	-10.6003	2.97129e-26	1.24746e-24	down
NRAD1	30.4414	1.55321	0.146547	10.5987	3.021e-26	1.2666e-24	up
AC020915.1	26.3067	0.675927	0.063779	10.598	3.04551e-26	1.27514e-24	stable
CYP2G1P	106.576	-1.7691	0.166967	-10.5955	3.12603e-26	1.30708e-24	down
RC3H2	3878.15	0.392958	0.0370951	10.5933	3.20202e-26	1.33704e-24	stable
AC010328.1	12.451	1.34439	0.126912	10.5931	3.20875e-26	1.33804e-24	up
S100A8	2694.32	1.72015	0.162441	10.5894	3.33777e-26	1.38995e-24	up
SMCHD1	4219.72	0.448818	0.042405	10.5841	3.53307e-26	1.4693e-24	stable
GNPTG	3961.37	-0.425889	0.0402702	-10.5758	3.85962e-26	1.60294e-24	stable
BLOC1S1	1514.24	-0.490916	0.0464224	-10.575	3.89275e-26	1.61452e-24	stable
AC036176.2	2.44158	1.7032	0.161063	10.5747	3.90395e-26	1.61699e-24	up
AC122718.2	3.548	1.85733	0.175672	10.5727	3.98705e-26	1.64919e-24	up
RRP1B	3593.3	0.37021	0.035034	10.5671	4.23164e-26	1.74802e-24	stable
GSTZ1	1511.45	-0.533052	0.050454	-10.5651	4.32475e-26	1.78409e-24	stable
C1orf226	2276.88	-0.789785	0.0747693	-10.563	4.42518e-26	1.82308e-24	stable
EIF1AX-AS1	2.91865	1.42028	0.13452	10.5581	4.65949e-26	1.91705e-24	up
AC146507.2	4.18688	1.29536	0.122705	10.5567	4.72973e-26	1.94335e-24	up
TAS2R3	5.14943	1.51897	0.14392	10.5543	4.8529e-26	1.99131e-24	up
ADAM17	2089.19	0.446318	0.0423173	10.5469	5.24809e-26	2.1506e-24	stable
SLC25A3P2	1.98508	1.70472	0.161642	10.5463	5.28503e-26	2.16286e-24	up
SRMP2	2.67711	1.93518	0.183499	10.546	5.30129e-26	2.16664e-24	up
GK3P	2.40447	1.63134	0.154722	10.5437	5.43351e-26	2.21774e-24	up
PSMD6-AS2	38.6295	0.767596	0.0728129	10.542	5.52879e-26	2.25364e-24	stable
GPR180	1304.04	0.476179	0.0451726	10.5413	5.57051e-26	2.26765e-24	stable
LINC02863	2.95993	1.42014	0.134737	10.5401	5.64459e-26	2.29477e-24	up
TEX264	3824.77	-0.438683	0.0416405	-10.535	5.95695e-26	2.41857e-24	stable
FOXL2NB	5.1906	1.71172	0.162481	10.5348	5.96789e-26	2.41982e-24	up
ELOCP31	1.87067	1.68047	0.159545	10.5329	6.09123e-26	2.46659e-24	up
FAM135A	563.762	0.642641	0.0610197	10.5317	6.1712e-26	2.49569e-24	stable
CAP2P1	3.32091	1.49133	0.14161	10.5312	6.20211e-26	2.5049e-24	up
PPP1R14C	594.49	1.54611	0.146845	10.5288	6.3621e-26	2.56616e-24	up
TSTD1	4297.34	-0.567841	0.0539418	-10.5269	6.4933e-26	2.61565e-24	stable
ODAM	31.5958	1.98198	0.188285	10.5265	6.5223e-26	2.62391e-24	up
RN7SL359P	3.13109	1.81263	0.172218	10.5252	6.61266e-26	2.65679e-24	up
AL358115.1	27.5422	0.792203	0.075271	10.5247	6.64841e-26	2.66421e-24	stable
NCOA4P3	2.57925	1.41567	0.134509	10.5247	6.64696e-26	2.66421e-24	up
TNRC6B	2585.87	0.423559	0.0402468	10.5241	6.69322e-26	2.67868e-24	stable
NEIL1	964.749	-0.679211	0.0645546	-10.5215	6.8771e-26	2.7487e-24	stable
AC010326.3	429.417	-0.661083	0.062837	-10.5206	6.9427e-26	2.77133e-24	stable
AL355377.1	2.34551	1.3988	0.133007	10.5167	7.23633e-26	2.8848e-24	up
AC139769.2	14.7297	1.26948	0.120715	10.5164	7.26048e-26	2.89068e-24	up
EEF1B2P1	3.35068	1.30893	0.124468	10.5162	7.27234e-26	2.89167e-24	up
RPS3AP27	3.20655	1.53601	0.146078	10.515	7.36443e-26	2.92452e-24	up
NSA2P5	5.60628	1.0658	0.1014	10.5109	7.69332e-26	3.05119e-24	up
ARNTL2	890.916	0.914071	0.0869678	10.5105	7.73156e-26	3.06241e-24	stable
AC021683.1	17.9445	1.39367	0.132631	10.5079	7.94538e-26	3.14306e-24	up
AC020636.2	4.93252	-1.5448	0.147087	-10.5026	8.40159e-26	3.31927e-24	down
Z99289.2	4.83658	1.36918	0.130411	10.499	8.7318e-26	3.44532e-24	up
AP000648.4	194.6	0.592231	0.0564137	10.498	8.82198e-26	3.47644e-24	stable
CASP8AP2	1628.16	0.481556	0.0458864	10.4945	9.15354e-26	3.6025e-24	stable
HMGN1P8	6.04063	1.19754	0.114137	10.4921	9.39337e-26	3.69217e-24	up
CARNMT1-AS1	6.43903	0.989427	0.0943107	10.4912	9.48641e-26	3.72399e-24	stable
SETP5	3.23851	1.59824	0.152362	10.4897	9.6308e-26	3.77144e-24	up
AC100788.2	7.00441	1.10855	0.105679	10.4897	9.63175e-26	3.77144e-24	up
RPS7P15	2.07896	1.80625	0.172371	10.4788	1.0808e-25	4.22663e-24	up
SLC8A1-AS1	7.75416	1.23771	0.118218	10.4697	1.18992e-25	4.64747e-24	up
IDO1	1077.08	1.32071	0.126165	10.4681	1.21022e-25	4.72077e-24	up
PIKFYVE	2239.99	0.393221	0.0375698	10.4664	1.23234e-25	4.80098e-24	stable
KCNE4	4788.43	-1.20355	0.114996	-10.466	1.23709e-25	4.8134e-24	down
GFER	1408.85	-0.474013	0.0452938	-10.4653	1.24675e-25	4.84488e-24	stable
AC027682.6	48.8705	-0.852083	0.0814361	-10.4632	1.27466e-25	4.9471e-24	stable
BARX1	64.7015	1.52512	0.145766	10.4629	1.27938e-25	4.95918e-24	up
OSCP1	805.622	-0.4772	0.0456165	-10.4611	1.30289e-25	5.04393e-24	stable
MKNK2	11082.8	-0.435995	0.041681	-10.4603	1.3148e-25	5.08369e-24	stable
KCNMA1-AS1	19.6449	1.3258	0.126758	10.4593	1.32765e-25	5.12694e-24	up
RN7SL674P	11	1.45145	0.138788	10.458	1.34693e-25	5.19486e-24	up
AC108134.4	35.7332	-0.799987	0.0765064	-10.4565	1.36867e-25	5.2721e-24	stable
AL031667.2	2.62941	1.67925	0.160618	10.4549	1.39082e-25	5.35074e-24	up
AC107021.1	6.22443	1.3162	0.125898	10.4545	1.39706e-25	5.36806e-24	up
AC104958.1	2.922	1.95585	0.187092	10.454	1.40507e-25	5.3921e-24	up
IL7	88.9753	0.760648	0.0727718	10.4525	1.4269e-25	5.46907e-24	stable
AF131216.1	17.5855	0.935814	0.0895314	10.4524	1.42929e-25	5.47142e-24	stable
VCAM1	2281.05	0.747175	0.0714847	10.4522	1.43118e-25	5.47185e-24	stable
PRKD3	2490.66	0.586564	0.0561341	10.4493	1.47553e-25	5.63443e-24	stable
AC105129.1	1.74593	1.75083	0.167688	10.441	1.61139e-25	6.14561e-24	up
HNRNPH1P1	11.1789	0.962188	0.0921581	10.4406	1.61749e-25	6.16126e-24	stable
S100A13	4709.43	-0.603256	0.0578032	-10.4364	1.69125e-25	6.43426e-24	stable
EVA1B	1598.59	-0.873446	0.0837027	-10.4351	1.71432e-25	6.514e-24	stable
AAAS	2335.35	-0.268283	0.0257143	-10.4332	1.74842e-25	6.63537e-24	stable
H3P25	3.97886	1.35037	0.129472	10.4298	1.81337e-25	6.87341e-24	up
ULBP3	32.0683	1.13162	0.108526	10.4271	1.86427e-25	7.05765e-24	up
AC018797.2	4.33108	1.42616	0.136805	10.4248	1.91152e-25	7.22767e-24	up
RPL36AP15	3.8856	1.06862	0.102512	10.4244	1.91886e-25	7.24654e-24	up
AC093423.2	4.72218	1.13809	0.109199	10.4222	1.96436e-25	7.40927e-24	up
AP001442.1	5.27008	1.37108	0.131593	10.4191	2.02882e-25	7.64306e-24	up
AL139147.1	12.3663	1.10706	0.106262	10.4182	2.04708e-25	7.70243e-24	up
PUM3	2277.31	0.463218	0.044464	10.4178	2.05623e-25	7.72741e-24	stable
RHOXF1-AS1	50.9747	1.07576	0.103269	10.4171	2.07267e-25	7.77972e-24	up
RAD54B	289.586	0.564633	0.0542067	10.4163	2.08925e-25	7.82905e-24	stable
YWHAZP3	29.2717	0.653175	0.0627074	10.4162	2.0909e-25	7.82905e-24	stable
EPGN	20.163	1.45814	0.140025	10.4134	2.15322e-25	8.05262e-24	up
RRNAD1	2522.02	-0.409944	0.0393688	-10.4129	2.1649e-25	8.0865e-24	stable
ST13P10	2.57956	1.20182	0.115419	10.4127	2.17007e-25	8.09598e-24	up
AC011247.1	3.34396	1.2629	0.121314	10.4101	2.22874e-25	8.27735e-24	up
SMIM13	1126.92	0.404709	0.038876	10.4102	2.2267e-25	8.27735e-24	stable
BORCS6	515.051	-0.462712	0.044448	-10.4102	2.22798e-25	8.27735e-24	stable
C21orf91	1357.6	0.553476	0.0531671	10.4101	2.22943e-25	8.27735e-24	stable
AL109923.1	2.10857	1.79809	0.172787	10.4064	2.31888e-25	8.59909e-24	up
RB1CC1	5535.21	0.446041	0.0428632	10.4062	2.32394e-25	8.60753e-24	stable
PBX1-AS1	5.58614	1.56806	0.150753	10.4015	2.43998e-25	9.02645e-24	up
AL117190.1	6.23535	1.30819	0.125801	10.3989	2.50896e-25	9.27051e-24	up
SLCO4C1	66.9556	1.15239	0.110846	10.3963	2.5771e-25	9.51087e-24	up
AL512604.1	8.7132	1.01658	0.0977893	10.3956	2.59619e-25	9.56989e-24	up
NDUFA2	3409.79	-0.483316	0.0464991	-10.3941	2.63763e-25	9.71101e-24	stable
AL512378.1	31.3939	-1.506	0.144946	-10.3901	2.75079e-25	1.01156e-23	down
TRRAP	6106.78	0.344877	0.0331971	10.3888	2.78961e-25	1.02461e-23	stable
UBXN10-AS1	75.1117	-0.985535	0.0948734	-10.3879	2.81472e-25	1.0326e-23	stable
OPRK1	42.5116	2.07934	0.200197	10.3865	2.85765e-25	1.0471e-23	up
PDCL3P5	7.34437	0.873531	0.0841158	10.3849	2.90605e-25	1.06357e-23	stable
NCOA2	5433.48	0.490925	0.0472877	10.3817	3.00521e-25	1.09856e-23	stable
HMGCL	2476.06	-0.383872	0.0369867	-10.3786	3.10147e-25	1.1324e-23	stable
GBP5	1813.57	1.10993	0.106956	10.3774	3.14109e-25	1.14551e-23	up
AC110373.1	18.2375	0.800891	0.077187	10.376	3.18912e-25	1.16165e-23	stable
AC093732.1	3.38962	1.73584	0.167353	10.3723	3.31377e-25	1.20563e-23	up
B9D2	288.145	-0.434791	0.0419257	-10.3705	3.37702e-25	1.2272e-23	stable
RNY1P13	3.71343	1.2114	0.11684	10.368	3.46704e-25	1.25842e-23	up
AC117834.1	3.88461	1.27664	0.123155	10.3661	3.53668e-25	1.28219e-23	up
ARHGAP21	4436.71	0.474365	0.0457754	10.3629	3.65731e-25	1.32437e-23	stable
MALRD1	336.734	-1.75493	0.169365	-10.3618	3.69975e-25	1.33816e-23	down
AF230666.2	3.91075	1.35025	0.130328	10.3605	3.751e-25	1.35511e-23	up
AL031666.2	8.48723	1.08059	0.104357	10.3547	3.98253e-25	1.43707e-23	up
AC021739.4	2.53584	1.48097	0.143047	10.353	4.05391e-25	1.46111e-23	up
PCDHAC1	43.7869	1.07963	0.104287	10.3525	4.07675e-25	1.46763e-23	up
JUND	9450.02	-0.55078	0.0532198	-10.3492	4.2219e-25	1.51811e-23	stable
AC027514.2	11.6344	0.951347	0.0919331	10.3482	4.26212e-25	1.53079e-23	stable
RBMS3-AS2	3.0499	1.66375	0.160781	10.3479	4.27741e-25	1.53449e-23	up
STOX2	299.502	0.84653	0.0818181	10.3465	4.34119e-25	1.55556e-23	stable
TAS2R30	3.06707	1.64216	0.158776	10.3426	4.51996e-25	1.61774e-23	up
ADRB1	84.7643	-1.42493	0.137819	-10.3391	4.68705e-25	1.67559e-23	down
PHPT1	3604.64	-0.531975	0.0514635	-10.3369	4.79577e-25	1.71247e-23	stable
ZNF532	4008.78	0.489806	0.0473926	10.3351	4.89075e-25	1.74437e-23	stable
PARD6A	336.358	-0.603653	0.058413	-10.3342	4.93454e-25	1.75795e-23	stable
PHKG2	2284.81	-0.402127	0.0389132	-10.3339	4.94823e-25	1.76079e-23	stable
PPP1R26P1	4.67633	1.16254	0.112588	10.3257	5.39338e-25	1.91698e-23	up
NDUFB4P6	2.51522	1.79428	0.173786	10.3247	5.45172e-25	1.93549e-23	up
TRIM2	2491.22	0.83279	0.0806666	10.3238	5.49749e-25	1.94949e-23	stable
CXADR	2332.28	0.858915	0.0832078	10.3225	5.57314e-25	1.97405e-23	stable
AL139807.1	4.29695	1.33599	0.129432	10.322	5.60635e-25	1.98353e-23	up
MED16	3300.35	-0.392696	0.0380521	-10.3199	5.72626e-25	2.02363e-23	stable
AC044840.1	3.39327	1.86677	0.180893	10.3198	5.73715e-25	2.02516e-23	up
RPL9P16	2.9417	1.82674	0.17702	10.3194	5.75739e-25	2.02997e-23	up
SRPK1	4643.12	0.454839	0.0440826	10.3179	5.85024e-25	2.06036e-23	stable
AC015871.4	2.34073	1.69062	0.163861	10.3174	5.88005e-25	2.06613e-23	up
MED1	5908.57	0.757241	0.0733945	10.3174	5.87862e-25	2.06613e-23	stable
FOXN3	2976.19	0.440776	0.0427355	10.314	6.08823e-25	2.13684e-23	stable
ZNF451-AS1	33.7118	0.675234	0.0655153	10.3065	6.58505e-25	2.30859e-23	stable
TRDMT1	339.366	0.535973	0.0520067	10.3059	6.63026e-25	2.3218e-23	stable
SFT2D2	6246.35	0.574832	0.0557836	10.3047	6.71168e-25	2.34764e-23	stable
FAAH	2164.58	-0.571374	0.0554798	-10.2988	7.13634e-25	2.49335e-23	stable
PDC	4.88221	1.13407	0.110159	10.2949	7.42879e-25	2.59259e-23	up
RAPGEF2	2122.06	0.377024	0.0366394	10.2901	7.80882e-25	2.72213e-23	stable
AC008147.2	31.6956	0.972709	0.0945511	10.2877	8.0102e-25	2.78918e-23	stable
HNRNPA3P7	2.69829	1.56033	0.151673	10.2875	8.02215e-25	2.79019e-23	up
DISC1	361.961	0.53885	0.0523813	10.2871	8.0596e-25	2.80005e-23	stable
AC007066.1	2.76361	1.42196	0.138261	10.2846	8.26549e-25	2.86835e-23	up
DBNDD2	308.184	-0.673214	0.0654605	-10.2843	8.29706e-25	2.87606e-23	stable
SHPRH	900.722	0.622001	0.060492	10.2824	8.46281e-25	2.93022e-23	stable
NKX1-2	76.6846	2.22513	0.216406	10.2822	8.47802e-25	2.9322e-23	up
RDH10	3599.7	1.03999	0.101156	10.2811	8.57731e-25	2.96321e-23	up
MYCBP2-AS2	2.24534	1.5405	0.149841	10.2809	8.59215e-25	2.96501e-23	up
CFAP99	45.6116	-0.944357	0.091862	-10.2802	8.65826e-25	2.98136e-23	stable
PIGQ	4880.2	-0.496013	0.0482496	-10.2802	8.65886e-25	2.98136e-23	stable
MOG	8.57101	2.09982	0.204457	10.2703	9.593e-25	3.29931e-23	up
CCDC82	686.874	0.562981	0.0548286	10.268	9.81933e-25	3.37096e-23	stable
AC027575.1	3.39443	1.67499	0.163127	10.268	9.82321e-25	3.37096e-23	up
MYH8	16.0699	1.09084	0.106244	10.2673	9.89232e-25	3.3909e-23	up
UBL7	2591.76	-0.317384	0.0309135	-10.2668	9.94185e-25	3.40409e-23	stable
RN7SL338P	2.19887	1.77724	0.173139	10.2648	1.01507e-24	3.47173e-23	up
BAD	2007.1	-0.507455	0.0494375	-10.2646	1.01749e-24	3.47616e-23	stable
MPDU1	3591.84	-0.379636	0.03699	-10.2632	1.03226e-24	3.52272e-23	stable
ATP1B1P1	4.48539	1.03127	0.100508	10.2606	1.0609e-24	3.61645e-23	up
NAA15	3992.58	0.350113	0.0341284	10.2587	1.08154e-24	3.68273e-23	stable
BLVRA	4293.28	-0.537301	0.0524066	-10.2525	1.15278e-24	3.92097e-23	stable
CABCOCO1	73.9207	-1.13419	0.110629	-10.2522	1.15644e-24	3.9291e-23	down
B3GALT2	23.6395	1.00991	0.0985141	10.2514	1.16616e-24	3.95776e-23	up
AC233300.1	13.3774	0.989826	0.0965566	10.2513	1.16818e-24	3.96026e-23	stable
AC090519.2	2.3368	1.73286	0.169048	10.2507	1.17467e-24	3.97786e-23	up
PI3	230.598	1.87704	0.183127	10.25	1.18381e-24	4.00443e-23	up
SLC25A14P1	2.67478	1.46563	0.143012	10.2483	1.20436e-24	4.06947e-23	up
OTUD6B-AS1	1687.94	0.398599	0.0388977	10.2474	1.21632e-24	4.10538e-23	stable
ARSB	1146.91	0.439378	0.0428828	10.246	1.23323e-24	4.15791e-23	stable
AC008507.2	3.96914	1.2016	0.117282	10.2454	1.24162e-24	4.18162e-23	up
AC026362.2	3.91463	1.36019	0.132763	10.2453	1.24301e-24	4.18173e-23	up
PABPC4L	136.385	0.685172	0.0668783	10.2451	1.24548e-24	4.18547e-23	stable
BEND3	586.723	0.580988	0.0567104	10.2448	1.24841e-24	4.19076e-23	stable
AL136984.1	3.91967	1.50513	0.146943	10.243	1.27243e-24	4.26674e-23	up
AC021945.1	11.8689	0.837415	0.0818047	10.2368	1.35711e-24	4.54572e-23	stable
PDCD1LG2	265.248	0.699412	0.0683357	10.2349	1.38273e-24	4.62651e-23	stable
ICE1	3778.9	0.351488	0.034345	10.234	1.39571e-24	4.66357e-23	stable
TUBB8P2	2.21087	1.363	0.133185	10.2339	1.39834e-24	4.66357e-23	up
RAB4B	814.348	-0.464457	0.0453842	-10.2339	1.39799e-24	4.66357e-23	stable
AC068790.7	10.4399	0.927173	0.0906063	10.233	1.41089e-24	4.70034e-23	stable
STARD4	362.787	0.558911	0.0546278	10.2313	1.43649e-24	4.78043e-23	stable
WDR83	488.542	-0.443579	0.0433566	-10.2309	1.4411e-24	4.79061e-23	stable
AC007362.1	3.9268	1.36678	0.133606	10.2299	1.45647e-24	4.83649e-23	up
ANG	714.105	-0.659207	0.0644409	-10.2296	1.46079e-24	4.8456e-23	stable
NAA38	1956.06	-0.526903	0.0515196	-10.2272	1.49739e-24	4.96168e-23	stable
WDR24	1058.26	-0.434107	0.0424601	-10.2239	1.55031e-24	5.13152e-23	stable
AC055811.1	5.60399	1.09365	0.106997	10.2213	1.59124e-24	5.26134e-23	up
AC021087.2	14.8916	0.853294	0.0834858	10.2208	1.59967e-24	5.28355e-23	stable
CEP128	423.441	0.478672	0.0468355	10.2203	1.60846e-24	5.3069e-23	stable
CDKL5	1371.16	0.523234	0.0512066	10.2181	1.6453e-24	5.42262e-23	stable
MRAP-AS1	2.6037	1.27192	0.12449	10.217	1.66345e-24	5.47659e-23	up
SILC1	49.319	1.90452	0.186422	10.2162	1.67822e-24	5.51932e-23	up
MMS22L	978.388	0.537795	0.0526484	10.2148	1.70173e-24	5.59067e-23	stable
AC090950.1	4.35139	1.50735	0.14757	10.2145	1.70738e-24	5.60326e-23	up
DNAH8	19.2548	1.13722	0.111354	10.2126	1.74053e-24	5.70526e-23	up
SMIM18	2.74677	1.44072	0.141073	10.2126	1.74216e-24	5.70526e-23	up
ERICH6-AS1	69.9803	-0.513752	0.0503072	-10.2123	1.74707e-24	5.71526e-23	stable
CRYZP1	15.0161	0.968022	0.0948358	10.2073	1.83828e-24	6.00726e-23	stable
SNORA38B	3.37715	1.53673	0.150555	10.2071	1.84315e-24	6.01681e-23	up
ILF2P1	2.66002	1.55572	0.152459	10.2042	1.89935e-24	6.19369e-23	up
AL591135.1	24.992	0.620515	0.0608174	10.2029	1.92419e-24	6.26804e-23	stable
SSH3	4253.27	-0.516428	0.0506185	-10.2024	1.93513e-24	6.29703e-23	stable
FAT1	9951.8	0.770462	0.0755188	10.2023	1.93731e-24	6.29749e-23	stable
AC007431.1	4.1739	1.53697	0.150653	10.2021	1.941e-24	6.30284e-23	up
AC021683.2	19.3802	1.34405	0.131746	10.2018	1.94624e-24	6.31318e-23	up
AP001207.2	2.10789	1.70126	0.16677	10.2012	1.95776e-24	6.34388e-23	up
ITPKA	89.5806	-1.03201	0.101167	-10.201	1.96142e-24	6.34908e-23	down
RNU6-638P	3.40354	1.30066	0.127532	10.1987	2.00938e-24	6.4975e-23	up
TRAPPC10	1750.04	0.439263	0.043075	10.1976	2.03159e-24	6.56242e-23	stable
LYN	2128.58	0.603645	0.0592088	10.1952	2.08329e-24	6.71535e-23	stable
LINC00102	2.30569	1.67106	0.163905	10.1953	2.08119e-24	6.71535e-23	up
ACBD4	732.836	-0.581636	0.0570601	-10.1934	2.12212e-24	6.83334e-23	stable
AC004691.1	2.4052	1.58291	0.155318	10.1914	2.16553e-24	6.96407e-23	up
IPMK	976.146	0.467577	0.0458797	10.1914	2.16723e-24	6.96407e-23	stable
DYRK2	2648.7	0.392725	0.0385398	10.1901	2.19472e-24	7.04505e-23	stable
ACSL4	2278.88	0.579908	0.0569153	10.189	2.22091e-24	7.12171e-23	stable
AL136982.3	2.82137	1.84672	0.181252	10.1887	2.22758e-24	7.13566e-23	up
AC125603.3	6.38933	-1.10118	0.108107	-10.186	2.29074e-24	7.33038e-23	down
USP31	1457.15	0.407228	0.0399958	10.1818	2.39155e-24	7.64501e-23	stable
ADAMTSL5	259.293	-0.816059	0.080154	-10.1811	2.40726e-24	7.68726e-23	stable
TRIM8	6692.49	-0.329022	0.0323184	-10.1807	2.41926e-24	7.71759e-23	stable
NAA60	1893.21	-0.391974	0.038504	-10.1801	2.4339e-24	7.75626e-23	stable
AC090772.2	2.39487	1.846	0.181354	10.1789	2.46223e-24	7.83845e-23	up
TLR8-AS1	2.15665	1.60214	0.157446	10.1758	2.54301e-24	8.08725e-23	up
LHFPL4	14.2483	1.58891	0.156185	10.1732	2.61083e-24	8.28583e-23	up
C12orf4	1297.33	0.316243	0.0310855	10.1733	2.60854e-24	8.28583e-23	stable
AC103740.1	59.7604	0.97423	0.0957741	10.1722	2.63957e-24	8.3684e-23	stable
LONRF3	89.2128	0.815971	0.080237	10.1695	2.7126e-24	8.59112e-23	stable
FGD3	3707.08	-0.872461	0.0858118	-10.1671	2.77949e-24	8.79391e-23	stable
SRRM1P3	5.71838	1.14079	0.112218	10.1659	2.81633e-24	8.90135e-23	up
LINC01235	281.284	1.05852	0.104142	10.1642	2.86511e-24	9.04624e-23	up
AC024940.4	1.94064	1.71979	0.169252	10.1611	2.95693e-24	9.32658e-23	up
SOD2	18316.1	0.619776	0.0609967	10.1608	2.96631e-24	9.34661e-23	stable
ZNF462	1268.58	0.807194	0.0794573	10.1588	3.02641e-24	9.52623e-23	stable
PLET1	2.51639	1.88184	0.185301	10.1556	3.12924e-24	9.83987e-23	up
AL162431.2	4.52995	1.02116	0.100553	10.1554	3.13511e-24	9.84827e-23	up
AC007161.1	2.76847	1.54876	0.152522	10.1543	3.16989e-24	9.94738e-23	up
CDK6	2193.02	0.838737	0.0826577	10.1471	3.41298e-24	1.06993e-22	stable
XPO4	2092.21	0.362938	0.0357695	10.1466	3.43237e-24	1.07492e-22	stable
SLC1A3	1043.17	0.642083	0.0632872	10.1455	3.46869e-24	1.08519e-22	stable
NOXA1	840.964	-0.726271	0.0715953	-10.1441	3.51921e-24	1.09988e-22	stable
XRN1	3001.17	0.391339	0.0385809	10.1433	3.5479e-24	1.10772e-22	stable
DCXR	4993.84	-0.642181	0.0633204	-10.1418	3.60506e-24	1.12443e-22	stable
EMC2	2739.69	0.378686	0.0373422	10.141	3.63513e-24	1.13152e-22	stable
FDX1P1	3.07102	1.29611	0.127809	10.141	3.63353e-24	1.13152e-22	up
FAM78B-AS1	4.36983	0.925809	0.0913051	10.1397	3.68092e-24	1.14462e-22	stable
CRYBG3	964.002	0.796429	0.0785474	10.1395	3.69066e-24	1.14649e-22	stable
AC064801.2	7.85405	1.21748	0.120091	10.138	3.74725e-24	1.16289e-22	up
FNDC3B	6010.98	0.489235	0.0482816	10.1329	3.94587e-24	1.2233e-22	stable
SURF1	2460.32	-0.390343	0.0385358	-10.1294	4.09337e-24	1.26775e-22	stable
MISP3	882.521	-0.710427	0.0701502	-10.1272	4.1837e-24	1.29313e-22	stable
FANCB	109.651	0.592131	0.0584692	10.1272	4.18338e-24	1.29313e-22	stable
UQCR11	3449.04	-0.432796	0.0427431	-10.1255	4.25703e-24	1.31448e-22	stable
RBMS1P1	20.2046	0.725306	0.0716368	10.1248	4.28953e-24	1.32318e-22	stable
AL139022.1	13.1005	0.995556	0.0983401	10.1236	4.34144e-24	1.33786e-22	stable
ADGRE2	346.868	0.654536	0.0646587	10.1229	4.37136e-24	1.34573e-22	stable
AC010768.2	3.10701	1.44274	0.142531	10.1223	4.39755e-24	1.35244e-22	up
ZBTB8B	23.5598	1.39959	0.138272	10.122	4.41306e-24	1.35586e-22	up
IDNK	315.787	-0.493702	0.0487772	-10.1216	4.43215e-24	1.36037e-22	stable
MGMT	1900.27	-0.505554	0.0499497	-10.1213	4.446e-24	1.36326e-22	stable
DNAJC19	2115.51	-0.389029	0.0384614	-10.1148	4.75127e-24	1.45542e-22	stable
AKR1C6P	3.19137	1.39457	0.137914	10.1119	4.8942e-24	1.49771e-22	up
AF127577.6	9.57583	1.42972	0.141419	10.1098	4.99949e-24	1.52842e-22	up
RWDD4P1	9.04332	0.824534	0.0815761	10.1075	5.11552e-24	1.56234e-22	stable
AC090543.2	2.63934	1.7239	0.170613	10.1041	5.29627e-24	1.61594e-22	up
COL26A1	59.8586	1.24056	0.122788	10.1033	5.34386e-24	1.62885e-22	up
FAM126B	1463.31	0.355453	0.0351853	10.1023	5.39641e-24	1.64324e-22	stable
RIMKLBP1	9.7193	0.849119	0.0840587	10.1015	5.44015e-24	1.65492e-22	stable
DRC3	545.997	-0.690131	0.0683379	-10.0988	5.59179e-24	1.69937e-22	stable
SPINK4	35.7649	-1.63609	0.162012	-10.0986	5.60395e-24	1.70139e-22	down
AC011447.6	19.5574	0.976197	0.0966842	10.0968	5.7102e-24	1.73194e-22	stable
ADAT2	342.306	0.497583	0.0492854	10.096	5.75703e-24	1.74443e-22	stable
PAPPA	239.163	0.758329	0.0751155	10.0955	5.78332e-24	1.75068e-22	stable
MOB3B	767.876	0.725887	0.0719199	10.093	5.93361e-24	1.79441e-22	stable
TMEM115	3211.11	-0.333897	0.0330834	-10.0926	5.95932e-24	1.80041e-22	stable
ANKRD49P1	8.68835	0.982016	0.0973024	10.0924	5.96851e-24	1.80143e-22	stable
SEC13P1	3.60621	1.27794	0.126651	10.0902	6.10598e-24	1.84111e-22	up
AC004988.1	21.8034	1.01046	0.100165	10.0879	6.24811e-24	1.88029e-22	up
UBXN6	5970.18	-0.381399	0.0378073	-10.088	6.24416e-24	1.88029e-22	stable
ZNF250	1096.16	0.382147	0.0378974	10.0837	6.5213e-24	1.96059e-22	stable
NBPF13P	10.391	1.31843	0.130755	10.0832	6.55254e-24	1.96806e-22	up
AC104667.2	152.072	-0.668927	0.0663629	-10.0798	6.78441e-24	2.03374e-22	stable
SLC5A3	2686.95	0.556207	0.0551799	10.0799	6.77969e-24	2.03374e-22	stable
LIMS1	4060.35	0.346617	0.0343907	10.0788	6.85505e-24	2.05292e-22	stable
PRKACB	5026.32	-0.956135	0.0948964	-10.0756	7.08486e-24	2.11968e-22	stable
AC093591.2	7.48278	1.04658	0.1039	10.073	7.27537e-24	2.17457e-22	up
AC022784.1	45.7583	1.91013	0.18964	10.0724	7.31512e-24	2.18433e-22	up
GABRR2	13.4321	0.762039	0.0756588	10.0721	7.34301e-24	2.19053e-22	stable
HPSE	342.546	0.59826	0.0594201	10.0683	7.62781e-24	2.27329e-22	stable
TMEM25	3211.81	-0.562284	0.0558767	-10.0629	8.05561e-24	2.39847e-22	stable
PIGT	14651	-0.436828	0.0434137	-10.062	8.13564e-24	2.41996e-22	stable
FIGN	283.594	0.992121	0.0986141	10.0606	8.24529e-24	2.45021e-22	stable
ZNF623	3634.09	0.415007	0.0412634	10.0575	8.51189e-24	2.527e-22	stable
SPDYE5	32.8736	0.722718	0.0718662	10.0564	8.60544e-24	2.55231e-22	stable
FNIP2	1969.37	0.466922	0.0464312	10.0562	8.62584e-24	2.5559e-22	stable
RNU7-45P	2.21863	1.33532	0.132791	10.0558	8.65714e-24	2.56271e-22	up
AL031666.3	7.09155	1.28558	0.127848	10.0556	8.68202e-24	2.56761e-22	up
AL590006.1	3.86669	1.42056	0.141312	10.0526	8.94518e-24	2.6429e-22	up
AC112719.2	2.06139	1.54377	0.153572	10.0524	8.96213e-24	2.64537e-22	up
AL049840.7	21.4554	0.779998	0.0775947	10.0522	8.98367e-24	2.64919e-22	stable
GPR63	97.8863	0.844337	0.0839967	10.052	8.9993e-24	2.65126e-22	stable
RAB39A	41.4077	0.953151	0.0948342	10.0507	9.12137e-24	2.68466e-22	stable
SOX8	246.003	1.3821	0.13753	10.0495	9.23694e-24	2.71608e-22	up
HSD17B8	854.409	-0.563501	0.056081	-10.048	9.37792e-24	2.75491e-22	stable
AC100810.1	535.239	-0.503371	0.0500993	-10.0475	9.42686e-24	2.76665e-22	stable
AC091959.2	2.09527	1.63842	0.163078	10.0469	9.48225e-24	2.78026e-22	up
KRR1P1	15.0118	1.00005	0.0995955	10.0411	1.00567e-23	2.94588e-22	up
ELOB	8958.6	-0.509317	0.0507243	-10.0409	1.00766e-23	2.94891e-22	stable
CLEC4D	10.0384	1.29953	0.129461	10.038	1.03709e-23	3.03216e-22	up
TLR8	193.133	0.859335	0.0856354	10.0348	1.07162e-23	3.13016e-22	stable
SLITRK2	16.711	1.09927	0.109573	10.0323	1.09937e-23	3.20816e-22	up
MARK2P8	2.99778	1.57901	0.157402	10.0317	1.10585e-23	3.22396e-22	up
SDSL	1017.91	-0.541005	0.05393	-10.0316	1.10688e-23	3.22396e-22	stable
FIS1	4662.11	-0.418819	0.0417519	-10.0311	1.11225e-23	3.23654e-22	stable
HSD3BP5	21.1407	0.9522	0.0949328	10.0303	1.12222e-23	3.26249e-22	stable
CCDC189	106.906	-0.686269	0.0684327	-10.0284	1.14384e-23	3.32221e-22	stable
RDX	3740.96	0.47071	0.0469392	10.0281	1.14738e-23	3.32934e-22	stable
LMNTD2	243.378	-0.756019	0.0753912	-10.0279	1.14885e-23	3.33047e-22	stable
SGF29	1055.18	-0.395504	0.0394443	-10.0269	1.16116e-23	3.36301e-22	stable
AL034418.1	2.61619	1.4322	0.142857	10.0254	1.17845e-23	3.40987e-22	up
AAK1	2837.14	0.345645	0.0344804	10.0244	1.19097e-23	3.4389e-22	stable
ANKRD33B	301.172	0.712864	0.0711135	10.0243	1.19183e-23	3.4389e-22	stable
ATP5F1D	2893.03	-0.625505	0.0623987	-10.0243	1.1917e-23	3.4389e-22	stable
AC078852.1	2.77731	1.5622	0.155847	10.024	1.19617e-23	3.44819e-22	up
AC004943.1	14.6996	0.880205	0.0878325	10.0214	1.22736e-23	3.53479e-22	stable
CTTNBP2NL	2251.68	0.361644	0.0360957	10.019	1.25753e-23	3.6183e-22	stable
GCNT7	17.0472	0.899463	0.0897843	10.018	1.26987e-23	3.6504e-22	stable
ASH1L-IT1	2.36326	1.56522	0.156243	10.0179	1.2717e-23	3.65225e-22	up
AC087222.1	15.1015	1.02868	0.102705	10.0159	1.2977e-23	3.72345e-22	up
CASP14	1403.09	2.21024	0.220752	10.0123	1.34547e-23	3.85694e-22	up
MRPS34	4518.16	-0.471203	0.0470818	-10.0082	1.40313e-23	4.01848e-22	stable
HSPE1P26	2.99559	1.47449	0.147348	10.0069	1.42132e-23	4.0668e-22	up
ATP11A	2034.3	0.618918	0.0618641	10.0045	1.45644e-23	4.16341e-22	stable
SPHKAP	33.751	2.01297	0.201261	10.0018	1.49687e-23	4.27501e-22	up
SMAP1	770.274	0.330626	0.0330598	10.0009	1.51087e-23	4.311e-22	stable
KIZ-AS1	8.78635	0.931067	0.0931043	10.0003	1.51999e-23	4.33302e-22	stable
AC113191.1	148.337	0.767163	0.0767357	9.99748	1.56328e-23	4.45232e-22	stable
CSMD2	233.02	0.834602	0.0835081	9.99426	1.61491e-23	4.5916e-22	stable
SMG1P1	32.4577	0.763964	0.0764405	9.99424	1.61516e-23	4.5916e-22	stable
SRD5A1	1670.38	0.707841	0.0708369	9.99254	1.64324e-23	4.6671e-22	stable
RLN2	116.338	-1.1295	0.113041	-9.99195	1.65293e-23	4.69031e-22	down
RNF216-IT1	2.46302	1.58906	0.15907	9.98964	1.69197e-23	4.79666e-22	up
POP1	827.337	0.517706	0.0518261	9.98928	1.69805e-23	4.80947e-22	stable
AC016747.3	15.9386	0.867642	0.0868751	9.98724	1.73349e-23	4.90534e-22	stable
RNF14P3	6.52611	1.04518	0.104679	9.98458	1.78058e-23	5.03398e-22	up
IGHV1-18	2924.12	1.51567	0.151863	9.98052	1.855e-23	5.23957e-22	up
AC087491.1	33.9315	1.41745	0.142025	9.98027	1.85968e-23	5.24796e-22	up
SOCS7	2039.37	0.583746	0.0584917	9.97997	1.86517e-23	5.25866e-22	stable
NTS	148.575	-2.40399	0.241004	-9.97488	1.96347e-23	5.53075e-22	down
VCPIP1	3329.18	0.436436	0.0437763	9.9697	2.06854e-23	5.82138e-22	stable
NPM1P19	2.97071	1.20513	0.120887	9.96901	2.08297e-23	5.85664e-22	up
NDUFA13	1856.7	-0.546252	0.0548018	-9.96778	2.10888e-23	5.9241e-22	stable
AC090950.2	2.19691	1.82391	0.182992	9.96716	2.12217e-23	5.95598e-22	up
AC112512.1	3.8375	1.36437	0.136902	9.96599	2.14716e-23	6.02065e-22	up
OXR1	3635.19	0.448552	0.0450152	9.96447	2.18036e-23	6.10818e-22	stable
GJB7	13.5582	1.60961	0.161546	9.96376	2.19597e-23	6.14632e-22	up
AC012447.1	5.50619	0.928185	0.0931881	9.96034	2.27281e-23	6.35561e-22	stable
IGFALS	271.786	-1.19069	0.119557	-9.95917	2.29965e-23	6.42484e-22	down
INO80D	1727.94	0.359134	0.0360686	9.95698	2.35103e-23	6.56243e-22	stable
RPS27AP10	1.94928	1.67226	0.167961	9.95627	2.36773e-23	6.60308e-22	up
AC009229.2	4.54286	1.2421	0.124767	9.95536	2.38963e-23	6.6521e-22	up
MIR421	4.67859	1.19433	0.119969	9.95539	2.38895e-23	6.6521e-22	up
TUT4	1570.67	0.580212	0.058286	9.95456	2.40876e-23	6.69932e-22	stable
LDHAL6FP	2.65598	1.19743	0.120298	9.95388	2.42535e-23	6.7333e-22	up
IFT46	1971.93	-0.431361	0.0433356	-9.95396	2.42345e-23	6.7333e-22	stable
ME2	2376.08	0.446324	0.0448889	9.94285	2.70973e-23	7.51602e-22	stable
YES1	4897.03	0.465359	0.0468103	9.94138	2.74988e-23	7.62052e-22	stable
ZNF580	1299.6	-0.473802	0.0476603	-9.94123	2.754e-23	7.62509e-22	stable
MGAM2	148.487	1.5383	0.154767	9.93943	2.80423e-23	7.7572e-22	up
KDM5C-IT1	2.25405	1.54242	0.155232	9.93628	2.89441e-23	7.99947e-22	up
PRRC2C	17608.6	0.360109	0.0362469	9.9349	2.93478e-23	8.10377e-22	stable
AL358216.1	5.65112	1.48348	0.149338	9.93368	2.97074e-23	8.19574e-22	up
IGF2BP1	28.4689	1.24497	0.12538	9.92957	3.09603e-23	8.53374e-22	up
PHF20L1	4197.97	0.414567	0.041761	9.92712	3.17283e-23	8.73762e-22	stable
GTSF1	39.963	1.03848	0.104634	9.92485	3.24597e-23	8.93105e-22	up
NPDC1	5733.08	-0.623281	0.0628075	-9.92367	3.28454e-23	9.0291e-22	stable
RRAGD	960.33	0.696571	0.0702018	9.92241	3.32611e-23	9.13524e-22	stable
RNU4-1	11.1783	1.42977	0.144099	9.92219	3.33376e-23	9.14809e-22	up
GNL3L	854.29	0.45671	0.0460366	9.92059	3.3875e-23	9.28731e-22	stable
CASC16	36.5655	-1.67121	0.168531	-9.91636	3.53423e-23	9.68097e-22	down
AC007347.1	3.36837	1.31495	0.132611	9.91583	3.55275e-23	9.72304e-22	up
ZNF724	144.073	0.679007	0.0684803	9.91536	3.56957e-23	9.76042e-22	stable
MGA	3400.63	0.388743	0.0392188	9.91217	3.68558e-23	1.00687e-21	stable
RGS22	453.522	-1.25018	0.126129	-9.9119	3.69539e-23	1.00865e-21	down
E2F5	979.864	0.517484	0.0522132	9.91097	3.73011e-23	1.01723e-21	stable
NBAT1	9.3844	0.99592	0.100493	9.91036	3.75283e-23	1.02252e-21	stable
ARPP21	13.9772	-1.63916	0.165405	-9.91003	3.76547e-23	1.02506e-21	down
KRT20	7.8694	2.19452	0.221487	9.90811	3.8385e-23	1.04402e-21	up
TET2	2152.46	0.417294	0.0421201	9.90723	3.87221e-23	1.05226e-21	stable
AZGP1P1	376.744	-1.0233	0.10329	-9.90706	3.87883e-23	1.05313e-21	down
FOXP1-IT1	7.62147	1.1929	0.120461	9.90275	4.05002e-23	1.09864e-21	up
CTDSP1	7649.77	-0.293912	0.0296834	-9.90156	4.09831e-23	1.11076e-21	stable
PFDN5	12997.7	-0.35578	0.0359339	-9.90096	4.12287e-23	1.11644e-21	stable
SLC15A1	135.373	1.74119	0.175876	9.90008	4.15963e-23	1.1254e-21	up
LBR	2683.12	0.546436	0.0551999	9.89922	4.19523e-23	1.13404e-21	stable
HS2ST1	2546.35	0.327541	0.0330886	9.89888	4.20956e-23	1.13691e-21	stable
RN7SKP74	5.66255	1.14028	0.115203	9.89802	4.24601e-23	1.14575e-21	up
AL512306.1	2.77154	1.49601	0.151165	9.89654	4.30943e-23	1.16185e-21	up
STK3	2414.96	0.397508	0.0401719	9.89518	4.36812e-23	1.17664e-21	stable
DDX50P1	17.2309	0.675663	0.0683066	9.89162	4.52645e-23	1.21823e-21	stable
DIAPH2	1197.39	0.4586	0.0463649	9.89109	4.55043e-23	1.22361e-21	stable
MYL5	647.825	-0.558009	0.056421	-9.89009	4.59617e-23	1.23446e-21	stable
DPY19L4	2783.81	0.400614	0.0405068	9.89003	4.59877e-23	1.23446e-21	stable
USP34	5678.28	0.523788	0.0529656	9.8892	4.63696e-23	1.24363e-21	stable
AC087392.2	4.76196	1.78887	0.180912	9.88806	4.69032e-23	1.25684e-21	up
AC134407.3	21.9019	0.78391	0.0792794	9.88794	4.69584e-23	1.25723e-21	stable
CASP5	11.9695	0.985823	0.0997199	9.88592	4.79169e-23	1.28178e-21	stable
AL139039.2	2.15573	1.64334	0.166238	9.88546	4.81355e-23	1.28651e-21	up
TKFC	3322.86	-0.411715	0.0416642	-9.88176	4.99469e-23	1.33327e-21	stable
RPL7P57	7.46723	0.980437	0.0992173	9.88171	4.99716e-23	1.33327e-21	stable
ZNF174	888.298	-0.274341	0.0277676	-9.87991	5.08765e-23	1.35624e-21	stable
AL110115.1	3.39953	1.27963	0.129595	9.87407	5.39323e-23	1.43645e-21	up
NR2C2	2911.73	0.407533	0.0412756	9.87344	5.42681e-23	1.44415e-21	stable
AC005076.3	2.73494	1.57503	0.159534	9.87271	5.46653e-23	1.45347e-21	up
CPB1	37758.6	-2.23854	0.226792	-9.87045	5.59117e-23	1.48404e-21	down
PNPLA2	7429.44	-0.468736	0.0474886	-9.87048	5.58955e-23	1.48404e-21	stable
MARCHF9	1177.85	-0.383575	0.0388645	-9.86953	5.64274e-23	1.49644e-21	stable
AC020913.3	4.21804	1.13437	0.114947	9.86862	5.69413e-23	1.50877e-21	up
GTDC1	993.464	0.346489	0.0351173	9.86664	5.80766e-23	1.53621e-21	stable
AC012170.1	3.01727	1.22254	0.123906	9.86665	5.80724e-23	1.53621e-21	up
GBP1	4975.13	0.809506	0.082062	9.86457	5.92904e-23	1.56698e-21	stable
NCK1	1885.04	0.347985	0.0352781	9.86407	5.95843e-23	1.57339e-21	stable
HUWE1	22203.2	0.327023	0.0331594	9.86213	6.07469e-23	1.60272e-21	stable
AC104791.2	4.65503	1.18658	0.120349	9.8595	6.23607e-23	1.64389e-21	up
JRK	1341.52	0.497664	0.0504762	9.85937	6.24425e-23	1.6441e-21	stable
DPP9	4505.85	-0.325052	0.032969	-9.85931	6.24755e-23	1.6441e-21	stable
ST3GAL1	7869.74	0.596179	0.0604851	9.85662	6.41718e-23	1.6873e-21	stable
CLASP1	3825.63	0.285778	0.0289959	9.85581	6.4694e-23	1.69958e-21	stable
PDZK1	1242.93	-1.4053	0.142589	-9.85561	6.48208e-23	1.70146e-21	down
AC111170.4	21.1556	0.940235	0.0954097	9.85471	6.54052e-23	1.71534e-21	stable
AC023154.1	5.47849	1.20293	0.122109	9.85129	6.76672e-23	1.77316e-21	up
CLPSL2	95.3085	-1.06034	0.107667	-9.84836	6.96732e-23	1.82417e-21	down
VNN1	128.57	0.829722	0.0842511	9.8482	6.97829e-23	1.82549e-21	stable
AL157871.3	3.76057	1.04202	0.10581	9.84807	6.98745e-23	1.82634e-21	up
RN7SL767P	6.28464	1.02149	0.103735	9.8471	7.05473e-23	1.84236e-21	up
CALB2	898.914	1.24392	0.126327	9.84682	7.07475e-23	1.84602e-21	up
MUSK	6.02803	1.24646	0.126601	9.84557	7.16353e-23	1.86761e-21	up
ZSCAN16-AS1	291.647	-0.538359	0.054695	-9.84292	7.35414e-23	1.91568e-21	stable
EXT1	3541.18	0.386259	0.0392489	9.84127	7.47626e-23	1.94585e-21	stable
ARMC5	961.495	-0.453243	0.0460582	-9.84067	7.52082e-23	1.95579e-21	stable
FTOP1	19.6866	0.854684	0.0868732	9.8383	7.7004e-23	2.00081e-21	stable
NUP153	4762.66	0.402788	0.0409548	9.83493	7.96226e-23	2.0671e-21	stable
NCOA7	3059.57	0.683244	0.0694759	9.83426	8.01516e-23	2.07734e-21	stable
MTHFD1P1	12.7835	0.912292	0.0927663	9.83431	8.01166e-23	2.07734e-21	stable
CEP192	1998.22	0.389654	0.0396294	9.83243	8.16249e-23	2.11374e-21	stable
GAPDHP61	6.72196	1.0148	0.103231	9.83036	8.33221e-23	2.15588e-21	up
SPIN2A	12.7113	0.885988	0.090142	9.82881	8.46151e-23	2.1875e-21	stable
RPS6KA3	2407.5	0.533874	0.0543385	9.82496	8.7908e-23	2.27072e-21	stable
AP003354.2	6.22599	1.06405	0.108354	9.82011	9.2245e-23	2.38076e-21	up
JRKL	730.487	0.552673	0.056296	9.81727	9.48818e-23	2.44676e-21	stable
GSC	127.256	-0.921222	0.0938616	-9.81468	9.73488e-23	2.50828e-21	stable
COA7	1728.87	0.381588	0.0388842	9.81343	9.85567e-23	2.53728e-21	stable
AC104115.2	5.65305	1.06261	0.108284	9.81312	9.88644e-23	2.54308e-21	up
AC084083.1	3.68752	1.23195	0.125561	9.81154	1.00421e-22	2.58096e-21	up
BCHE	118.317	-1.19701	0.122013	-9.81053	1.01439e-22	2.60282e-21	down
AC100774.1	6.52208	1.23162	0.125541	9.81052	1.0144e-22	2.60282e-21	up
UPF2	3470.77	0.335097	0.03416	9.80964	1.0233e-22	2.62346e-21	stable
SERPIND1	8.88126	1.27426	0.129922	9.80791	1.04104e-22	2.66672e-21	up
VSIG10L	215.252	0.802729	0.0818459	9.80781	1.04207e-22	2.66715e-21	stable
VIRMA	7947.81	0.426696	0.0435181	9.80502	1.07128e-22	2.73964e-21	stable
AC027290.3	241.871	0.75141	0.0766457	9.80368	1.08556e-22	2.77385e-21	stable
IFT22	1994.76	-0.32476	0.0331313	-9.80222	1.10139e-22	2.81198e-21	stable
CCDC18	346.461	0.499369	0.0509679	9.79771	1.15165e-22	2.93784e-21	stable
AL445248.1	7.6394	0.983591	0.100393	9.79739	1.15535e-22	2.94485e-21	stable
FAM171A1	1504.93	0.827776	0.0844907	9.79724	1.15708e-22	2.94681e-21	stable
AL353748.2	6.9262	1.22151	0.124696	9.79583	1.17333e-22	2.98575e-21	up
A1CF	4.8982	1.21673	0.124213	9.79547	1.17749e-22	2.99244e-21	up
TVP23CP2	2.06361	1.68249	0.171763	9.79543	1.17791e-22	2.99244e-21	up
TRAM1	16114	0.379155	0.0387111	9.79448	1.1891e-22	3.01839e-21	stable
YWHAZ	67011.7	0.445189	0.0454558	9.79389	1.19599e-22	3.03324e-21	stable
NCLP1	12.4172	0.900903	0.0919869	9.79382	1.19692e-22	3.03324e-21	stable
RPA4	3.33226	1.15026	0.117499	9.78957	1.2483e-22	3.16086e-21	up
NEB	177.666	0.759161	0.0775851	9.78488	1.30752e-22	3.30809e-21	stable
WAC	10335.2	0.247424	0.025295	9.78151	1.35183e-22	3.41738e-21	stable
IMPAD1	9821.79	0.378855	0.0387412	9.77911	1.38419e-22	3.49633e-21	stable
NTHL1	1132.98	-0.574836	0.0587878	-9.77815	1.39745e-22	3.52693e-21	stable
RPS15	15319.4	-0.507448	0.0518977	-9.77786	1.40149e-22	3.53422e-21	stable
PATL1	3598.42	0.364096	0.0372392	9.77724	1.41005e-22	3.55291e-21	stable
AMD1	5116.62	0.516614	0.0528508	9.77494	1.44242e-22	3.6315e-21	stable
AL356124.1	3.92991	1.07055	0.109523	9.77465	1.4465e-22	3.63879e-21	up
SCLT1	631.297	0.327173	0.0334721	9.7745	1.44867e-22	3.64027e-21	stable
AC090772.5	120.259	-0.634098	0.064873	-9.77445	1.44944e-22	3.64027e-21	stable
TG	57.616	0.764322	0.078205	9.77332	1.46572e-22	3.67516e-21	stable
AC024575.2	21.7787	-0.50254	0.0514194	-9.77335	1.46529e-22	3.67516e-21	stable
HLCS-IT1	2.50079	1.59604	0.163315	9.77276	1.47377e-22	3.69234e-21	up
LINC00189	4.3825	1.0609	0.108561	9.77235	1.47983e-22	3.70451e-21	up
USP49	615.846	0.442728	0.0453113	9.77083	1.50222e-22	3.75749e-21	stable
AC108704.2	22.8811	0.807078	0.0826226	9.76824	1.54098e-22	3.85133e-21	stable
SLC38A3	331.053	1.16458	0.119224	9.76794	1.54561e-22	3.85978e-21	up
AL357568.1	4.74695	1.42785	0.146193	9.76692	1.56123e-22	3.89562e-21	up
AC124312.2	15.6737	1.10862	0.11356	9.76239	1.63255e-22	4.07029e-21	up
AF131215.4	4.89176	1.54573	0.15835	9.76147	1.64756e-22	4.10437e-21	up
AC046158.3	6.96825	1.51611	0.155333	9.76036	1.66555e-22	4.14585e-21	up
ZC3H12C	426.057	0.631909	0.0647496	9.75926	1.68376e-22	4.18442e-21	stable
HERC2P10	10.9811	0.910626	0.0933087	9.75928	1.68344e-22	4.18442e-21	stable
FLVCR2	375.682	0.518378	0.0531174	9.75909	1.68655e-22	4.18797e-21	stable
BBS5	454.761	-0.39323	0.0402963	-9.75846	1.69714e-22	4.21088e-21	stable
AC127024.3	3.98442	1.25752	0.128879	9.75736	1.71561e-22	4.25327e-21	up
RNMT	3040.59	0.316949	0.0324931	9.75434	1.76746e-22	4.3783e-21	stable
F5	206.504	0.905333	0.0928188	9.75377	1.77747e-22	4.39957e-21	stable
ABCA9-AS1	2.36436	1.59606	0.163684	9.75085	1.82938e-22	4.52441e-21	up
AC006059.1	18.0116	0.72523	0.0743793	9.75042	1.83703e-22	4.53969e-21	stable
DNAJC4	2067.89	-0.406821	0.0417341	-9.74794	1.88254e-22	4.64843e-21	stable
AC104986.1	8.88505	0.837731	0.0859505	9.74668	1.90606e-22	4.70273e-21	stable
FPR3	1832.65	0.680752	0.0698513	9.74573	1.9239e-22	4.74295e-21	stable
CACNA1E	33.6389	0.918726	0.0942735	9.74533	1.93141e-22	4.75766e-21	stable
AC011773.1	3.38472	1.23888	0.127135	9.7446	1.94548e-22	4.7885e-21	up
OTUD4	3197.26	0.337362	0.0346303	9.74182	1.99935e-22	4.91715e-21	stable
ATP8A2P2	3.87632	1.27447	0.130827	9.74164	2.00294e-22	4.92207e-21	up
UQCRQ	6682.49	-0.502575	0.0515932	-9.74111	2.0134e-22	4.94381e-21	stable
UBR4	10674.8	0.336766	0.0345746	9.74029	2.02978e-22	4.98007e-21	stable
KCNB2	18.1511	1.37371	0.141055	9.73878	2.06009e-22	5.05041e-21	up
PLD1	1022.32	0.63271	0.0649687	9.73869	2.06195e-22	5.05096e-21	stable
PTPN2P2	2.6223	1.33156	0.136739	9.73795	2.07711e-22	5.08404e-21	up
HMGN1P7	2.13502	1.54084	0.158236	9.7376	2.08426e-22	5.0975e-21	up
SCN1B	523.93	-0.604912	0.0621235	-9.73725	2.09139e-22	5.11088e-21	stable
NUP155	3844.1	0.389894	0.0400486	9.73552	2.12729e-22	5.1945e-21	stable
C3orf18	535.75	-0.559626	0.0574881	-9.73464	2.14571e-22	5.23533e-21	stable
PTCHD1	251.464	1.42684	0.146599	9.73292	2.1823e-22	5.32038e-21	up
PTGES	3316.1	-0.829762	0.085255	-9.73272	2.18674e-22	5.32699e-21	stable
RN7SL558P	4.55998	1.32746	0.136404	9.73188	2.20475e-22	5.3624e-21	up
NAT1	8574.09	-1.19504	0.122795	-9.73194	2.2035e-22	5.3624e-21	down
AC107909.2	2.52067	1.36783	0.14058	9.72991	2.24792e-22	5.46309e-21	up
PPM1J	638.677	-0.733036	0.0753496	-9.72846	2.2801e-22	5.53693e-21	stable
AC022165.1	3.67495	1.04153	0.107069	9.72764	2.29866e-22	5.5776e-21	up
GLRA2	3.10634	1.72712	0.177565	9.72667	2.32058e-22	5.62635e-21	up
AL359878.1	44.6658	0.716679	0.0736841	9.72637	2.32752e-22	5.63875e-21	stable
BCL2L1-AS1	6.05295	1.163	0.119602	9.72391	2.3845e-22	5.77226e-21	up
UBE2V1P1	2.92911	1.36176	0.140097	9.72014	2.4743e-22	5.98493e-21	up
HIF1A-AS3	6.48016	1.18025	0.121446	9.71837	2.51775e-22	6.08525e-21	up
AP005131.5	5.41223	1.54641	0.159125	9.7182	2.52212e-22	6.09104e-21	up
E2F3	1901.63	0.496362	0.0510874	9.71594	2.57866e-22	6.22271e-21	stable
GABBR2	135.019	1.89846	0.195419	9.71482	2.60697e-22	6.2861e-21	up
AC007684.1	4.40588	1.2599	0.129715	9.71286	2.65776e-22	6.40355e-21	up
AC099329.2	61.0031	1.28334	0.132162	9.7104	2.72265e-22	6.55479e-21	up
NAXE	7669.1	-0.405896	0.0418036	-9.70959	2.74433e-22	6.60182e-21	stable
MLLT11	843.778	0.597454	0.0615428	9.70794	2.78917e-22	6.70445e-21	stable
AC007496.3	5.81113	1.30176	0.134105	9.70704	2.81379e-22	6.75836e-21	up
STXBP5L	27.5434	1.45176	0.149623	9.70281	2.93312e-22	7.0395e-21	up
BCKDK	3971.62	-0.334707	0.0344988	-9.70199	2.95685e-22	7.09092e-21	stable
GALNT12	200.583	0.843064	0.0869012	9.70141	2.9736e-22	7.12554e-21	stable
SMG1P6	9.34389	0.862574	0.0889213	9.70042	3.0026e-22	7.18944e-21	stable
DNAJC1	5632.69	-0.617784	0.0636934	-9.69934	3.03448e-22	7.25716e-21	stable
FUZ	1175.06	-0.480334	0.0495225	-9.69931	3.03559e-22	7.25716e-21	stable
ERCC6L2	894.428	0.398266	0.0410673	9.69787	3.07864e-22	7.35437e-21	stable
AL445685.1	1.92853	1.48147	0.152789	9.69621	3.12906e-22	7.46324e-21	up
NUS1P1	63.907	0.504632	0.0520442	9.69623	3.1283e-22	7.46324e-21	stable
ANKRD17	8517.89	0.367702	0.0379318	9.69376	3.20495e-22	7.63835e-21	stable
STRN	3541.1	0.347471	0.035849	9.69262	3.24092e-22	7.71811e-21	stable
AC108676.1	26.2714	1.01307	0.104531	9.69165	3.27195e-22	7.78597e-21	up
MARCHF2	2047.45	-0.313817	0.0323908	-9.68846	3.37573e-22	8.02673e-21	stable
HACE1	791.694	0.420356	0.0433929	9.68722	3.41719e-22	8.11665e-21	stable
AC005288.1	1197	0.683445	0.0705516	9.68717	3.41881e-22	8.11665e-21	stable
PDLIM1P4	12.8188	0.809038	0.0835312	9.68546	3.47649e-22	8.24723e-21	stable
AC124283.4	6.36474	0.930824	0.0961398	9.68198	3.59674e-22	8.52593e-21	stable
HAGH	2510.59	-0.448458	0.046325	-9.68069	3.64233e-22	8.62737e-21	stable
HNRNPA1P36	6.45944	0.770381	0.0795821	9.68032	3.65556e-22	8.65205e-21	stable
SGCG	50.7887	-1.2987	0.134189	-9.67812	3.73507e-22	8.83345e-21	down
AC090948.2	18.5616	0.707294	0.0730873	9.67739	3.76188e-22	8.89005e-21	stable
PNPT1P1	3.01743	1.44021	0.148829	9.67692	3.7794e-22	8.9246e-21	up
COQ4	3135.47	-0.367844	0.0380133	-9.67671	3.78708e-22	8.93588e-21	stable
YJU2	1135.24	-0.390394	0.040345	-9.67639	3.79883e-22	8.95675e-21	stable
HMGB1P14	9.14682	0.907979	0.0938558	9.6742	3.88109e-22	9.14371e-21	stable
AC011352.3	33.6966	1.08565	0.112236	9.67286	3.93214e-22	9.25689e-21	up
ASPM	2021.17	0.713978	0.0738293	9.67066	4.01772e-22	9.45114e-21	stable
TMEM205	4871.95	-0.52176	0.0539642	-9.66863	4.09834e-22	9.63345e-21	stable
ZNF695	154.885	0.900766	0.0931853	9.6664	4.18859e-22	9.83807e-21	stable
ACTR3	13329.5	0.304545	0.0315061	9.66622	4.19588e-22	9.8477e-21	stable
HDAC1P2	2.33999	1.38493	0.143286	9.66549	4.22604e-22	9.91093e-21	up
ACOT4	820.58	-0.611832	0.0633087	-9.66427	4.27676e-22	1.00222e-20	stable
GTPBP4	4610.53	0.411579	0.0426027	9.66087	4.42115e-22	1.03527e-20	stable
TAS2R31	11.4221	1.00349	0.103878	9.66031	4.44523e-22	1.04012e-20	up
RPS5P2	2.51168	1.24223	0.128621	9.6581	4.54206e-22	1.06197e-20	up
DSCC1	684.54	0.621448	0.0643674	9.65471	4.69502e-22	1.09691e-20	stable
TCF20	3842.11	0.364211	0.0377279	9.65365	4.74374e-22	1.10745e-20	stable
NLRP7	22.9998	1.30497	0.135188	9.65298	4.77464e-22	1.11382e-20	up
CCDC93	2210.47	0.309937	0.0321104	9.65225	4.80903e-22	1.12099e-20	stable
RASD2	1206.12	0.898673	0.0931602	9.64653	5.08476e-22	1.18437e-20	stable
RN7SKP271	4.27506	1.18174	0.122508	9.64624	5.09905e-22	1.1868e-20	up
METRN	3492.45	-0.808064	0.0837829	-9.64474	5.17409e-22	1.20336e-20	stable
AC004837.2	10.9808	0.844137	0.0875287	9.64411	5.20588e-22	1.20984e-20	stable
ADAMDEC1	589.453	1.08121	0.112161	9.63985	5.42688e-22	1.26025e-20	up
DYNLRB2	118.942	-0.821306	0.0852037	-9.63933	5.45436e-22	1.26567e-20	stable
ACTR2	19646.5	0.291035	0.0301928	9.63922	5.46026e-22	1.26609e-20	stable
C2orf88	220.12	0.892423	0.0926	9.63739	5.55833e-22	1.28786e-20	stable
RPL18P10	5.27349	1.1499	0.119339	9.63561	5.6554e-22	1.30937e-20	up
BBC3	771.737	-0.553619	0.057466	-9.63387	5.7524e-22	1.33083e-20	stable
EGLN2	2052.07	-0.561347	0.0582692	-9.63369	5.76236e-22	1.33213e-20	stable
MKRN5P	7.5291	1.29439	0.13437	9.63306	5.79781e-22	1.33932e-20	up
STX8	1366.48	-0.322161	0.0334456	-9.63239	5.83554e-22	1.34602e-20	stable
TBC1D17	2908.95	-0.301802	0.0313319	-9.6324	5.83499e-22	1.34602e-20	stable
TDO2	290.014	0.942019	0.0978826	9.62396	6.33416e-22	1.45994e-20	stable
AC090181.3	13.6352	0.994312	0.103358	9.6201	6.57642e-22	1.51464e-20	stable
ROBO1	2345.29	0.615622	0.0639972	9.61951	6.61439e-22	1.52111e-20	stable
BCL7C	2898.42	-0.469981	0.0488569	-9.61955	6.61227e-22	1.52111e-20	stable
NRBF2P5	14.1936	0.82806	0.0860908	9.61845	6.6833e-22	1.53581e-20	stable
CDC42-IT1	3.86957	1.23785	0.128713	9.61717	6.76647e-22	1.55377e-20	up
ANKUB1	3.13461	1.31566	0.136811	9.61663	6.80256e-22	1.56089e-20	up
LYST-AS1	2.74201	1.55755	0.161991	9.61502	6.90953e-22	1.58426e-20	up
AC026124.1	2.36616	1.87063	0.194609	9.61224	7.09897e-22	1.62648e-20	up
ATL2	3887.98	0.463328	0.0482034	9.61195	7.11853e-22	1.62975e-20	stable
SCAMP4	6046.33	-0.318147	0.0330994	-9.61184	7.12615e-22	1.63028e-20	stable
MYO1H	30.3723	0.827571	0.0861139	9.61019	7.24123e-22	1.65538e-20	stable
AC011443.1	2.5376	1.53451	0.159697	9.60885	7.33653e-22	1.67593e-20	up
PLA2G7	535.275	0.805903	0.0838726	9.60866	7.3501e-22	1.67778e-20	stable
DEUP1	33.6365	1.04929	0.109215	9.60755	7.42992e-22	1.69475e-20	up
MANCR	6.91084	1.36789	0.142399	9.60608	7.53608e-22	1.71769e-20	up
AL513523.3	10.6619	0.999886	0.104093	9.60573	7.56219e-22	1.72237e-20	stable
SCYL2P1	5.65974	0.97453	0.101524	9.59898	8.0736e-22	1.83749e-20	stable
LRRC23	682.449	-0.459803	0.0479046	-9.59829	8.12825e-22	1.84856e-20	stable
WNK3	207.117	0.915999	0.0954571	9.59592	8.31698e-22	1.89009e-20	stable
KCTD20	6046.1	0.285737	0.0297776	9.5957	8.33529e-22	1.89285e-20	stable
AC021443.2	3.04063	1.16733	0.121658	9.5952	8.37513e-22	1.9005e-20	up
AC023509.3	101.498	-0.572906	0.0597122	-9.59446	8.4361e-22	1.91152e-20	stable
BRCA2	723.723	0.546361	0.0569453	9.59449	8.43368e-22	1.91152e-20	stable
RPS27L	3406.48	-0.390464	0.0406992	-9.59389	8.48285e-22	1.9207e-20	stable
CAMSAP2	4207.14	0.376927	0.0392984	9.5914	8.68964e-22	1.96608e-20	stable
SPAG9	5912.39	0.404043	0.0421362	9.58899	8.89482e-22	2.01103e-20	stable
LINC02159	14.2417	1.62239	0.16923	9.58689	9.07774e-22	2.05088e-20	up
GLS	4383.46	0.516345	0.0538615	9.58654	9.10875e-22	2.05568e-20	stable
SEPTIN7P6	2.92176	1.17794	0.122875	9.5865	9.11233e-22	2.05568e-20	up
ACOD1	3.70866	1.57996	0.164816	9.58623	9.13667e-22	2.05966e-20	up
AL139317.4	5.36114	1.22763	0.128089	9.58423	9.31529e-22	2.09839e-20	up
RAB40AL	3.72466	1.12835	0.11775	9.58255	9.4677e-22	2.13117e-20	up
XDH	557.196	1.11109	0.115962	9.5815	9.56442e-22	2.15137e-20	up
NAA25	2075.39	0.324452	0.0338652	9.58071	9.63821e-22	2.16638e-20	stable
FZR1	3243.07	-0.307805	0.0321284	-9.58048	9.6599e-22	2.16968e-20	stable
NPC1	3232.28	0.334271	0.0348928	9.57994	9.7106e-22	2.17947e-20	stable
AL583824.1	2.26577	1.56698	0.163644	9.57556	1.01306e-21	2.27209e-20	up
TMOD2	978.953	0.551688	0.0576229	9.57411	1.02739e-21	2.30255e-20	stable
POU5F2	5.28305	1.17252	0.122479	9.5732	1.03651e-21	2.32131e-20	up
AK8	315.306	-0.612757	0.0640118	-9.57256	1.04289e-21	2.3339e-20	stable
CSGALNACT2	2031.68	0.318835	0.0333096	9.57187	1.04991e-21	2.34789e-20	stable
AL512637.1	2.48052	1.44506	0.150998	9.57007	1.06831e-21	2.38732e-20	up
CIB1	7404.35	-0.465771	0.0486741	-9.56918	1.07753e-21	2.40618e-20	stable
FAM20A	811.883	0.695201	0.0726612	9.56771	1.09304e-21	2.43903e-20	stable
PTPN4	1372.11	0.321228	0.0335766	9.56705	1.10002e-21	2.45284e-20	stable
RFXANK	2676.32	-0.434839	0.0454543	-9.56651	1.1058e-21	2.46395e-20	stable
CYB5D2	1430.11	-0.507919	0.0530945	-9.56633	1.10768e-21	2.46635e-20	stable
SPDYE19P	4.52519	1.01407	0.106005	9.56624	1.10868e-21	2.46679e-20	up
AC126615.2	2.2056	1.61546	0.168923	9.56328	1.14081e-21	2.53645e-20	up
CCSER2	3382.43	0.319222	0.0334036	9.55651	1.21797e-21	2.70606e-20	stable
AC099811.1	6.36376	1.05072	0.109951	9.5563	1.22039e-21	2.70948e-20	up
AC008758.4	13.3237	-0.608968	0.0637442	-9.55331	1.25615e-21	2.78686e-20	stable
AP000941.1	16.9922	0.864136	0.0904559	9.55312	1.25842e-21	2.78989e-20	stable
RGL1	1476.73	0.484147	0.0506885	9.55142	1.27929e-21	2.83412e-20	stable
CAMSAP1	2718.99	0.295247	0.0309212	9.54835	1.31776e-21	2.91725e-20	stable
RSPO2	3.58138	1.52956	0.160193	9.54823	1.31936e-21	2.9187e-20	up
AC022973.3	2.73115	1.39146	0.145777	9.54513	1.35935e-21	3.005e-20	up
HSPB1	33939.8	-0.726623	0.0761629	-9.54038	1.42306e-21	3.14358e-20	stable
RNGTT	1286.48	0.31593	0.0331401	9.53316	1.52572e-21	3.36794e-20	stable
AC010632.2	3.06417	1.28	0.134286	9.53185	1.54506e-21	3.4082e-20	up
KDM7A	2410.28	0.461741	0.0484439	9.53146	1.55085e-21	3.41852e-20	stable
MEGF11	23.7348	0.910879	0.0955834	9.52967	1.57778e-21	3.47539e-20	stable
AC025031.4	25.6888	0.777087	0.081546	9.52943	1.58146e-21	3.48102e-20	stable
KDM1B	2044.25	0.396661	0.0416268	9.52899	1.58827e-21	3.4935e-20	stable
ZDHHC20	4861.29	0.371703	0.0390275	9.52414	1.66416e-21	3.65783e-20	stable
ESRP1	9994.53	0.4255	0.044683	9.52263	1.68845e-21	3.70856e-20	stable
ASXL2	3275.2	0.363905	0.038219	9.52155	1.7061e-21	3.74467e-20	stable
AC127070.4	21.4429	0.8081	0.0848742	9.52115	1.71278e-21	3.75665e-20	stable
DENND6B	875.587	-0.435341	0.0457288	-9.52005	1.73092e-21	3.79375e-20	stable
AL096711.2	7.73589	0.846792	0.0889509	9.51978	1.7355e-21	3.80107e-20	stable
AL513477.1	173.097	-0.58696	0.0616634	-9.51877	1.75235e-21	3.83526e-20	stable
ATP5PDP4	19.198	0.912014	0.0958488	9.51514	1.81475e-21	3.96619e-20	stable
LINC02334	10.8552	1.01097	0.106248	9.5152	1.81358e-21	3.96619e-20	up
ETV5-AS1	2.84026	1.42795	0.150084	9.51434	1.82863e-21	3.99371e-20	up
AC020612.3	5.06626	1.0391	0.109218	9.514	1.83466e-21	4.00402e-20	up
AC105339.3	10.8554	0.931593	0.0979194	9.51387	1.83695e-21	4.00618e-20	stable
URB1	3060.85	0.343974	0.0361603	9.51246	1.86212e-21	4.05821e-20	stable
CEP152	358.993	0.432285	0.0454606	9.509	1.92504e-21	4.19238e-20	stable
MLLT10	2033.29	0.330665	0.0347795	9.50747	1.95358e-21	4.25152e-20	stable
PABPC4-AS1	9.56436	0.91079	0.0958153	9.50568	1.98738e-21	4.31898e-20	stable
COL4A4	211.86	0.865331	0.0910329	9.5057	1.98709e-21	4.31898e-20	stable
DTX4	1619.79	0.697715	0.0734144	9.50379	2.02386e-21	4.39516e-20	stable
TRAPPC1	3964.58	-0.356164	0.0374839	-9.50179	2.06313e-21	4.47727e-20	stable
LINC01409	56.7346	0.634386	0.0667828	9.49923	2.1144e-21	4.58532e-20	stable
QSER1	3992.06	0.430226	0.0452929	9.49876	2.12414e-21	4.60321e-20	stable
FDCSP	2235.4	1.90783	0.200866	9.49803	2.13892e-21	4.63197e-20	up
AL583832.1	12.7113	0.836599	0.0880885	9.49725	2.15513e-21	4.6638e-20	stable
ENTPD1-AS1	106.099	0.454399	0.0478618	9.49398	2.22384e-21	4.80911e-20	stable
GRIN2B	29.1386	1.25073	0.131757	9.49265	2.25242e-21	4.8675e-20	up
AL161725.1	26.6552	0.785678	0.0827688	9.49244	2.25699e-21	4.87396e-20	stable
AC103739.1	7.30363	0.983707	0.103645	9.49109	2.2862e-21	4.93359e-20	stable
AC020951.1	34.8059	1.03646	0.109204	9.49097	2.2889e-21	4.93596e-20	up
NXPE1	2.81169	1.46368	0.15426	9.48843	2.34541e-21	5.05428e-20	up
LEF1	1689.64	-0.67635	0.0712886	-9.4875	2.36645e-21	5.09605e-20	stable
CXCL14	20827.2	-1.2371	0.1304	-9.48699	2.378e-21	5.1165e-20	down
IGBP1	3860.92	-0.320244	0.0337564	-9.48694	2.37927e-21	5.1165e-20	stable
TSHR	33.8087	0.927871	0.0978114	9.48633	2.39305e-21	5.14254e-20	stable
AC012065.2	2.9038	0.972867	0.102609	9.48131	2.51121e-21	5.39272e-20	stable
EDF1	12095.4	-0.452735	0.0477534	-9.48068	2.5262e-21	5.42113e-20	stable
COL18A1-AS1	2.46241	1.68625	0.177908	9.47821	2.58686e-21	5.54743e-20	up
PPDPF	18142.3	-0.510093	0.0538194	-9.47785	2.59581e-21	5.56275e-20	stable
TLR1	637.502	0.575339	0.0607146	9.47613	2.63893e-21	5.65124e-20	stable
R3HDM1	2479.75	0.315736	0.0333218	9.47537	2.65822e-21	5.6886e-20	stable
AC008277.1	3.09297	1.58065	0.166824	9.47494	2.66914e-21	5.70755e-20	up
LINC00630	127.504	0.450931	0.0475923	9.47488	2.67079e-21	5.70755e-20	stable
DERL1	8122.38	0.365009	0.0385267	9.47419	2.68826e-21	5.74091e-20	stable
RPLP1P6	37.728	-0.555822	0.0586783	-9.47236	2.73596e-21	5.83873e-20	stable
RAB17	1767.35	-0.577908	0.0610178	-9.47114	2.76809e-21	5.90322e-20	stable
PSPN	225.696	-0.349107	0.0368766	-9.4669	2.88271e-21	6.1434e-20	stable
TMEM222	2513.41	-0.309514	0.032704	-9.46409	2.96131e-21	6.30655e-20	stable
ZBTB5	1512.7	0.306137	0.0323496	9.46341	2.98074e-21	6.34354e-20	stable
VASH2	673.887	0.800583	0.084599	9.46327	2.9847e-21	6.34759e-20	stable
KRT18P31	5.44036	0.9568	0.101109	9.46303	2.99149e-21	6.35763e-20	stable
RPSAP16	2.60299	1.255	0.132633	9.46221	3.01504e-21	6.40327e-20	up
UBE2Q2P2	77.7081	0.572434	0.0604983	9.46199	3.02152e-21	6.41261e-20	stable
CLDN16	19.4967	1.26517	0.133736	9.46015	3.07504e-21	6.52172e-20	up
HIRIP3	1649.27	-0.434132	0.0458995	-9.45832	3.12943e-21	6.63249e-20	stable
AL445435.1	5.22664	1.14994	0.121585	9.4579	3.14199e-21	6.65453e-20	up
TTK	993.324	0.693881	0.0733661	9.4578	3.14499e-21	6.65631e-20	stable
RNU6-341P	2.79115	1.33612	0.141278	9.45739	3.15711e-21	6.67738e-20	up
SGMS2	1238.6	0.631425	0.0667885	9.45409	3.25837e-21	6.88683e-20	stable
SPATA4	28.9102	-1.02634	0.108564	-9.45374	3.26934e-21	6.90528e-20	down
MIR3142HG	71.8928	0.907939	0.0960536	9.45242	3.31092e-21	6.98831e-20	stable
STUB1	2550.54	-0.452201	0.04785	-9.45038	3.37587e-21	7.12051e-20	stable
FABP5	944.801	0.863122	0.091361	9.44737	3.47443e-21	7.3234e-20	stable
ALK	27.745	1.01528	0.107472	9.44696	3.48821e-21	7.34742e-20	up
RFX4	3.42085	1.47813	0.156493	9.44538	3.54103e-21	7.45358e-20	up
LDHAL6B	4.27882	0.969347	0.102634	9.44468	3.56501e-21	7.49893e-20	stable
KAT8	2621.67	-0.321051	0.0339951	-9.44406	3.58604e-21	7.53803e-20	stable
CPNE8	456.693	0.581521	0.0615768	9.44384	3.59376e-21	7.54911e-20	stable
PPIAP51	3.41157	1.18016	0.12497	9.44356	3.60341e-21	7.56421e-20	up
C12orf57	4127.39	-0.469302	0.0497106	-9.44068	3.70363e-21	7.76931e-20	stable
R3HCC1	1617.23	-0.38232	0.0404974	-9.44061	3.70616e-21	7.76932e-20	stable
CA13	371.093	0.748204	0.0792675	9.43898	3.76438e-21	7.886e-20	stable
EEF1B2P7	3.52391	1.22531	0.129834	9.43751	3.81732e-21	7.99147e-20	up
CLIC4	13865.3	0.413301	0.0437962	9.4369	3.83955e-21	8.03255e-20	stable
SEL1L3	2154.94	0.711426	0.0754037	9.4349	3.91376e-21	8.18226e-20	stable
ZBTB10	3252.75	0.601963	0.0638041	9.43455	3.92678e-21	8.20391e-20	stable
MPP6	460.675	0.770701	0.0816933	9.43407	3.9447e-21	8.23576e-20	stable
MAPRE1P1	2.16561	1.19635	0.126813	9.43396	3.94909e-21	8.23934e-20	up
ZBTB33	3034.01	0.345549	0.0366322	9.43293	3.98787e-21	8.31462e-20	stable
E2F3P1	5.72072	1.15633	0.122599	9.43187	4.02849e-21	8.39363e-20	up
CDHR3	413.51	-0.998429	0.105867	-9.43097	4.06308e-21	8.45568e-20	stable
MEMO1P1	69.4006	0.440767	0.0467362	9.43095	4.06375e-21	8.45568e-20	stable
MPND	1142.01	-0.423033	0.0448611	-9.42983	4.10756e-21	8.54106e-20	stable
SUV39H2	781.089	0.465711	0.0493902	9.42922	4.13149e-21	8.58503e-20	stable
AC096564.1	3.78581	1.17292	0.124395	9.429	4.14004e-21	8.59699e-20	up
SUB1	14293	-0.450337	0.0477687	-9.42745	4.20166e-21	8.71907e-20	stable
FUT4	431.267	0.465248	0.0493597	9.42566	4.27397e-21	8.86317e-20	stable
SLCO1A2	29.2594	1.66291	0.176437	9.42496	4.3025e-21	8.91633e-20	up
PIH1D2	139.359	-0.55291	0.058665	-9.42488	4.30609e-21	8.91777e-20	stable
LYZ	9763.92	0.94265	0.100033	9.42339	4.36774e-21	9.03938e-20	stable
AC026368.1	9.67097	0.885646	0.0939981	9.42195	4.42768e-21	9.15728e-20	stable
C3orf49	11.5077	0.723468	0.0767909	9.42128	4.45636e-21	9.21041e-20	stable
AC100821.1	28.0506	0.692366	0.0734905	9.42116	4.46113e-21	9.21409e-20	stable
NSD1	6976.52	0.329072	0.0349393	9.41841	4.57963e-21	9.4525e-20	stable
DCUN1D4	2194.4	0.277128	0.0294284	9.417	4.6418e-21	9.5744e-20	stable
AC009506.2	178.931	-0.419057	0.0445038	-9.41622	4.67622e-21	9.63895e-20	stable
RHOT2	4683.51	-0.419709	0.0445755	-9.41568	4.70018e-21	9.68187e-20	stable
AC020900.1	2.41169	1.36791	0.14529	9.41499	4.73115e-21	9.73916e-20	up
AL121672.2	18.4792	0.812082	0.0862703	9.41323	4.81126e-21	9.89745e-20	stable
ARSF	7.3673	1.52111	0.161595	9.41309	4.81781e-21	9.9043e-20	up
RIC1	2057.89	0.34465	0.0366285	9.40932	4.99349e-21	1.02586e-19	stable
CDK8	933.627	0.395595	0.042044	9.40908	5.00494e-21	1.02753e-19	stable
STAM	1775.13	0.275226	0.0292577	9.40696	5.10679e-21	1.04774e-19	stable
AC110769.2	12.0476	0.746464	0.0793594	9.40612	5.14773e-21	1.05544e-19	stable
NUDT22	1152.83	-0.415308	0.0441561	-9.40545	5.18065e-21	1.06148e-19	stable
COG7	2575.59	-0.299251	0.031818	-9.40509	5.19837e-21	1.0644e-19	stable
RPS20P4	4.1306	0.967166	0.10284	9.40456	5.22508e-21	1.06916e-19	stable
ANKRD27	2745.4	0.376559	0.0400407	9.4044	5.23256e-21	1.06998e-19	stable
Z99129.3	15.1147	0.886866	0.0943094	9.40379	5.26334e-21	1.07556e-19	stable
CLVS2	12.1243	-1.94718	0.207095	-9.40235	5.33577e-21	1.08964e-19	down
C16orf74	445.93	-0.712116	0.0757594	-9.39971	5.47147e-21	1.11661e-19	stable
SCAND1	2602.99	-0.593354	0.0631285	-9.39916	5.50014e-21	1.12172e-19	stable
TIMM9P2	6.18399	1.12511	0.119711	9.3985	5.53481e-21	1.12805e-19	up
CHML	2407.48	0.555331	0.0590914	9.39783	5.56998e-21	1.13446e-19	stable
AC092653.1	7.10083	0.848095	0.0902567	9.39647	5.64217e-21	1.14841e-19	stable
SBNO1	4277.3	0.330746	0.0352005	9.39604	5.66535e-21	1.15237e-19	stable
AC093690.1	13.5632	0.791342	0.0842298	9.39503	5.71999e-21	1.16271e-19	stable
HSD17B7	909.846	-0.420462	0.0447547	-9.39481	5.73204e-21	1.16439e-19	stable
MOXD1	788.487	0.761942	0.0811068	9.39431	5.75965e-21	1.16923e-19	stable
MORF4L1P3	1.79184	1.41676	0.15082	9.39375	5.79005e-21	1.17463e-19	up
FBXW7	1322.05	0.313171	0.0333441	9.3921	5.88178e-21	1.19245e-19	stable
ZNF90P1	2.09134	1.43744	0.153108	9.38838	6.0928e-21	1.23442e-19	up
PRKAG3	12.3637	1.66702	0.177586	9.38708	6.16876e-21	1.24899e-19	up
TUSC2	1840.15	-0.306692	0.0326785	-9.38512	6.28434e-21	1.27156e-19	stable
FP325332.1	2.9631	1.1121	0.11852	9.38325	6.39723e-21	1.29355e-19	up
AC087276.1	2.33187	1.23578	0.131706	9.38293	6.41654e-21	1.2966e-19	up
AP002336.1	2.67053	1.54197	0.164359	9.38167	6.49329e-21	1.31125e-19	up
PYM1	2020.16	-0.329015	0.0350754	-9.38021	6.58387e-21	1.3283e-19	stable
RNU6-759P	2.41999	1.59668	0.170218	9.38017	6.58635e-21	1.3283e-19	up
RPL21P32	2.82961	1.39866	0.14911	9.38006	6.59343e-21	1.32886e-19	up
AC022211.2	15.6283	0.778827	0.0830337	9.37965	6.61948e-21	1.33324e-19	stable
C4orf45	2.57729	1.47969	0.157782	9.37809	6.71782e-21	1.35216e-19	up
RAD21	26934.9	0.495368	0.0528264	9.37728	6.76988e-21	1.36175e-19	stable
RASSF7	1980.52	-0.581667	0.0620333	-9.3767	6.80696e-21	1.36832e-19	stable
ATP5MC2	15892.4	-0.341746	0.0364495	-9.37587	6.86082e-21	1.37825e-19	stable
LARP4B	5713.21	0.280646	0.0299391	9.37389	6.99056e-21	1.40339e-19	stable
LGALS9C	29.8185	-1.24614	0.132952	-9.37287	7.0586e-21	1.41613e-19	down
ELL2P1	5.54431	0.805378	0.0859312	9.37236	7.09301e-21	1.42211e-19	stable
SCARNA9	18.6037	0.851353	0.0908461	9.37137	7.15941e-21	1.43449e-19	stable
CSNK1G2-AS1	3.91433	1.0606	0.113176	9.3712	7.17138e-21	1.43595e-19	up
PIWIL4	134.911	0.625789	0.0667916	9.36928	7.30293e-21	1.46135e-19	stable
AC011939.1	3.4319	1.15498	0.123304	9.36694	7.46634e-21	1.49307e-19	up
AC008026.3	4.99076	1.20046	0.128186	9.36497	7.60713e-21	1.52024e-19	up
RN7SKP30	2.70075	1.20164	0.128332	9.36349	7.71434e-21	1.54067e-19	up
PLAA	2939.45	0.30897	0.0329995	9.36286	7.76099e-21	1.54898e-19	stable
P2RY6	349.693	0.695858	0.0743256	9.3623	7.80209e-21	1.55618e-19	stable
AP000560.1	24.2427	0.913261	0.0975588	9.36114	7.88825e-21	1.57234e-19	stable
ARL5A	3115.51	0.296341	0.0316578	9.36076	7.91634e-21	1.57692e-19	stable
RAD51AP1	769.515	0.612325	0.065424	9.35932	8.025e-21	1.59753e-19	stable
IMMP1LP1	3.50185	1.16029	0.12399	9.3579	8.13396e-21	1.61818e-19	up
AC053527.1	3.05352	1.16536	0.124536	9.3576	8.15658e-21	1.62163e-19	up
AC091588.1	1.65251	1.51663	0.162082	9.35713	8.19321e-21	1.62787e-19	up
CCNYL1	1105.29	0.365786	0.0390948	9.35638	8.25182e-21	1.63845e-19	stable
DCC	19.054	0.889945	0.095137	9.35435	8.41156e-21	1.6691e-19	stable
AIDAP1	2.76796	1.17525	0.125638	9.35425	8.41923e-21	1.66954e-19	up
SEC14L2	4494.9	-0.894786	0.0956639	-9.35344	8.48446e-21	1.6814e-19	stable
CFLAR-AS1	22.5538	0.726624	0.0776949	9.35228	8.57816e-21	1.69887e-19	stable
TMA16P2	2.62464	1.30163	0.139202	9.35068	8.70825e-21	1.72353e-19	up
AC004836.1	12.3169	-1.36132	0.145638	-9.34726	8.9949e-21	1.77912e-19	down
AC010834.3	80.3086	0.521184	0.0557632	9.34637	9.07033e-21	1.79289e-19	stable
SLC9A6	794.989	0.515514	0.0551695	9.34418	9.2603e-21	1.82926e-19	stable
FOXG1	6.86985	2.00836	0.214953	9.34327	9.34053e-21	1.84393e-19	up
SRSF12	89.6906	1.03803	0.111117	9.34178	9.47285e-21	1.86886e-19	up
MTAP	2460.08	0.404109	0.0432598	9.34145	9.50216e-21	1.87344e-19	stable
DPYSL5	50.771	1.93311	0.206944	9.34121	9.52421e-21	1.87659e-19	up
H4C1	2.77383	1.53432	0.164271	9.34019	9.61604e-21	1.89347e-19	up
SLC45A1	177.006	-0.610599	0.0653817	-9.33899	9.72599e-21	1.9139e-19	stable
AL138752.1	5.17702	0.989053	0.105909	9.33869	9.75352e-21	1.91809e-19	stable
SACS	1217.38	0.550371	0.058936	9.33845	9.77526e-21	1.92114e-19	stable
CDK12	6452.24	0.585612	0.062716	9.33752	9.86146e-21	1.93684e-19	stable
TTC36	296.768	-1.03934	0.111313	-9.33711	9.90034e-21	1.94324e-19	down
SLC25A39P1	2.67678	1.54221	0.165178	9.33666	9.94184e-21	1.95014e-19	up
ZNF33BP1	6.05936	1.08895	0.116638	9.33617	9.98813e-21	1.95798e-19	up
HSH2D	1301.53	-0.839144	0.0898932	-9.33491	1.0108e-20	1.98021e-19	stable
RSPH1	511.626	-0.748561	0.0802169	-9.33171	1.04173e-20	2.03951e-19	stable
EPHB2	864.587	0.56379	0.0604241	9.33055	1.05323e-20	2.06072e-19	stable
CRB3	942.717	-0.408707	0.0438083	-9.32942	1.06447e-20	2.0814e-19	stable
KIF14	773.441	0.721047	0.0772897	9.32915	1.06727e-20	2.08554e-19	stable
AL138499.1	2.76589	1.43245	0.153553	9.3287	1.07182e-20	2.0931e-19	up
VPS37D	274.849	-0.571824	0.0613038	-9.32772	1.08177e-20	2.11119e-19	stable
AL139811.1	9.43574	0.845176	0.0906191	9.32668	1.09235e-20	2.13049e-19	stable
INO80-AS1	2.84715	1.14571	0.122845	9.32643	1.09498e-20	2.13428e-19	up
LINC02577	5.20407	1.71512	0.183927	9.32505	1.10936e-20	2.16095e-19	up
EML5	43.0156	1.02719	0.11016	9.32449	1.11523e-20	2.17099e-19	up
PCBP3	129.555	0.907004	0.0972979	9.32193	1.14238e-20	2.22246e-19	stable
PADI2	5832.46	1.00949	0.108297	9.32145	1.14757e-20	2.22977e-19	up
SYNCRIP	12678.2	0.310962	0.0333598	9.32145	1.14759e-20	2.22977e-19	stable
AL158201.1	6.7902	0.735977	0.0789625	9.32059	1.1569e-20	2.24644e-19	stable
PRPF40A	7761.99	0.25164	0.0269992	9.32027	1.16043e-20	2.25188e-19	stable
METTL27	249.755	-0.731208	0.0784541	-9.32019	1.16128e-20	2.25211e-19	stable
PSME4	8636.28	0.401873	0.0431229	9.31923	1.17182e-20	2.27112e-19	stable
SDHCP3	2.3414	1.38449	0.14857	9.31875	1.1772e-20	2.28011e-19	up
IRS4	9.64658	1.9867	0.213208	9.31814	1.18392e-20	2.2917e-19	up
TTN	736.029	0.73449	0.0788291	9.31749	1.19127e-20	2.30446e-19	stable
AL445437.1	19.22	1.09309	0.117317	9.31738	1.1925e-20	2.30541e-19	up
ABTB2	673.344	0.753079	0.0808267	9.31721	1.19437e-20	2.30757e-19	stable
TMCC2	278.57	0.934774	0.10034	9.3161	1.20698e-20	2.33046e-19	stable
C5orf38	1199.94	-1.00373	0.107747	-9.31566	1.21202e-20	2.33874e-19	down
ZFP69B	181.726	0.479334	0.0514642	9.31393	1.23191e-20	2.37562e-19	stable
HSD17B7P2	154.476	-0.608275	0.0653096	-9.31372	1.23434e-20	2.37882e-19	stable
NDUFB10	4766.39	-0.418074	0.0448918	-9.31294	1.24341e-20	2.39482e-19	stable
AC080013.1	99.7868	0.781424	0.0839103	9.31262	1.24718e-20	2.39937e-19	stable
ELN-AS1	72.103	-0.974259	0.104617	-9.31261	1.24733e-20	2.39937e-19	stable
PARP3	1379.02	-0.410553	0.0440982	-9.30997	1.27873e-20	2.45823e-19	stable
ANTKMT	887.869	-0.636686	0.0683888	-9.3098	1.28077e-20	2.46062e-19	stable
AL162171.3	20.9373	0.705948	0.0758396	9.30843	1.29734e-20	2.4909e-19	stable
DEGS2	4649.12	-0.90778	0.0975304	-9.30767	1.30666e-20	2.50723e-19	stable
PCNX1	3434.33	0.353772	0.0380172	9.30559	1.33254e-20	2.55529e-19	stable
CXCL5	70.6902	1.5193	0.163312	9.30308	1.36432e-20	2.6146e-19	up
AC025031.5	4.61674	1.10695	0.118993	9.30265	1.36986e-20	2.62359e-19	up
SNHG31	31.4902	0.753433	0.0810056	9.30099	1.39141e-20	2.66321e-19	stable
Z86062.1	2.59993	1.43762	0.154582	9.30005	1.40379e-20	2.68525e-19	up
ARMC1	3340.36	0.363406	0.0390824	9.29845	1.42514e-20	2.72439e-19	stable
AC010536.2	6.44351	1.29435	0.139209	9.29788	1.4327e-20	2.73713e-19	up
ONECUT2	245.413	1.41808	0.152534	9.29684	1.4468e-20	2.76237e-19	up
FBXO5	724.346	0.48916	0.0526193	9.2962	1.45552e-20	2.77729e-19	stable
AC127024.8	13.6057	0.921329	0.0991177	9.2953	1.4679e-20	2.79919e-19	stable
INHBA-AS1	16.3983	0.803311	0.0864349	9.29383	1.48835e-20	2.83643e-19	stable
AL031651.2	18.9775	0.891852	0.0959636	9.29365	1.49092e-20	2.83957e-19	stable
SNORD53B	1.65757	1.31423	0.141428	9.29253	1.50661e-20	2.86767e-19	up
H2BC14	4.80018	1.55926	0.167838	9.29028	1.53878e-20	2.9271e-19	up
GIHCG	277.495	-0.477102	0.0513761	-9.28646	1.59509e-20	3.03235e-19	stable
MTMR2	2235.42	0.409761	0.0441269	9.28595	1.60266e-20	3.04486e-19	stable
ANKRD34B	19.2165	1.51013	0.162638	9.28521	1.61393e-20	3.06438e-19	up
ZNF414	624.271	-0.402641	0.0433677	-9.28435	1.62698e-20	3.08725e-19	stable
SLC27A1	2249.49	-0.398368	0.0429241	-9.28077	1.68262e-20	3.19086e-19	stable
AC067852.4	4.68658	1.06026	0.114248	9.28037	1.68893e-20	3.20087e-19	up
AC046168.1	15.2729	1.13153	0.12193	9.28019	1.69176e-20	3.20425e-19	up
REEP6	4291.36	-0.892379	0.0961639	-9.27977	1.69839e-20	3.21485e-19	stable
LINC01554	44.1954	1.21441	0.130874	9.27926	1.70653e-20	3.22826e-19	up
NUBP2	3499.77	-0.436064	0.0470032	-9.27733	1.73771e-20	3.28523e-19	stable
AC012085.2	5.59309	1.2611	0.135939	9.27696	1.7438e-20	3.29473e-19	up
DSTNP1	46.1541	0.512373	0.0552311	9.2769	1.74488e-20	3.29474e-19	stable
ZBED4	2304.6	0.366062	0.0394645	9.27572	1.76425e-20	3.32928e-19	stable
ACMSD	69.8259	-1.26654	0.136565	-9.27431	1.78771e-20	3.37148e-19	down
AC018552.3	2.26377	1.33289	0.14375	9.27223	1.82286e-20	3.43568e-19	up
RN7SL5P	6.38955	1.23612	0.133346	9.27005	1.86067e-20	3.50479e-19	up
RNU6-720P	2.09284	1.34031	0.14461	9.2684	1.88958e-20	3.55708e-19	up
AC008514.1	27.4612	1.2037	0.129878	9.26793	1.89793e-20	3.57062e-19	up
ANAPC1P1	4.17632	1.04762	0.113059	9.26608	1.93122e-20	3.63102e-19	up
AC008080.4	3.87175	1.26675	0.136712	9.26582	1.93581e-20	3.63743e-19	up
AC083964.2	7.24661	0.927127	0.100065	9.26527	1.94576e-20	3.6539e-19	stable
TCEA3	4310.8	-0.521518	0.0562935	-9.26427	1.96423e-20	3.68635e-19	stable
CBL	2434.02	0.350334	0.0378223	9.26264	1.99441e-20	3.74071e-19	stable
SLC5A6	7195.9	0.56269	0.0607507	9.26227	2.00125e-20	3.75126e-19	stable
AL136988.2	9.18189	0.933579	0.100808	9.26092	2.0267e-20	3.79663e-19	stable
ANGPTL3	6.37201	1.04497	0.112878	9.25754	2.092e-20	3.91659e-19	up
FCF1P1	3.34246	1.25063	0.135141	9.25425	2.15732e-20	4.03642e-19	up
AC114402.2	2.91468	1.53159	0.165505	9.25408	2.16089e-20	4.04066e-19	up
RPL21P44	3.52164	1.03778	0.112156	9.25308	2.1811e-20	4.07596e-19	up
AC063976.2	16.1886	0.838587	0.0906393	9.25191	2.20508e-20	4.1183e-19	stable
METTL26	2896.3	-0.481561	0.0520551	-9.25098	2.22433e-20	4.15173e-19	stable
TPI1P3	2.03491	1.3184	0.142569	9.24746	2.2988e-20	4.28812e-19	up
BTF3P12	3.07338	1.24494	0.134647	9.24598	2.33092e-20	4.34541e-19	up
CCL20	81.8738	1.13328	0.122577	9.24548	2.34177e-20	4.36299e-19	up
TCTN1	2556.49	-0.377017	0.0407861	-9.24376	2.37978e-20	4.43115e-19	stable
SIGIRR	2828.83	-0.51368	0.0555805	-9.2421	2.41705e-20	4.49781e-19	stable
RPS15AP6	3.53378	1.48603	0.160818	9.24039	2.45599e-20	4.56476e-19	up
RBM15	840.498	0.282867	0.030612	9.2404	2.45582e-20	4.56476e-19	stable
KANSL1L	730.639	0.39418	0.0426605	9.23992	2.46676e-20	4.58202e-19	stable
MEG8	5.57379	1.12526	0.121787	9.23964	2.47333e-20	4.59146e-19	up
SFXN2	2064.83	-0.562228	0.0608505	-9.2395	2.47649e-20	4.59456e-19	stable
SNORA5A	5.4805	0.985467	0.106667	9.2387	2.49504e-20	4.62619e-19	stable
ELOA2	2.87082	1.5221	0.164778	9.23731	2.52771e-20	4.68393e-19	up
RNU6-853P	3.6372	1.28565	0.1392	9.23597	2.55953e-20	4.74005e-19	up
TANK	2607.21	0.306771	0.0332153	9.23583	2.56297e-20	4.74358e-19	stable
INAFM1	693.113	-0.523886	0.0567237	-9.23574	2.56499e-20	4.74446e-19	stable
AC011755.1	3.22298	1.44371	0.156344	9.23416	2.60312e-20	4.80921e-19	up
LAPTM4B	13759.8	0.6944	0.0751987	9.2342	2.60225e-20	4.80921e-19	stable
MAML2	1566.73	0.628294	0.0680563	9.23198	2.65684e-20	4.90553e-19	stable
MTCO3P29	2.44839	1.28465	0.139172	9.23065	2.69004e-20	4.96386e-19	up
ADCY7	604.888	0.612227	0.0663281	9.23029	2.69901e-20	4.97741e-19	stable
AC073283.1	3.54712	1.11042	0.120306	9.22998	2.70693e-20	4.98651e-19	up
RSU1	5560.31	0.435878	0.0472242	9.22997	2.70717e-20	4.98651e-19	stable
CNR1	168.567	1.13203	0.122675	9.22789	2.76013e-20	5.08101e-19	up
AC016683.1	3.63334	1.23046	0.133379	9.22527	2.82834e-20	5.20348e-19	up
HDAC11	2922.24	-0.520769	0.0564529	-9.22485	2.83959e-20	5.22105e-19	stable
AC132192.1	6.14815	0.870514	0.0943949	9.22205	2.91487e-20	5.35627e-19	stable
KPNA3	2988.56	0.30536	0.0331204	9.21969	2.97964e-20	5.47203e-19	stable
LRRC8C	1354.73	0.506188	0.0549119	9.2182	3.0214e-20	5.54542e-19	stable
AC010333.2	2.3575	1.26251	0.136961	9.21803	3.02607e-20	5.55067e-19	up
ERVFRD-1	15.4139	1.10888	0.120325	9.21572	3.09204e-20	5.66493e-19	up
FAM234A	4590.29	-0.386573	0.0419469	-9.21578	3.09035e-20	5.66493e-19	stable
PGLYRP2	500.493	-1.39463	0.151357	-9.21415	3.13767e-20	5.74513e-19	down
CYCSP52	3.0222	1.0339	0.112212	9.2138	3.14779e-20	5.76023e-19	up
DDN	35.1395	1.12385	0.12199	9.21264	3.1821e-20	5.81956e-19	up
MAP4K4	7429.96	0.400507	0.0434828	9.2107	3.24011e-20	5.92214e-19	stable
ZNF573	156.273	0.496473	0.0539022	9.21062	3.24232e-20	5.92267e-19	stable
AC016027.5	2.12944	1.20686	0.131053	9.20896	3.29288e-20	6.01146e-19	up
C21orf62	7.53249	0.860503	0.0934434	9.20882	3.29737e-20	6.01609e-19	stable
POLR2B	7340.31	0.300021	0.0325803	9.20865	3.30245e-20	6.02179e-19	stable
AC018557.2	2.72618	1.38481	0.150384	9.20853	3.30625e-20	6.02516e-19	up
SPATA17	382.505	-0.616757	0.0669782	-9.20833	3.31235e-20	6.03271e-19	stable
AC004461.1	3.38014	1.03078	0.111947	9.20776	3.32986e-20	6.06102e-19	up
CLEC6A	8.63138	1.40926	0.153056	9.20751	3.33792e-20	6.0721e-19	up
CFAP53	173.967	-0.567618	0.0616645	-9.20494	3.41874e-20	6.21544e-19	stable
H3C1	7.10307	1.1316	0.122941	9.2044	3.43594e-20	6.24303e-19	up
AC114402.1	8.99696	0.953297	0.103582	9.20326	3.47243e-20	6.30488e-19	stable
SLC6A12	124.782	0.753073	0.0818272	9.20321	3.47407e-20	6.30488e-19	stable
AC016722.2	16.7728	0.606079	0.0658581	9.2028	3.4873e-20	6.32517e-19	stable
YEATS2	2937.88	0.386036	0.0419485	9.20264	3.49274e-20	6.33131e-19	stable
LUZP1	2514.77	0.333242	0.0362138	9.20208	3.51098e-20	6.35924e-19	stable
SLC30A6	2559.2	0.263041	0.0285853	9.20197	3.51434e-20	6.35924e-19	stable
DNAAF4	98.8628	-0.483722	0.0525671	-9.20199	3.51377e-20	6.35924e-19	stable
GTF2F1	5418.8	-0.279035	0.0303247	-9.20159	3.52677e-20	6.37799e-19	stable
SLC1A6	34.732	1.81404	0.197195	9.1992	3.60626e-20	6.51792e-19	up
EPHX3	63.8949	0.971086	0.105586	9.19715	3.67576e-20	6.63963e-19	stable
DEFB1	251.631	1.36486	0.148435	9.19504	3.74846e-20	6.767e-19	up
GABRQ	74.6892	1.548	0.16839	9.19296	3.82179e-20	6.89534e-19	up
ZBTB21	1457.93	0.35965	0.0391411	9.18855	3.9818e-20	7.17982e-19	stable
AC026403.1	151.975	-0.808047	0.0879475	-9.18783	4.0084e-20	7.22356e-19	stable
AC005838.3	7.22224	1.07705	0.117227	9.1877	4.01324e-20	7.22805e-19	up
SWSAP1	302.42	-0.380969	0.041472	-9.18618	4.07041e-20	7.32674e-19	stable
LINC02408	13.5976	0.78527	0.0855039	9.18403	4.15262e-20	7.47035e-19	stable
LACTB2-AS1	15.5745	0.741845	0.0807773	9.18383	4.16024e-20	7.47969e-19	stable
ZNHIT2	769.839	-0.535998	0.0583731	-9.18228	4.2206e-20	7.58379e-19	stable
DCLK2	402.72	0.586504	0.0638768	9.1818	4.2396e-20	7.61348e-19	stable
CDKAL1	1304.3	0.394011	0.0429141	9.18138	4.25604e-20	7.63857e-19	stable
RN7SL382P	1.69754	1.52512	0.166123	9.18067	4.2842e-20	7.68462e-19	up
PARGP1	130.534	0.525819	0.0572863	9.17878	4.35983e-20	7.81574e-19	stable
ZNF205	1103.71	-0.436924	0.0476027	-9.17855	4.36923e-20	7.82803e-19	stable
AC006460.1	4.00211	1.07106	0.116699	9.17797	4.39286e-20	7.86579e-19	up
IER3	6845.87	-0.649576	0.0707884	-9.17631	4.46101e-20	7.98318e-19	stable
CHRM5	17.0083	0.633728	0.0690704	9.17511	4.51126e-20	8.06843e-19	stable
AC023632.5	2.23724	1.19316	0.130055	9.17424	4.54752e-20	8.12856e-19	up
H2AC21	5.95111	1.19729	0.130527	9.17276	4.61069e-20	8.2367e-19	up
GPR55	58.682	1.00885	0.110005	9.17094	4.68892e-20	8.3716e-19	up
AL139174.1	2.85132	1.01896	0.111144	9.16795	4.82093e-20	8.60231e-19	up
RPL38P5	3.16011	1.02505	0.11181	9.16779	4.82819e-20	8.61027e-19	up
CELF3	29.745	1.37456	0.149937	9.16755	4.83901e-20	8.62458e-19	up
AC068790.5	9.12082	0.839029	0.0915254	9.16718	4.85566e-20	8.64925e-19	stable
AC002558.2	2.31966	1.52197	0.166074	9.16444	4.98047e-20	8.86645e-19	up
AC003965.1	23.4438	-0.715544	0.0780914	-9.1629	5.05229e-20	8.98912e-19	stable
TSR3	2549.45	-0.425448	0.0464555	-9.15819	5.27769e-20	9.38473e-19	stable
SFMBT2	1339.4	0.549739	0.0600286	9.15794	5.28958e-20	9.40044e-19	stable
PRSS33	44.1169	2.38768	0.260751	9.15694	5.33901e-20	9.48282e-19	up
KIF2A	1821.9	0.375887	0.0410526	9.15624	5.37393e-20	9.53934e-19	stable
AL049839.2	128.223	-0.908142	0.0991976	-9.15488	5.44184e-20	9.65039e-19	stable
FIRRE	89.0527	0.994951	0.10868	9.15486	5.44275e-20	9.65039e-19	stable
AC138393.3	18.1031	0.786563	0.0859292	9.15362	5.50572e-20	9.75643e-19	stable
WASHC5-AS1	13.1114	0.72617	0.0793341	9.15331	5.52129e-20	9.7784e-19	stable
MYCBP2-AS1	11.3589	0.783461	0.0855974	9.15286	5.54446e-20	9.81379e-19	stable
ZC2HC1A	859.94	0.581809	0.0635853	9.15005	5.6907e-20	1.00669e-18	stable
AC004540.2	20.3587	-0.877222	0.0958897	-9.14824	5.78679e-20	1.0231e-18	stable
GFOD1	960.193	0.525364	0.0574443	9.14563	5.92854e-20	1.04756e-18	stable
PDE10A	470.062	0.733633	0.0802238	9.14484	5.97192e-20	1.05462e-18	stable
AC024270.1	2.90571	1.06506	0.116478	9.14391	6.02365e-20	1.06314e-18	up
AC009812.3	42.5319	0.804595	0.0880052	9.14258	6.09791e-20	1.07563e-18	stable
AQP9	239.251	1.07027	0.117068	9.14234	6.11165e-20	1.07744e-18	up
SLC15A2	478.694	0.85943	0.0940116	9.14175	6.14509e-20	1.08272e-18	stable
AL591806.1	5.71341	0.971024	0.106222	9.14142	6.16386e-20	1.0854e-18	stable
CYYR1-AS1	7.1065	1.23156	0.134766	9.13854	6.33019e-20	1.11406e-18	up
PSIP1	3851.81	0.460722	0.0504168	9.13825	6.34684e-20	1.11635e-18	stable
BTN1A1	9.19938	1.05038	0.114944	9.13814	6.35337e-20	1.11686e-18	up
MYCBP2	4859.93	0.438916	0.0480344	9.13754	6.38902e-20	1.12249e-18	stable
YWHAZP5	91.1415	0.596817	0.0653156	9.13743	6.39547e-20	1.12298e-18	stable
AC090589.2	2.21542	1.43081	0.156631	9.13492	6.54525e-20	1.14862e-18	up
PNPLA4	1834.26	-0.44491	0.0487047	-9.13485	6.54947e-20	1.14871e-18	stable
RPL7P17	3.8601	1.04517	0.114456	9.13169	6.74391e-20	1.18214e-18	up
MEAK7	1566.33	0.485466	0.0531649	9.13133	6.76648e-20	1.18542e-18	stable
CLSPN	501.502	0.674591	0.0738806	9.13083	6.79738e-20	1.19016e-18	stable
MYH4	13.9449	1.02423	0.112176	9.13057	6.81411e-20	1.19241e-18	up
AL451074.4	1.90829	1.2538	0.137326	9.13007	6.84565e-20	1.19725e-18	up
SPAST	1792.81	0.276368	0.030271	9.12976	6.86486e-20	1.19993e-18	stable
CLIC6	5818.36	-1.40177	0.153574	-9.12761	7.00257e-20	1.22331e-18	down
CEP85L	345.104	0.518702	0.0568313	9.12705	7.03925e-20	1.22902e-18	stable
EGFL6	308.562	0.843688	0.0924548	9.12541	7.14636e-20	1.24701e-18	stable
DEPDC1	849.572	0.709753	0.0777899	9.12398	7.24136e-20	1.26285e-18	stable
INAVA	690.683	1.08675	0.11911	9.12392	7.24534e-20	1.26285e-18	up
AC016949.1	28.3153	0.738956	0.0810163	9.12108	7.43827e-20	1.29575e-18	stable
CDCA4P1	7.76297	0.942103	0.103301	9.11997	7.51427e-20	1.30825e-18	stable
EYS	77.5474	0.656511	0.0719974	9.11854	7.61467e-20	1.32498e-18	stable
ZNF771	269.28	-0.432922	0.0474781	-9.11834	7.62832e-20	1.3266e-18	stable
AC005863.1	14.8988	1.95035	0.2139	9.11807	7.64744e-20	1.32918e-18	up
DCLRE1C	770.192	0.340499	0.0373449	9.11769	7.67439e-20	1.33311e-18	stable
STK11	3306.27	-0.356963	0.039162	-9.11506	7.86299e-20	1.3651e-18	stable
LINC01229	4.82025	1.0691	0.117298	9.11439	7.91108e-20	1.37268e-18	up
SYT14	29.6518	1.26884	0.13923	9.11323	7.99645e-20	1.38671e-18	up
AC079416.3	3.13924	1.18386	0.129916	9.11252	8.04927e-20	1.39509e-18	up
SELENOI	4380.27	0.365352	0.0400957	9.11199	8.08865e-20	1.40112e-18	stable
MEX3A	3162.12	0.776232	0.085208	9.10985	8.24991e-20	1.42825e-18	stable
RHOC	14852.4	-0.382806	0.0420232	-9.10941	8.28343e-20	1.43304e-18	stable
AC022509.1	13.876	1.27166	0.1396	9.10936	8.28687e-20	1.43304e-18	up
AC068790.6	2.81886	1.08767	0.119411	9.10862	8.34351e-20	1.44203e-18	up
ETF1P2	4.53059	1.01055	0.110982	9.10552	8.58503e-20	1.48294e-18	up
NRAV	1094.61	-0.347804	0.0382039	-9.10389	8.715e-20	1.50455e-18	stable
RIMS3	402.32	0.654279	0.0718774	9.10272	8.80983e-20	1.52007e-18	stable
ATP13A2	4769.93	-0.384119	0.0422016	-9.10201	8.86789e-20	1.52923e-18	stable
AC245884.10	4.12551	1.08513	0.11922	9.1019	8.87659e-20	1.52987e-18	up
TMEM160	278.271	-0.580078	0.0637456	-9.09989	9.04233e-20	1.55757e-18	stable
H4C2	5.87908	1.40262	0.154149	9.09912	9.10678e-20	1.56779e-18	up
HINT2	1563	-0.415928	0.0457134	-9.09862	9.14875e-20	1.57414e-18	stable
SLC25A13	1726.56	0.354654	0.0389819	9.09793	9.20661e-20	1.58321e-18	stable
RN7SL4P	11.5124	1.08817	0.119635	9.09572	9.39602e-20	1.61488e-18	up
MAPK14	4011.64	0.237156	0.0260757	9.0949	9.46778e-20	1.62631e-18	stable
AC091729.1	3.23195	1.2188	0.134013	9.09464	9.48993e-20	1.6292e-18	up
AKR7A2	3238.67	-0.357745	0.039338	-9.09415	9.53335e-20	1.63575e-18	stable
PDK1	1414.26	0.523288	0.0575547	9.09202	9.7214e-20	1.66708e-18	stable
LRRC37A5P	25.828	-0.668925	0.0735752	-9.09172	9.74864e-20	1.67082e-18	stable
LINC02613	142.345	1.11656	0.122815	9.09143	9.77445e-20	1.67432e-18	up
AC097467.3	4.36928	1.07187	0.117915	9.09019	9.8863e-20	1.69253e-18	up
PRRG2	771.885	-0.450545	0.0495696	-9.08914	9.98238e-20	1.70804e-18	stable
RN7SKP80	17.207	0.883718	0.097231	9.08885	1.00091e-19	1.71165e-18	stable
SORBS3	5652.06	-0.413523	0.0455021	-9.08799	1.00889e-19	1.72435e-18	stable
LAMTOR2	3771.41	-0.424912	0.0467582	-9.08743	1.01403e-19	1.73218e-18	stable
SIL1	4050.97	-0.430867	0.0474145	-9.08723	1.01595e-19	1.73353e-18	stable
RNF208	534.591	-0.567019	0.0623971	-9.08727	1.01557e-19	1.73353e-18	stable
SIRPG-AS1	4.73437	1.29774	0.142848	9.08478	1.03905e-19	1.77196e-18	up
LRRC37A15P	23.3234	0.712248	0.0784014	9.08463	1.04049e-19	1.77344e-18	stable
LINC01411	114.557	-1.52318	0.167681	-9.08379	1.04856e-19	1.7862e-18	down
TLK2P2	8.04708	0.976975	0.107555	9.08346	1.05179e-19	1.79072e-18	stable
CCNJ	686.535	0.417508	0.0459646	9.08324	1.05388e-19	1.79328e-18	stable
AP001885.1	4.75035	1.17225	0.12907	9.08226	1.06339e-19	1.80846e-18	up
GTF2IP13	74.7852	-0.543831	0.0598906	-9.0804	1.08172e-19	1.83862e-18	stable
ATP6V1C1	6192.01	0.389588	0.0429086	9.07948	1.09094e-19	1.85328e-18	stable
C20orf96	1086.5	-0.444366	0.0489454	-9.07882	1.09756e-19	1.86349e-18	stable
COL6A5	16.6049	1.32299	0.14575	9.07707	1.11537e-19	1.89269e-18	up
ENPP7P5	2.14049	1.4459	0.159341	9.07426	1.14454e-19	1.94112e-18	up
MIDN	7523.69	-0.336398	0.0370748	-9.07349	1.15265e-19	1.95352e-18	stable
AC078899.1	8.33923	0.570905	0.0629204	9.07345	1.15312e-19	1.95352e-18	stable
NEK11	1074.7	-0.425077	0.0468514	-9.07288	1.15907e-19	1.96252e-18	stable
TAF4B	560.827	0.65367	0.0720478	9.07272	1.16081e-19	1.96439e-18	stable
NSA2P1	1.89234	1.36568	0.15055	9.07131	1.17591e-19	1.98885e-18	up
ZFR	6785.25	0.265987	0.0293246	9.07043	1.18546e-19	2.00363e-18	stable
KLHDC7B	1150.35	1.18567	0.130719	9.07039	1.18595e-19	2.00363e-18	up
AC120193.1	3.61398	1.38393	0.152588	9.0697	1.1935e-19	2.01529e-18	up
SPINT1-AS1	743.368	-0.488292	0.0538396	-9.06939	1.19687e-19	2.01987e-18	stable
MMP7	5683.18	1.21757	0.134272	9.06794	1.2129e-19	2.04581e-18	up
HORMAD1	219.219	1.81286	0.199964	9.06595	1.23524e-19	2.08234e-18	up
EPHB6	515.78	0.895025	0.0987639	9.06227	1.27767e-19	2.15269e-18	stable
NFYA	3548.63	0.366233	0.0404147	9.06188	1.28227e-19	2.15926e-18	stable
GINS4	622.239	0.674873	0.0744817	9.06093	1.29343e-19	2.17685e-18	stable
RN7SKP287	3.52879	1.0344	0.114168	9.06027	1.30129e-19	2.1889e-18	up
GNB4	3279.06	0.507564	0.0560227	9.05997	1.30481e-19	2.19361e-18	stable
EHBP1	2366.68	0.318646	0.035172	9.05966	1.30854e-19	2.19869e-18	stable
AC023389.2	4.24885	1.18265	0.130545	9.05933	1.31256e-19	2.20425e-18	up
PIK3AP1	1328.32	0.557734	0.0615696	9.0586	1.32133e-19	2.21776e-18	stable
COQ6	777.945	-0.302424	0.0333939	-9.05627	1.34991e-19	2.26449e-18	stable
CENPE	1255.16	0.601322	0.0664037	9.05555	1.35878e-19	2.27814e-18	stable
HCG18	1887.51	0.329139	0.0363555	9.05336	1.38631e-19	2.32302e-18	stable
LINC02086	25.0875	1.11871	0.123573	9.05307	1.39004e-19	2.32802e-18	up
NFIB	6887.93	0.726715	0.080276	9.05272	1.39456e-19	2.33432e-18	stable
IER3-AS1	19.5445	-0.620378	0.0685314	-9.05246	1.39788e-19	2.3386e-18	stable
MEP1B	2.79849	1.03766	0.114649	9.0508	1.4192e-19	2.37299e-18	up
GART	4951.86	0.306823	0.0339021	9.05026	1.42629e-19	2.38354e-18	stable
RLF	1873.37	0.321913	0.0355711	9.04985	1.43162e-19	2.39115e-18	stable
Z98752.2	1.96604	1.48802	0.164449	9.04854	1.44895e-19	2.41878e-18	up
AC026310.3	2.1252	1.25573	0.13878	9.04838	1.45101e-19	2.42091e-18	up
COA3	3309.21	-0.401678	0.0443998	-9.04686	1.47145e-19	2.45368e-18	stable
TFF1	13121.7	-1.56034	0.172475	-9.04674	1.47295e-19	2.45486e-18	down
WTAPP1	13.9293	0.896511	0.099106	9.04599	1.48319e-19	2.4706e-18	stable
MICOS13	2215.99	-0.45232	0.0500055	-9.04541	1.49107e-19	2.48239e-18	stable
CDHR5	13.3127	1.00264	0.110854	9.0447	1.50078e-19	2.4972e-18	up
SMG1P5	60.4026	0.611045	0.0675593	9.04457	1.50256e-19	2.49881e-18	stable
CCNYL7	5.45706	1.16171	0.128449	9.04414	1.5085e-19	2.50733e-18	up
AC006539.2	5.72453	1.0426	0.115282	9.04397	1.51077e-19	2.50976e-18	up
AL157871.2	7.31957	0.812773	0.0898913	9.04174	1.54196e-19	2.56018e-18	stable
RNU6-377P	2.01569	1.433	0.158505	9.04075	1.55596e-19	2.58204e-18	up
CLIP1-AS1	4.2886	1.16637	0.129022	9.0401	1.56524e-19	2.59604e-18	up
AC009093.7	2.21899	1.32608	0.146708	9.03891	1.58249e-19	2.62324e-18	up
ANKIB1	4734.64	0.302027	0.0334155	9.03853	1.58798e-19	2.63092e-18	stable
TMEM238	316.374	-0.673655	0.0745499	-9.03631	1.62054e-19	2.68343e-18	stable
RPS15AP30	3.40135	1.55666	0.172274	9.03593	1.62621e-19	2.69137e-18	up
GHDC	2273.05	-0.434276	0.0480633	-9.0355	1.6325e-19	2.70033e-18	stable
TPRG1-AS2	5.39283	-1.36221	0.150782	-9.03429	1.65065e-19	2.72888e-18	down
RAB6C-AS1	307.044	-1.13523	0.125671	-9.03336	1.66483e-19	2.75085e-18	down
TJP3	3598.37	-0.520381	0.0576109	-9.03268	1.67524e-19	2.76658e-18	stable
CAMK1D	1883.99	0.524499	0.0580691	9.03233	1.68051e-19	2.77378e-18	stable
WASF3	615.667	0.641335	0.0710118	9.03139	1.69506e-19	2.7963e-18	stable
WDR12	1831.16	0.269311	0.0298241	9.02997	1.71721e-19	2.83132e-18	stable
UCN	71.4721	-0.690545	0.0764771	-9.02943	1.72563e-19	2.84369e-18	stable
LINC00944	18.0791	0.976709	0.10818	9.02852	1.74005e-19	2.86593e-18	stable
TPT1P10	1.92543	1.24359	0.137764	9.02697	1.76497e-19	2.90541e-18	up
PIK3CG	354.321	0.668233	0.0740299	9.02652	1.7721e-19	2.9156e-18	stable
SLC25A48	241.25	-1.33383	0.14779	-9.02513	1.79479e-19	2.94977e-18	down
SMC2	2438.6	0.398464	0.0441503	9.02516	1.79427e-19	2.94977e-18	stable
DGKH	1383.03	0.53465	0.0592426	9.02476	1.80088e-19	2.95821e-18	stable
GBP4	3403.54	0.756992	0.0838896	9.02367	1.81894e-19	2.9849e-18	stable
ANKRD44-IT1	3.40528	1.3629	0.151036	9.02366	1.81907e-19	2.9849e-18	up
RIOX2	1565.18	0.405882	0.044987	9.02221	1.84337e-19	3.02316e-18	stable
PATE4	2.46903	1.39012	0.154084	9.02184	1.84957e-19	3.03171e-18	up
CCNY	5438.35	0.268102	0.0297172	9.02177	1.85071e-19	3.03197e-18	stable
KCNA3	75.7896	0.879391	0.0974756	9.02166	1.85267e-19	3.03357e-18	stable
ZNF146	8038.51	0.314387	0.0348495	9.02128	1.85909e-19	3.04247e-18	stable
HIF1A	7963.21	0.540701	0.0599399	9.02071	1.8687e-19	3.05658e-18	stable
SLC35B4	1015.56	0.298024	0.0330411	9.0198	1.88436e-19	3.08055e-18	stable
KLHL2P1	9.83071	0.758859	0.0841359	9.01945	1.89042e-19	3.08882e-18	stable
AC012676.2	1.90939	1.37912	0.152911	9.01914	1.89575e-19	3.0959e-18	up
C5AR2	1287.76	-0.770033	0.0853834	-9.01853	1.90631e-19	3.11148e-18	stable
TCP1P3	4.36349	0.785258	0.087074	9.01828	1.91064e-19	3.11689e-18	stable
AC096720.1	6.07394	0.898419	0.0996242	9.01808	1.91413e-19	3.12094e-18	stable
ADAM9	7709.85	0.598431	0.0663804	9.01518	1.96556e-19	3.20311e-18	stable
LINC01016	301.742	-1.50304	0.166732	-9.01472	1.9737e-19	3.21467e-18	down
CBLB	2041.84	0.294745	0.0327137	9.00983	2.06368e-19	3.35945e-18	stable
NDUFS7	2030.12	-0.43559	0.0483465	-9.00976	2.06507e-19	3.35994e-18	stable
NSMAF	2231.38	0.326596	0.0362535	9.00868	2.0855e-19	3.39138e-18	stable
APOBR	1115.22	-0.679531	0.0754396	-9.00761	2.10589e-19	3.42274e-18	stable
LGI2	316.546	0.605059	0.0671747	9.00723	2.11323e-19	3.43286e-18	stable
MANBAL	3348.8	-0.298118	0.0331002	-9.00651	2.12711e-19	3.45359e-18	stable
STK16	1949.31	-0.262333	0.0291273	-9.00643	2.12882e-19	3.45454e-18	stable
AC004918.5	121.754	0.504234	0.0559909	9.00565	2.144e-19	3.47734e-18	stable
IVL	54.0954	1.92304	0.213544	9.00535	2.14984e-19	3.48497e-18	up
IPO7P2	3.22208	0.874673	0.0971614	9.00228	2.21084e-19	3.58198e-18	stable
NENF	5010.17	-0.465865	0.0517622	-9.0001	2.25521e-19	3.65194e-18	stable
IFITM3P5	3.42661	1.20648	0.134053	9.00004	2.25644e-19	3.65201e-18	up
PDSS1	382.905	0.457752	0.0508625	8.99979	2.26152e-19	3.65832e-18	stable
AC005839.1	116.143	0.531141	0.0590251	8.99856	2.28695e-19	3.69752e-18	stable
RPL4P6	21.6414	0.575292	0.0639437	8.99685	2.32285e-19	3.75358e-18	stable
AL391058.1	13.8559	0.638708	0.0709954	8.99646	2.33109e-19	3.76493e-18	stable
RN7SL239P	3.4054	1.15687	0.12861	8.99514	2.35928e-19	3.80846e-18	up
ROPN1L	67.1527	-0.939564	0.104463	-8.99425	2.37841e-19	3.83733e-18	stable
AC015910.1	5.45755	1.69056	0.187995	8.99258	2.41493e-19	3.89422e-18	up
AC024451.2	25.8004	0.654764	0.0728184	8.99174	2.43353e-19	3.92217e-18	stable
AC103876.1	2.1646	1.50675	0.167578	8.99133	2.44255e-19	3.93464e-18	up
ANTXRL	14.8659	1.4449	0.160714	8.99053	2.46042e-19	3.96135e-18	up
AL356966.1	8.12562	0.761465	0.0847186	8.98817	2.51378e-19	4.04516e-18	stable
RDM1P3	8.61089	0.911199	0.101386	8.9874	2.5315e-19	4.07154e-18	stable
TMEM72-AS1	11.9563	0.795665	0.0885395	8.98656	2.55094e-19	4.10066e-18	stable
IFNAR2	949.194	0.388692	0.0432664	8.98369	2.61846e-19	4.20701e-18	stable
LRRTM2	40.1557	0.845275	0.0940938	8.98332	2.62711e-19	4.2187e-18	stable
PCCA-AS1	3.65535	1.16611	0.129813	8.98305	2.63374e-19	4.22715e-18	up
SLFN11	1654.64	0.507508	0.0565022	8.98209	2.65674e-19	4.26184e-18	stable
AC093012.1	8.82753	0.912726	0.101617	8.98201	2.65873e-19	4.26283e-18	stable
SNORA55	7.40752	0.803405	0.0894599	8.98061	2.69258e-19	4.31485e-18	stable
AC110048.2	8.27255	0.988211	0.110054	8.97936	2.72335e-19	4.36188e-18	stable
AC104564.5	5.99057	1.00449	0.111882	8.97808	2.75533e-19	4.41082e-18	up
CCDC106	1166.65	-0.504971	0.0562466	-8.9778	2.76237e-19	4.4198e-18	stable
AC032044.2	3.70424	1.18482	0.131982	8.97712	2.77936e-19	4.44466e-18	up
RNASE4	168.474	-0.583521	0.0650048	-8.97658	2.7932e-19	4.46449e-18	stable
AC006329.1	21.9376	-1.33258	0.14849	-8.97419	2.8545e-19	4.56009e-18	down
SLCO5A1	101.423	0.96598	0.107647	8.97361	2.86941e-19	4.58154e-18	stable
TRPV3	97.1487	1.02761	0.114541	8.97158	2.92291e-19	4.66455e-18	up
AC016876.2	342.629	-0.586303	0.0653666	-8.96946	2.97974e-19	4.75278e-18	stable
AP001596.1	14.0315	0.961155	0.107163	8.96909	2.98971e-19	4.76622e-18	stable
TCEA2	1989.1	-0.440899	0.0491586	-8.96891	2.99459e-19	4.77152e-18	stable
AC084824.1	2.10701	1.41758	0.158091	8.96687	3.05061e-19	4.85827e-18	up
HMGN3-AS1	104.059	0.45733	0.0510039	8.96657	3.05882e-19	4.86883e-18	stable
AC093849.1	4.91356	1.21412	0.135414	8.96597	3.0757e-19	4.89318e-18	up
ZNF644	3164.79	0.328995	0.0366969	8.9652	3.09725e-19	4.92491e-18	stable
AC079753.1	2.32163	1.36627	0.152411	8.96441	3.11952e-19	4.95777e-18	up
AL034374.1	81.7161	-0.899024	0.100292	-8.96406	3.12935e-19	4.97082e-18	stable
MGAT3	385.554	0.821807	0.0916799	8.96388	3.13463e-19	4.97664e-18	stable
ADGRG2	173.41	0.931511	0.103954	8.96077	3.22413e-19	5.1161e-18	stable
TFEC	541.22	0.62839	0.0701335	8.95991	3.24947e-19	5.1498e-18	stable
ZFAND1	2149.42	0.358387	0.0399991	8.95988	3.25038e-19	5.1498e-18	stable
AC117500.2	4.5926	1.05989	0.118291	8.95996	3.24809e-19	5.1498e-18	up
PDCL3P4	76.076	-0.625523	0.0698165	-8.95952	3.26091e-19	5.16384e-18	stable
MID1	842.03	0.780261	0.0870908	8.95918	3.27116e-19	5.1774e-18	stable
PRMT1P1	3.9881	0.948282	0.105849	8.95883	3.28146e-19	5.19104e-18	stable
DOCK11	1149.46	0.533249	0.0595287	8.95786	3.3105e-19	5.23429e-18	stable
AC099811.4	3.37315	1.20428	0.13444	8.95776	3.31338e-19	5.23616e-18	up
MIR4677	2.21781	1.09553	0.122324	8.95598	3.36727e-19	5.3186e-18	up
ADPGK-AS1	13.1291	0.625482	0.0698559	8.95389	3.4316e-19	5.41743e-18	stable
AL133330.1	20.2734	0.817633	0.0913245	8.95305	3.458e-19	5.45352e-18	stable
USP9X	12125.5	0.319349	0.0356691	8.95308	3.45693e-19	5.45352e-18	stable
DPCD	1188.8	-0.398371	0.0444995	-8.95225	3.483e-19	5.49013e-18	stable
AL162390.2	4.35777	1.25179	0.139834	8.95201	3.49066e-19	5.4994e-18	up
PITRM1-AS1	37.1525	0.544007	0.0607713	8.95171	3.50008e-19	5.51142e-18	stable
ITSN2	2906.97	0.289225	0.0323104	8.95146	3.50813e-19	5.52128e-18	stable
CCR8	46.8659	0.928025	0.10368	8.95082	3.52835e-19	5.55027e-18	stable
FBXO11	2187.24	0.33335	0.0372499	8.94901	3.58697e-19	5.6396e-18	stable
Z98885.1	3.2066	1.30877	0.146252	8.94869	3.59733e-19	5.653e-18	up
RPL39P40	4.51217	1.44843	0.161863	8.94849	3.60374e-19	5.66019e-18	up
SPDYE1	18.6723	0.687751	0.076865	8.94752	3.63549e-19	5.70714e-18	stable
RPS16P5	3.79713	1.59055	0.177772	8.94715	3.64786e-19	5.72365e-18	up
H2BC10	3.66972	1.48871	0.16639	8.94708	3.64994e-19	5.724e-18	up
HMG20B	6366.73	-0.389965	0.0435931	-8.94557	3.70036e-19	5.80011e-18	stable
CRLF3	1156.59	0.316827	0.0354221	8.94432	3.74251e-19	5.86321e-18	stable
AC007336.3	3.15708	1.12406	0.125679	8.94395	3.75495e-19	5.8797e-18	up
NDUFA7	194.855	-0.430563	0.0481417	-8.94366	3.76489e-19	5.89228e-18	stable
AC027575.3	37.0054	-0.54363	0.0607876	-8.94311	3.78367e-19	5.91865e-18	stable
AL354766.2	5.05187	1.36292	0.152404	8.94281	3.79408e-19	5.93192e-18	up
AC078795.1	26.4977	0.66715	0.0746307	8.93936	3.91439e-19	6.11694e-18	stable
AP003072.2	5.50093	0.758725	0.0848905	8.93769	3.97395e-19	6.20685e-18	stable
WDFY1	3685.9	0.273072	0.0305538	8.93741	3.98391e-19	6.21925e-18	stable
AC084871.2	2.5802	1.34047	0.149985	8.93735	3.98612e-19	6.21956e-18	up
KRT1	45.3605	-1.43158	0.160206	-8.93587	4.03985e-19	6.3002e-18	down
BRWD3	1656.44	0.402883	0.0450954	8.934	4.10869e-19	6.40432e-18	stable
BTAF1	2485.97	0.354956	0.0397389	8.93222	4.1755e-19	6.50516e-18	stable
AC103923.1	6.85179	0.939868	0.105229	8.93161	4.19868e-19	6.53797e-18	stable
MSL3	1824.39	0.306975	0.03437	8.93148	4.20354e-19	6.54223e-18	stable
AP001350.1	7.84246	0.818295	0.0916201	8.93139	4.20686e-19	6.5441e-18	stable
AC023206.1	2.20937	1.58146	0.177072	8.93117	4.21542e-19	6.55411e-18	up
MTHFD1L	1291.63	0.611638	0.0684848	8.931	4.2218e-19	6.56072e-18	stable
ZNHIT6	1936.36	0.329768	0.0369273	8.93018	4.25309e-19	6.60601e-18	stable
AC004890.3	12.464	0.781875	0.0875551	8.93009	4.25653e-19	6.60803e-18	stable
LMF1	1327.64	-0.404637	0.0453124	-8.92995	4.26194e-19	6.61308e-18	stable
LINC01354	36.5081	0.923438	0.103432	8.92797	4.33898e-19	6.72924e-18	stable
RARRES1	3898.22	1.1548	0.129367	8.9266	4.39307e-19	6.80971e-18	up
AL157392.3	822.444	0.450871	0.0505113	8.92615	4.4111e-19	6.83422e-18	stable
AC073896.4	195.001	-0.472526	0.0529381	-8.92601	4.41669e-19	6.83943e-18	stable
AC048351.1	2.58507	1.19833	0.134259	8.92554	4.4355e-19	6.86511e-18	up
AC007435.1	2.57748	1.06172	0.118969	8.92437	4.4826e-19	6.93452e-18	up
ROCK1P1	178.07	-0.799944	0.08967	-8.92098	4.62176e-19	7.14622e-18	stable
TNK1	1481.3	-0.408416	0.0457829	-8.92071	4.63318e-19	7.16028e-18	stable
SWI5	1250.42	-0.342707	0.0384245	-8.91899	4.70581e-19	7.26888e-18	stable
RASGEF1C	41.0356	1.33465	0.149644	8.91886	4.71134e-19	7.27378e-18	up
AC004584.3	5.35762	0.935261	0.104873	8.91801	4.7476e-19	7.32609e-18	stable
PPAT	1582.33	0.380946	0.0427185	8.91757	4.76614e-19	7.35102e-18	stable
[truncated: 28,818 more rows]
