# Supplementary material for: A Novel Prognostic Signature of Mitophagy-Related E3 Ubiquitin Ligases in Breast Cancer
Source: Int J Mol Sci. 2025 Feb 12;26(4):1551. doi: 10.3390/ijms26041551 (PMC11855622; doi:10.3390/ijms26041551)
Supplement: Supplementary file 1 [file ijms-26-01551-s001.zip › Table S3.xlsx]

## Sheet: Sheet1
Table S3 GO enrichment analysis of DEGs between the high- and low-risk groups
ONTOLOGY	ID	Description	GeneRatio	BgRatio	pvalue	p.adjust	qvalue	geneID	Count
BP	GO:0006959	humoral immune response	33/539	320/18903	1.92928e-10	6.85668e-07	6.49661e-07	CXCL10/PI3/IGHV1-18/ACOD1/CXCL14/CXCL5/DEFB1/H2BC10/KRT1/IGHV3-23/S100A9/PRSS3/IGHV2-26/IGHV3-21/IGHM/IGHV3-48/WFDC2/WFDC10B/CXCL6/IGHV1-58/IGHV3-15/C9/C4BPA/IGHV3-11/IGHV4-61/IGHV2-5/KLK7/PGLYRP4/FOXJ1/KLK5/IL36RN/S100A7/FGB	33
BP	GO:0019730	antimicrobial humoral response	19/539	125/18903	2.64398e-09	4.69835e-06	4.45162e-06	CXCL10/PI3/ACOD1/CXCL14/CXCL5/DEFB1/H2BC10/S100A9/PRSS3/IGHM/WFDC2/WFDC10B/CXCL6/KLK7/PGLYRP4/KLK5/IL36RN/S100A7/FGB	19
BP	GO:0042742	defense response to bacterium	34/539	382/18903	4.86462e-09	5.76295e-06	5.46032e-06	CHGA/LBP/BPI/GSDMC/FPR2/S100A8/PI3/CLEC4D/IGHV1-18/CCL20/PGLYRP2/DEFB1/H2BC10/IGHV3-23/S100A9/IGHV2-26/IGHV3-21/IGHM/IGHV3-48/WFDC2/WFDC10B/CXCL6/IGHV1-58/IGHV3-15/UMOD/AICDA/IGHV3-11/IGHV4-61/IGHV2-5/KLK7/PGLYRP4/KLK5/S100A7/FGB	34
BP	GO:0006910	phagocytosis, recognition	14/539	103/18903	1.33164e-06	0.00118316	0.00112103	LBP/IGHV1-18/IGHV3-23/IGHV2-26/IGHV3-21/IGHM/IGHV3-48/SFTPA1/IGHV1-58/IGHV3-15/C4BPA/IGHV3-11/IGHV4-61/IGHV2-5	14
BP	GO:0015837	amine transport	14/539	106/18903	1.8918e-06	0.00134469	0.00127408	CHGA/ACE2/ABAT/DDC/OPRK1/SLC38A3/CNR1/AQP9/KCNA2/HRH3/SYT9/RHCG/TRH/CHRNA4	14
BP	GO:0002455	humoral immune response mediated by circulating immunoglobulin	14/539	119/18903	7.54244e-06	0.00446764	0.00423303	IGHV1-18/IGHV3-23/IGHV2-26/IGHV3-21/IGHM/IGHV3-48/IGHV1-58/IGHV3-15/C9/C4BPA/IGHV3-11/IGHV4-61/IGHV2-5/FOXJ1	14
BP	GO:0006958	complement activation, classical pathway	13/539	106/18903	1.00676e-05	0.00459098	0.00434989	IGHV1-18/IGHV3-23/IGHV2-26/IGHV3-21/IGHM/IGHV3-48/IGHV1-58/IGHV3-15/C9/C4BPA/IGHV3-11/IGHV4-61/IGHV2-5	13
BP	GO:0019373	epoxygenase P450 pathway	6/539	19/18903	1.03342e-05	0.00459098	0.00434989	CYP1B1/CYP2F1/CYP2A6/CYP2G1P/CYP2A7/CYP4F2	6
BP	GO:0061844	antimicrobial humoral immune response mediated by antimicrobial peptide	11/539	81/18903	1.82446e-05	0.00720457	0.00682624	CXCL10/CXCL14/CXCL5/DEFB1/H2BC10/S100A9/CXCL6/KLK7/PGLYRP4/KLK5/S100A7	11
BP	GO:0006956	complement activation	14/539	132/18903	2.49071e-05	0.00836168	0.00792258	IGHV1-18/KRT1/IGHV3-23/IGHV2-26/IGHV3-21/IGHM/IGHV3-48/IGHV1-58/IGHV3-15/C9/C4BPA/IGHV3-11/IGHV4-61/IGHV2-5	14
BP	GO:0031424	keratinization	11/539	84/18903	2.58803e-05	0.00836168	0.00792258	KRT79/CASP14/IVL/KRT1/KRT2/LIPN/KRT16/LIPK/KRT81/KLK5/KRT77	11
BP	GO:0007188	adenylate cyclase-modulating G protein-coupled receptor signaling pathway	20/539	248/18903	3.10822e-05	0.0092055	0.00872209	CHGA/RAMP3/FPR2/ADGRG6/CXCL10/OPRK1/ADRB1/GABBR2/CNR1/PTH2R/ADCYAP1/CRHR1/HRH3/MARCO/GPR12/ADGRF1/GHRH/ADCY8/GHRHR/CALCB	20
BP	GO:0008037	cell recognition	19/539	230/18903	3.51131e-05	0.00959937	0.00909528	LBP/ZP2/IGHV1-18/FOXG1/CNR1/IGHV3-23/IGHV2-26/IGHV3-21/IGHM/IGHV3-48/SFTPA1/IGHV1-58/IGHV3-15/C4BPA/IGHV3-11/IGHV4-61/IGHV2-5/MYPN/FOLR1	19
BP	GO:0019731	antibacterial humoral response	9/539	63/18903	7.00532e-05	0.0177835	0.0168496	PI3/DEFB1/H2BC10/IGHM/WFDC2/WFDC10B/KLK7/KLK5/FGB	9
BP	GO:0050890	cognition	22/539	314/18903	0.000105684	0.0213528	0.0202315	EGFR/AFF2/OPRK1/MUSK/BCHE/PTCHD1/GRIN2B/TTC36/CNR1/NRXN1/DNAH11/SLC1A1/HRH3/PPP1R1B/SLC6A4/B3GAT1/SLC8A2/ADGRF1/KLK8/ADCY8/GABRA5/CHRNA4	22
BP	GO:0051952	regulation of amine transport	11/539	98/18903	0.000109081	0.0213528	0.0202315	CHGA/ACE2/ABAT/OPRK1/SLC38A3/CNR1/KCNA2/HRH3/SYT9/TRH/CHRNA4	11
BP	GO:0014072	response to isoquinoline alkaloid	6/539	28/18903	0.000115342	0.0213528	0.0202315	OPRK1/CNR1/SLC1A1/PPP1R1B/ADCY8/PCSK1	6
BP	GO:0043278	response to morphine	6/539	28/18903	0.000115342	0.0213528	0.0202315	OPRK1/CNR1/SLC1A1/PPP1R1B/ADCY8/PCSK1	6
BP	GO:0007611	learning or memory	20/539	273/18903	0.000118365	0.0213528	0.0202315	EGFR/AFF2/OPRK1/MUSK/BCHE/PTCHD1/GRIN2B/TTC36/CNR1/NRXN1/DNAH11/SLC1A1/PPP1R1B/SLC6A4/B3GAT1/SLC8A2/ADGRF1/KLK8/ADCY8/GABRA5	20
BP	GO:0042886	amide transport	21/539	296/18903	0.000126657	0.0213528	0.0202315	CHGA/ABCC4/ABCA13/ABAT/S100A8/SLC15A1/SLC38A3/CNR1/AQP9/FGG/GAL/ADCYAP1/CRHR1/SYT9/UMOD/GHRH/ADCY8/GHRHR/FOLR1/TRH/FGB	21
BP	GO:0015844	monoamine transport	10/539	84/18903	0.000135965	0.0213528	0.0202315	CHGA/ABAT/OPRK1/CNR1/KCNA2/HRH3/SYT9/SLC6A4/SLC6A2/CHRNA4	10
BP	GO:0006821	chloride transport	12/539	118/18903	0.000140274	0.0213528	0.0202315	SLC26A7/SLC12A1/SLC26A9/CLCA2/CLCN4/GLRA2/GABRQ/CLIC6/SLC1A1/GABRP/SLC6A14/GABRA5	12
BP	GO:1902476	chloride transmembrane transport	11/539	101/18903	0.000143312	0.0213528	0.0202315	SLC26A7/SLC12A1/SLC26A9/CLCA2/CLCN4/GLRA2/GABRQ/CLIC6/SLC1A1/GABRP/GABRA5	11
BP	GO:0045109	intermediate filament organization	9/539	69/18903	0.000144194	0.0213528	0.0202315	KRT79/KRT13/KRT20/KRT1/KRT2/KRT16/KRT81/INA/KRT77	9
BP	GO:0015849	organic acid transport	22/539	324/18903	0.000165746	0.0226908	0.0214992	ACE2/SLC26A7/ABCC2/ABCC4/SLC26A9/ABAT/SLC38A3/SLCO1A2/SLC1A6/AQP9/FABP7/PLA2G2C/CRABP1/SLC1A1/HRH3/SLC6A14/CYP4F2/UMOD/SLC6A15/FOLR1/OCA2/TRH	22
BP	GO:0007189	adenylate cyclase-activating G protein-coupled receptor signaling pathway	14/539	157/18903	0.000165999	0.0226908	0.0214992	CHGA/RAMP3/ADGRG6/CXCL10/ADRB1/CNR1/ADCYAP1/CRHR1/GPR12/ADGRF1/GHRH/ADCY8/GHRHR/CALCB	14
BP	GO:0050433	regulation of catecholamine secretion	8/539	57/18903	0.000200487	0.0263901	0.0250042	CHGA/ABAT/OPRK1/CNR1/KCNA2/HRH3/SYT9/CHRNA4	8
BP	GO:0045104	intermediate filament cytoskeleton organization	10/539	89/18903	0.000220568	0.0266002	0.0252033	KRT79/KRT13/KRT20/KRT1/KRT2/ATP8A2/KRT16/KRT81/INA/KRT77	10
BP	GO:0051937	catecholamine transport	9/539	73/18903	0.000223351	0.0266002	0.0252033	CHGA/ABAT/OPRK1/CNR1/KCNA2/HRH3/SYT9/SLC6A2/CHRNA4	9
BP	GO:0050432	catecholamine secretion	8/539	58/18903	0.000226843	0.0266002	0.0252033	CHGA/ABAT/OPRK1/CNR1/KCNA2/HRH3/SYT9/CHRNA4	8
BP	GO:0098739	import across plasma membrane	16/539	202/18903	0.000232022	0.0266002	0.0252033	ACE2/SLC12A1/RAMP3/SLC15A1/SLC38A3/SLC1A6/TRPV3/SLC39A12/SLC1A1/SLC6A14/HCN4/SLC9A4/SLC8A2/ATP12A/KCNJ16/FOLR1	16
BP	GO:0045103	intermediate filament-based process	10/539	90/18903	0.000241926	0.0268689	0.0254579	KRT79/KRT13/KRT20/KRT1/KRT2/ATP8A2/KRT16/KRT81/INA/KRT77	10
BP	GO:0019098	reproductive behavior	7/539	45/18903	0.000261229	0.0281336	0.0266562	ABAT/DMRTA1/OPRK1/PI3/CNR1/PPP1R1B/SLC6A4	7
BP	GO:0006911	phagocytosis, engulfment	12/539	127/18903	0.000280589	0.0293298	0.0277896	IGHV1-18/IGHV3-23/IGHV2-26/IGHV3-21/IGHM/IGHV3-48/MARCO/IGHV1-58/IGHV3-15/IGHV3-11/IGHV4-61/IGHV2-5	12
BP	GO:0098657	import into cell	18/539	252/18903	0.000347634	0.0352998	0.0334461	ACE2/SLC12A1/RAMP3/SLC15A1/SLC38A3/SLC1A6/TRPV3/SLC39A12/SLC1A1/SLC6A14/HCN4/SLC9A4/SLC6A4/SLC8A2/ATP12A/KCNJ16/SLC6A2/FOLR1	18
BP	GO:0033555	multicellular organismal response to stress	9/539	81/18903	0.000490906	0.0457843	0.04338	IDO1/ADRB1/SLC1A1/CRHR1/UMOD/PIRT/SLC6A2/GABRA5/NR2E1	9
BP	GO:0000395	mRNA 5'-splice site recognition	5/539	24/18903	0.000501684	0.0457843	0.04338	RNVU1-7/RNU6ATAC/SRSF12/RNU11/RNVU1-19	5
BP	GO:0015801	aromatic amino acid transport	4/539	14/18903	0.000521073	0.0457843	0.04338	ACE2/SLC38A3/SLC6A14/OCA2	4
BP	GO:0030049	muscle filament sliding	4/539	14/18903	0.000521073	0.0457843	0.04338	MYH2/TNNC1/MYH8/MYH4	4
BP	GO:0099024	plasma membrane invagination	12/539	136/18903	0.000525526	0.0457843	0.04338	IGHV1-18/IGHV3-23/IGHV2-26/IGHV3-21/IGHM/IGHV3-48/MARCO/IGHV1-58/IGHV3-15/IGHV3-11/IGHV4-61/IGHV2-5	12
BP	GO:0006805	xenobiotic metabolic process	11/539	118/18903	0.000559192	0.0457843	0.04338	CYP1B1/CYP2F1/ABCC2/ABCC4/CYP2A6/CYP2G1P/BCHE/NAT1/CYP2A7/CYP4F2/GSTA1	11
BP	GO:0014046	dopamine secretion	6/539	37/18903	0.000572713	0.0457843	0.04338	ABAT/OPRK1/CNR1/KCNA2/SYT9/CHRNA4	6
BP	GO:0014059	regulation of dopamine secretion	6/539	37/18903	0.000572713	0.0457843	0.04338	ABAT/OPRK1/CNR1/KCNA2/SYT9/CHRNA4	6
BP	GO:0015872	dopamine transport	7/539	51/18903	0.000575208	0.0457843	0.04338	ABAT/OPRK1/CNR1/KCNA2/SYT9/SLC6A2/CHRNA4	7
BP	GO:0042445	hormone metabolic process	17/539	241/18903	0.000579711	0.0457843	0.04338	CYP1B1/ACE2/AKR1B15/CHST8/SULT1E1/RDH10/BCHE/GAL/CRABP1/HSD3B2/KLK6/IYD/GHRHR/PCSK1/AWAT2/PCSK2/UGT2B17	17
BP	GO:0000244	spliceosomal tri-snRNP complex assembly	5/539	25/18903	0.000612528	0.0473244	0.0448393	RNU4-2/RNU6ATAC/RNU5A-1/RNU4-1/SRSF12	5
BP	GO:0007617	mating behavior	6/539	38/18903	0.000663914	0.0502032	0.0475669	ABAT/DMRTA1/PI3/CNR1/PPP1R1B/SLC6A4	6
BP	GO:0071805	potassium ion transmembrane transport	16/539	223/18903	0.000693684	0.0507805	0.0481138	SLC12A1/KCNV2/KCNK12/KCNE4/OPRK1/KCNB2/GAL/KCNA2/KCNK3/KCNS1/HCN4/SLC9A4/ATP12A/KCNJ16/KCNG1/KCNC2	16
BP	GO:0046942	carboxylic acid transport	19/539	290/18903	0.000700125	0.0507805	0.0481138	ACE2/SLC26A7/ABCC2/ABCC4/SLC26A9/ABAT/SLC38A3/SLCO1A2/SLC1A6/AQP9/PLA2G2C/SLC1A1/HRH3/SLC6A14/CYP4F2/UMOD/SLC6A15/FOLR1/TRH	19
BP	GO:0010324	membrane invagination	12/539	143/18903	0.000822808	0.0584852	0.055414	IGHV1-18/IGHV3-23/IGHV2-26/IGHV3-21/IGHM/IGHV3-48/MARCO/IGHV1-58/IGHV3-15/IGHV3-11/IGHV4-61/IGHV2-5	12
BP	GO:0051953	negative regulation of amine transport	5/539	27/18903	0.000888003	0.0600835	0.0569284	CHGA/ABAT/CNR1/HRH3/TRH	5
BP	GO:0033275	actin-myosin filament sliding	4/539	16/18903	0.000905396	0.0600835	0.0569284	MYH2/TNNC1/MYH8/MYH4	4
BP	GO:0045187	regulation of circadian sleep/wake cycle, sleep	4/539	16/18903	0.000905396	0.0600835	0.0569284	ADRB1/KCNA2/GHRH/GHRHR	4
BP	GO:0015698	inorganic anion transport	14/539	186/18903	0.000926162	0.0600835	0.0569284	SLC26A7/SLC12A1/ABCC2/ABCC4/SLC26A9/CLCA2/CLCN4/GLRA2/GABRQ/CLIC6/SLC1A1/GABRP/SLC6A14/GABRA5	14
BP	GO:0060078	regulation of postsynaptic membrane potential	12/539	145/18903	0.000929824	0.0600835	0.0569284	ABAT/ADRB1/GLRA2/GRIN2B/GABRQ/NRXN1/CHRNG/GABRP/SLC8A2/GABRA5/HTR3A/CHRNA4	12
BP	GO:0098661	inorganic anion transmembrane transport	11/539	126/18903	0.000968741	0.0614804	0.0582519	SLC26A7/SLC12A1/SLC26A9/CLCA2/CLCN4/GLRA2/GABRQ/CLIC6/SLC1A1/GABRP/GABRA5	11
BP	GO:0030216	keratinocyte differentiation	13/539	170/18903	0.00120602	0.0741527	0.0702587	KRT79/CASP14/IVL/KRT1/KRT2/LIPN/KRT16/LIPK/SCEL/KRT81/KLK5/S100A7/KRT77	13
BP	GO:0051047	positive regulation of secretion	19/539	304/18903	0.00122356	0.0741527	0.0702587	ABAT/SOX11/S100A8/OPRK1/CNR1/FGG/GAL/ADCYAP1/SYT9/SLC6A4/CYP4F2/CPB2/GHRH/ADCY8/CD177/GHRHR/PCSK1/TRH/FGB	19
BP	GO:0050853	B cell receptor signaling pathway	11/539	130/18903	0.00125187	0.0741527	0.0702587	IGHV1-18/IGHV3-23/IGHV2-26/IGHV3-21/IGHM/IGHV3-48/IGHV1-58/IGHV3-15/IGHV3-11/IGHV4-61/IGHV2-5	11
BP	GO:0099565	chemical synaptic transmission, postsynaptic	11/539	130/18903	0.00125187	0.0741527	0.0702587	ABAT/GLRA2/GRIN2B/GABRQ/NRXN1/CHRNG/GABRP/SLC8A2/GABRA5/HTR3A/CHRNA4	11
BP	GO:0016064	immunoglobulin mediated immune response	15/539	215/18903	0.00133516	0.0768115	0.0727779	IGHV1-18/IGHV3-23/IGHV2-26/IGHV3-21/IGHM/IGHV3-48/IGHV1-58/IGHV3-15/C9/C4BPA/AICDA/IGHV3-11/IGHV4-61/IGHV2-5/FOXJ1	15
BP	GO:0006835	dicarboxylic acid transport	9/539	93/18903	0.00133999	0.0768115	0.0727779	SLC26A7/ABCC2/SLC26A9/ABAT/SLC1A6/SLC1A1/HRH3/FOLR1/TRH	9
BP	GO:0002793	positive regulation of peptide secretion	9/539	94/18903	0.00144529	0.080792	0.0765494	ABAT/S100A8/FGG/ADCYAP1/GHRH/ADCY8/GHRHR/TRH/FGB	9
BP	GO:0050802	circadian sleep/wake cycle, sleep	4/539	18/18903	0.00145489	0.080792	0.0765494	ADRB1/KCNA2/GHRH/GHRHR	4
BP	GO:0019724	B cell mediated immunity	15/539	218/18903	0.00153179	0.0829097	0.0785558	IGHV1-18/IGHV3-23/IGHV2-26/IGHV3-21/IGHM/IGHV3-48/IGHV1-58/IGHV3-15/C9/C4BPA/AICDA/IGHV3-11/IGHV4-61/IGHV2-5/FOXJ1	15
BP	GO:0019748	secondary metabolic process	7/539	60/18903	0.00153968	0.0829097	0.0785558	CYP1B1/CITED1/DDC/CYP2A6/ACMSD/CYP2A7/OCA2	7
BP	GO:0070372	regulation of ERK1 and ERK2 cascade	19/539	315/18903	0.00184131	0.0976721	0.092543	ACE2/ROS1/RAMP3/CHI3L1/EGFR/FPR2/CCL20/GPR55/FGG/C1QL4/ALKAL2/ADCYAP1/MARCO/EPHA7/CXCL17/CCL7/IL26/S100A7/FGB	19
BP	GO:0015850	organic hydroxy compound transport	18/539	292/18903	0.00189422	0.098545	0.0933701	CHGA/ABCC2/ABCC4/ABCA13/ABAT/OPRK1/SLCO1A2/CNR1/AQP9/GAL/KCNA2/CYP8B1/CRHR1/HRH3/SYT9/SLC6A4/SLC6A2/CHRNA4	18
BP	GO:0070374	positive regulation of ERK1 and ERK2 cascade	15/539	223/18903	0.00191323	0.098545	0.0933701	RAMP3/CHI3L1/EGFR/FPR2/CCL20/GPR55/FGG/ALKAL2/ADCYAP1/MARCO/CXCL17/CCL7/IL26/S100A7/FGB	15
BP	GO:0097530	granulocyte migration	12/539	158/18903	0.00194502	0.0987513	0.0935655	LBP/CXCL10/S100A8/CXCL5/CCL20/S100A9/CXCL6/CXCL17/UMOD/CCL7/CD177/S100A7	12
BP	GO:0006813	potassium ion transport	16/539	247/18903	0.00201808	0.101018	0.0957128	SLC12A1/KCNV2/KCNK12/KCNE4/OPRK1/KCNB2/GAL/KCNA2/KCNK3/KCNS1/HCN4/SLC9A4/ATP12A/KCNJ16/KCNG1/KCNC2	16
BP	GO:0043279	response to alkaloid	9/539	99/18903	0.00207599	0.102473	0.097092	ABAT/DDC/OPRK1/BCHE/CNR1/SLC1A1/PPP1R1B/ADCY8/PCSK1	9
BP	GO:0042749	regulation of circadian sleep/wake cycle	4/539	20/18903	0.00220184	0.107156	0.101529	ADRB1/KCNA2/GHRH/GHRHR	4
BP	GO:0007613	memory	10/539	120/18903	0.00230107	0.107156	0.101529	MUSK/PTCHD1/TTC36/CNR1/SLC1A1/SLC6A4/SLC8A2/ADGRF1/KLK8/ADCY8	10
BP	GO:0046717	acid secretion	6/539	48/18903	0.00232133	0.107156	0.101529	SLC26A7/ABAT/SLC9A4/UMOD/TRH/CCKBR	6
BP	GO:0000353	formation of quadruple SL/U4/U5/U6 snRNP	3/539	10/18903	0.00238191	0.107156	0.101529	RNU4-2/RNU5A-1/RNU4-1	3
BP	GO:0000365	mRNA trans splicing, via spliceosome	3/539	10/18903	0.00238191	0.107156	0.101529	RNU4-2/RNU5A-1/RNU4-1	3
BP	GO:0038171	cannabinoid signaling pathway	3/539	10/18903	0.00238191	0.107156	0.101529	CNR1/GPR55/ADGRF1	3
BP	GO:0045291	mRNA trans splicing, SL addition	3/539	10/18903	0.00238191	0.107156	0.101529	RNU4-2/RNU5A-1/RNU4-1	3
BP	GO:0010951	negative regulation of endopeptidase activity	16/539	252/18903	0.00246817	0.109648	0.10389	SIAH2/SERPINA1/A2ML1/SERPINA6/PZP/PI3/SPINK4/SERPIND1/NLRP7/RARRES1/SERPINB7/SERPINA11/WFDC2/WFDC10B/SPINK8/SERPINA10	16
BP	GO:0022410	circadian sleep/wake cycle process	4/539	21/18903	0.00265927	0.114335	0.108331	ADRB1/KCNA2/GHRH/GHRHR	4
BP	GO:0090026	positive regulation of monocyte chemotaxis	4/539	21/18903	0.00265927	0.114335	0.108331	FPR2/CXCL10/CXCL17/S100A7	4
BP	GO:0015833	peptide transport	16/539	254/18903	0.00267018	0.114335	0.108331	CHGA/ABCC4/ABAT/S100A8/SLC15A1/CNR1/FGG/GAL/ADCYAP1/CRHR1/SYT9/GHRH/ADCY8/GHRHR/TRH/FGB	16
BP	GO:1903532	positive regulation of secretion by cell	17/539	278/18903	0.00271707	0.114958	0.108921	ABAT/SOX11/OPRK1/CNR1/FGG/GAL/ADCYAP1/SYT9/SLC6A4/CPB2/GHRH/ADCY8/CD177/GHRHR/PCSK1/TRH/FGB	17
BP	GO:0046887	positive regulation of hormone secretion	10/539	123/18903	0.00275812	0.115322	0.109266	ABAT/SOX11/FGG/GAL/ADCYAP1/GHRH/ADCY8/GHRHR/TRH/FGB	10
BP	GO:0006376	mRNA splice site selection	6/539	50/18903	0.00286553	0.117058	0.110911	RNVU1-7/RNU6ATAC/SRSF12/CELF3/RNU11/RNVU1-19	6
BP	GO:0030195	negative regulation of blood coagulation	6/539	50/18903	0.00286553	0.117058	0.110911	ABAT/KRT1/FGG/CPB2/TSPAN8/FGB	6
BP	GO:0060079	excitatory postsynaptic potential	10/539	124/18903	0.00292564	0.118156	0.111951	GLRA2/GRIN2B/GABRQ/NRXN1/CHRNG/GABRP/SLC8A2/GABRA5/HTR3A/CHRNA4	10
BP	GO:0046883	regulation of hormone secretion	15/539	234/18903	0.00303589	0.12122	0.114855	CHGA/ABAT/SOX11/OPRK1/CNR1/FGG/GAL/ADCYAP1/CRHR1/SYT9/GHRH/ADCY8/GHRHR/TRH/FGB	15
BP	GO:1900047	negative regulation of hemostasis	6/539	51/18903	0.0031709	0.12122	0.114855	ABAT/KRT1/FGG/CPB2/TSPAN8/FGB	6
BP	GO:0007620	copulation	4/539	22/18903	0.00317781	0.12122	0.114855	ABAT/PI3/CNR1/SLC6A4	4
BP	GO:0032891	negative regulation of organic acid transport	4/539	22/18903	0.00317781	0.12122	0.114855	ABAT/HRH3/CYP4F2/TRH	4
BP	GO:0002759	regulation of antimicrobial humoral response	3/539	11/18903	0.00320616	0.12122	0.114855	ACOD1/KLK7/KLK5	3
BP	GO:0038003	G protein-coupled opioid receptor signaling pathway	3/539	11/18903	0.00320616	0.12122	0.114855	OPRK1/ADCY8/NPBWR1	3
BP	GO:0051480	regulation of cytosolic calcium ion concentration	6/539	52/18903	0.0034999	0.130933	0.124057	ATP2B2/CALB2/ATP2B3/SLC8A2/ADCY8/CALCB	6
BP	GO:0002237	response to molecule of bacterial origin	20/539	360/18903	0.00365455	0.135295	0.12819	LBP/CITED1/BPI/TNIP3/CXCL10/S100A8/IDO1/OPRK1/NLRP7/ACOD1/CXCL5/CNR1/INAVA/S100A9/CXCL6/UMOD/AICDA/PCSK1/IL36RN/S100A7	20
BP	GO:0010466	negative regulation of peptidase activity	16/539	263/18903	0.00375669	0.13762	0.130393	SIAH2/SERPINA1/A2ML1/SERPINA6/PZP/PI3/SPINK4/SERPIND1/NLRP7/RARRES1/SERPINB7/SERPINA11/WFDC2/WFDC10B/SPINK8/SERPINA10	16
BP	GO:0001580	detection of chemical stimulus involved in sensory perception of bitter taste	5/539	37/18903	0.00379481	0.13762	0.130393	TAS2R13/TAS2R50/TAS2R3/TAS2R30/TAS2R31	5
BP	GO:0015804	neutral amino acid transport	6/539	53/18903	0.0038536	0.137873	0.130632	ACE2/SLC38A3/SLC1A6/SLC1A1/SLC6A14/SLC6A15	6
BP	GO:0050829	defense response to Gram-negative bacterium	8/539	89/18903	0.00387936	0.137873	0.130632	CHGA/LBP/BPI/DEFB1/IGHM/CXCL6/UMOD/S100A7	8
BP	GO:0071621	granulocyte chemotaxis	10/539	130/18903	0.00410876	0.139258	0.131945	LBP/CXCL10/S100A8/CXCL5/CCL20/S100A9/CXCL6/CXCL17/CCL7/S100A7	10
BP	GO:1990266	neutrophil migration	10/539	130/18903	0.00410876	0.139258	0.131945	LBP/CXCL10/S100A8/CXCL5/CCL20/S100A9/CXCL6/UMOD/CCL7/CD177	10
BP	GO:0032496	response to lipopolysaccharide	19/539	339/18903	0.0041386	0.139258	0.131945	LBP/CITED1/BPI/TNIP3/CXCL10/S100A8/IDO1/OPRK1/NLRP7/ACOD1/CXCL5/CNR1/S100A9/CXCL6/UMOD/AICDA/PCSK1/IL36RN/S100A7	19
BP	GO:0060123	regulation of growth hormone secretion	3/539	12/18903	0.004185	0.139258	0.131945	ADCYAP1/GHRH/GHRHR	3
BP	GO:0099509	regulation of presynaptic cytosolic calcium ion concentration	3/539	12/18903	0.004185	0.139258	0.131945	ATP2B2/CALB2/ATP2B3	3
BP	GO:0098656	anion transmembrane transport	16/539	266/18903	0.00419092	0.139258	0.131945	ACE2/SLC26A7/SLC12A1/ABCC4/SLC26A9/CLCA2/CLCN4/SLC38A3/GLRA2/SLC1A6/GABRQ/CLIC6/SLC1A1/GABRP/FOLR1/GABRA5	16
BP	GO:0050819	negative regulation of coagulation	6/539	54/18903	0.00423311	0.139258	0.131945	ABAT/KRT1/FGG/CPB2/TSPAN8/FGB	6
BP	GO:0007218	neuropeptide signaling pathway	9/539	110/18903	0.00423436	0.139258	0.131945	OPRK1/NTS/GLRA2/PROKR1/GAL/ADCYAP1/NPFFR2/PROK2/NPBWR1	9
BP	GO:0070371	ERK1 and ERK2 cascade	19/539	340/18903	0.00427101	0.139258	0.131945	ACE2/ROS1/RAMP3/CHI3L1/EGFR/FPR2/CCL20/GPR55/FGG/C1QL4/ALKAL2/ADCYAP1/MARCO/EPHA7/CXCL17/CCL7/IL26/S100A7/FGB	19
BP	GO:0042745	circadian sleep/wake cycle	4/539	24/18903	0.00441312	0.141299	0.133879	ADRB1/KCNA2/GHRH/GHRHR	4
BP	GO:1903792	negative regulation of anion transport	4/539	24/18903	0.00441312	0.141299	0.133879	ABAT/HRH3/CYP4F2/TRH	4
BP	GO:0090277	positive regulation of peptide hormone secretion	8/539	92/18903	0.00474921	0.150703	0.142789	ABAT/FGG/ADCYAP1/GHRH/ADCY8/GHRHR/TRH/FGB	8
BP	GO:0050871	positive regulation of B cell activation	11/539	155/18903	0.00494638	0.15557	0.147401	IGHV1-18/IGHV3-23/IGHV2-26/IGHV3-21/IGHM/IGHV3-48/IGHV1-58/IGHV3-15/IGHV3-11/IGHV4-61/IGHV2-5	11
BP	GO:0045761	regulation of adenylate cyclase activity	6/539	56/18903	0.00507392	0.156806	0.148572	ADRB1/GABBR2/ADCYAP1/CRHR1/NPFFR2/GHRHR	6
BP	GO:0050832	defense response to fungus	6/539	56/18903	0.00507392	0.156806	0.148572	CHGA/S100A8/CLEC4D/CLEC6A/S100A9/IL36RN	6
BP	GO:0098581	detection of external biotic stimulus	4/539	25/18903	0.00513705	0.157389	0.149124	LBP/PGLYRP2/CLEC6A/PGLYRP4	4
BP	GO:0015711	organic anion transport	20/539	372/18903	0.00524193	0.159229	0.150868	ACE2/SLC26A7/ABCC2/ABCC4/SLC26A9/ABAT/SLCO4C1/SLC38A3/SLCO1A2/SLC1A6/AQP9/PLA2G2C/SLC1A1/HRH3/SLC6A14/CYP4F2/UMOD/SLC6A15/FOLR1/TRH	20
BP	GO:0033604	negative regulation of catecholamine secretion	3/539	13/18903	0.00532627	0.16042	0.151996	CHGA/ABAT/CNR1	3
BP	GO:0021536	diencephalon development	7/539	76/18903	0.00590704	0.17176	0.16274	PTCHD1/GHRH/GHRHR/PCSK1/KCNC2/POU4F1/NR0B1	7
BP	GO:0052548	regulation of endopeptidase activity	22/539	428/18903	0.00591871	0.17176	0.16274	SIAH2/SERPINA1/A2ML1/SERPINA6/PZP/S100A8/PI3/SPINK4/SERPIND1/NLRP7/XDH/GRIN2B/RARRES1/S100A9/SERPINB7/SERPINA11/SLC1A1/WFDC2/WFDC10B/EPHA7/SPINK8/SERPINA10	22
BP	GO:0051957	positive regulation of amino acid transport	4/539	26/18903	0.00593637	0.17176	0.16274	ACE2/ABAT/SLC38A3/TRH	4
BP	GO:0045292	mRNA cis splicing, via spliceosome	5/539	41/18903	0.00594441	0.17176	0.16274	RNVU1-7/RNU6ATAC/SRSF12/RNU11/RNVU1-19	5
BP	GO:0070050	neuron cellular homeostasis	5/539	41/18903	0.00594441	0.17176	0.16274	ATP2B2/CALB2/ATP2B3/SLC8A2/SLC6A2	5
BP	GO:0019369	arachidonic acid metabolic process	6/539	58/18903	0.00603112	0.17286	0.163782	CYP1B1/CYP2F1/CYP2A6/CYP2G1P/CYP2A7/CYP4F2	6
BP	GO:0002791	regulation of peptide secretion	12/539	182/18903	0.00611058	0.173736	0.164613	CHGA/ABAT/S100A8/CNR1/FGG/ADCYAP1/SYT9/GHRH/ADCY8/GHRHR/TRH/FGB	12
BP	GO:0043588	skin development	17/539	302/18903	0.0062116	0.174094	0.164952	KRT79/EGFR/CASP14/IVL/KRT1/KRT2/LIPN/GAL/ATP8A2/KRT16/LIPK/SCEL/KRT81/KLK5/FLG2/S100A7/KRT77	17
BP	GO:0097305	response to alcohol	15/539	253/18903	0.00622114	0.174094	0.164952	CYP1B1/ABAT/S100A8/OPRK1/GLRA2/GRIN2B/CNR1/CYP8B1/UCP1/HSD3B2/CRHR1/CCL7/ADCY8/CSN1S1/KCNC2	15
BP	GO:0071466	cellular response to xenobiotic stimulus	12/539	183/18903	0.0063758	0.175068	0.165875	CYP1B1/CYP2F1/ABCC2/ABCC4/DDC/CYP2A6/CYP2G1P/BCHE/NAT1/CYP2A7/CYP4F2/GSTA1	12
BP	GO:0042391	regulation of membrane potential	22/539	431/18903	0.00640646	0.175068	0.165875	ABAT/KCNK12/KCNE4/ADRB1/GLRA2/GRIN2B/CNR1/SLC1A6/GABRQ/NRXN1/KCNA2/CNGB1/CHRNG/KCNK3/GABRP/HCN4/SLC8A2/GABRA5/HTR3A/MYOC/CHRNA4/KCNC2	22
BP	GO:0002790	peptide secretion	14/539	230/18903	0.00644886	0.175068	0.165875	CHGA/ABAT/S100A8/CNR1/FGG/GAL/ADCYAP1/CRHR1/SYT9/GHRH/ADCY8/GHRHR/TRH/FGB	14
BP	GO:0009410	response to xenobiotic stimulus	22/539	432/18903	0.00657621	0.175068	0.165875	CYP1B1/GPR52/CYP2F1/ABCC2/ABCC4/ABAT/DDC/CYP2A6/CYP2G1P/BCHE/NAT1/GAL/KCNK3/SLC1A1/SLC6A4/CYP2A7/CYP4F2/CPB2/UMOD/SLC6A2/PCSK1/GSTA1	22
BP	GO:0050913	sensory perception of bitter taste	5/539	42/18903	0.00659286	0.175068	0.165875	TAS2R13/TAS2R50/TAS2R3/TAS2R30/TAS2R31	5
BP	GO:0030252	growth hormone secretion	3/539	14/18903	0.00663678	0.175068	0.165875	ADCYAP1/GHRH/GHRHR	3
BP	GO:0048148	behavioral response to cocaine	3/539	14/18903	0.00663678	0.175068	0.165875	ABAT/OPRK1/PPP1R1B	3
BP	GO:0090087	regulation of peptide transport	12/539	184/18903	0.00665003	0.175068	0.165875	CHGA/ABAT/S100A8/CNR1/FGG/ADCYAP1/SYT9/GHRH/ADCY8/GHRHR/TRH/FGB	12
BP	GO:0140115	export across plasma membrane	7/539	78/18903	0.0068011	0.175494	0.166278	ABCC4/KCNE4/PDZK1/KCNA2/ATP2B3/SLC8A2/ATP12A	7
BP	GO:0042730	fibrinolysis	4/539	27/18903	0.00681435	0.175494	0.166278	KRT1/FGG/CPB2/FGB	4
BP	GO:1901623	regulation of lymphocyte chemotaxis	4/539	27/18903	0.00681435	0.175494	0.166278	CXCL10/PADI2/CCL7/S100A7	4
BP	GO:0098742	cell-cell adhesion via plasma-membrane adhesion molecules	16/539	282/18903	0.00725481	0.182437	0.172857	DSG1/DCHS2/CLDN20/PCDHAC1/SLITRK2/CLDN16/CDHR5/PCDH11X/UNC5D/PCDHA9/CDHR4/UMOD/CDH18/MYPN/CD177/CDH10	16
BP	GO:0042596	fear response	5/539	43/18903	0.00728928	0.182437	0.172857	ADRB1/SLC1A1/CRHR1/GABRA5/NR2E1	5
BP	GO:0050912	detection of chemical stimulus involved in sensory perception of taste	5/539	43/18903	0.00728928	0.182437	0.172857	TAS2R13/TAS2R50/TAS2R3/TAS2R30/TAS2R31	5
BP	GO:0051954	positive regulation of amine transport	5/539	43/18903	0.00728928	0.182437	0.172857	ACE2/ABAT/OPRK1/SLC38A3/TRH	5
BP	GO:0009913	epidermal cell differentiation	14/539	235/18903	0.00773651	0.190545	0.180539	TMC1/KRT79/CASP14/IVL/KRT1/KRT2/LIPN/KRT16/LIPK/SCEL/KRT81/KLK5/S100A7/KRT77	14
BP	GO:0007190	activation of adenylate cyclase activity	4/539	28/18903	0.00777408	0.190545	0.180539	ADRB1/ADCYAP1/CRHR1/GHRHR	4
BP	GO:1903779	regulation of cardiac conduction	4/539	28/18903	0.00777408	0.190545	0.180539	ACE2/ATP2B2/ATP2B3/SLC8A2	4
BP	GO:0006334	nucleosome assembly	9/539	121/18903	0.007842	0.190894	0.180869	H4C3/H2BC3/TSPYL6/H4C1/H2BC14/H3C1/H4C2/H2BC10/H1-5	9
BP	GO:0030534	adult behavior	10/539	143/18903	0.00795665	0.192367	0.182265	ABAT/OPRK1/ALK/NRXN1/SLC1A1/CRHR1/PPP1R1B/OTOG/TRH/CHRNA4	10
BP	GO:0051956	negative regulation of amino acid transport	3/539	15/18903	0.00812232	0.195046	0.184803	ABAT/HRH3/TRH	3
BP	GO:0022617	extracellular matrix disassembly	6/539	62/18903	0.00832975	0.198684	0.188251	MMP20/MMP7/MMP1/MMP12/KLK7/KLK5	6
BP	GO:0030431	sleep	4/539	29/18903	0.00881851	0.205176	0.194402	ADRB1/KCNA2/GHRH/GHRHR	4
BP	GO:0090025	regulation of monocyte chemotaxis	4/539	29/18903	0.00881851	0.205176	0.194402	FPR2/CXCL10/CXCL17/S100A7	4
BP	GO:0030574	collagen catabolic process	5/539	45/18903	0.00883286	0.205176	0.194402	MMP20/MMP7/MMP1/KLK6/MMP12	5
BP	GO:0051955	regulation of amino acid transport	5/539	45/18903	0.00883286	0.205176	0.194402	ACE2/ABAT/SLC38A3/HRH3/TRH	5
BP	GO:0006865	amino acid transport	10/539	147/18903	0.00957402	0.220949	0.209346	ACE2/ABAT/SLC38A3/SLC1A6/SLC1A1/HRH3/SLC6A14/SLC6A15/OCA2/TRH	10
BP	GO:0002920	regulation of humoral immune response	5/539	46/18903	0.00968336	0.22203	0.210371	ACOD1/C4BPA/KLK7/FOXJ1/KLK5	5
BP	GO:0097529	myeloid leukocyte migration	14/539	242/18903	0.00987328	0.224933	0.213122	CHGA/LBP/FPR2/CXCL10/S100A8/CXCL5/CCL20/S100A9/CXCL6/CXCL17/UMOD/CCL7/CD177/S100A7	14
BP	GO:0009072	aromatic amino acid family metabolic process	4/539	30/18903	0.00995043	0.225247	0.213419	IDO1/TTC36/ACMSD/IYD	4
BP	GO:0098659	inorganic cation import across plasma membrane	9/539	126/18903	0.0101012	0.225785	0.213928	SLC12A1/RAMP3/TRPV3/SLC39A12/HCN4/SLC9A4/SLC8A2/ATP12A/KCNJ16	9
BP	GO:0099587	inorganic ion import across plasma membrane	9/539	126/18903	0.0101012	0.225785	0.213928	SLC12A1/RAMP3/TRPV3/SLC39A12/HCN4/SLC9A4/SLC8A2/ATP12A/KCNJ16	9
BP	GO:0030593	neutrophil chemotaxis	8/539	106/18903	0.0109194	0.240648	0.228011	LBP/CXCL10/S100A8/CXCL5/CCL20/S100A9/CXCL6/CCL7	8
BP	GO:0051346	negative regulation of hydrolase activity	19/539	373/18903	0.0110391	0.240648	0.228011	SIAH2/SERPINA1/A2ML1/SERPINA6/PZP/PI3/SPINK4/SERPIND1/NLRP7/ANGPTL3/RARRES1/SERPINB7/SERPINA11/PPP4R4/WFDC2/WFDC10B/PPP1R1B/SPINK8/SERPINA10	19
BP	GO:0045471	response to ethanol	9/539	128/18903	0.0111304	0.240648	0.228011	ABAT/S100A8/OPRK1/GLRA2/GRIN2B/CNR1/CRHR1/CCL7/KCNC2	9
BP	GO:0007626	locomotory behavior	12/539	197/18903	0.0111321	0.240648	0.228011	GPR52/GAD1/ABAT/IDO1/OPRK1/ALK/SLC1A1/PPP1R1B/OTOG/ADCY8/TRH/SLURP1	12
BP	GO:0002507	tolerance induction	4/539	31/18903	0.0111725	0.240648	0.228011	IL2RA/IDO1/ACOD1/FOXJ1	4
BP	GO:0015721	bile acid and bile salt transport	4/539	31/18903	0.0111725	0.240648	0.228011	ABCC2/ABCC4/SLCO1A2/AQP9	4
BP	GO:0006953	acute-phase response	5/539	48/18903	0.0115498	0.243284	0.230509	SERPINA1/LBP/ORM2/CNR1/ORM1	5
BP	GO:0032892	positive regulation of organic acid transport	5/539	48/18903	0.0115498	0.243284	0.230509	ACE2/ABAT/SLC38A3/CYP4F2/TRH	5
BP	GO:0042220	response to cocaine	5/539	48/18903	0.0115498	0.243284	0.230509	ABAT/OPRK1/CNR1/SLC1A1/PPP1R1B	5
BP	GO:0008228	opsonization	3/539	17/18903	0.0116371	0.243284	0.230509	LBP/SFTPA1/C4BPA	3
BP	GO:0031649	heat generation	3/539	17/18903	0.0116371	0.243284	0.230509	ABAT/ADRB1/CNR1	3
BP	GO:0009620	response to fungus	6/539	67/18903	0.0120119	0.249651	0.236541	CHGA/S100A8/CLEC4D/CLEC6A/S100A9/IL36RN	6
BP	GO:0050672	negative regulation of lymphocyte proliferation	7/539	87/18903	0.0121063	0.25015	0.237014	SOX11/IL2RA/IDO1/LGALS9C/GAL/LGALS9B/FOXJ1	7
BP	GO:0006335	DNA replication-dependent chromatin assembly	4/539	32/18903	0.0124871	0.256527	0.243056	H4C3/H4C1/H3C1/H4C2	4
BP	GO:0045861	negative regulation of proteolysis	18/539	352/18903	0.012678	0.25748	0.243959	SIAH2/SERPINA1/A2ML1/SERPINA6/PZP/PI3/SPINK4/SERPIND1/NLRP7/TTC36/RARRES1/SERPINB7/SERPINA11/WFDC2/WFDC10B/CPB2/SPINK8/SERPINA10	18
BP	GO:0030072	peptide hormone secretion	13/539	225/18903	0.0127505	0.25748	0.243959	CHGA/ABAT/CNR1/FGG/GAL/ADCYAP1/CRHR1/SYT9/GHRH/ADCY8/GHRHR/TRH/FGB	13
BP	GO:0052547	regulation of peptidase activity	22/539	459/18903	0.0127508	0.25748	0.243959	SIAH2/SERPINA1/A2ML1/SERPINA6/PZP/S100A8/PI3/SPINK4/SERPIND1/NLRP7/XDH/GRIN2B/RARRES1/S100A9/SERPINB7/SERPINA11/SLC1A1/WFDC2/WFDC10B/EPHA7/SPINK8/SERPINA10	22
BP	GO:0032945	negative regulation of mononuclear cell proliferation	7/539	88/18903	0.0128398	0.257812	0.244273	SOX11/IL2RA/IDO1/LGALS9C/GAL/LGALS9B/FOXJ1	7
BP	GO:0089718	amino acid import across plasma membrane	5/539	50/18903	0.0136469	0.265834	0.251874	ACE2/SLC38A3/SLC1A6/SLC1A1/SLC6A14	5
BP	GO:0001696	gastric acid secretion	3/539	18/18903	0.0136736	0.265834	0.251874	SLC26A7/SLC9A4/CCKBR	3
BP	GO:0038128	ERBB2 signaling pathway	3/539	18/18903	0.0136736	0.265834	0.251874	EGFR/AREG/MYOC	3
BP	GO:0050884	neuromuscular process controlling posture	3/539	18/18903	0.0136736	0.265834	0.251874	ATP8A2/SLURP1/POU4F1	3
BP	GO:0061644	protein localization to CENP-A containing chromatin	3/539	18/18903	0.0136736	0.265834	0.251874	H4C3/H4C1/H4C2	3
BP	GO:0050851	antigen receptor-mediated signaling pathway	14/539	252/18903	0.0137	0.265834	0.251874	MOG/IGHV1-18/BTN1A1/IGHV3-23/IGHV2-26/IGHV3-21/IGHM/BTNL8/IGHV3-48/IGHV1-58/IGHV3-15/IGHV3-11/IGHV4-61/IGHV2-5	14
BP	GO:0030104	water homeostasis	6/539	69/18903	0.0137629	0.265834	0.251874	KRT1/KRT16/CYP4F2/UMOD/GHRHR/FLG2	6
BP	GO:0090276	regulation of peptide hormone secretion	11/539	179/18903	0.0138564	0.266192	0.252213	CHGA/ABAT/CNR1/FGG/ADCYAP1/SYT9/GHRH/ADCY8/GHRHR/TRH/FGB	11
BP	GO:0001676	long-chain fatty acid metabolic process	8/539	111/18903	0.0141508	0.270388	0.256189	CYP1B1/CYP2F1/GLYATL2/CYP2A6/CYP2G1P/CYP2A7/CYP4F2/GSTA1	8
BP	GO:0050864	regulation of B cell activation	12/539	204/18903	0.0143576	0.272871	0.258542	IGHV1-18/IGHV3-23/IGHV2-26/IGHV3-21/IGHM/IGHV3-48/IGHV1-58/IGHV3-15/IGHV3-11/IGHV4-61/IGHV2-5/FOXJ1	12
BP	GO:0030193	regulation of blood coagulation	6/539	70/18903	0.014702	0.27512	0.260673	ABAT/KRT1/FGG/CPB2/TSPAN8/FGB	6
BP	GO:1901016	regulation of potassium ion transmembrane transporter activity	6/539	70/18903	0.014702	0.27512	0.260673	KCNE4/GAL/KCNK3/KCNS1/KCNG1/KCNC2	6
BP	GO:0000387	spliceosomal snRNP assembly	5/539	51/18903	0.0147856	0.27512	0.260673	RNU4-2/RNU6ATAC/RNU5A-1/RNU4-1/SRSF12	5
BP	GO:1903793	positive regulation of anion transport	5/539	51/18903	0.0147856	0.27512	0.260673	ACE2/ABAT/SLC38A3/CYP4F2/TRH	5
BP	GO:0002548	monocyte chemotaxis	6/539	71/18903	0.0156846	0.288301	0.273161	FPR2/CXCL10/CCL20/CXCL17/CCL7/S100A7	6
BP	GO:2000379	positive regulation of reactive oxygen species metabolic process	6/539	71/18903	0.0156846	0.288301	0.273161	CYP1B1/ACE2/FPR2/ACOD1/XDH/CD177	6
BP	GO:0002523	leukocyte migration involved in inflammatory response	3/539	19/18903	0.0158995	0.288301	0.273161	LBP/S100A8/S100A9	3
BP	GO:0002544	chronic inflammatory response	3/539	19/18903	0.0158995	0.288301	0.273161	S100A8/IDO1/S100A9	3
BP	GO:0006837	serotonin transport	3/539	19/18903	0.0158995	0.288301	0.273161	CNR1/HRH3/SLC6A4	3
BP	GO:0035176	social behavior	5/539	52/18903	0.0159862	0.288401	0.273256	GAD1/PTCHD1/NRXN1/SLC6A4/NR2E1	5
BP	GO:0023061	signal release	22/539	470/18903	0.0163221	0.292973	0.277589	CHGA/ABCC4/ABAT/SOX11/OPRK1/CNR1/FGG/NRXN1/GAL/KCNA2/ADCYAP1/CRHR1/HRH3/SYT9/SLC6A4/GHRH/ADCY8/GHRHR/TRH/CHRNA4/CPLX2/FGB	22
BP	GO:0008544	epidermis development	18/539	362/18903	0.0164216	0.293277	0.277877	TMC1/KRT79/EGFR/CASP14/IVL/KRT1/KRT2/LIPN/GAL/KRT16/LIPK/SCEL/KLK7/KRT81/KLK5/FLG2/S100A7/KRT77	18
BP	GO:0120254	olefinic compound metabolic process	10/539	160/18903	0.0165941	0.294878	0.279393	CYP1B1/AKR1B15/CYP2F1/CYP2A6/CYP2G1P/RDH10/CYP2A7/CYP4F2/AWAT2/GSTA1	10
BP	GO:1900046	regulation of hemostasis	6/539	72/18903	0.0167118	0.295492	0.279974	ABAT/KRT1/FGG/CPB2/TSPAN8/FGB	6
BP	GO:0044070	regulation of anion transport	7/539	93/18903	0.0169921	0.295848	0.280312	ACE2/ABAT/PDZK1/SLC38A3/HRH3/CYP4F2/TRH	7
BP	GO:0045762	positive regulation of adenylate cyclase activity	4/539	35/18903	0.0170085	0.295848	0.280312	ADRB1/ADCYAP1/CRHR1/GHRHR	4
BP	GO:0055075	potassium ion homeostasis	4/539	35/18903	0.0170085	0.295848	0.280312	SLC12A1/SLC9A4/UMOD/ATP12A	4
BP	GO:0044703	multi-organism reproductive process	12/539	209/18903	0.017065	0.295848	0.280312	ACE2/DSG1/PZP/IDO1/RLN2/A1CF/SLC38A3/ACOD1/CNR1/ADCYAP1/CRHR1/SLC6A4	12
BP	GO:0033559	unsaturated fatty acid metabolic process	8/539	115/18903	0.0171981	0.296167	0.280614	CYP1B1/CYP2F1/CYP2A6/CYP2G1P/CYP2A7/CYP4F2/GSTA1/CYP4F8	8
BP	GO:0019933	cAMP-mediated signaling	5/539	53/18903	0.01725	0.296167	0.280614	ADGRG6/DEFB1/GAL/ADCYAP1/GHRHR	5
BP	GO:0002429	immune response-activating cell surface receptor signaling pathway	16/539	312/18903	0.0176617	0.298258	0.282596	FPR2/MOG/IGHV1-18/CLEC6A/BTN1A1/IGHV3-23/IGHV2-26/IGHV3-21/IGHM/BTNL8/IGHV3-48/IGHV1-58/IGHV3-15/IGHV3-11/IGHV4-61/IGHV2-5	16
BP	GO:0002757	immune response-activating signal transduction	16/539	312/18903	0.0176617	0.298258	0.282596	FPR2/MOG/IGHV1-18/CLEC6A/BTN1A1/IGHV3-23/IGHV2-26/IGHV3-21/IGHM/BTNL8/IGHV3-48/IGHV1-58/IGHV3-15/IGHV3-11/IGHV4-61/IGHV2-5	16
BP	GO:0050795	regulation of behavior	6/539	73/18903	0.0177844	0.298258	0.282596	OPRK1/ADRB1/CNR1/KCNA2/GHRH/GHRHR	6
BP	GO:0071677	positive regulation of mononuclear cell migration	6/539	73/18903	0.0177844	0.298258	0.282596	FPR2/CXCL10/CCL20/CXCL17/CCL7/S100A7	6
BP	GO:1903035	negative regulation of response to wounding	7/539	94/18903	0.0179243	0.298258	0.282596	ABAT/KRT1/FGG/CPB2/KLK8/TSPAN8/FGB	7
BP	GO:0007586	digestion	9/539	139/18903	0.018247	0.298258	0.282596	SLC26A7/OPRK1/CLPSL2/INAVA/TFF1/PRSS3/CYP8B1/SLC9A4/CCKBR	9
BP	GO:0002643	regulation of tolerance induction	3/539	20/18903	0.0183168	0.298258	0.282596	IL2RA/IDO1/FOXJ1	3
BP	GO:0007171	activation of transmembrane receptor protein tyrosine kinase activity	3/539	20/18903	0.0183168	0.298258	0.282596	EGFR/EPGN/AREG	3
BP	GO:0045653	negative regulation of megakaryocyte differentiation	3/539	20/18903	0.0183168	0.298258	0.282596	H4C3/H4C1/H4C2	3
BP	GO:0098543	detection of other organism	3/539	20/18903	0.0183168	0.298258	0.282596	PGLYRP2/CLEC6A/PGLYRP4	3
BP	GO:2000479	regulation of cAMP-dependent protein kinase activity	3/539	20/18903	0.0183168	0.298258	0.282596	PKIB/NPFFR2/PPP1R1B	3
BP	GO:0051703	biological process involved in intraspecies interaction between organisms	5/539	54/18903	0.0185783	0.298258	0.282596	GAD1/PTCHD1/NRXN1/SLC6A4/NR2E1	5
BP	GO:0006909	phagocytosis	16/539	314/18903	0.0186338	0.298258	0.282596	LBP/FPR2/IGHV1-18/IGHV3-23/IGHV2-26/IGHV3-21/IGHM/IGHV3-48/MARCO/SFTPA1/IGHV1-58/IGHV3-15/C4BPA/IGHV3-11/IGHV4-61/IGHV2-5	16
BP	GO:0006026	aminoglycan catabolic process	4/539	36/18903	0.0187146	0.298258	0.282596	CHI3L1/PGLYRP2/CHI3L2/PGLYRP4	4
BP	GO:0016486	peptide hormone processing	4/539	36/18903	0.0187146	0.298258	0.282596	ACE2/BCHE/PCSK1/PCSK2	4
BP	GO:0018149	peptide cross-linking	4/539	36/18903	0.0187146	0.298258	0.282596	PI3/IVL/KRT1/KRT2	4
BP	GO:0006836	neurotransmitter transport	12/539	212/18903	0.0188641	0.298765	0.283076	DDC/CNR1/SLC1A6/GABRQ/NRXN1/SLC1A1/HRH3/SYT9/SLC6A4/SLC6A2/SLC6A15/CPLX2	12
BP	GO:0002768	immune response-regulating cell surface receptor signaling pathway	17/539	341/18903	0.0189145	0.298765	0.283076	FPR2/MOG/CLEC4D/IGHV1-18/CLEC6A/BTN1A1/IGHV3-23/IGHV2-26/IGHV3-21/IGHM/BTNL8/IGHV3-48/IGHV1-58/IGHV3-15/IGHV3-11/IGHV4-61/IGHV2-5	17
BP	GO:0009582	detection of abiotic stimulus	9/539	140/18903	0.0190274	0.299218	0.283505	TRPM8/GPR52/TMC1/PHF24/PDC/CNGB1/ATP8A2/NPFFR2/RGR	9
BP	GO:0043270	positive regulation of ion transport	15/539	289/18903	0.0192215	0.30094	0.285136	ACE2/RAMP3/ABAT/CXCL10/OPRK1/PDZK1/SLC38A3/TRPV3/GAL/KCNK3/SLC6A4/CYP4F2/PIRT/TRH/KCNC2	15
BP	GO:0070555	response to interleukin-1	9/539	141/18903	0.0198317	0.306121	0.290046	CITED1/CHI3L1/NLRP7/ACOD1/CCL20/FGG/CCL7/PCSK1/FGB	9
BP	GO:0070664	negative regulation of leukocyte proliferation	7/539	96/18903	0.0198953	0.306121	0.290046	SOX11/IL2RA/IDO1/LGALS9C/GAL/LGALS9B/FOXJ1	7
BP	GO:0007565	female pregnancy	11/539	189/18903	0.0199576	0.306121	0.290046	ACE2/DSG1/PZP/IDO1/RLN2/A1CF/SLC38A3/ACOD1/CNR1/ADCYAP1/CRHR1	11
BP	GO:0002253	activation of immune response	19/539	397/18903	0.0199738	0.306121	0.290046	FPR2/MOG/IGHV1-18/CLEC6A/BTN1A1/KRT1/IGHV3-23/IGHV2-26/IGHV3-21/IGHM/BTNL8/IGHV3-48/IGHV1-58/IGHV3-15/C9/C4BPA/IGHV3-11/IGHV4-61/IGHV2-5	19
BP	GO:0032890	regulation of organic acid transport	6/539	75/18903	0.0200693	0.306121	0.290046	ACE2/ABAT/SLC38A3/HRH3/CYP4F2/TRH	6
BP	GO:0050818	regulation of coagulation	6/539	75/18903	0.0200693	0.306121	0.290046	ABAT/KRT1/FGG/CPB2/TSPAN8/FGB	6
BP	GO:0046879	hormone secretion	15/539	291/18903	0.0203096	0.308462	0.292264	CHGA/ABAT/SOX11/OPRK1/CNR1/FGG/GAL/ADCYAP1/CRHR1/SYT9/GHRH/ADCY8/GHRHR/TRH/FGB	15
BP	GO:0071312	cellular response to alkaloid	4/539	37/18903	0.020523	0.309842	0.293571	DDC/SLC1A1/PPP1R1B/ADCY8	4
BP	GO:0030595	leukocyte chemotaxis	13/539	240/18903	0.0206466	0.309842	0.293571	CHGA/LBP/FPR2/CXCL10/S100A8/PADI2/CXCL5/CCL20/S100A9/CXCL6/CXCL17/CCL7/S100A7	13
BP	GO:0051260	protein homooligomerization	11/539	190/18903	0.020662	0.309842	0.293571	KCNV2/GBP5/KCNB2/TRIM72/KCNA2/KCNS1/KCTD4/C9/KCNG1/ADCY8/KCNC2	11
BP	GO:0035902	response to immobilization stress	3/539	21/18903	0.0209264	0.309885	0.293612	TFF1/GAL/NR0B1	3
BP	GO:0060008	Sertoli cell differentiation	3/539	21/18903	0.0209264	0.309885	0.293612	SOX8/DMRT1/NR0B1	3
BP	GO:1902259	regulation of delayed rectifier potassium channel activity	3/539	21/18903	0.0209264	0.309885	0.293612	KCNE4/KCNS1/KCNG1	3
BP	GO:0051339	regulation of lyase activity	6/539	76/18903	0.0212832	0.313861	0.297379	ADRB1/GABBR2/ADCYAP1/CRHR1/NPFFR2/GHRHR	6
BP	GO:0072337	modified amino acid transport	4/539	38/18903	0.0224353	0.328044	0.310817	ABCC4/PDZK1/SLC6A14/FOLR1	4
BP	GO:0140448	signaling receptor ligand precursor processing	4/539	38/18903	0.0224353	0.328044	0.310817	ACE2/BCHE/PCSK1/PCSK2	4
BP	GO:0031279	regulation of cyclase activity	6/539	77/18903	0.0225458	0.328044	0.310817	ADRB1/GABBR2/ADCYAP1/CRHR1/NPFFR2/GHRHR	6
BP	GO:0032355	response to estradiol	8/539	121/18903	0.0226142	0.328044	0.310817	CYP1B1/RAMP3/EGFR/SLC6A4/AREG/MYOG/CSN1S1/POU4F1	8
BP	GO:0044706	multi-multicellular organism process	12/539	218/18903	0.0228829	0.330592	0.313232	ACE2/DSG1/PZP/IDO1/RLN2/A1CF/SLC38A3/ACOD1/CNR1/ADCYAP1/CRHR1/SLC6A4	12
BP	GO:1901379	regulation of potassium ion transmembrane transport	7/539	99/18903	0.0231279	0.33278	0.315305	KCNE4/OPRK1/GAL/KCNK3/KCNS1/KCNG1/KCNC2	7
BP	GO:0072503	cellular divalent inorganic cation homeostasis	16/539	323/18903	0.023524	0.337114	0.319411	TRPM8/ATP2B2/CXCL10/S100A8/CALB2/S100A9/SLC39A12/ATP2B3/SLC1A1/GPR12/ATP13A5/SLC8A2/UMOD/CCL7/ADCY8/CALCB	16
BP	GO:0061045	negative regulation of wound healing	6/539	78/18903	0.0238579	0.340525	0.322643	ABAT/KRT1/FGG/CPB2/TSPAN8/FGB	6
BP	GO:0007156	homophilic cell adhesion via plasma membrane adhesion molecules	10/539	170/18903	0.0241622	0.34349	0.325453	DSG1/DCHS2/PCDHAC1/CDHR5/PCDH11X/PCDHA9/CDHR4/CDH18/MYPN/CDH10	10
BP	GO:0008210	estrogen metabolic process	4/539	39/18903	0.0244525	0.343495	0.325457	CYP1B1/AKR1B15/SULT1E1/UGT2B17	4
BP	GO:0009595	detection of biotic stimulus	4/539	39/18903	0.0244525	0.343495	0.325457	LBP/PGLYRP2/CLEC6A/PGLYRP4	4
BP	GO:0032570	response to progesterone	4/539	39/18903	0.0244525	0.343495	0.325457	CYP1B1/DSG1/ACOD1/CSN1S1	4
BP	GO:0050866	negative regulation of cell activation	12/539	221/18903	0.0251141	0.3514	0.332947	BPI/ABAT/SOX11/IL2RA/IDO1/LGALS9C/CNR1/PGLYRP2/FGG/GAL/LGALS9B/FOXJ1	12
BP	GO:0051259	protein complex oligomerization	13/539	247/18903	0.0253872	0.353828	0.335247	KCNV2/GBP5/KCNB2/GRIN2B/KRT1/TRIM72/KCNA2/KCNS1/KCTD4/C9/KCNG1/ADCY8/KCNC2	13
BP	GO:0009914	hormone transport	15/539	300/18903	0.0257923	0.35807	0.339267	CHGA/ABAT/SOX11/OPRK1/CNR1/FGG/GAL/ADCYAP1/CRHR1/SYT9/GHRH/ADCY8/GHRHR/TRH/FGB	15
BP	GO:0061098	positive regulation of protein tyrosine kinase activity	5/539	59/18903	0.0262252	0.35976	0.340868	EGFR/EPGN/ALK/ALKAL2/AREG	5
BP	GO:0006882	cellular zinc ion homeostasis	4/539	40/18903	0.0265759	0.35976	0.340868	S100A8/S100A9/SLC39A12/SLC1A1	4
BP	GO:0045823	positive regulation of heart contraction	4/539	40/18903	0.0265759	0.35976	0.340868	CHGA/ACE2/ADRB1/SLC1A1	4
BP	GO:0071392	cellular response to estradiol stimulus	4/539	40/18903	0.0265759	0.35976	0.340868	RAMP3/EGFR/MYOG/POU4F1	4
BP	GO:0035739	CD4-positive, alpha-beta T cell proliferation	3/539	23/18903	0.0267239	0.35976	0.340868	IL2RA/LGALS9C/LGALS9B	3
BP	GO:0036158	outer dynein arm assembly	3/539	23/18903	0.0267239	0.35976	0.340868	ZMYND10/DNAAF1/DNAH8	3
BP	GO:0097164	ammonium ion metabolic process	3/539	23/18903	0.0267239	0.35976	0.340868	DDC/BCHE/TRH	3
BP	GO:2000561	regulation of CD4-positive, alpha-beta T cell proliferation	3/539	23/18903	0.0267239	0.35976	0.340868	IL2RA/LGALS9C/LGALS9B	3
BP	GO:0006690	icosanoid metabolic process	8/539	126/18903	0.0279661	0.375062	0.355367	CYP1B1/CYP2F1/CYP2A6/CYP2G1P/CYP2A7/CYP4F2/GSTA1/CYP4F8	8
BP	GO:0007422	peripheral nervous system development	6/539	81/18903	0.0280978	0.375412	0.355698	ADGRG6/SOX8/ONECUT2/GFRA3/MYOC/POU4F1	6
BP	GO:0007612	learning	9/539	150/18903	0.0282066	0.375454	0.355738	OPRK1/BCHE/TTC36/NRXN1/SLC1A1/PPP1R1B/B3GAT1/SLC8A2/GABRA5	9
BP	GO:0006040	amino sugar metabolic process	4/539	41/18903	0.0288063	0.380586	0.3606	CHI3L1/CHST4/CHI3L2/B4GALNT2	4
BP	GO:1903524	positive regulation of blood circulation	4/539	41/18903	0.0288063	0.380586	0.3606	CHGA/ACE2/ADRB1/SLC1A1	4
BP	GO:0060291	long-term synaptic potentiation	7/539	104/18903	0.0292898	0.385541	0.365295	MIR421/CALB2/GRIN2B/SLC1A1/SLC8A2/ADCY8/NR2E1	7
BP	GO:0010038	response to metal ion	17/539	360/18903	0.0298603	0.385912	0.365646	ABAT/EGFR/TNNC1/S100A8/ITPKA/GLRA2/TFF1/FGG/KCNK3/SLC1A1/SYT9/MYOG/ADCY8/PCSK1/CPNE6/KCNC2/FGB	17
BP	GO:0002922	positive regulation of humoral immune response	3/539	24/18903	0.0299112	0.385912	0.365646	ACOD1/KLK7/KLK5	3
BP	GO:0042430	indole-containing compound metabolic process	3/539	24/18903	0.0299112	0.385912	0.365646	DDC/IDO1/ACMSD	3
BP	GO:0021983	pituitary gland development	4/539	42/18903	0.0311446	0.385912	0.365646	GHRH/GHRHR/PCSK1/NR0B1	4
BP	GO:0055069	zinc ion homeostasis	4/539	42/18903	0.0311446	0.385912	0.365646	S100A8/S100A9/SLC39A12/SLC1A1	4
BP	GO:2000403	positive regulation of lymphocyte migration	4/539	42/18903	0.0311446	0.385912	0.365646	CXCL10/CCL20/CCL7/S100A7	4
BP	GO:0002775	antimicrobial peptide production	2/539	10/18903	0.0313811	0.385912	0.365646	KLK7/KLK5	2
BP	GO:0007343	egg activation	2/539	10/18903	0.0313811	0.385912	0.365646	ZP2/NLRP5	2
BP	GO:0015838	amino-acid betaine transport	2/539	10/18903	0.0313811	0.385912	0.365646	PDZK1/SLC6A14	2
BP	GO:0042135	neurotransmitter catabolic process	2/539	10/18903	0.0313811	0.385912	0.365646	ABAT/BCHE	2
BP	GO:0042939	tripeptide transport	2/539	10/18903	0.0313811	0.385912	0.365646	ABCC4/SLC15A1	2
BP	GO:0060054	positive regulation of epithelial cell proliferation involved in wound healing	2/539	10/18903	0.0313811	0.385912	0.365646	ODAM/MMP12	2
BP	GO:0060452	positive regulation of cardiac muscle contraction	2/539	10/18903	0.0313811	0.385912	0.365646	CHGA/ACE2	2
BP	GO:0071918	urea transmembrane transport	2/539	10/18903	0.0313811	0.385912	0.365646	AQP9/UMOD	2
BP	GO:0097267	omega-hydroxylase P450 pathway	2/539	10/18903	0.0313811	0.385912	0.365646	CYP1B1/CYP4F2	2
BP	GO:0098976	excitatory chemical synaptic transmission	2/539	10/18903	0.0313811	0.385912	0.365646	PTCHD1/GRIN2B	2
BP	GO:0099566	regulation of postsynaptic cytosolic calcium ion concentration	2/539	10/18903	0.0313811	0.385912	0.365646	ATP2B2/SLC8A2	2
BP	GO:1990034	calcium ion export across plasma membrane	2/539	10/18903	0.0313811	0.385912	0.365646	ATP2B3/SLC8A2	2
BP	GO:2000849	regulation of glucocorticoid secretion	2/539	10/18903	0.0313811	0.385912	0.365646	GAL/CRHR1	2
BP	GO:0022600	digestive system process	7/539	106/18903	0.0320377	0.392627	0.372009	SLC26A7/OPRK1/INAVA/TFF1/CYP8B1/SLC9A4/CCKBR	7
BP	GO:0043567	regulation of insulin-like growth factor receptor signaling pathway	3/539	25/18903	0.0332894	0.405174	0.383897	TRIM72/GHRH/GHRHR	3
BP	GO:1901071	glucosamine-containing compound metabolic process	3/539	25/18903	0.0332894	0.405174	0.383897	CHI3L1/CHST4/CHI3L2	3
BP	GO:0008306	associative learning	6/539	85/18903	0.0344836	0.418276	0.396311	OPRK1/TTC36/SLC1A1/PPP1R1B/B3GAT1/GABRA5	6
BP	GO:0007631	feeding behavior	7/539	108/18903	0.0349528	0.421762	0.399614	ACE2/OPRK1/CNR1/GAL/ATP8A2/TRH/POU4F1	7
BP	GO:0034728	nucleosome organization	9/539	156/18903	0.0350084	0.421762	0.399614	H4C3/H2BC3/TSPYL6/H4C1/H2BC14/H3C1/H4C2/H2BC10/H1-5	9
BP	GO:0050891	multicellular organismal water homeostasis	5/539	64/18903	0.0356327	0.427833	0.405366	KRT1/KRT16/CYP4F2/UMOD/FLG2	5
BP	GO:0032689	negative regulation of interferon-gamma production	4/539	44/18903	0.0361469	0.430201	0.40761	LGALS9C/PGLYRP2/LGALS9B/IL36RN	4
BP	GO:0019935	cyclic-nucleotide-mediated signaling	6/539	86/18903	0.0362146	0.430201	0.40761	ADGRG6/DEFB1/GAL/ADCYAP1/GHRHR/KCNC2	6
BP	GO:0051238	sequestering of metal ion	3/539	26/18903	0.0368572	0.430201	0.40761	S100A8/S100A9/S100A7	3
BP	GO:0097186	amelogenesis	3/539	26/18903	0.0368572	0.430201	0.40761	MMP20/KLK5/AMTN	3
BP	GO:0006568	tryptophan metabolic process	2/539	11/18903	0.0376422	0.430201	0.40761	IDO1/ACMSD	2
BP	GO:0015824	proline transport	2/539	11/18903	0.0376422	0.430201	0.40761	ACE2/SLC6A15	2
BP	GO:0015840	urea transport	2/539	11/18903	0.0376422	0.430201	0.40761	AQP9/UMOD	2
BP	GO:0019532	oxalate transport	2/539	11/18903	0.0376422	0.430201	0.40761	SLC26A7/SLC26A9	2
BP	GO:0051593	response to folic acid	2/539	11/18903	0.0376422	0.430201	0.40761	BCHE/FOLR1	2
BP	GO:0070778	L-aspartate transmembrane transport	2/539	11/18903	0.0376422	0.430201	0.40761	SLC1A6/SLC1A1	2
BP	GO:0070934	CRD-mediated mRNA stabilization	2/539	11/18903	0.0376422	0.430201	0.40761	IGF2BP3/IGF2BP1	2
BP	GO:1901535	regulation of DNA demethylation	2/539	11/18903	0.0376422	0.430201	0.40761	STPG4/A1CF	2
BP	GO:2000480	negative regulation of cAMP-dependent protein kinase activity	2/539	11/18903	0.0376422	0.430201	0.40761	PKIB/PPP1R1B	2
BP	GO:0015800	acidic amino acid transport	5/539	65/18903	0.0377334	0.430201	0.40761	ABAT/SLC1A6/SLC1A1/HRH3/TRH	5
BP	GO:0048247	lymphocyte chemotaxis	5/539	65/18903	0.0377334	0.430201	0.40761	CXCL10/PADI2/CCL20/CCL7/S100A7	5
BP	GO:0050807	regulation of synapse organization	11/539	209/18903	0.0377667	0.430201	0.40761	CAMKV/ITPKA/LHFPL4/SLITRK2/MUSK/GRIN2B/GPM6A/NRXN1/EPHA7/KLK8/KIF1A	11
BP	GO:0048512	circadian behavior	4/539	45/18903	0.0388116	0.439288	0.41622	ADRB1/KCNA2/GHRH/GHRHR	4
BP	GO:1901381	positive regulation of potassium ion transmembrane transport	4/539	45/18903	0.0388116	0.439288	0.41622	OPRK1/GAL/KCNK3/KCNC2	4
BP	GO:0016540	protein autoprocessing	3/539	27/18903	0.0406126	0.448252	0.424713	KLK6/PCSK1/PCSK2	3
BP	GO:0030325	adrenal gland development	3/539	27/18903	0.0406126	0.448252	0.424713	CYP1B1/CRHR1/NR0B1	3
BP	GO:0031639	plasminogen activation	3/539	27/18903	0.0406126	0.448252	0.424713	FGG/CPB2/FGB	3
BP	GO:0042133	neurotransmitter metabolic process	3/539	27/18903	0.0406126	0.448252	0.424713	GAD1/ABAT/BCHE	3
BP	GO:0045745	positive regulation of G protein-coupled receptor signaling pathway	3/539	27/18903	0.0406126	0.448252	0.424713	CHGA/KLK6/KLK5	3
BP	GO:0048520	positive regulation of behavior	3/539	27/18903	0.0406126	0.448252	0.424713	OPRK1/GHRH/GHRHR	3
BP	GO:0051291	protein heterooligomerization	3/539	27/18903	0.0406126	0.448252	0.424713	GRIN2B/KRT1/KCNC2	3
BP	GO:0061436	establishment of skin barrier	3/539	27/18903	0.0406126	0.448252	0.424713	KRT1/KRT16/FLG2	3
BP	GO:0009581	detection of external stimulus	8/539	137/18903	0.042685	0.465361	0.440924	TRPM8/GPR52/TMC1/PHF24/PDC/CNGB1/ATP8A2/RGR	8
BP	GO:0070098	chemokine-mediated signaling pathway	6/539	90/18903	0.0436907	0.465361	0.440924	CXCL10/PADI2/CXCL5/CCL20/CXCL6/CCL7	6
BP	GO:0002443	leukocyte mediated immunity	20/539	463/18903	0.0438734	0.465361	0.440924	CHGA/ULBP3/IGHV1-18/IGHV3-23/IGHV2-26/IGHV3-21/IGHM/IGHV3-48/CXCL6/IGHV1-58/IGHV3-15/C9/C4BPA/AICDA/IGHV3-11/IGHV4-61/IGHV2-5/FOXJ1/CD177/CPLX2	20
BP	GO:0002645	positive regulation of tolerance induction	2/539	12/18903	0.0443337	0.465361	0.440924	IDO1/FOXJ1	2
BP	GO:0002924	negative regulation of humoral immune response mediated by circulating immunoglobulin	2/539	12/18903	0.0443337	0.465361	0.440924	C4BPA/FOXJ1	2
BP	GO:0014051	gamma-aminobutyric acid secretion	2/539	12/18903	0.0443337	0.465361	0.440924	ABAT/TRH	2
BP	GO:0016554	cytidine to uridine editing	2/539	12/18903	0.0443337	0.465361	0.440924	A1CF/AICDA	2
BP	GO:0031650	regulation of heat generation	2/539	12/18903	0.0443337	0.465361	0.440924	ABAT/CNR1	2
BP	GO:0035933	glucocorticoid secretion	2/539	12/18903	0.0443337	0.465361	0.440924	GAL/CRHR1	2
BP	GO:0070170	regulation of tooth mineralization	2/539	12/18903	0.0443337	0.465361	0.440924	MMP20/AMTN	2
BP	GO:0090331	negative regulation of platelet aggregation	2/539	12/18903	0.0443337	0.465361	0.440924	ABAT/FGG	2
BP	GO:1903800	positive regulation of miRNA maturation	2/539	12/18903	0.0443337	0.465361	0.440924	EGFR/LIN28A	2
BP	GO:0007622	rhythmic behavior	4/539	47/18903	0.0444692	0.465361	0.440924	ADRB1/KCNA2/GHRH/GHRHR	4
BP	GO:0009583	detection of light stimulus	5/539	68/18903	0.0444829	0.465361	0.440924	GPR52/PDC/CNGB1/ATP8A2/RGR	5
BP	GO:0050909	sensory perception of taste	5/539	68/18903	0.0444829	0.465361	0.440924	TAS2R13/TAS2R50/TAS2R3/TAS2R30/TAS2R31	5
BP	GO:0007214	gamma-aminobutyric acid signaling pathway	3/539	28/18903	0.0445532	0.465361	0.440924	PHF24/GABBR2/GABRA5	3
BP	GO:0009312	oligosaccharide biosynthetic process	3/539	28/18903	0.0445532	0.465361	0.440924	B3GALT2/FUT6/B4GALNT2	3
BP	GO:0010996	response to auditory stimulus	3/539	28/18903	0.0445532	0.465361	0.440924	CXCL10/NRXN1/ATP8A2	3
BP	GO:0043266	regulation of potassium ion transport	7/539	114/18903	0.0447337	0.465361	0.440924	KCNE4/OPRK1/GAL/KCNK3/KCNS1/KCNG1/KCNC2	7
BP	GO:0050803	regulation of synapse structure or activity	11/539	215/18903	0.0447815	0.465361	0.440924	CAMKV/ITPKA/LHFPL4/SLITRK2/MUSK/GRIN2B/GPM6A/NRXN1/EPHA7/KLK8/KIF1A	11
BP	GO:0008277	regulation of G protein-coupled receptor signaling pathway	8/539	139/18903	0.0458225	0.474791	0.449858	CHGA/RGS20/RAMP3/PHF24/PDC/ADCYAP1/KLK6/KLK5	8
BP	GO:2000401	regulation of lymphocyte migration	5/539	69/18903	0.0468829	0.484366	0.458931	CXCL10/PADI2/CCL20/CCL7/S100A7	5
BP	GO:0010528	regulation of transposition	3/539	29/18903	0.0486765	0.493967	0.468027	BTBD18/TEX15/AICDA	3
BP	GO:0010529	negative regulation of transposition	3/539	29/18903	0.0486765	0.493967	0.468027	BTBD18/TEX15/AICDA	3
BP	GO:0015740	C4-dicarboxylate transport	3/539	29/18903	0.0486765	0.493967	0.468027	ABAT/SLC1A6/SLC1A1	3
BP	GO:1901018	positive regulation of potassium ion transmembrane transporter activity	3/539	29/18903	0.0486765	0.493967	0.468027	GAL/KCNK3/KCNC2	3
BP	GO:0034754	cellular hormone metabolic process	8/539	141/18903	0.0491075	0.493967	0.468027	CYP1B1/AKR1B15/SULT1E1/RDH10/CRABP1/HSD3B2/AWAT2/UGT2B17	8
BP	GO:0042130	negative regulation of T cell proliferation	5/539	70/18903	0.0493584	0.493967	0.468027	IL2RA/IDO1/LGALS9C/LGALS9B/FOXJ1	5
BP	GO:1902373	negative regulation of mRNA catabolic process	5/539	70/18903	0.0493584	0.493967	0.468027	IGF2BP3/IGF2BP1/A1CF/DAZL/TENT5D	5
BP	GO:0035082	axoneme assembly	6/539	93/18903	0.0498873	0.493967	0.468027	ZMYND10/SPEF1/DNAAF1/DNAH8/DCX/FOXJ1	6
BP	GO:0072507	divalent inorganic cation homeostasis	16/539	356/18903	0.0499004	0.493967	0.468027	TRPM8/ATP2B2/CXCL10/S100A8/CALB2/S100A9/SLC39A12/ATP2B3/SLC1A1/GPR12/ATP13A5/SLC8A2/UMOD/CCL7/ADCY8/CALCB	16
BP	GO:0001505	regulation of neurotransmitter levels	11/539	219/18903	0.0499256	0.493967	0.468027	GAD1/ABAT/BCHE/CNR1/SLC1A6/NRXN1/HRH3/SYT9/SLC6A4/SLC6A2/CPLX2	11
BP	GO:0002377	immunoglobulin production	11/539	219/18903	0.0499256	0.493967	0.468027	IGLV9-49/IGLV3-21/IGLV8-61/IGLV4-69/IGLV3-10/IGKV1-12/IGLV3-19/AICDA/IGKV1D-12/IGKV2D-28/IGKV1D-39	11
BP	GO:0007602	phototransduction	4/539	49/18903	0.0505635	0.493967	0.468027	GPR52/PDC/CNGB1/RGR	4
BP	GO:0031281	positive regulation of cyclase activity	4/539	49/18903	0.0505635	0.493967	0.468027	ADRB1/ADCYAP1/CRHR1/GHRHR	4
BP	GO:0045933	positive regulation of muscle contraction	4/539	49/18903	0.0505635	0.493967	0.468027	CHGA/ACE2/ABAT/PROK2	4
BP	GO:0002024	diet induced thermogenesis	2/539	13/18903	0.0514259	0.493967	0.468027	ADRB1/UCP1	2
BP	GO:0002664	regulation of T cell tolerance induction	2/539	13/18903	0.0514259	0.493967	0.468027	IL2RA/IDO1	2
BP	GO:0006586	indolalkylamine metabolic process	2/539	13/18903	0.0514259	0.493967	0.468027	IDO1/ACMSD	2
BP	GO:0006855	xenobiotic transmembrane transport	2/539	13/18903	0.0514259	0.493967	0.468027	ABCC2/ABCC4	2
BP	GO:0015803	branched-chain amino acid transport	2/539	13/18903	0.0514259	0.493967	0.468027	SLC6A14/SLC6A15	2
BP	GO:0042363	fat-soluble vitamin catabolic process	2/539	13/18903	0.0514259	0.493967	0.468027	CRABP1/CYP4F2	2
BP	GO:0043568	positive regulation of insulin-like growth factor receptor signaling pathway	2/539	13/18903	0.0514259	0.493967	0.468027	GHRH/GHRHR	2
BP	GO:0045741	positive regulation of epidermal growth factor-activated receptor activity	2/539	13/18903	0.0514259	0.493967	0.468027	EPGN/AREG	2
BP	GO:0060287	epithelial cilium movement involved in determination of left/right asymmetry	2/539	13/18903	0.0514259	0.493967	0.468027	DNAAF1/DNAH11	2
BP	GO:0061029	eyelid development in camera-type eye	2/539	13/18903	0.0514259	0.493967	0.468027	EGFR/SOX11	2
BP	GO:0070486	leukocyte aggregation	2/539	13/18903	0.0514259	0.493967	0.468027	S100A8/S100A9	2
BP	GO:2000562	negative regulation of CD4-positive, alpha-beta T cell proliferation	2/539	13/18903	0.0514259	0.493967	0.468027	LGALS9C/LGALS9B	2
BP	GO:1903312	negative regulation of mRNA metabolic process	6/539	94/18903	0.0520666	0.498773	0.47258	IGF2BP3/IGF2BP1/A1CF/SRSF12/DAZL/TENT5D	6
BP	GO:0007520	myoblast fusion	4/539	50/18903	0.0537737	0.510993	0.48416	ERVW-1/CXCL10/ERVFRD-1/MYOG	4
BP	GO:0051349	positive regulation of lyase activity	4/539	50/18903	0.0537737	0.510993	0.48416	ADRB1/ADCYAP1/CRHR1/GHRHR	4
BP	GO:1990573	potassium ion import across plasma membrane	4/539	50/18903	0.0537737	0.510993	0.48416	SLC12A1/HCN4/ATP12A/KCNJ16	4
BP	GO:0071222	cellular response to lipopolysaccharide	11/539	222/18903	0.0540362	0.512119	0.485226	LBP/BPI/TNIP3/CXCL10/OPRK1/NLRP7/ACOD1/CXCL5/CXCL6/AICDA/IL36RN	11
BP	GO:0000245	spliceosomal complex assembly	6/539	95/18903	0.0543031	0.51328	0.486326	RNVU1-7/RNU6ATAC/SRSF12/CELF3/RNU11/RNVU1-19	6
BP	GO:0050806	positive regulation of synaptic transmission	9/539	170/18903	0.0550592	0.519046	0.491789	MIR421/CALB2/GRIN2B/CNR1/NRXN1/SLC1A1/SLC8A2/ADCY8/NR2E1	9
BP	GO:0051897	positive regulation of protein kinase B signaling	7/539	120/18903	0.0561203	0.527649	0.499941	RAMP3/CHI3L1/EGFR/NTS/IL26/MYOC/LIN28A	7
BP	GO:1904064	positive regulation of cation transmembrane transport	9/539	171/18903	0.0567271	0.529046	0.501264	ACE2/RAMP3/CXCL10/OPRK1/PDZK1/GAL/KCNK3/PIRT/KCNC2	9
BP	GO:0006875	cellular metal ion homeostasis	18/539	420/18903	0.0572109	0.529046	0.501264	TRPM8/ATP2B2/CXCL10/S100A8/CALB2/CLDN16/S100A9/SLC39A12/ATP2B3/SLC1A1/GPR12/ATP13A5/SLC8A2/UMOD/ATP12A/CCL7/ADCY8/CALCB	18
BP	GO:0033561	regulation of water loss via skin	3/539	31/18903	0.0574587	0.529046	0.501264	KRT1/KRT16/FLG2	3
BP	GO:0040018	positive regulation of multicellular organism growth	3/539	31/18903	0.0574587	0.529046	0.501264	ATP8A2/GHRH/GHRHR	3
BP	GO:0002695	negative regulation of leukocyte activation	10/539	198/18903	0.0579639	0.529046	0.501264	BPI/SOX11/IL2RA/IDO1/LGALS9C/CNR1/PGLYRP2/GAL/LGALS9B/FOXJ1	10
BP	GO:0014874	response to stimulus involved in regulation of muscle adaptation	2/539	14/18903	0.0588908	0.529046	0.501264	PRKAG3/MYOG	2
BP	GO:0015697	quaternary ammonium group transport	2/539	14/18903	0.0588908	0.529046	0.501264	PDZK1/SLC6A14	2
BP	GO:0021859	pyramidal neuron differentiation	2/539	14/18903	0.0588908	0.529046	0.501264	FOXG1/UNC5D	2
BP	GO:0030238	male sex determination	2/539	14/18903	0.0588908	0.529046	0.501264	DMRT1/NR0B1	2
BP	GO:0034111	negative regulation of homotypic cell-cell adhesion	2/539	14/18903	0.0588908	0.529046	0.501264	ABAT/FGG	2
BP	GO:0044849	estrous cycle	2/539	14/18903	0.0588908	0.529046	0.501264	CYP1B1/OPRK1	2
BP	GO:0046348	amino sugar catabolic process	2/539	14/18903	0.0588908	0.529046	0.501264	CHI3L1/CHI3L2	2
BP	GO:0046462	monoacylglycerol metabolic process	2/539	14/18903	0.0588908	0.529046	0.501264	DGAT2L6/AWAT2	2
BP	GO:0060009	Sertoli cell development	2/539	14/18903	0.0588908	0.529046	0.501264	SOX8/DMRT1	2
BP	GO:0070141	response to UV-A	2/539	14/18903	0.0588908	0.529046	0.501264	EGFR/MMP1	2
BP	GO:0071361	cellular response to ethanol	2/539	14/18903	0.0588908	0.529046	0.501264	GLRA2/CCL7	2
BP	GO:0002690	positive regulation of leukocyte chemotaxis	6/539	97/18903	0.0589482	0.529046	0.501264	LBP/FPR2/CXCL10/CXCL17/CCL7/S100A7	6
BP	GO:0006576	cellular biogenic amine metabolic process	6/539	97/18903	0.0589482	0.529046	0.501264	ABAT/DDC/IDO1/ACMSD/SLC1A1/TRH	6
BP	GO:0043268	positive regulation of potassium ion transport	4/539	52/18903	0.0605173	0.541759	0.51331	OPRK1/GAL/KCNK3/KCNC2	4
BP	GO:1990868	response to chemokine	6/539	98/18903	0.0613571	0.546524	0.517824	CXCL10/PADI2/CXCL5/CCL20/CXCL6/CCL7	6
BP	GO:1990869	cellular response to chemokine	6/539	98/18903	0.0613571	0.546524	0.517824	CXCL10/PADI2/CXCL5/CCL20/CXCL6/CCL7	6
BP	GO:0002449	lymphocyte mediated immunity	16/539	367/18903	0.0621008	0.550479	0.521572	ULBP3/IGHV1-18/IGHV3-23/IGHV2-26/IGHV3-21/IGHM/IGHV3-48/IGHV1-58/IGHV3-15/C9/C4BPA/AICDA/IGHV3-11/IGHV4-61/IGHV2-5/FOXJ1	16
BP	GO:0080111	DNA demethylation	3/539	32/18903	0.0621109	0.550479	0.521572	STPG4/A1CF/AICDA	3
BP	GO:0071675	regulation of mononuclear cell migration	7/539	123/18903	0.0624306	0.551937	0.522953	FPR2/CXCL10/PADI2/CCL20/CXCL17/CCL7/S100A7	7
BP	GO:0009409	response to cold	4/539	53/18903	0.0640493	0.561032	0.53157	TRPM8/CXCL10/ADRB1/UCP1	4
BP	GO:0009584	detection of visible light	4/539	53/18903	0.0640493	0.561032	0.53157	GPR52/CNGB1/ATP8A2/RGR	4
BP	GO:0001578	microtubule bundle formation	7/539	124/18903	0.0646264	0.561032	0.53157	CAPN6/ZMYND10/SPEF1/DNAAF1/DNAH8/DCX/FOXJ1	7
BP	GO:0050900	leukocyte migration	17/539	398/18903	0.0648096	0.561032	0.53157	CHGA/LBP/FPR2/CHST4/CXCL10/S100A8/PADI2/CXCL5/CCL20/S100A9/CXCL6/CXCL17/UMOD/CCL7/FOXJ1/CD177/S100A7	17
BP	GO:1901136	carbohydrate derivative catabolic process	9/539	176/18903	0.0655545	0.561032	0.53157	CHI3L1/XDH/PGLYRP2/NCCRP1/MMP12/CHI3L2/AICDA/LCT/PGLYRP4	9
BP	GO:0002517	T cell tolerance induction	2/539	15/18903	0.0667013	0.561032	0.53157	IL2RA/IDO1	2
BP	GO:0006570	tyrosine metabolic process	2/539	15/18903	0.0667013	0.561032	0.53157	TTC36/IYD	2
BP	GO:0009111	vitamin catabolic process	2/539	15/18903	0.0667013	0.561032	0.53157	CRABP1/CYP4F2	2
BP	GO:0034116	positive regulation of heterotypic cell-cell adhesion	2/539	15/18903	0.0667013	0.561032	0.53157	FGG/FGB	2
BP	GO:0035672	oligopeptide transmembrane transport	2/539	15/18903	0.0667013	0.561032	0.53157	ABCC4/SLC15A1	2
BP	GO:0043252	sodium-independent organic anion transport	2/539	15/18903	0.0667013	0.561032	0.53157	SLCO4C1/SLCO1A2	2
BP	GO:0045989	positive regulation of striated muscle contraction	2/539	15/18903	0.0667013	0.561032	0.53157	CHGA/ACE2	2
BP	GO:0048934	peripheral nervous system neuron differentiation	2/539	15/18903	0.0667013	0.561032	0.53157	ONECUT2/POU4F1	2
BP	GO:0048935	peripheral nervous system neuron development	2/539	15/18903	0.0667013	0.561032	0.53157	ONECUT2/POU4F1	2
BP	GO:0051290	protein heterotetramerization	2/539	15/18903	0.0667013	0.561032	0.53157	GRIN2B/KRT1	2
BP	GO:0051791	medium-chain fatty acid metabolic process	2/539	15/18903	0.0667013	0.561032	0.53157	OLAH/GLYATL2	2
BP	GO:0060080	inhibitory postsynaptic potential	2/539	15/18903	0.0667013	0.561032	0.53157	ABAT/CHRNA4	2
BP	GO:1900426	positive regulation of defense response to bacterium	2/539	15/18903	0.0667013	0.561032	0.53157	KLK7/KLK5	2
BP	GO:1901722	regulation of cell proliferation involved in kidney development	2/539	15/18903	0.0667013	0.561032	0.53157	SERPINB7/LIN28A	2
BP	GO:2000767	positive regulation of cytoplasmic translation	2/539	15/18903	0.0667013	0.561032	0.53157	IGF2BP1/LIN28A	2
BP	GO:0032196	transposition	3/539	33/18903	0.0669323	0.561032	0.53157	BTBD18/TEX15/AICDA	3
BP	GO:0070633	transepithelial transport	3/539	33/18903	0.0669323	0.561032	0.53157	ABCC2/SLC1A1/RHCG	3
BP	GO:0042572	retinol metabolic process	4/539	54/18903	0.067687	0.564693	0.53504	CYP1B1/AKR1B15/RDH10/AWAT2	4
BP	GO:0071168	protein localization to chromatin	4/539	54/18903	0.067687	0.564693	0.53504	H4C3/H4C1/H4C2/H1-5	4
BP	GO:0061337	cardiac conduction	6/539	101/18903	0.0689289	0.573708	0.543581	ACE2/ATP2B2/KCNE4/ATP2B3/HCN4/SLC8A2	6
BP	GO:0050808	synapse organization	18/539	432/18903	0.0707176	0.58722	0.556384	CAMKV/ITPKA/LHFPL4/SLITRK2/MUSK/GRIN2B/GPM6A/NRXN1/SLC1A1/EPHA7/DNER/SLC8A2/ADGRF1/SEZ6L/KLK8/KIF1A/INA/POU4F1	18
BP	GO:0043616	keratinocyte proliferation	4/539	55/18903	0.0714293	0.588914	0.557988	KRT2/AREG/KLK8/SLURP1	4
BP	GO:0055078	sodium ion homeostasis	4/539	55/18903	0.0714293	0.588914	0.557988	SLC12A1/CYP4F2/UMOD/ATP12A	4
BP	GO:0002688	regulation of leukocyte chemotaxis	7/539	127/18903	0.0714915	0.588914	0.557988	LBP/FPR2/CXCL10/PADI2/CXCL17/CCL7/S100A7	7
BP	GO:0003015	heart process	12/539	261/18903	0.0715844	0.588914	0.557988	CHGA/ACE2/ATP2B2/RAMP3/TNNC1/KCNE4/ADRB1/SGCG/ATP2B3/SLC1A1/HCN4/SLC8A2	12
BP	GO:0002460	adaptive immune response based on somatic recombination of immune receptors built from immunoglobulin superfamily domains	16/539	375/18903	0.0721571	0.592255	0.561154	IGHV1-18/CLEC6A/IGHV3-23/IGHV2-26/IGHV3-21/IGHM/IGHV3-48/IGHV1-58/IGHV3-15/C9/C4BPA/AICDA/IGHV3-11/IGHV4-61/IGHV2-5/FOXJ1	16
BP	GO:0071219	cellular response to molecule of bacterial origin	11/539	234/18903	0.072713	0.595443	0.564174	LBP/BPI/TNIP3/CXCL10/OPRK1/NLRP7/ACOD1/CXCL5/CXCL6/AICDA/IL36RN	11
BP	GO:0006304	DNA modification	7/539	128/18903	0.0738726	0.598497	0.567068	CYP1B1/STPG4/A1CF/TEX15/MAPT-AS1/AICDA/TDRD1	7
BP	GO:0060326	cell chemotaxis	14/539	319/18903	0.0741024	0.598497	0.567068	CHGA/LBP/FPR2/CXCL10/S100A8/CXCL14/PADI2/CXCL5/CCL20/S100A9/CXCL6/CXCL17/CCL7/S100A7	14
BP	GO:0019233	sensory perception of pain	6/539	103/18903	0.0742642	0.598497	0.567068	PHF24/OPRK1/CNR1/KCNA2/PROK2/CHRNA4	6
BP	GO:0009074	aromatic amino acid family catabolic process	2/539	16/18903	0.0748318	0.598497	0.567068	IDO1/ACMSD	2
BP	GO:0021984	adenohypophysis development	2/539	16/18903	0.0748318	0.598497	0.567068	GHRH/GHRHR	2
BP	GO:0046642	negative regulation of alpha-beta T cell proliferation	2/539	16/18903	0.0748318	0.598497	0.567068	LGALS9C/LGALS9B	2
BP	GO:0051447	negative regulation of meiotic cell cycle	2/539	16/18903	0.0748318	0.598497	0.567068	HORMAD1/DMRT1	2
BP	GO:2000846	regulation of corticosteroid hormone secretion	2/539	16/18903	0.0748318	0.598497	0.567068	GAL/CRHR1	2
BP	GO:0003407	neural retina development	5/539	79/18903	0.0750331	0.598497	0.567068	ATP2B2/SOX8/GPM6A/ATP8A2/SLC1A1	5
BP	GO:0007193	adenylate cyclase-inhibiting G protein-coupled receptor signaling pathway	5/539	79/18903	0.0750331	0.598497	0.567068	FPR2/OPRK1/GABBR2/HRH3/MARCO	5
BP	GO:0015695	organic cation transport	4/539	56/18903	0.0752752	0.598497	0.567068	PDZK1/HRH3/SLC6A14/SLC6A2	4
BP	GO:0071715	icosanoid transport	4/539	56/18903	0.0752752	0.598497	0.567068	ABCC2/ABCC4/PLA2G2C/CYP4F2	4
BP	GO:0072348	sulfur compound transport	4/539	56/18903	0.0752752	0.598497	0.567068	SLC26A7/ABCC4/SLC26A9/SLC1A1	4
BP	GO:0043410	positive regulation of MAPK cascade	20/539	496/18903	0.0767461	0.607308	0.575416	RAMP3/CHI3L1/EGFR/FPR2/EPGN/OPRK1/XDH/ALK/CCL20/GPR55/INAVA/FGG/ALKAL2/ADCYAP1/MARCO/CXCL17/CCL7/IL26/S100A7/FGB	20
BP	GO:0003333	amino acid transmembrane transport	6/539	104/18903	0.0770177	0.607308	0.575416	ACE2/SLC38A3/SLC1A6/SLC1A1/SLC6A14/SLC6A15	6
BP	GO:0070252	actin-mediated cell contraction	6/539	104/18903	0.0770177	0.607308	0.575416	MYH2/TNNC1/KCNE4/MYH8/MYH4/HCN4	6
BP	GO:2000406	positive regulation of T cell migration	3/539	35/18903	0.0770669	0.607308	0.575416	CXCL10/CCL20/S100A7	3
BP	GO:0051932	synaptic transmission, GABAergic	4/539	57/18903	0.0792234	0.62292	0.590209	PHF24/GABBR2/CNR1/GABRA5	4
BP	GO:0044728	DNA methylation or demethylation	6/539	105/18903	0.0798283	0.624258	0.591476	STPG4/A1CF/TEX15/MAPT-AS1/AICDA/TDRD1	6
BP	GO:0007416	synapse assembly	9/539	184/18903	0.0813913	0.624258	0.591476	LHFPL4/SLITRK2/MUSK/GPM6A/NRXN1/EPHA7/DNER/ADGRF1/POU4F1	9
BP	GO:0035725	sodium ion transmembrane transport	9/539	184/18903	0.0813913	0.624258	0.591476	SLC12A1/SLC6A14/HCN4/SLC9A4/SLC6A4/SLC8A2/ATP12A/SLC6A2/SLC6A15	9
BP	GO:0002713	negative regulation of B cell mediated immunity	2/539	17/18903	0.0832578	0.624258	0.591476	C4BPA/FOXJ1	2
BP	GO:0002890	negative regulation of immunoglobulin mediated immune response	2/539	17/18903	0.0832578	0.624258	0.591476	C4BPA/FOXJ1	2
BP	GO:0002921	negative regulation of humoral immune response	2/539	17/18903	0.0832578	0.624258	0.591476	C4BPA/FOXJ1	2
BP	GO:0003356	regulation of cilium beat frequency	2/539	17/18903	0.0832578	0.624258	0.591476	DNAAF1/DNAH11	2
BP	GO:0006857	oligopeptide transport	2/539	17/18903	0.0832578	0.624258	0.591476	ABCC4/SLC15A1	2
BP	GO:0009404	toxin metabolic process	2/539	17/18903	0.0832578	0.624258	0.591476	CYP1B1/DDC	2
BP	GO:0010819	regulation of T cell chemotaxis	2/539	17/18903	0.0832578	0.624258	0.591476	CXCL10/S100A7	2
BP	GO:0016045	detection of bacterium	2/539	17/18903	0.0832578	0.624258	0.591476	PGLYRP2/PGLYRP4	2
BP	GO:0017014	protein nitrosylation	2/539	17/18903	0.0832578	0.624258	0.591476	S100A8/S100A9	2
BP	GO:0018119	peptidyl-cysteine S-nitrosylation	2/539	17/18903	0.0832578	0.624258	0.591476	S100A8/S100A9	2
BP	GO:0030322	stabilization of membrane potential	2/539	17/18903	0.0832578	0.624258	0.591476	KCNK12/KCNK3	2
BP	GO:0030575	nuclear body organization	2/539	17/18903	0.0832578	0.624258	0.591476	AFF2/CELF3	2
BP	GO:0032328	alanine transport	2/539	17/18903	0.0832578	0.624258	0.591476	SLC38A3/SLC6A14	2
BP	GO:0036159	inner dynein arm assembly	2/539	17/18903	0.0832578	0.624258	0.591476	ZMYND10/DNAAF1	2
BP	GO:0045217	cell-cell junction maintenance	2/539	17/18903	0.0832578	0.624258	0.591476	INAVA/CD177	2
BP	GO:0072378	blood coagulation, fibrin clot formation	2/539	17/18903	0.0832578	0.624258	0.591476	FGG/FGB	2
BP	GO:0080154	regulation of fertilization	2/539	17/18903	0.0832578	0.624258	0.591476	ZP2/NLRP5	2
BP	GO:0098712	L-glutamate import across plasma membrane	2/539	17/18903	0.0832578	0.624258	0.591476	SLC1A6/SLC1A1	2
BP	GO:1902358	sulfate transmembrane transport	2/539	17/18903	0.0832578	0.624258	0.591476	SLC26A7/SLC26A9	2
BP	GO:1902369	negative regulation of RNA catabolic process	5/539	82/18903	0.084933	0.635477	0.602107	IGF2BP3/IGF2BP1/A1CF/DAZL/TENT5D	5
BP	GO:0060041	retina development in camera-type eye	8/539	159/18903	0.0855193	0.637061	0.603607	CYP1B1/ATP2B2/SOX8/GPM6A/ATP8A2/SLC1A1/DCX/NR2E1	8
BP	GO:0032963	collagen metabolic process	6/539	107/18903	0.0856198	0.637061	0.603607	MMP20/MMP7/SERPINB7/MMP1/KLK6/MMP12	6
BP	GO:0034767	positive regulation of ion transmembrane transport	9/539	186/18903	0.0856824	0.637061	0.603607	ACE2/RAMP3/CXCL10/OPRK1/PDZK1/GAL/KCNK3/PIRT/KCNC2	9
BP	GO:0001662	behavioral fear response	3/539	37/18903	0.0878289	0.647962	0.613935	SLC1A1/GABRA5/NR2E1	3
BP	GO:0001941	postsynaptic membrane organization	3/539	37/18903	0.0878289	0.647962	0.613935	LHFPL4/MUSK/NRXN1	3
BP	GO:0035510	DNA dealkylation	3/539	37/18903	0.0878289	0.647962	0.613935	STPG4/A1CF/AICDA	3
BP	GO:0048469	cell maturation	9/539	187/18903	0.0878777	0.647962	0.613935	SOX8/DEFB1/FGG/RHEX/TDRD1/GHRHR/SRRM4/MYOC/ROPN1	9
BP	GO:0014032	neural crest cell development	5/539	83/18903	0.0883784	0.650304	0.616155	SEMA3B/SOX11/RDH10/SOX8/FOLR1	5
BP	GO:0044106	cellular amine metabolic process	6/539	108/18903	0.0886002	0.650589	0.616425	ABAT/DDC/IDO1/ACMSD/SLC1A1/TRH	6
BP	GO:0002833	positive regulation of response to biotic stimulus	9/539	188/18903	0.0901062	0.660284	0.62561	LBP/FPR2/GBP5/ACOD1/CLEC6A/MMP12/KLK7/KLK5/TRIM15	9
BP	GO:0035270	endocrine system development	7/539	135/18903	0.0918327	0.66425	0.629368	CYP1B1/ONECUT2/CRHR1/GHRH/GHRHR/PCSK1/NR0B1	7
BP	GO:0006677	glycosylceramide metabolic process	2/539	18/18903	0.0919558	0.66425	0.629368	B3GALT2/LCT	2
BP	GO:0008272	sulfate transport	2/539	18/18903	0.0919558	0.66425	0.629368	SLC26A7/SLC26A9	2
BP	GO:0015812	gamma-aminobutyric acid transport	2/539	18/18903	0.0919558	0.66425	0.629368	ABAT/TRH	2
BP	GO:0042753	positive regulation of circadian rhythm	2/539	18/18903	0.0919558	0.66425	0.629368	GHRH/GHRHR	2
BP	GO:0060602	branch elongation of an epithelium	2/539	18/18903	0.0919558	0.66425	0.629368	RDH10/AREG	2
BP	GO:0086103	G protein-coupled receptor signaling pathway involved in heart process	2/539	18/18903	0.0919558	0.66425	0.629368	CHGA/RAMP3	2
BP	GO:0002209	behavioral defense response	3/539	38/18903	0.093434	0.670838	0.63561	SLC1A1/GABRA5/NR2E1	3
BP	GO:0045652	regulation of megakaryocyte differentiation	3/539	38/18903	0.093434	0.670838	0.63561	H4C3/H4C1/H4C2	3
BP	GO:0048009	insulin-like growth factor receptor signaling pathway	3/539	38/18903	0.093434	0.670838	0.63561	TRIM72/GHRH/GHRHR	3
BP	GO:0050878	regulation of body fluid levels	16/539	390/18903	0.0938033	0.672131	0.636835	SERPINA1/ABAT/OPRK1/SERPIND1/XDH/KRT1/FGG/KRT16/CYP4F2/CPB2/UMOD/SERPINA10/GHRHR/TSPAN8/FLG2/FGB	16
BP	GO:0048255	mRNA stabilization	4/539	61/18903	0.0960123	0.68647	0.650421	IGF2BP3/IGF2BP1/DAZL/TENT5D	4
BP	GO:0002440	production of molecular mediator of immune response	14/539	333/18903	0.0965267	0.68647	0.650421	INAVA/IGLV9-49/IGLV3-21/IGLV8-61/IGLV4-69/IGLV3-10/IGKV1-12/IGLV3-19/AICDA/KLK7/IGKV1D-12/KLK5/IGKV2D-28/IGKV1D-39	14
BP	GO:0060249	anatomical structure homeostasis	14/539	333/18903	0.0965267	0.68647	0.650421	ATP2B2/NANOS1/CALB2/GPR55/INAVA/TFF1/KRT1/NXNL2/CNGB1/ATP2B3/SLC1A1/NXNL1/SLC8A2/SLC6A2	14
BP	GO:0021700	developmental maturation	13/539	304/18903	0.096577	0.68647	0.650421	SOX8/DEFB1/FGG/NRXN1/RHEX/GAL/CNGB1/SEZ6L/TDRD1/GHRHR/SRRM4/MYOC/ROPN1	13
BP	GO:0018958	phenol-containing compound metabolic process	6/539	111/18903	0.0978764	0.692934	0.656546	CITED1/ABAT/DDC/SLC1A1/IYD/OCA2	6
BP	GO:0071347	cellular response to interleukin-1	6/539	111/18903	0.0978764	0.692934	0.656546	NLRP7/ACOD1/CCL20/FGG/CCL7/FGB	6
BP	GO:0045921	positive regulation of exocytosis	5/539	86/18903	0.0991424	0.69663	0.660047	CNR1/FGG/SYT9/CD177/FGB	5
BP	GO:0042755	eating behavior	3/539	39/18903	0.0991825	0.69663	0.660047	OPRK1/ATP8A2/TRH	3
BP	GO:0044060	regulation of endocrine process	3/539	39/18903	0.0991825	0.69663	0.660047	OPRK1/GAL/CRHR1	3
BP	GO:0070286	axonemal dynein complex assembly	3/539	39/18903	0.0991825	0.69663	0.660047	ZMYND10/DNAAF1/DNAH8	3
BP	GO:1904062	regulation of cation transmembrane transport	16/539	394/18903	0.100201	0.697688	0.66105	ACE2/TMC1/RAMP3/CXCL10/KCNE4/OPRK1/PDZK1/GRIN2B/GAL/KCNK3/CRHR1/KCNS1/HCN4/PIRT/KCNG1/KCNC2	16
BP	GO:0002923	regulation of humoral immune response mediated by circulating immunoglobulin	2/539	19/18903	0.100904	0.697688	0.66105	C4BPA/FOXJ1	2
BP	GO:0010544	negative regulation of platelet activation	2/539	19/18903	0.100904	0.697688	0.66105	ABAT/FGG	2
BP	GO:0016553	base conversion or substitution editing	2/539	19/18903	0.100904	0.697688	0.66105	A1CF/AICDA	2
BP	GO:0032930	positive regulation of superoxide anion generation	2/539	19/18903	0.100904	0.697688	0.66105	FPR2/CD177	2
BP	GO:0035930	corticosteroid hormone secretion	2/539	19/18903	0.100904	0.697688	0.66105	GAL/CRHR1	2
BP	GO:0042574	retinal metabolic process	2/539	19/18903	0.100904	0.697688	0.66105	CYP1B1/RDH10	2
BP	GO:1903818	positive regulation of voltage-gated potassium channel activity	2/539	19/18903	0.100904	0.697688	0.66105	KCNK3/KCNC2	2
BP	GO:0016042	lipid catabolic process	14/539	336/18903	0.101824	0.702251	0.665373	CYP1B1/GLYATL2/SULT1E1/CLPSL2/ALK/ANGPTL3/CNR1/PLA2G2C/LIPN/CRABP1/CYP4F2/LIPK/LCT/PLA2G4E	14
BP	GO:0001523	retinoid metabolic process	5/539	87/18903	0.102871	0.702251	0.665373	CYP1B1/AKR1B15/RDH10/CRABP1/AWAT2	5
BP	GO:0010232	vascular transport	5/539	87/18903	0.102871	0.702251	0.665373	ABCC2/ABCC4/SLC38A3/SLC1A1/SLC8A2	5
BP	GO:0150104	transport across blood-brain barrier	5/539	87/18903	0.102871	0.702251	0.665373	ABCC2/ABCC4/SLC38A3/SLC1A1/SLC8A2	5
BP	GO:0051250	negative regulation of lymphocyte activation	8/539	166/18903	0.10305	0.702251	0.665373	SOX11/IL2RA/IDO1/LGALS9C/PGLYRP2/GAL/LGALS9B/FOXJ1	8
BP	GO:0099173	postsynapse organization	8/539	166/18903	0.10305	0.702251	0.665373	ITPKA/LHFPL4/MUSK/GRIN2B/NRXN1/EPHA7/KIF1A/INA	8
BP	GO:0016485	protein processing	11/539	250/18903	0.103342	0.702251	0.665373	ACE2/BCHE/NLRP7/RFX4/FGG/PRSS3/KLK6/CPB2/PCSK1/PCSK2/FGB	11
BP	GO:0060047	heart contraction	11/539	250/18903	0.103342	0.702251	0.665373	CHGA/ACE2/ATP2B2/TNNC1/KCNE4/ADRB1/SGCG/ATP2B3/SLC1A1/HCN4/SLC8A2	11
BP	GO:0071695	anatomical structure maturation	11/539	250/18903	0.103342	0.702251	0.665373	SOX8/DEFB1/FGG/RHEX/GAL/CNGB1/TDRD1/GHRHR/SRRM4/MYOC/ROPN1	11
BP	GO:0007162	negative regulation of cell adhesion	13/539	308/18903	0.104038	0.705631	0.668576	CYP1B1/ABAT/IL2RA/IDO1/PLET1/ADAMDEC1/LGALS9C/FGG/MMP12/B4GALNT2/LGALS9B/FOXJ1/MYOC	13
BP	GO:0032731	positive regulation of interleukin-1 beta production	4/539	63/18903	0.104983	0.708571	0.671362	ORM2/GBP5/INAVA/ORM1	4
BP	GO:0001953	negative regulation of cell-matrix adhesion	3/539	40/18903	0.10507	0.708571	0.671362	PLET1/MMP12/MYOC	3
BP	GO:0003352	regulation of cilium movement	3/539	40/18903	0.10507	0.708571	0.671362	DNAAF1/DEFB1/DNAH11	3
BP	GO:0032370	positive regulation of lipid transport	5/539	88/18903	0.106668	0.717986	0.680282	ABCA13/GAL/CYP8B1/ATP8A2/CYP4F2	5
BP	GO:0002526	acute inflammatory response	6/539	114/18903	0.107647	0.720474	0.68264	SERPINA1/LBP/ORM2/S100A8/CNR1/ORM1	6
BP	GO:0045664	regulation of neuron differentiation	9/539	196/18903	0.109121	0.720474	0.68264	SOX11/SOX8/ALK/FOXG1/SLC6A4/BRINP2/SH3GL3/NR2E1/LIN28A	9
BP	GO:0000768	syncytium formation by plasma membrane fusion	4/539	64/18903	0.109606	0.720474	0.68264	ERVW-1/CXCL10/ERVFRD-1/MYOG	4
BP	GO:0009311	oligosaccharide metabolic process	4/539	64/18903	0.109606	0.720474	0.68264	B3GALT2/FUT6/B4GALNT2/LCT	4
BP	GO:0140253	cell-cell fusion	4/539	64/18903	0.109606	0.720474	0.68264	ERVW-1/CXCL10/ERVFRD-1/MYOG	4
BP	GO:0006071	glycerol metabolic process	2/539	20/18903	0.11008	0.720474	0.68264	ANGPTL3/MOGAT1	2
BP	GO:0014048	regulation of glutamate secretion	2/539	20/18903	0.11008	0.720474	0.68264	HRH3/TRH	2
BP	GO:0032793	positive regulation of CREB transcription factor activity	2/539	20/18903	0.11008	0.720474	0.68264	ADGRF1/ADCY8	2
BP	GO:0051546	keratinocyte migration	2/539	20/18903	0.11008	0.720474	0.68264	KRT2/KRT16	2
BP	GO:0055064	chloride ion homeostasis	2/539	20/18903	0.11008	0.720474	0.68264	SLC12A1/UMOD	2
BP	GO:0055083	monovalent inorganic anion homeostasis	2/539	20/18903	0.11008	0.720474	0.68264	SLC12A1/UMOD	2
BP	GO:0060004	reflex	2/539	20/18903	0.11008	0.720474	0.68264	TMC1/SLC1A1	2
BP	GO:0072234	metanephric nephron tubule development	2/539	20/18903	0.11008	0.720474	0.68264	SOX8/UMOD	2
BP	GO:0072376	protein activation cascade	2/539	20/18903	0.11008	0.720474	0.68264	FGG/FGB	2
BP	GO:0097623	potassium ion export across plasma membrane	2/539	20/18903	0.11008	0.720474	0.68264	KCNE4/KCNA2	2
BP	GO:0034329	cell junction assembly	17/539	430/18903	0.110341	0.720474	0.68264	ACE2/DSG1/CLDN20/LHFPL4/SLITRK2/MUSK/CLDN16/GPM6A/NRXN1/EPHA7/DNER/ADGRF1/CLDN25/CDH18/CDH10/MYOC/POU4F1	17
BP	GO:0048864	stem cell development	5/539	89/18903	0.110532	0.720474	0.68264	SEMA3B/SOX11/RDH10/SOX8/FOLR1	5
BP	GO:0042417	dopamine metabolic process	3/539	41/18903	0.11109	0.720474	0.68264	ABAT/DDC/SLC1A1	3
BP	GO:0098703	calcium ion import across plasma membrane	3/539	41/18903	0.11109	0.720474	0.68264	RAMP3/TRPV3/SLC8A2	3
BP	GO:0007596	blood coagulation	10/539	225/18903	0.111092	0.720474	0.68264	SERPINA1/ABAT/SERPIND1/KRT1/FGG/CYP4F2/CPB2/SERPINA10/TSPAN8/FGB	10
BP	GO:2001257	regulation of cation channel activity	9/539	197/18903	0.111645	0.722746	0.684792	KCNE4/GAL/KCNK3/CRHR1/KCNS1/HCN4/PIRT/KCNG1/KCNC2	9
BP	GO:0071248	cellular response to metal ion	9/539	198/18903	0.114202	0.732984	0.694492	EGFR/ITPKA/GLRA2/KCNK3/SLC1A1/SYT9/MYOG/ADCY8/CPNE6	9
BP	GO:0006814	sodium ion transport	11/539	255/18903	0.114265	0.732984	0.694492	SLC12A1/SLC38A3/SLC6A14/HCN4/SLC9A4/SLC6A4/SLC8A2/UMOD/ATP12A/SLC6A2/SLC6A15	11
BP	GO:0040014	regulation of multicellular organism growth	4/539	65/18903	0.114319	0.732984	0.694492	ADRB1/ATP8A2/GHRH/GHRHR	4
BP	GO:0006874	cellular calcium ion homeostasis	12/539	284/18903	0.114325	0.732984	0.694492	TRPM8/ATP2B2/CXCL10/CALB2/ATP2B3/GPR12/ATP13A5/SLC8A2/UMOD/CCL7/ADCY8/CALCB	12
BP	GO:0016101	diterpenoid metabolic process	5/539	90/18903	0.114464	0.732984	0.694492	CYP1B1/AKR1B15/RDH10/CRABP1/AWAT2	5
BP	GO:0051591	response to cAMP	5/539	90/18903	0.114464	0.732984	0.694492	CYP1B1/CITED1/AQP9/HCN4/AREG	5
BP	GO:0010001	glial cell differentiation	10/539	227/18903	0.115864	0.740611	0.701719	SOX11/ADGRG6/S100A8/SOX8/S100A9/DNER/OLIG1/MYOC/NR2E1/LIN28A	10
BP	GO:0032103	positive regulation of response to external stimulus	18/539	464/18903	0.116674	0.744452	0.705359	LBP/FPR2/CXCL10/S100A8/IDO1/GBP5/ACOD1/CNR1/CLEC6A/S100A9/MMP12/CXCL17/CPB2/CCL7/KLK7/KLK5/S100A7/TRIM15	18
BP	GO:0034142	toll-like receptor 4 signaling pathway	3/539	42/18903	0.11724	0.744872	0.705756	LBP/TNIP3/ACOD1	3
BP	GO:0009308	amine metabolic process	6/539	117/18903	0.117901	0.744872	0.705756	ABAT/DDC/IDO1/ACMSD/SLC1A1/TRH	6
BP	GO:0021782	glial cell development	6/539	117/18903	0.117901	0.744872	0.705756	SOX11/ADGRG6/S100A8/S100A9/OLIG1/MYOC	6
BP	GO:0042475	odontogenesis of dentin-containing tooth	5/539	91/18903	0.118462	0.744872	0.705756	MMP20/ODAM/RSPO2/KLK5/AMTN	5
BP	GO:0050708	regulation of protein secretion	11/539	257/18903	0.118812	0.744872	0.705756	CHGA/ABAT/KRT20/STXBP5L/CNR1/FGG/SYT9/ADCY8/PCSK1/TRH/FGB	11
BP	GO:0007130	synaptonemal complex assembly	2/539	21/18903	0.119465	0.744872	0.705756	HORMAD1/TEX15	2
BP	GO:0038083	peptidyl-tyrosine autophosphorylation	2/539	21/18903	0.119465	0.744872	0.705756	EGFR/ALK	2
BP	GO:0042454	ribonucleoside catabolic process	2/539	21/18903	0.119465	0.744872	0.705756	XDH/AICDA	2
BP	GO:0045821	positive regulation of glycolytic process	2/539	21/18903	0.119465	0.744872	0.705756	ZBTB20/GAPDHS	2
BP	GO:0070166	enamel mineralization	2/539	21/18903	0.119465	0.744872	0.705756	MMP20/AMTN	2
BP	GO:0097062	dendritic spine maintenance	2/539	21/18903	0.119465	0.744872	0.705756	ITPKA/GRIN2B	2
BP	GO:0140131	positive regulation of lymphocyte chemotaxis	2/539	21/18903	0.119465	0.744872	0.705756	CCL7/S100A7	2
BP	GO:1901739	regulation of myoblast fusion	2/539	21/18903	0.119465	0.744872	0.705756	CXCL10/MYOG	2
BP	GO:0071241	cellular response to inorganic substance	10/539	229/18903	0.120749	0.751562	0.712095	EGFR/ITPKA/GLRA2/KCNK3/SLC1A1/SYT9/MYOG/ADCY8/CPNE6/KCNC2	10
BP	GO:0050830	defense response to Gram-positive bacterium	6/539	118/18903	0.121424	0.75444	0.714822	CHGA/LBP/PGLYRP2/DEFB1/H2BC10/PGLYRP4	6
BP	GO:0001656	metanephros development	5/539	92/18903	0.122525	0.755625	0.715945	CITED1/RDH10/SOX8/UMOD/FOXJ1	5
BP	GO:0050817	coagulation	10/539	230/18903	0.123234	0.755625	0.715945	SERPINA1/ABAT/SERPIND1/KRT1/FGG/CYP4F2/CPB2/SERPINA10/TSPAN8/FGB	10
BP	GO:0002251	organ or tissue specific immune response	3/539	43/18903	0.123514	0.755625	0.715945	DEFB1/H2BC10/UMOD	3
BP	GO:0016339	calcium-dependent cell-cell adhesion via plasma membrane cell adhesion molecules	3/539	43/18903	0.123514	0.755625	0.715945	DSG1/CDH18/CDH10	3
BP	GO:0045494	photoreceptor cell maintenance	3/539	43/18903	0.123514	0.755625	0.715945	NXNL2/CNGB1/NXNL1	3
BP	GO:0071459	protein localization to chromosome, centromeric region	3/539	43/18903	0.123514	0.755625	0.715945	H4C3/H4C1/H4C2	3
BP	GO:0031638	zymogen activation	4/539	67/18903	0.124006	0.755625	0.715945	FGG/PRSS3/CPB2/FGB	4
BP	GO:0043954	cellular component maintenance	4/539	67/18903	0.124006	0.755625	0.715945	ITPKA/GRIN2B/INAVA/CD177	4
BP	GO:0030003	cellular cation homeostasis	19/539	499/18903	0.124216	0.755625	0.715945	TRPM8/ATP2B2/CXCL10/S100A8/CALB2/CLDN16/S100A9/SLC39A12/ATP2B3/SLC1A1/GPR12/SLC9A4/ATP13A5/SLC8A2/UMOD/ATP12A/CCL7/ADCY8/CALCB	19
BP	GO:0001508	action potential	7/539	146/18903	0.124526	0.755625	0.715945	KCNE4/CNR1/KCNA2/HCN4/SLC8A2/CHRNA4/KCNC2	7
BP	GO:0007599	hemostasis	10/539	231/18903	0.125746	0.755625	0.715945	SERPINA1/ABAT/SERPIND1/KRT1/FGG/CYP4F2/CPB2/SERPINA10/TSPAN8/FGB	10
BP	GO:0045666	positive regulation of neuron differentiation	5/539	93/18903	0.126652	0.755625	0.715945	SOX11/FOXG1/BRINP2/SH3GL3/LIN28A	5
BP	GO:0051592	response to calcium ion	7/539	147/18903	0.127759	0.755625	0.715945	ITPKA/FGG/SYT9/ADCY8/PCSK1/CPNE6/FGB	7
BP	GO:0071216	cellular response to biotic stimulus	11/539	261/18903	0.128208	0.755625	0.715945	LBP/BPI/TNIP3/CXCL10/OPRK1/NLRP7/ACOD1/CXCL5/CXCL6/AICDA/IL36RN	11
BP	GO:0042113	B cell activation	14/539	350/18903	0.128837	0.755625	0.715945	IGHV1-18/IGHV3-23/IGHV2-26/IGHV3-21/IGHM/IGHV3-48/IGHV1-58/IGHV3-15/AICDA/IGHV3-11/IGHV4-61/IGHV2-5/FOXJ1/CHRNA4	14
BP	GO:0006949	syncytium formation	4/539	68/18903	0.128976	0.755625	0.715945	ERVW-1/CXCL10/ERVFRD-1/MYOG	4
BP	GO:0048663	neuron fate commitment	4/539	68/18903	0.128976	0.755625	0.715945	FOXG1/MYT1L/OLIG1/POU4F1	4
BP	GO:0006883	cellular sodium ion homeostasis	2/539	22/18903	0.129038	0.755625	0.715945	UMOD/ATP12A	2
BP	GO:0007342	fusion of sperm to egg plasma membrane involved in single fertilization	2/539	22/18903	0.129038	0.755625	0.715945	EQTN/FOLR1	2
BP	GO:0007530	sex determination	2/539	22/18903	0.129038	0.755625	0.715945	DMRT1/NR0B1	2
BP	GO:0015874	norepinephrine transport	2/539	22/18903	0.129038	0.755625	0.715945	HRH3/SLC6A2	2
BP	GO:0019400	alditol metabolic process	2/539	22/18903	0.129038	0.755625	0.715945	ANGPTL3/MOGAT1	2
BP	GO:0030277	maintenance of gastrointestinal epithelium	2/539	22/18903	0.129038	0.755625	0.715945	INAVA/TFF1	2
BP	GO:0032928	regulation of superoxide anion generation	2/539	22/18903	0.129038	0.755625	0.715945	FPR2/CD177	2
BP	GO:0035313	wound healing, spreading of epidermal cells	2/539	22/18903	0.129038	0.755625	0.715945	PLET1/MMP12	2
BP	GO:0035584	calcium-mediated signaling using intracellular calcium source	2/539	22/18903	0.129038	0.755625	0.715945	CCL20/DEFB1	2
BP	GO:0048485	sympathetic nervous system development	2/539	22/18903	0.129038	0.755625	0.715945	SOX11/GFRA3	2
BP	GO:0050908	detection of light stimulus involved in visual perception	2/539	22/18903	0.129038	0.755625	0.715945	CNGB1/ATP8A2	2
BP	GO:0050962	detection of light stimulus involved in sensory perception	2/539	22/18903	0.129038	0.755625	0.715945	CNGB1/ATP8A2	2
BP	GO:0072111	cell proliferation involved in kidney development	2/539	22/18903	0.129038	0.755625	0.715945	SERPINB7/LIN28A	2
BP	GO:1900424	regulation of defense response to bacterium	2/539	22/18903	0.129038	0.755625	0.715945	KLK7/KLK5	2
BP	GO:2000831	regulation of steroid hormone secretion	2/539	22/18903	0.129038	0.755625	0.715945	GAL/CRHR1	2
BP	GO:0001504	neurotransmitter uptake	3/539	44/18903	0.129906	0.755625	0.715945	SLC1A6/SLC6A4/SLC6A2	3
BP	GO:0003009	skeletal muscle contraction	3/539	44/18903	0.129906	0.755625	0.715945	TNNC1/MYH8/ATP8A2	3
BP	GO:0014014	negative regulation of gliogenesis	3/539	44/18903	0.129906	0.755625	0.715945	SOX11/NR2E1/LIN28A	3
BP	GO:0014075	response to amine	3/539	44/18903	0.129906	0.755625	0.715945	SLC1A1/PPP1R1B/KCNC2	3
BP	GO:0046640	regulation of alpha-beta T cell proliferation	3/539	44/18903	0.129906	0.755625	0.715945	IL2RA/LGALS9C/LGALS9B	3
BP	GO:0098815	modulation of excitatory postsynaptic potential	3/539	44/18903	0.129906	0.755625	0.715945	GRIN2B/NRXN1/SLC8A2	3
BP	GO:1900026	positive regulation of substrate adhesion-dependent cell spreading	3/539	44/18903	0.129906	0.755625	0.715945	FGG/MYOC/FGB	3
BP	GO:0002687	positive regulation of leukocyte migration	7/539	148/18903	0.131034	0.760938	0.720979	LBP/FPR2/CXCL10/CCL20/CXCL17/CCL7/S100A7	7
BP	GO:1903522	regulation of blood circulation	11/539	263/18903	0.133055	0.771413	0.730904	CHGA/ACE2/ATP2B2/KCNE4/ADRB1/FGG/ATP2B3/SLC1A1/HCN4/SLC8A2/FGB	11
BP	GO:2000377	regulation of reactive oxygen species metabolic process	7/539	149/18903	0.13435	0.777657	0.73682	CYP1B1/ACE2/FPR2/ACOD1/XDH/UCP1/CD177	7
BP	GO:0030900	forebrain development	15/539	383/18903	0.134816	0.779085	0.738173	EGFR/IGF2BP1/PTCHD1/ALK/RFX4/FOXG1/HSD3B2/GHRH/EFNA2/GHRHR/PCSK1/NR2E1/KCNC2/POU4F1/NR0B1	15
BP	GO:0050727	regulation of inflammatory response	16/539	414/18903	0.136154	0.78554	0.744289	ACE2/LBP/IL22RA2/FPR2/IL2RA/S100A8/IDO1/NLRP7/ACOD1/CNR1/PGLYRP2/KRT1/S100A9/NLRP5/CXCL17/NLRP8	16
BP	GO:0070741	response to interleukin-6	3/539	45/18903	0.136413	0.785757	0.744495	CITED1/CHI3L1/FGG	3
BP	GO:0048167	regulation of synaptic plasticity	9/539	207/18903	0.138634	0.787688	0.746324	ITPKA/MIR421/CALB2/GRIN2B/SLC1A1/SLC8A2/ADCY8/CPLX2/NR2E1	9
BP	GO:0007411	axon guidance	10/539	236/18903	0.138724	0.787688	0.746324	SEMA3B/FOXG1/DPYSL5/NRXN1/GFRA3/TMEFF1/EPHA7/UNC5D/EFNA2/MYPN	10
BP	GO:0016338	calcium-independent cell-cell adhesion via plasma membrane cell-adhesion molecules	2/539	23/18903	0.138782	0.787688	0.746324	CLDN20/CLDN16	2
BP	GO:0046794	transport of virus	2/539	23/18903	0.138782	0.787688	0.746324	ACE2/TRIM15	2
BP	GO:0061760	antifungal innate immune response	2/539	23/18903	0.138782	0.787688	0.746324	CLEC4D/CLEC6A	2
BP	GO:0072170	metanephric tubule development	2/539	23/18903	0.138782	0.787688	0.746324	SOX8/UMOD	2
BP	GO:0072243	metanephric nephron epithelium development	2/539	23/18903	0.138782	0.787688	0.746324	SOX8/UMOD	2
BP	GO:2000178	negative regulation of neural precursor cell proliferation	2/539	23/18903	0.138782	0.787688	0.746324	SLC6A4/NR2E1	2
BP	GO:0043489	RNA stabilization	4/539	70/18903	0.13916	0.787688	0.746324	IGF2BP3/IGF2BP1/DAZL/TENT5D	4
BP	GO:0043627	response to estrogen	4/539	70/18903	0.13916	0.787688	0.746324	CITED1/OPRK1/GAL/GHRHR	4
BP	GO:0014033	neural crest cell differentiation	5/539	96/18903	0.139408	0.787688	0.746324	SEMA3B/SOX11/RDH10/SOX8/FOLR1	5
BP	GO:0061097	regulation of protein tyrosine kinase activity	5/539	96/18903	0.139408	0.787688	0.746324	EGFR/EPGN/ALK/ALKAL2/AREG	5
BP	GO:0097485	neuron projection guidance	10/539	237/18903	0.141401	0.796996	0.755143	SEMA3B/FOXG1/DPYSL5/NRXN1/GFRA3/TMEFF1/EPHA7/UNC5D/EFNA2/MYPN	10
BP	GO:0045216	cell-cell junction organization	9/539	208/18903	0.141504	0.796996	0.755143	ACE2/DSG1/CLDN20/CLDN16/INAVA/CLDN25/CDH18/CD177/CDH10	9
BP	GO:0021795	cerebral cortex cell migration	3/539	46/18903	0.143029	0.804312	0.762075	EGFR/FOXG1/NR2E1	3
BP	GO:0032715	negative regulation of interleukin-6 production	4/539	71/18903	0.144369	0.810275	0.767724	BPI/ORM1/FOXJ1/IL36RN	4
BP	GO:0007043	cell-cell junction assembly	7/539	152/18903	0.144545	0.810275	0.767724	ACE2/DSG1/CLDN20/CLDN16/CLDN25/CDH18/CDH10	7
BP	GO:0120162	positive regulation of cold-induced thermogenesis	5/539	98/18903	0.148212	0.819237	0.776216	TRPM8/ADRB1/PTH2R/ADCYAP1/UCP1	5
BP	GO:0003091	renal water homeostasis	2/539	24/18903	0.14868	0.819237	0.776216	CYP4F2/UMOD	2
BP	GO:0014850	response to muscle activity	2/539	24/18903	0.14868	0.819237	0.776216	PRKAG3/MYOG	2
BP	GO:0034587	piRNA metabolic process	2/539	24/18903	0.14868	0.819237	0.776216	BTBD18/TDRD1	2
BP	GO:0042438	melanin biosynthetic process	2/539	24/18903	0.14868	0.819237	0.776216	CITED1/OCA2	2
BP	GO:0051923	sulfation	2/539	24/18903	0.14868	0.819237	0.776216	CHST4/SULT1E1	2
BP	GO:0060571	morphogenesis of an epithelial fold	2/539	24/18903	0.14868	0.819237	0.776216	EGFR/RDH10	2
BP	GO:0060972	left/right pattern formation	2/539	24/18903	0.14868	0.819237	0.776216	DNAAF1/FOXJ1	2
BP	GO:0070193	synaptonemal complex organization	2/539	24/18903	0.14868	0.819237	0.776216	HORMAD1/TEX15	2
BP	GO:0071294	cellular response to zinc ion	2/539	24/18903	0.14868	0.819237	0.776216	GLRA2/KCNK3	2
BP	GO:2000637	positive regulation of miRNA-mediated gene silencing	2/539	24/18903	0.14868	0.819237	0.776216	EGFR/LIN28A	2
BP	GO:0008542	visual learning	3/539	47/18903	0.149749	0.821308	0.778179	TTC36/PPP1R1B/B3GAT1	3
BP	GO:0046633	alpha-beta T cell proliferation	3/539	47/18903	0.149749	0.821308	0.778179	IL2RA/LGALS9C/LGALS9B	3
BP	GO:0140353	lipid export from cell	3/539	47/18903	0.149749	0.821308	0.778179	ABCC4/GAL/CRHR1	3
BP	GO:0003018	vascular process in circulatory system	11/539	270/18903	0.150786	0.82572	0.782359	ACE2/ABCC2/ABCC4/ADRB1/NTS/SLC38A3/FGG/SLC1A1/SLC6A4/SLC8A2/FGB	11
BP	GO:0030073	insulin secretion	8/539	183/18903	0.153178	0.836896	0.792948	CHGA/ABAT/CNR1/GAL/ADCYAP1/SYT9/ADCY8/TRH	8
BP	GO:0045665	negative regulation of neuron differentiation	4/539	73/18903	0.155011	0.836896	0.792948	SOX8/FOXG1/SLC6A4/NR2E1	4
BP	GO:1905039	carboxylic acid transmembrane transport	7/539	155/18903	0.155098	0.836896	0.792948	ACE2/SLC38A3/SLC1A6/SLC1A1/SLC6A14/SLC6A15/FOLR1	7
BP	GO:0008038	neuron recognition	3/539	48/18903	0.156568	0.836896	0.792948	FOXG1/CNR1/MYPN	3
BP	GO:0032309	icosanoid secretion	3/539	48/18903	0.156568	0.836896	0.792948	ABCC4/PLA2G2C/CYP4F2	3
BP	GO:0045776	negative regulation of blood pressure	3/539	48/18903	0.156568	0.836896	0.792948	ABAT/ADRB1/CNR1	3
BP	GO:0046189	phenol-containing compound biosynthetic process	3/539	48/18903	0.156568	0.836896	0.792948	CITED1/DDC/OCA2	3
BP	GO:0048483	autonomic nervous system development	3/539	48/18903	0.156568	0.836896	0.792948	SOX11/SOX8/GFRA3	3
BP	GO:0003012	muscle system process	17/539	455/18903	0.156822	0.836896	0.792948	CHGA/ACE2/MYH2/ABAT/TNNC1/KCNE4/MYH8/KCNB2/PRKAG3/MYH4/TRIM72/CHRNG/ATP8A2/HCN4/MYOG/PROK2/MYOC	17
BP	GO:0097306	cellular response to alcohol	5/539	100/18903	0.157246	0.836896	0.792948	CYP1B1/GLRA2/UCP1/CCL7/ADCY8	5
BP	GO:1903825	organic acid transmembrane transport	7/539	156/18903	0.158692	0.836896	0.792948	ACE2/SLC38A3/SLC1A6/SLC1A1/SLC6A14/SLC6A15/FOLR1	7
BP	GO:0006582	melanin metabolic process	2/539	25/18903	0.158714	0.836896	0.792948	CITED1/OCA2	2
BP	GO:0008211	glucocorticoid metabolic process	2/539	25/18903	0.158714	0.836896	0.792948	SERPINA6/GAL	2
BP	GO:0019755	one-carbon compound transport	2/539	25/18903	0.158714	0.836896	0.792948	AQP9/UMOD	2
BP	GO:0019835	cytolysis	2/539	25/18903	0.158714	0.836896	0.792948	LBP/C9	2
BP	GO:0021801	cerebral cortex radial glia-guided migration	2/539	25/18903	0.158714	0.836896	0.792948	FOXG1/NR2E1	2
BP	GO:0022030	telencephalon glial cell migration	2/539	25/18903	0.158714	0.836896	0.792948	FOXG1/NR2E1	2
BP	GO:0034114	regulation of heterotypic cell-cell adhesion	2/539	25/18903	0.158714	0.836896	0.792948	FGG/FGB	2
BP	GO:0043501	skeletal muscle adaptation	2/539	25/18903	0.158714	0.836896	0.792948	TNNC1/MYOC	2
BP	GO:0045662	negative regulation of myoblast differentiation	2/539	25/18903	0.158714	0.836896	0.792948	CXCL10/SOX8	2
BP	GO:0060148	positive regulation of post-transcriptional gene silencing	2/539	25/18903	0.158714	0.836896	0.792948	EGFR/LIN28A	2
BP	GO:0071577	zinc ion transmembrane transport	2/539	25/18903	0.158714	0.836896	0.792948	SLC39A12/SLC1A1	2
BP	GO:0072530	purine-containing compound transmembrane transport	2/539	25/18903	0.158714	0.836896	0.792948	ABCC4/AQP9	2
BP	GO:0098719	sodium ion import across plasma membrane	2/539	25/18903	0.158714	0.836896	0.792948	HCN4/SLC9A4	2
BP	GO:1900370	positive regulation of post-transcriptional gene silencing by RNA	2/539	25/18903	0.158714	0.836896	0.792948	EGFR/LIN28A	2
BP	GO:0008016	regulation of heart contraction	9/539	214/18903	0.159347	0.837908	0.793907	CHGA/ACE2/ATP2B2/KCNE4/ADRB1/ATP2B3/SLC1A1/HCN4/SLC8A2	9
BP	GO:0046683	response to organophosphorus	6/539	128/18903	0.159377	0.837908	0.793907	CYP1B1/CITED1/AQP9/HCN4/SLC6A4/AREG	6
BP	GO:0032732	positive regulation of interleukin-1 production	4/539	74/18903	0.160439	0.842244	0.798015	ORM2/GBP5/INAVA/ORM1	4
BP	GO:0006721	terpenoid metabolic process	5/539	101/18903	0.161846	0.846958	0.802481	CYP1B1/AKR1B15/RDH10/CRABP1/AWAT2	5
BP	GO:0010976	positive regulation of neuron projection development	7/539	157/18903	0.162325	0.846958	0.802481	TRIM67/ITPKA/ALK/CNR1/S100A9/ALKAL2/ATP8A2	7
BP	GO:0014902	myotube differentiation	6/539	129/18903	0.16343	0.846958	0.802481	ERVW-1/CXCL10/ERVFRD-1/TRIM72/MYOG/DNER	6
BP	GO:0050714	positive regulation of protein secretion	6/539	129/18903	0.16343	0.846958	0.802481	ABAT/FGG/ADCY8/PCSK1/TRH/FGB	6
BP	GO:0035094	response to nicotine	3/539	49/18903	0.163481	0.846958	0.802481	ABAT/CNR1/CHRNA4	3
BP	GO:0046460	neutral lipid biosynthetic process	3/539	49/18903	0.163481	0.846958	0.802481	MOGAT1/DGAT2L6/AWAT2	3
BP	GO:0046463	acylglycerol biosynthetic process	3/539	49/18903	0.163481	0.846958	0.802481	MOGAT1/DGAT2L6/AWAT2	3
BP	GO:0055081	anion homeostasis	3/539	49/18903	0.163481	0.846958	0.802481	SLC12A1/SLC1A1/UMOD	3
BP	GO:2000404	regulation of T cell migration	3/539	49/18903	0.163481	0.846958	0.802481	CXCL10/CCL20/S100A7	3
BP	GO:0061564	axon development	18/539	490/18903	0.164821	0.849918	0.805286	SEMA3B/CHODL/SLITRK2/FOXG1/DPYSL5/CNR1/NRXN1/ATP8A2/GFRA3/TMEFF1/EPHA7/UNC5D/KLK8/EFNA2/MYPN/FOLR1/NR2E1/POU4F1	18
BP	GO:2000242	negative regulation of reproductive process	4/539	75/18903	0.165936	0.849918	0.805286	ZP2/HORMAD1/NLRP5/DMRT1	4
BP	GO:0002026	regulation of the force of heart contraction	2/539	26/18903	0.168868	0.849918	0.805286	CHGA/ADRB1	2
BP	GO:0009164	nucleoside catabolic process	2/539	26/18903	0.168868	0.849918	0.805286	XDH/AICDA	2
BP	GO:0009435	NAD biosynthetic process	2/539	26/18903	0.168868	0.849918	0.805286	IDO1/ACMSD	2
BP	GO:0010842	retina layer formation	2/539	26/18903	0.168868	0.849918	0.805286	ATP8A2/SLC1A1	2
BP	GO:0014047	glutamate secretion	2/539	26/18903	0.168868	0.849918	0.805286	HRH3/TRH	2
BP	GO:0030318	melanocyte differentiation	2/539	26/18903	0.168868	0.849918	0.805286	CITED1/OCA2	2
BP	GO:0032515	negative regulation of phosphoprotein phosphatase activity	2/539	26/18903	0.168868	0.849918	0.805286	PPP4R4/PPP1R1B	2
BP	GO:0032925	regulation of activin receptor signaling pathway	2/539	26/18903	0.168868	0.849918	0.805286	IGSF1/DMRT1	2
BP	GO:0035235	ionotropic glutamate receptor signaling pathway	2/539	26/18903	0.168868	0.849918	0.805286	GRIN2B/GRIA2	2
BP	GO:0044550	secondary metabolite biosynthetic process	2/539	26/18903	0.168868	0.849918	0.805286	CITED1/OCA2	2
BP	GO:0045026	plasma membrane fusion	2/539	26/18903	0.168868	0.849918	0.805286	EQTN/FOLR1	2
BP	GO:0050951	sensory perception of temperature stimulus	2/539	26/18903	0.168868	0.849918	0.805286	TRPM8/OPRK1	2
BP	GO:0050995	negative regulation of lipid catabolic process	2/539	26/18903	0.168868	0.849918	0.805286	ALK/CNR1	2
BP	GO:0060343	trabecula formation	2/539	26/18903	0.168868	0.849918	0.805286	ADGRG6/CHAD	2
BP	GO:0060384	innervation	2/539	26/18903	0.168868	0.849918	0.805286	GABRA5/POU4F1	2
BP	GO:1900151	regulation of nuclear-transcribed mRNA catabolic process, deadenylation-dependent decay	2/539	26/18903	0.168868	0.849918	0.805286	NANOS1/IGF2BP1	2
BP	GO:1903798	regulation of miRNA maturation	2/539	26/18903	0.168868	0.849918	0.805286	EGFR/LIN28A	2
BP	GO:1990806	ligand-gated ion channel signaling pathway	2/539	26/18903	0.168868	0.849918	0.805286	GRIN2B/GRIA2	2
BP	GO:0031349	positive regulation of defense response	12/539	307/18903	0.169075	0.849918	0.805286	LBP/FPR2/S100A8/IDO1/GBP5/ACOD1/CNR1/CLEC6A/S100A9/MMP12/KLK7/KLK5	12
BP	GO:0015807	L-amino acid transport	4/539	76/18903	0.171499	0.860885	0.815677	ACE2/SLC38A3/SLC1A6/SLC1A1	4
BP	GO:0051896	regulation of protein kinase B signaling	8/539	189/18903	0.17324	0.868401	0.822798	RAMP3/CHI3L1/EGFR/NTS/XDH/IL26/MYOC/LIN28A	8
BP	GO:0055074	calcium ion homeostasis	12/539	309/18903	0.174368	0.872824	0.826989	TRPM8/ATP2B2/CXCL10/CALB2/ATP2B3/GPR12/ATP13A5/SLC8A2/UMOD/CCL7/ADCY8/CALCB	12
BP	GO:0051963	regulation of synapse assembly	5/539	104/18903	0.175962	0.875686	0.829701	LHFPL4/SLITRK2/MUSK/NRXN1/EPHA7	5
BP	GO:0042063	gliogenesis	12/539	310/18903	0.177045	0.875686	0.829701	SOX11/ADGRG6/S100A8/SOX8/FOXG1/S100A9/AREG/DNER/OLIG1/MYOC/NR2E1/LIN28A	12
BP	GO:0006919	activation of cysteine-type endopeptidase activity involved in apoptotic process	4/539	77/18903	0.177126	0.875686	0.829701	S100A8/XDH/S100A9/SLC1A1	4
BP	GO:0034332	adherens junction organization	3/539	51/18903	0.177571	0.875686	0.829701	INAVA/CDH18/CDH10	3
BP	GO:0060425	lung morphogenesis	3/539	51/18903	0.177571	0.875686	0.829701	SOX11/RDH10/RSPO2	3
BP	GO:1903307	positive regulation of regulated secretory pathway	3/539	51/18903	0.177571	0.875686	0.829701	CNR1/SYT9/CD177	3
BP	GO:0001963	synaptic transmission, dopaminergic	2/539	27/18903	0.179129	0.875686	0.829701	SLC6A4/SLC6A2	2
BP	GO:0003401	axis elongation	2/539	27/18903	0.179129	0.875686	0.829701	RDH10/AREG	2
BP	GO:0010460	positive regulation of heart rate	2/539	27/18903	0.179129	0.875686	0.829701	ADRB1/SLC1A1	2
BP	GO:0034143	regulation of toll-like receptor 4 signaling pathway	2/539	27/18903	0.179129	0.875686	0.829701	LBP/ACOD1	2
BP	GO:0035929	steroid hormone secretion	2/539	27/18903	0.179129	0.875686	0.829701	GAL/CRHR1	2
BP	GO:0042537	benzene-containing compound metabolic process	2/539	27/18903	0.179129	0.875686	0.829701	CYP1B1/IDO1	2
BP	GO:0045686	negative regulation of glial cell differentiation	2/539	27/18903	0.179129	0.875686	0.829701	NR2E1/LIN28A	2
BP	GO:0046618	xenobiotic export from cell	2/539	27/18903	0.179129	0.875686	0.829701	ABCC2/PDZK1	2
BP	GO:0060259	regulation of feeding behavior	2/539	27/18903	0.179129	0.875686	0.829701	OPRK1/CNR1	2
BP	GO:0071880	adenylate cyclase-activating adrenergic receptor signaling pathway	2/539	27/18903	0.179129	0.875686	0.829701	CHGA/ADRB1	2
BP	GO:0072207	metanephric epithelium development	2/539	27/18903	0.179129	0.875686	0.829701	SOX8/UMOD	2
BP	GO:0007200	phospholipase C-activating G protein-coupled receptor signaling pathway	5/539	105/18903	0.180769	0.882488	0.836146	CHGA/FPR2/OPRK1/GPR55/CCKBR	5
BP	GO:1902475	L-alpha-amino acid transmembrane transport	4/539	78/18903	0.182815	0.891254	0.844452	ACE2/SLC38A3/SLC1A6/SLC1A1	4
BP	GO:0030048	actin filament-based movement	6/539	134/18903	0.184331	0.896936	0.849835	MYH2/TNNC1/KCNE4/MYH8/MYH4/HCN4	6
BP	GO:0007215	glutamate receptor signaling pathway	3/539	52/18903	0.184738	0.896936	0.849835	GRIN2B/GRIA2/SLC1A1	3
BP	GO:0010043	response to zinc ion	3/539	52/18903	0.184738	0.896936	0.849835	S100A8/GLRA2/KCNK3	3
BP	GO:0019932	second-messenger-mediated signaling	12/539	314/18903	0.187948	0.901492	0.854152	TRPM8/EGFR/FPR2/ADGRG6/GRIN2B/CCL20/DEFB1/GAL/ADCYAP1/SLC8A2/GHRHR/KCNC2	12
BP	GO:0006305	DNA alkylation	4/539	79/18903	0.188563	0.901492	0.854152	STPG4/TEX15/MAPT-AS1/TDRD1	4
BP	GO:0006306	DNA methylation	4/539	79/18903	0.188563	0.901492	0.854152	STPG4/TEX15/MAPT-AS1/TDRD1	4
BP	GO:0055067	monovalent inorganic cation homeostasis	7/539	164/18903	0.188759	0.901492	0.854152	SLC12A1/SLC9A4/CYP4F2/RHCG/UMOD/ATP12A/CCKBR	7
BP	GO:0002052	positive regulation of neuroblast proliferation	2/539	28/18903	0.189481	0.901492	0.854152	FOXG1/NR2E1	2
BP	GO:0002227	innate immune response in mucosa	2/539	28/18903	0.189481	0.901492	0.854152	DEFB1/H2BC10	2
BP	GO:0006829	zinc ion transport	2/539	28/18903	0.189481	0.901492	0.854152	SLC39A12/SLC1A1	2
BP	GO:0010818	T cell chemotaxis	2/539	28/18903	0.189481	0.901492	0.854152	CXCL10/S100A7	2
BP	GO:0010894	negative regulation of steroid biosynthetic process	2/539	28/18903	0.189481	0.901492	0.854152	MALRD1/NR0B1	2
BP	GO:0019359	nicotinamide nucleotide biosynthetic process	2/539	28/18903	0.189481	0.901492	0.854152	IDO1/ACMSD	2
BP	GO:0019363	pyridine nucleotide biosynthetic process	2/539	28/18903	0.189481	0.901492	0.854152	IDO1/ACMSD	2
BP	GO:0035640	exploration behavior	2/539	28/18903	0.189481	0.901492	0.854152	GAD1/ABAT	2
BP	GO:0042634	regulation of hair cycle	2/539	28/18903	0.189481	0.901492	0.854152	TRPV3/GAL	2
BP	GO:0070920	regulation of production of small RNA involved in gene silencing by RNA	2/539	28/18903	0.189481	0.901492	0.854152	EGFR/LIN28A	2
BP	GO:0071624	positive regulation of granulocyte chemotaxis	2/539	28/18903	0.189481	0.901492	0.854152	LBP/S100A7	2
BP	GO:0007632	visual behavior	3/539	53/18903	0.191979	0.909616	0.86185	TTC36/PPP1R1B/B3GAT1	3
BP	GO:0071622	regulation of granulocyte chemotaxis	3/539	53/18903	0.191979	0.909616	0.86185	LBP/CXCL17/S100A7	3
BP	GO:0031960	response to corticosteroid	7/539	165/18903	0.192673	0.909616	0.86185	CYP1B1/BCHE/HSD3B2/AREG/GHRHR/PCSK1/CSN1S1	7
BP	GO:0071333	cellular response to glucose stimulus	6/539	136/18903	0.192974	0.909616	0.86185	ZBTB20/OPRK1/CPB2/ADCY8/GHRHR/LIN28A	6
BP	GO:0001895	retina homeostasis	4/539	80/18903	0.194369	0.909616	0.86185	KRT1/NXNL2/CNGB1/NXNL1	4
BP	GO:0042440	pigment metabolic process	4/539	80/18903	0.194369	0.909616	0.86185	ABCC2/CITED1/LCT/OCA2	4
BP	GO:2001259	positive regulation of cation channel activity	4/539	80/18903	0.194369	0.909616	0.86185	GAL/KCNK3/PIRT/KCNC2	4
BP	GO:0003341	cilium movement	8/539	195/18903	0.194411	0.909616	0.86185	ZMYND10/SPEF1/DNAAF1/DEFB1/CELF3/DNAH11/GAPDHS/ROPN1	8
BP	GO:0034308	primary alcohol metabolic process	5/539	108/18903	0.195474	0.909616	0.86185	CYP1B1/AKR1B15/SULT1E1/RDH10/AWAT2	5
BP	GO:0007517	muscle organ development	13/539	348/18903	0.196524	0.909616	0.86185	CHODL/SOX11/TNNC1/CXCL10/SOX8/SGCG/TRIM72/H1-5/MYOG/DNER/PAX7/MKX/POU4F1	13
BP	GO:0061041	regulation of wound healing	6/539	137/18903	0.197353	0.909616	0.86185	ABAT/KRT1/FGG/CPB2/TSPAN8/FGB	6
BP	GO:0001773	myeloid dendritic cell activation	2/539	29/18903	0.199911	0.909616	0.86185	CLEC4D/UBD	2
BP	GO:0007263	nitric oxide mediated signal transduction	2/539	29/18903	0.199911	0.909616	0.86185	EGFR/KCNC2	2
BP	GO:0010575	positive regulation of vascular endothelial growth factor production	2/539	29/18903	0.199911	0.909616	0.86185	CYP1B1/CXCL17	2
BP	GO:0010955	negative regulation of protein processing	2/539	29/18903	0.199911	0.909616	0.86185	NLRP7/CPB2	2
BP	GO:0015701	bicarbonate transport	2/539	29/18903	0.199911	0.909616	0.86185	SLC26A7/SLC26A9	2
BP	GO:0015813	L-glutamate transmembrane transport	2/539	29/18903	0.199911	0.909616	0.86185	SLC1A6/SLC1A1	2
BP	GO:0022011	myelination in peripheral nervous system	2/539	29/18903	0.199911	0.909616	0.86185	ADGRG6/MYOC	2
BP	GO:0032292	peripheral nervous system axon ensheathment	2/539	29/18903	0.199911	0.909616	0.86185	ADGRG6/MYOC	2
BP	GO:0048265	response to pain	2/539	29/18903	0.199911	0.909616	0.86185	PIRT/SLC6A2	2
BP	GO:0051938	L-glutamate import	2/539	29/18903	0.199911	0.909616	0.86185	SLC1A6/SLC1A1	2
BP	GO:0060074	synapse maturation	2/539	29/18903	0.199911	0.909616	0.86185	NRXN1/SEZ6L	2
BP	GO:0060441	epithelial tube branching involved in lung morphogenesis	2/539	29/18903	0.199911	0.909616	0.86185	RDH10/RSPO2	2
BP	GO:0097421	liver regeneration	2/539	29/18903	0.199911	0.909616	0.86185	CPB2/SERPINA10	2
BP	GO:1903318	negative regulation of protein maturation	2/539	29/18903	0.199911	0.909616	0.86185	NLRP7/CPB2	2
BP	GO:2000765	regulation of cytoplasmic translation	2/539	29/18903	0.199911	0.909616	0.86185	IGF2BP1/LIN28A	2
BP	GO:0043271	negative regulation of ion transport	7/539	167/18903	0.200596	0.909616	0.86185	ABAT/KCNE4/CNR1/CRHR1/HRH3/CYP4F2/TRH	7
BP	GO:0071331	cellular response to hexose stimulus	6/539	138/18903	0.201768	0.909616	0.86185	ZBTB20/OPRK1/CPB2/ADCY8/GHRHR/LIN28A	6
BP	GO:0006936	muscle contraction	13/539	351/18903	0.204669	0.909616	0.86185	CHGA/ACE2/MYH2/ABAT/TNNC1/KCNE4/MYH8/KCNB2/MYH4/CHRNG/ATP8A2/HCN4/PROK2	13
BP	GO:0010770	positive regulation of cell morphogenesis involved in differentiation	4/539	82/18903	0.206142	0.909616	0.86185	ITPKA/FGG/MYOC/FGB	4
BP	GO:0031016	pancreas development	4/539	82/18903	0.206142	0.909616	0.86185	DNAAF1/MSLN/ONECUT2/PCSK1	4
BP	GO:0048708	astrocyte differentiation	4/539	82/18903	0.206142	0.909616	0.86185	S100A8/SOX8/S100A9/NR2E1	4
BP	GO:0006584	catecholamine metabolic process	3/539	55/18903	0.206667	0.909616	0.86185	ABAT/DDC/SLC1A1	3
BP	GO:0009712	catechol-containing compound metabolic process	3/539	55/18903	0.206667	0.909616	0.86185	ABAT/DDC/SLC1A1	3
BP	GO:0014888	striated muscle adaptation	3/539	55/18903	0.206667	0.909616	0.86185	TNNC1/MYOG/MYOC	3
BP	GO:0060632	regulation of microtubule-based movement	3/539	55/18903	0.206667	0.909616	0.86185	DNAAF1/DEFB1/DNAH11	3
BP	GO:0071320	cellular response to cAMP	3/539	55/18903	0.206667	0.909616	0.86185	CYP1B1/AQP9/HCN4	3
BP	GO:1904645	response to amyloid-beta	3/539	55/18903	0.206667	0.909616	0.86185	RAMP3/FPR2/MMP12	3
BP	GO:2000648	positive regulation of stem cell proliferation	3/539	55/18903	0.206667	0.909616	0.86185	CITED1/SOX11/NR2E1	3
BP	GO:0010975	regulation of neuron projection development	16/539	446/18903	0.206779	0.909616	0.86185	SEMA3B/TRIM67/CHODL/ITPKA/ALK/DPYSL5/CNR1/S100A9/ALKAL2/SLC39A12/ATP8A2/KLK6/EPHA7/KLK8/KIF1A/NR2E1	16
BP	GO:0009416	response to light stimulus	12/539	321/18903	0.207756	0.909616	0.86185	GPR52/EGFR/PDC/TTC36/IVL/MMP1/CNGB1/ATP8A2/PPP1R1B/B3GAT1/RGR/KCNC2	12
BP	GO:0001975	response to amphetamine	2/539	30/18903	0.210406	0.909616	0.86185	SLC1A1/PPP1R1B	2
BP	GO:0006027	glycosaminoglycan catabolic process	2/539	30/18903	0.210406	0.909616	0.86185	PGLYRP2/PGLYRP4	2
BP	GO:0007176	regulation of epidermal growth factor-activated receptor activity	2/539	30/18903	0.210406	0.909616	0.86185	EPGN/AREG	2
BP	GO:0007202	activation of phospholipase C activity	2/539	30/18903	0.210406	0.909616	0.86185	EGFR/GPR55	2
BP	GO:0007271	synaptic transmission, cholinergic	2/539	30/18903	0.210406	0.909616	0.86185	CHRNG/CHRNA4	2
BP	GO:0060142	regulation of syncytium formation by plasma membrane fusion	2/539	30/18903	0.210406	0.909616	0.86185	CXCL10/MYOG	2
BP	GO:0070293	renal absorption	2/539	30/18903	0.210406	0.909616	0.86185	UMOD/FOLR1	2
BP	GO:0090330	regulation of platelet aggregation	2/539	30/18903	0.210406	0.909616	0.86185	ABAT/FGG	2
BP	GO:2000463	positive regulation of excitatory postsynaptic potential	2/539	30/18903	0.210406	0.909616	0.86185	GRIN2B/NRXN1	2
BP	GO:0032611	interleukin-1 beta production	5/539	111/18903	0.210578	0.909616	0.86185	ORM2/GBP5/NLRP7/INAVA/ORM1	5
BP	GO:0032651	regulation of interleukin-1 beta production	5/539	111/18903	0.210578	0.909616	0.86185	ORM2/GBP5/NLRP7/INAVA/ORM1	5
BP	GO:0022898	regulation of transmembrane transporter activity	11/539	291/18903	0.210628	0.909616	0.86185	ACE2/KCNE4/PDZK1/GAL/KCNK3/CRHR1/KCNS1/HCN4/PIRT/KCNG1/KCNC2	11
BP	GO:0034341	response to interferon-gamma	6/539	140/18903	0.210706	0.909616	0.86185	CITED1/GBP5/ACOD1/CCL20/UBD/CCL7	6
BP	GO:0071326	cellular response to monosaccharide stimulus	6/539	140/18903	0.210706	0.909616	0.86185	ZBTB20/OPRK1/CPB2/ADCY8/GHRHR/LIN28A	6
BP	GO:0042310	vasoconstriction	4/539	83/18903	0.212104	0.909616	0.86185	ACE2/FGG/SLC6A4/FGB	4
BP	GO:0035637	multicellular organismal signaling	7/539	170/18903	0.212712	0.909616	0.86185	ACE2/ATP2B2/KCNE4/KCNA2/ATP2B3/HCN4/SLC8A2	7
BP	GO:0008202	steroid metabolic process	12/539	323/18903	0.213577	0.909616	0.86185	CYP1B1/AKR1B15/SERPINA6/CYP2A6/SULT1E1/MALRD1/ANGPTL3/GAL/CYP8B1/HSD3B2/UGT2B17/NR0B1	12
BP	GO:0021545	cranial nerve development	3/539	56/18903	0.214104	0.909616	0.86185	KCNA2/CNGB1/POU4F1	3
BP	GO:0042908	xenobiotic transport	3/539	56/18903	0.214104	0.909616	0.86185	ABCC2/ABCC4/PDZK1	3
BP	GO:0060986	endocrine hormone secretion	3/539	56/18903	0.214104	0.909616	0.86185	OPRK1/GAL/CRHR1	3
BP	GO:0002685	regulation of leukocyte migration	9/539	231/18903	0.215248	0.909616	0.86185	LBP/FPR2/CHST4/CXCL10/PADI2/CCL20/CXCL17/CCL7/S100A7	9
BP	GO:0021675	nerve development	4/539	84/18903	0.218115	0.909616	0.86185	KCNA2/CNGB1/GABRA5/POU4F1	4
BP	GO:0051899	membrane depolarization	4/539	84/18903	0.218115	0.909616	0.86185	CNGB1/HCN4/MYOC/CHRNA4	4
BP	GO:0014074	response to purine-containing compound	6/539	142/18903	0.219779	0.909616	0.86185	CYP1B1/CITED1/AQP9/HCN4/SLC6A4/AREG	6
BP	GO:0051384	response to glucocorticoid	6/539	142/18903	0.219779	0.909616	0.86185	CYP1B1/BCHE/HSD3B2/AREG/GHRHR/PCSK1	6
BP	GO:0022408	negative regulation of cell-cell adhesion	8/539	202/18903	0.220378	0.909616	0.86185	ABAT/IL2RA/IDO1/LGALS9C/FGG/B4GALNT2/LGALS9B/FOXJ1	8
BP	GO:1905954	positive regulation of lipid localization	5/539	113/18903	0.22085	0.909616	0.86185	ABCA13/GAL/CYP8B1/ATP8A2/CYP4F2	5
BP	GO:1903034	regulation of response to wounding	7/539	172/18903	0.220936	0.909616	0.86185	ABAT/KRT1/FGG/CPB2/KLK8/TSPAN8/FGB	7
BP	GO:0010039	response to iron ion	2/539	31/18903	0.220954	0.909616	0.86185	ABAT/TFF1	2
BP	GO:0034505	tooth mineralization	2/539	31/18903	0.220954	0.909616	0.86185	MMP20/AMTN	2
BP	GO:0034656	nucleobase-containing small molecule catabolic process	2/539	31/18903	0.220954	0.909616	0.86185	XDH/AICDA	2
BP	GO:0045939	negative regulation of steroid metabolic process	2/539	31/18903	0.220954	0.909616	0.86185	MALRD1/NR0B1	2
BP	GO:0045987	positive regulation of smooth muscle contraction	2/539	31/18903	0.220954	0.909616	0.86185	ABAT/PROK2	2
BP	GO:0072525	pyridine-containing compound biosynthetic process	2/539	31/18903	0.220954	0.909616	0.86185	IDO1/ACMSD	2
BP	GO:1900745	positive regulation of p38MAPK cascade	2/539	31/18903	0.220954	0.909616	0.86185	OPRK1/XDH	2
BP	GO:1902042	negative regulation of extrinsic apoptotic signaling pathway via death domain receptors	2/539	31/18903	0.220954	0.909616	0.86185	FGG/FGB	2
BP	GO:0043113	receptor clustering	3/539	57/18903	0.221597	0.909616	0.86185	LHFPL4/MUSK/NRXN1	3
BP	GO:0050879	multicellular organismal movement	3/539	57/18903	0.221597	0.909616	0.86185	TNNC1/MYH8/ATP8A2	3
BP	GO:0050881	musculoskeletal movement	3/539	57/18903	0.221597	0.909616	0.86185	TNNC1/MYH8/ATP8A2	3
BP	GO:0022618	ribonucleoprotein complex assembly	9/539	234/18903	0.225843	0.909616	0.86185	RNU4-2/RNVU1-7/RNU6ATAC/RNU5A-1/RNU4-1/SRSF12/CELF3/RNU11/RNVU1-19	9
BP	GO:0009306	protein secretion	13/539	359/18903	0.227102	0.909616	0.86185	CHGA/ABAT/KRT20/STXBP5L/CNR1/FGG/GAL/ADCYAP1/SYT9/ADCY8/PCSK1/TRH/FGB	13
BP	GO:0050921	positive regulation of chemotaxis	6/539	144/18903	0.228981	0.909616	0.86185	LBP/FPR2/CXCL10/CXCL17/CCL7/S100A7	6
BP	GO:0006937	regulation of muscle contraction	7/539	174/18903	0.22927	0.909616	0.86185	CHGA/ACE2/ABAT/TNNC1/KCNB2/HCN4/PROK2	7
BP	GO:0072593	reactive oxygen species metabolic process	9/539	235/18903	0.229418	0.909616	0.86185	CYP1B1/ACE2/FPR2/ACOD1/XDH/INAVA/UCP1/SLC1A1/CD177	9
BP	GO:0035592	establishment of protein localization to extracellular region	13/539	360/18903	0.229976	0.909616	0.86185	CHGA/ABAT/KRT20/STXBP5L/CNR1/FGG/GAL/ADCYAP1/SYT9/ADCY8/PCSK1/TRH/FGB	13
BP	GO:0032414	positive regulation of ion transmembrane transporter activity	5/539	115/18903	0.231271	0.909616	0.86185	PDZK1/GAL/KCNK3/PIRT/KCNC2	5
BP	GO:0003338	metanephros morphogenesis	2/539	32/18903	0.231543	0.909616	0.86185	SOX8/FOXJ1	2
BP	GO:0006516	glycoprotein catabolic process	2/539	32/18903	0.231543	0.909616	0.86185	NCCRP1/MMP12	2
BP	GO:0010669	epithelial structure maintenance	2/539	32/18903	0.231543	0.909616	0.86185	INAVA/TFF1	2
BP	GO:0014044	Schwann cell development	2/539	32/18903	0.231543	0.909616	0.86185	ADGRG6/MYOC	2
BP	GO:0035115	embryonic forelimb morphogenesis	2/539	32/18903	0.231543	0.909616	0.86185	RDH10/RSPO2	2
BP	GO:0040020	regulation of meiotic nuclear division	2/539	32/18903	0.231543	0.909616	0.86185	HORMAD1/DMRT1	2
BP	GO:0048240	sperm capacitation	2/539	32/18903	0.231543	0.909616	0.86185	DEFB1/ROPN1	2
BP	GO:0048665	neuron fate specification	2/539	32/18903	0.231543	0.909616	0.86185	MYT1L/POU4F1	2
BP	GO:0051048	negative regulation of secretion	7/539	175/18903	0.233477	0.909616	0.86185	CHGA/ABAT/OPRK1/CNR1/HRH3/CYP4F2/TRH	7
BP	GO:0031644	regulation of nervous system process	6/539	145/18903	0.233627	0.909616	0.86185	ABAT/OPRK1/GRIN2B/NRXN1/SLC8A2/KLK8	6
BP	GO:0071277	cellular response to calcium ion	4/539	87/18903	0.236409	0.909616	0.86185	ITPKA/SYT9/ADCY8/CPNE6	4
BP	GO:0099175	regulation of postsynapse organization	4/539	87/18903	0.236409	0.909616	0.86185	ITPKA/GRIN2B/EPHA7/KIF1A	4
BP	GO:0002274	myeloid leukocyte activation	9/539	237/18903	0.23663	0.909616	0.86185	CHGA/LBP/BPI/CLEC4D/CNR1/UBD/CXCL6/CD177/CPLX2	9
BP	GO:0034764	positive regulation of transmembrane transport	9/539	237/18903	0.23663	0.909616	0.86185	ACE2/RAMP3/CXCL10/OPRK1/PDZK1/GAL/KCNK3/PIRT/KCNC2	9
BP	GO:0001755	neural crest cell migration	3/539	59/18903	0.236735	0.909616	0.86185	SEMA3B/SOX8/FOLR1	3
BP	GO:0032635	interleukin-6 production	7/539	176/18903	0.23771	0.909616	0.86185	ZBTB20/LBP/BPI/INAVA/ORM1/FOXJ1/IL36RN	7
BP	GO:0032675	regulation of interleukin-6 production	7/539	176/18903	0.23771	0.909616	0.86185	ZBTB20/LBP/BPI/INAVA/ORM1/FOXJ1/IL36RN	7
BP	GO:0050768	negative regulation of neurogenesis	6/539	146/18903	0.238303	0.909616	0.86185	SEMA3B/SOX11/DPYSL5/EPHA7/NR2E1/LIN28A	6
BP	GO:0072073	kidney epithelium development	6/539	146/18903	0.238303	0.909616	0.86185	CITED1/SOX8/SIM1/EPHA7/UMOD/FOXJ1	6
BP	GO:0001764	neuron migration	7/539	177/18903	0.241968	0.909616	0.86185	FOXG1/GPM6A/GFRA3/UNC5D/DNER/DCX/POU4F1	7
BP	GO:0021772	olfactory bulb development	2/539	33/18903	0.242163	0.909616	0.86185	EFNA2/NR2E1	2
BP	GO:0045907	positive regulation of vasoconstriction	2/539	33/18903	0.242163	0.909616	0.86185	FGG/FGB	2
BP	GO:0050974	detection of mechanical stimulus involved in sensory perception	2/539	33/18903	0.242163	0.909616	0.86185	TMC1/PHF24	2
BP	GO:0051968	positive regulation of synaptic transmission, glutamatergic	2/539	33/18903	0.242163	0.909616	0.86185	GRIN2B/NRXN1	2
BP	GO:0071875	adrenergic receptor signaling pathway	2/539	33/18903	0.242163	0.909616	0.86185	CHGA/ADRB1	2
BP	GO:0035296	regulation of tube diameter	6/539	147/18903	0.243007	0.909616	0.86185	ACE2/ADRB1/NTS/FGG/SLC6A4/FGB	6
BP	GO:0097746	blood vessel diameter maintenance	6/539	147/18903	0.243007	0.909616	0.86185	ACE2/ADRB1/NTS/FGG/SLC6A4/FGB	6
BP	GO:0002011	morphogenesis of an epithelial sheet	3/539	60/18903	0.24437	0.909616	0.86185	SOX11/PLET1/MMP12	3
BP	GO:0022029	telencephalon cell migration	3/539	60/18903	0.24437	0.909616	0.86185	EGFR/FOXG1/NR2E1	3
BP	GO:0001659	temperature homeostasis	7/539	178/18903	0.24625	0.909616	0.86185	TRPM8/ABAT/ADRB1/CNR1/PTH2R/ADCYAP1/UCP1	7
BP	GO:0032147	activation of protein kinase activity	6/539	148/18903	0.247738	0.909616	0.86185	CHI3L1/EGFR/EPGN/SLC1A1/AREG/ADCY8	6
BP	GO:0035150	regulation of tube size	6/539	148/18903	0.247738	0.909616	0.86185	ACE2/ADRB1/NTS/FGG/SLC6A4/FGB	6
BP	GO:0022412	cellular process involved in reproduction in multicellular organism	15/539	430/18903	0.247753	0.909616	0.86185	BTBD18/FAM9C/NANOS1/DMRTA1/DEFB1/HORMAD1/TEX15/EQTN/DAZL/DMRT1/TDRD1/FOLR1/OCA2/ROPN1/LIN28A	15
BP	GO:0048678	response to axon injury	4/539	89/18903	0.248802	0.909616	0.86185	SLC1A1/KLK8/FOLR1/PCSK1	4
BP	GO:0002002	regulation of angiotensin levels in blood	1/539	10/18903	0.251253	0.909616	0.86185	ACE2	1
BP	GO:0002138	retinoic acid biosynthetic process	1/539	10/18903	0.251253	0.909616	0.86185	RDH10	1
BP	GO:0002676	regulation of chronic inflammatory response	1/539	10/18903	0.251253	0.909616	0.86185	IDO1	1
BP	GO:0003211	cardiac ventricle formation	1/539	10/18903	0.251253	0.909616	0.86185	SOX11	1
BP	GO:0003253	cardiac neural crest cell migration involved in outflow tract morphogenesis	1/539	10/18903	0.251253	0.909616	0.86185	FOLR1	1
BP	GO:0003330	regulation of extracellular matrix constituent secretion	1/539	10/18903	0.251253	0.909616	0.86185	CPB2	1
BP	GO:0006171	cAMP biosynthetic process	1/539	10/18903	0.251253	0.909616	0.86185	ADCY8	1
BP	GO:0006702	androgen biosynthetic process	1/539	10/18903	0.251253	0.909616	0.86185	HSD3B2	1
BP	GO:0009128	purine nucleoside monophosphate catabolic process	1/539	10/18903	0.251253	0.909616	0.86185	XDH	1
BP	GO:0009155	purine deoxyribonucleotide catabolic process	1/539	10/18903	0.251253	0.909616	0.86185	XDH	1
BP	GO:0009169	purine ribonucleoside monophosphate catabolic process	1/539	10/18903	0.251253	0.909616	0.86185	XDH	1
BP	GO:0009170	purine deoxyribonucleoside monophosphate metabolic process	1/539	10/18903	0.251253	0.909616	0.86185	XDH	1
BP	GO:0010496	intercellular transport	1/539	10/18903	0.251253	0.909616	0.86185	CLDN16	1
BP	GO:0015851	nucleobase transport	1/539	10/18903	0.251253	0.909616	0.86185	AQP9	1
BP	GO:0021604	cranial nerve structural organization	1/539	10/18903	0.251253	0.909616	0.86185	KCNA2	1
BP	GO:0021936	regulation of cerebellar granule cell precursor proliferation	1/539	10/18903	0.251253	0.909616	0.86185	SLC6A4	1
BP	GO:0030300	regulation of intestinal cholesterol absorption	1/539	10/18903	0.251253	0.909616	0.86185	CYP8B1	1
BP	GO:0030450	regulation of complement activation, classical pathway	1/539	10/18903	0.251253	0.909616	0.86185	C4BPA	1
BP	GO:0030643	cellular phosphate ion homeostasis	1/539	10/18903	0.251253	0.909616	0.86185	UMOD	1
BP	GO:0032275	luteinizing hormone secretion	1/539	10/18903	0.251253	0.909616	0.86185	OPRK1	1
BP	GO:0032815	negative regulation of natural killer cell activation	1/539	10/18903	0.251253	0.909616	0.86185	PGLYRP2	1
BP	GO:0033085	negative regulation of T cell differentiation in thymus	1/539	10/18903	0.251253	0.909616	0.86185	FOXJ1	1
BP	GO:0035747	natural killer cell chemotaxis	1/539	10/18903	0.251253	0.909616	0.86185	CCL7	1
BP	GO:0035860	glial cell-derived neurotrophic factor receptor signaling pathway	1/539	10/18903	0.251253	0.909616	0.86185	GFRA3	1
BP	GO:0036093	germ cell proliferation	1/539	10/18903	0.251253	0.909616	0.86185	DMRT1	1
BP	GO:0038007	netrin-activated signaling pathway	1/539	10/18903	0.251253	0.909616	0.86185	UNC5D	1
BP	GO:0043045	DNA methylation involved in embryo development	1/539	10/18903	0.251253	0.909616	0.86185	STPG4	1
BP	GO:0046085	adenosine metabolic process	1/539	10/18903	0.251253	0.909616	0.86185	XDH	1
BP	GO:0046689	response to mercury ion	1/539	10/18903	0.251253	0.909616	0.86185	SLC1A1	1
BP	GO:0048664	neuron fate determination	1/539	10/18903	0.251253	0.909616	0.86185	FOXG1	1
BP	GO:0048671	negative regulation of collateral sprouting	1/539	10/18903	0.251253	0.909616	0.86185	EPHA7	1
BP	GO:0048703	embryonic viscerocranium morphogenesis	1/539	10/18903	0.251253	0.909616	0.86185	RDH10	1
BP	GO:0060075	regulation of resting membrane potential	1/539	10/18903	0.251253	0.909616	0.86185	KCNK3	1
BP	GO:0060346	bone trabecula formation	1/539	10/18903	0.251253	0.909616	0.86185	CHAD	1
BP	GO:0060536	cartilage morphogenesis	1/539	10/18903	0.251253	0.909616	0.86185	RSPO2	1
BP	GO:0061626	pharyngeal arch artery morphogenesis	1/539	10/18903	0.251253	0.909616	0.86185	FOLR1	1
BP	GO:0070099	regulation of chemokine-mediated signaling pathway	1/539	10/18903	0.251253	0.909616	0.86185	PADI2	1
BP	GO:0070294	renal sodium ion absorption	1/539	10/18903	0.251253	0.909616	0.86185	UMOD	1
BP	GO:0070391	response to lipoteichoic acid	1/539	10/18903	0.251253	0.909616	0.86185	LBP	1
BP	GO:0070472	regulation of uterine smooth muscle contraction	1/539	10/18903	0.251253	0.909616	0.86185	ABAT	1
BP	GO:0071223	cellular response to lipoteichoic acid	1/539	10/18903	0.251253	0.909616	0.86185	LBP	1
BP	GO:0071340	skeletal muscle acetylcholine-gated channel clustering	1/539	10/18903	0.251253	0.909616	0.86185	MUSK	1
BP	GO:0071377	cellular response to glucagon stimulus	1/539	10/18903	0.251253	0.909616	0.86185	ADCY8	1
BP	GO:0072502	cellular trivalent inorganic anion homeostasis	1/539	10/18903	0.251253	0.909616	0.86185	UMOD	1
BP	GO:0097104	postsynaptic membrane assembly	1/539	10/18903	0.251253	0.909616	0.86185	NRXN1	1
BP	GO:0098974	postsynaptic actin cytoskeleton organization	1/539	10/18903	0.251253	0.909616	0.86185	INA	1
BP	GO:0140059	dendrite arborization	1/539	10/18903	0.251253	0.909616	0.86185	IGF2BP1	1
BP	GO:1900246	positive regulation of RIG-I signaling pathway	1/539	10/18903	0.251253	0.909616	0.86185	TRIM15	1
BP	GO:1901523	icosanoid catabolic process	1/539	10/18903	0.251253	0.909616	0.86185	CYP4F2	1
BP	GO:1901538	changes to DNA methylation involved in embryo development	1/539	10/18903	0.251253	0.909616	0.86185	STPG4	1
BP	GO:1903596	regulation of gap junction assembly	1/539	10/18903	0.251253	0.909616	0.86185	ACE2	1
BP	GO:1904181	positive regulation of membrane depolarization	1/539	10/18903	0.251253	0.909616	0.86185	MYOC	1
BP	GO:1905809	negative regulation of synapse organization	1/539	10/18903	0.251253	0.909616	0.86185	EPHA7	1
BP	GO:0007623	circadian rhythm	8/539	210/18903	0.251516	0.909616	0.86185	SIAH2/DDC/ADRB1/KCNA2/SLC6A4/PROK2/GHRH/GHRHR	8
BP	GO:0044458	motile cilium assembly	3/539	61/18903	0.252043	0.909616	0.86185	ZMYND10/DNAAF1/FOXJ1	3
BP	GO:0060135	maternal process involved in female pregnancy	3/539	61/18903	0.252043	0.909616	0.86185	ACE2/DSG1/CNR1	3
BP	GO:0090497	mesenchymal cell migration	3/539	61/18903	0.252043	0.909616	0.86185	SEMA3B/SOX8/FOLR1	3
BP	GO:0098900	regulation of action potential	3/539	61/18903	0.252043	0.909616	0.86185	CNR1/HCN4/SLC8A2	3
BP	GO:1900024	regulation of substrate adhesion-dependent cell spreading	3/539	61/18903	0.252043	0.909616	0.86185	FGG/MYOC/FGB	3
BP	GO:0050796	regulation of insulin secretion	6/539	149/18903	0.252496	0.909616	0.86185	CHGA/ABAT/CNR1/SYT9/ADCY8/TRH	6
BP	GO:0015718	monocarboxylic acid transport	5/539	119/18903	0.252516	0.909616	0.86185	ABCC2/ABCC4/SLCO1A2/AQP9/PLA2G2C	5
BP	GO:0002021	response to dietary excess	2/539	34/18903	0.252804	0.909616	0.86185	ADRB1/UCP1	2
BP	GO:0006688	glycosphingolipid biosynthetic process	2/539	34/18903	0.252804	0.909616	0.86185	B3GALT2/FUT6	2
BP	GO:0021799	cerebral cortex radially oriented cell migration	2/539	34/18903	0.252804	0.909616	0.86185	FOXG1/NR2E1	2
BP	GO:0033238	regulation of cellular amine metabolic process	2/539	34/18903	0.252804	0.909616	0.86185	ABAT/ACMSD	2
BP	GO:0035308	negative regulation of protein dephosphorylation	2/539	34/18903	0.252804	0.909616	0.86185	PPP4R4/PPP1R1B	2
BP	GO:0042573	retinoic acid metabolic process	2/539	34/18903	0.252804	0.909616	0.86185	RDH10/CRABP1	2
BP	GO:0090313	regulation of protein targeting to membrane	2/539	34/18903	0.252804	0.909616	0.86185	PDZK1/SLC1A1	2
BP	GO:0090322	regulation of superoxide metabolic process	2/539	34/18903	0.252804	0.909616	0.86185	FPR2/CD177	2
BP	GO:0071692	protein localization to extracellular region	13/539	368/18903	0.253479	0.909616	0.86185	CHGA/ABAT/KRT20/STXBP5L/CNR1/FGG/GAL/ADCYAP1/SYT9/ADCY8/PCSK1/TRH/FGB	13
BP	GO:0006631	fatty acid metabolic process	14/539	400/18903	0.253527	0.909616	0.86185	CYP1B1/OLAH/CYP2F1/GLYATL2/CYP2A6/CYP2G1P/PRKAG3/ANGPTL3/CNR1/HAO2/CYP2A7/CYP4F2/GSTA1/CYP4F8	14
BP	GO:0050954	sensory perception of mechanical stimulus	7/539	180/18903	0.254883	0.909616	0.86185	ATP2B2/TMC1/PHF24/LHFPL4/OTOG/SRRM4/GABRA5	7
BP	GO:0065004	protein-DNA complex assembly	9/539	242/18903	0.255004	0.909616	0.86185	H4C3/H2BC3/TSPYL6/H4C1/H2BC14/H3C1/H4C2/H2BC10/H1-5	9
BP	GO:0071826	ribonucleoprotein complex subunit organization	9/539	242/18903	0.255004	0.909616	0.86185	RNU4-2/RNVU1-7/RNU6ATAC/RNU5A-1/RNU4-1/SRSF12/CELF3/RNU11/RNVU1-19	9
BP	GO:0006869	lipid transport	15/539	433/18903	0.256007	0.909616	0.86185	LBP/ABCC2/ABCC4/ABCA13/SLCO1A2/AQP9/FABP7/PLA2G2C/GAL/CYP8B1/CRABP1/ATP8A2/CRHR1/SFTPA1/CYP4F2	15
BP	GO:0006887	exocytosis	13/539	369/18903	0.256478	0.909616	0.86185	CHGA/ABCC4/SYT16/STXBP5L/CNR1/TRIM72/FGG/NLRP5/SYT9/EQTN/CD177/CPLX2/FGB	13
BP	GO:0042752	regulation of circadian rhythm	5/539	120/18903	0.257903	0.909616	0.86185	SIAH2/ADRB1/KCNA2/GHRH/GHRHR	5
BP	GO:0006941	striated muscle contraction	7/539	181/18903	0.259233	0.909616	0.86185	CHGA/ACE2/TNNC1/KCNE4/MYH8/ATP8A2/HCN4	7
BP	GO:0000381	regulation of alternative mRNA splicing, via spliceosome	3/539	62/18903	0.259751	0.909616	0.86185	SRSF12/CELF3/SRRM4	3
BP	GO:0006687	glycosphingolipid metabolic process	3/539	62/18903	0.259751	0.909616	0.86185	B3GALT2/FUT6/LCT	3
BP	GO:0030166	proteoglycan biosynthetic process	3/539	62/18903	0.259751	0.909616	0.86185	CHST8/B3GAT1/HS3ST4	3
BP	GO:1903351	cellular response to dopamine	4/539	91/18903	0.26133	0.909616	0.86185	ALK/SLC1A1/HRH3/HTR3A	4
BP	GO:0051961	negative regulation of nervous system development	6/539	151/18903	0.262086	0.909616	0.86185	SEMA3B/SOX11/DPYSL5/EPHA7/NR2E1/LIN28A	6
BP	GO:1903531	negative regulation of secretion by cell	6/539	151/18903	0.262086	0.909616	0.86185	CHGA/ABAT/OPRK1/CNR1/HRH3/TRH	6
BP	GO:0048545	response to steroid hormone	12/539	339/18903	0.262467	0.909616	0.86185	CYP1B1/DSG1/BCHE/ACOD1/PADI2/HSD3B2/AREG/GHRHR/PCSK1/CSN1S1/NR2E1/NR0B1	12
BP	GO:0006720	isoprenoid metabolic process	5/539	121/18903	0.263317	0.909616	0.86185	CYP1B1/AKR1B15/RDH10/CRABP1/AWAT2	5
BP	GO:0002446	neutrophil mediated immunity	2/539	35/18903	0.263454	0.909616	0.86185	CXCL6/CD177	2
BP	GO:0010737	protein kinase A signaling	2/539	35/18903	0.263454	0.909616	0.86185	RAMP3/GAL	2
BP	GO:0021988	olfactory lobe development	2/539	35/18903	0.263454	0.909616	0.86185	EFNA2/NR2E1	2
BP	GO:0070528	protein kinase C signaling	2/539	35/18903	0.263454	0.909616	0.86185	PRSS33/SEZ6L	2
BP	GO:1901658	glycosyl compound catabolic process	2/539	35/18903	0.263454	0.909616	0.86185	XDH/AICDA	2
BP	GO:2000352	negative regulation of endothelial cell apoptotic process	2/539	35/18903	0.263454	0.909616	0.86185	FGG/FGB	2
BP	GO:2000515	negative regulation of CD4-positive, alpha-beta T cell activation	2/539	35/18903	0.263454	0.909616	0.86185	LGALS9C/LGALS9B	2
BP	GO:0032102	negative regulation of response to external stimulus	15/539	436/18903	0.264363	0.909616	0.86185	SEMA3B/ABAT/IL22RA2/FPR2/IL2RA/ACOD1/PADI2/KRT1/FGG/MMP12/CXCL17/CPB2/KLK8/TSPAN8/FGB	15
BP	GO:0043010	camera-type eye development	12/539	340/18903	0.265646	0.909616	0.86185	CYP1B1/ATP2B2/EGFR/SOX11/RDH10/SOX8/GPM6A/ATP8A2/MAB21L2/SLC1A1/DCX/NR2E1	12
BP	GO:0071322	cellular response to carbohydrate stimulus	6/539	152/18903	0.266916	0.909616	0.86185	ZBTB20/OPRK1/CPB2/ADCY8/GHRHR/LIN28A	6
BP	GO:0072006	nephron development	6/539	152/18903	0.266916	0.909616	0.86185	CITED1/DCHS2/SOX8/SERPINB7/UMOD/FOXJ1	6
BP	GO:0021885	forebrain cell migration	3/539	63/18903	0.26749	0.909616	0.86185	EGFR/FOXG1/NR2E1	3
BP	GO:0031663	lipopolysaccharide-mediated signaling pathway	3/539	63/18903	0.26749	0.909616	0.86185	LBP/BPI/ACOD1	3
BP	GO:0032481	positive regulation of type I interferon production	3/539	63/18903	0.26749	0.909616	0.86185	ZBTB20/MMP12/TRIM15	3
BP	GO:0050994	regulation of lipid catabolic process	3/539	63/18903	0.26749	0.909616	0.86185	ALK/ANGPTL3/CNR1	3
BP	GO:0060042	retina morphogenesis in camera-type eye	3/539	63/18903	0.26749	0.909616	0.86185	SOX8/ATP8A2/SLC1A1	3
BP	GO:1903350	response to dopamine	4/539	92/18903	0.267639	0.909616	0.86185	ALK/SLC1A1/HRH3/HTR3A	4
BP	GO:0001822	kidney development	11/539	309/18903	0.268634	0.909616	0.86185	CITED1/DCHS2/SOX11/RDH10/SOX8/SERPINB7/SIM1/EPHA7/UMOD/FOXJ1/LIN28A	11
BP	GO:0007409	axonogenesis	15/539	438/18903	0.269987	0.909616	0.86185	SEMA3B/CHODL/SLITRK2/FOXG1/DPYSL5/NRXN1/ATP8A2/GFRA3/TMEFF1/EPHA7/UNC5D/EFNA2/MYPN/NR2E1/POU4F1	15
BP	GO:0001660	fever generation	1/539	11/18903	0.272614	0.909616	0.86185	CNR1	1
BP	GO:0003357	noradrenergic neuron differentiation	1/539	11/18903	0.272614	0.909616	0.86185	SOX11	1
BP	GO:0006020	inositol metabolic process	1/539	11/18903	0.272614	0.909616	0.86185	ITPKA	1
BP	GO:0006703	estrogen biosynthetic process	1/539	11/18903	0.272614	0.909616	0.86185	AKR1B15	1
BP	GO:0007614	short-term memory	1/539	11/18903	0.272614	0.909616	0.86185	PTCHD1	1
BP	GO:0008300	isoprenoid catabolic process	1/539	11/18903	0.272614	0.909616	0.86185	CRABP1	1
BP	GO:0009120	deoxyribonucleoside metabolic process	1/539	11/18903	0.272614	0.909616	0.86185	XDH	1
BP	GO:0010172	embryonic body morphogenesis	1/539	11/18903	0.272614	0.909616	0.86185	MAB21L2	1
BP	GO:0010248	establishment or maintenance of transmembrane electrochemical gradient	1/539	11/18903	0.272614	0.909616	0.86185	ATP12A	1
BP	GO:0010739	positive regulation of protein kinase A signaling	1/539	11/18903	0.272614	0.909616	0.86185	RAMP3	1
BP	GO:0015808	L-alanine transport	1/539	11/18903	0.272614	0.909616	0.86185	SLC38A3	1
BP	GO:0015810	aspartate transmembrane transport	1/539	11/18903	0.272614	0.909616	0.86185	SLC1A6	1
BP	GO:0016102	diterpenoid biosynthetic process	1/539	11/18903	0.272614	0.909616	0.86185	RDH10	1
BP	GO:0019062	virion attachment to host cell	1/539	11/18903	0.272614	0.909616	0.86185	ACE2	1
BP	GO:0019065	receptor-mediated endocytosis of virus by host cell	1/539	11/18903	0.272614	0.909616	0.86185	ACE2	1
BP	GO:0021559	trigeminal nerve development	1/539	11/18903	0.272614	0.909616	0.86185	POU4F1	1
BP	GO:0021781	glial cell fate commitment	1/539	11/18903	0.272614	0.909616	0.86185	SOX8	1
BP	GO:0021860	pyramidal neuron development	1/539	11/18903	0.272614	0.909616	0.86185	FOXG1	1
BP	GO:0030320	cellular monovalent inorganic anion homeostasis	1/539	11/18903	0.272614	0.909616	0.86185	UMOD	1
BP	GO:0030644	cellular chloride ion homeostasis	1/539	11/18903	0.272614	0.909616	0.86185	UMOD	1
BP	GO:0031293	membrane protein intracellular domain proteolysis	1/539	11/18903	0.272614	0.909616	0.86185	MMP7	1
BP	GO:0031642	negative regulation of myelination	1/539	11/18903	0.272614	0.909616	0.86185	KLK8	1
BP	GO:0031943	regulation of glucocorticoid metabolic process	1/539	11/18903	0.272614	0.909616	0.86185	GAL	1
BP	GO:0032276	regulation of gonadotropin secretion	1/539	11/18903	0.272614	0.909616	0.86185	OPRK1	1
BP	GO:0035524	proline transmembrane transport	1/539	11/18903	0.272614	0.909616	0.86185	ACE2	1
BP	GO:0042118	endothelial cell activation	1/539	11/18903	0.272614	0.909616	0.86185	CXCL10	1
BP	GO:0042167	heme catabolic process	1/539	11/18903	0.272614	0.909616	0.86185	ABCC2	1
BP	GO:0042428	serotonin metabolic process	1/539	11/18903	0.272614	0.909616	0.86185	DDC	1
BP	GO:0042487	regulation of odontogenesis of dentin-containing tooth	1/539	11/18903	0.272614	0.909616	0.86185	RSPO2	1
BP	GO:0043084	penile erection	1/539	11/18903	0.272614	0.909616	0.86185	CNR1	1
BP	GO:0044848	biological phase	1/539	11/18903	0.272614	0.909616	0.86185	GAL	1
BP	GO:0046149	pigment catabolic process	1/539	11/18903	0.272614	0.909616	0.86185	ABCC2	1
BP	GO:0048505	regulation of timing of cell differentiation	1/539	11/18903	0.272614	0.909616	0.86185	NR2E1	1
BP	GO:0048742	regulation of skeletal muscle fiber development	1/539	11/18903	0.272614	0.909616	0.86185	MYOG	1
BP	GO:0048755	branching morphogenesis of a nerve	1/539	11/18903	0.272614	0.909616	0.86185	EPHA7	1
BP	GO:0051574	positive regulation of histone H3-K9 methylation	1/539	11/18903	0.272614	0.909616	0.86185	H1-5	1
BP	GO:0051610	serotonin uptake	1/539	11/18903	0.272614	0.909616	0.86185	SLC6A4	1
BP	GO:0060159	regulation of dopamine receptor signaling pathway	1/539	11/18903	0.272614	0.909616	0.86185	ALK	1
BP	GO:0060174	limb bud formation	1/539	11/18903	0.272614	0.909616	0.86185	SOX11	1
BP	GO:0060439	trachea morphogenesis	1/539	11/18903	0.272614	0.909616	0.86185	RSPO2	1
BP	GO:0060900	embryonic camera-type eye formation	1/539	11/18903	0.272614	0.909616	0.86185	SOX11	1
BP	GO:0061299	retina vasculature morphogenesis in camera-type eye	1/539	11/18903	0.272614	0.909616	0.86185	CYP1B1	1
BP	GO:0061303	cornea development in camera-type eye	1/539	11/18903	0.272614	0.909616	0.86185	SOX11	1
BP	GO:0070189	kynurenine metabolic process	1/539	11/18903	0.272614	0.909616	0.86185	IDO1	1
BP	GO:0070471	uterine smooth muscle contraction	1/539	11/18903	0.272614	0.909616	0.86185	ABAT	1
BP	GO:0070944	neutrophil-mediated killing of bacterium	1/539	11/18903	0.272614	0.909616	0.86185	CXCL6	1
BP	GO:0071492	cellular response to UV-A	1/539	11/18903	0.272614	0.909616	0.86185	MMP1	1
BP	GO:0071609	chemokine (C-C motif) ligand 5 production	1/539	11/18903	0.272614	0.909616	0.86185	ADCYAP1	1
BP	GO:0071649	regulation of chemokine (C-C motif) ligand 5 production	1/539	11/18903	0.272614	0.909616	0.86185	ADCYAP1	1
BP	GO:0072124	regulation of glomerular mesangial cell proliferation	1/539	11/18903	0.272614	0.909616	0.86185	SERPINB7	1
BP	GO:0072173	metanephric tubule morphogenesis	1/539	11/18903	0.272614	0.909616	0.86185	SOX8	1
BP	GO:0072488	ammonium transmembrane transport	1/539	11/18903	0.272614	0.909616	0.86185	RHCG	1
BP	GO:0075733	intracellular transport of virus	1/539	11/18903	0.272614	0.909616	0.86185	TRIM15	1
BP	GO:0090184	positive regulation of kidney development	1/539	11/18903	0.272614	0.909616	0.86185	SOX8	1
BP	GO:0097250	mitochondrial respirasome assembly	1/539	11/18903	0.272614	0.909616	0.86185	HIGD1C	1
BP	GO:1902093	positive regulation of flagellated sperm motility	1/539	11/18903	0.272614	0.909616	0.86185	DEFB1	1
BP	GO:1902915	negative regulation of protein polyubiquitination	1/539	11/18903	0.272614	0.909616	0.86185	TTC36	1
BP	GO:1903027	regulation of opsonization	1/539	11/18903	0.272614	0.909616	0.86185	C4BPA	1
BP	GO:1904729	regulation of intestinal lipid absorption	1/539	11/18903	0.272614	0.909616	0.86185	CYP8B1	1
BP	GO:1905665	positive regulation of calcium ion import across plasma membrane	1/539	11/18903	0.272614	0.909616	0.86185	RAMP3	1
BP	GO:2000155	positive regulation of cilium-dependent cell motility	1/539	11/18903	0.272614	0.909616	0.86185	DEFB1	1
BP	GO:2000253	positive regulation of feeding behavior	1/539	11/18903	0.272614	0.909616	0.86185	OPRK1	1
BP	GO:2000622	regulation of nuclear-transcribed mRNA catabolic process, nonsense-mediated decay	1/539	11/18903	0.272614	0.909616	0.86185	A1CF	1
BP	GO:2000833	positive regulation of steroid hormone secretion	1/539	11/18903	0.272614	0.909616	0.86185	GAL	1
BP	GO:0050886	endocrine process	4/539	93/18903	0.273976	0.909616	0.86185	ACE2/OPRK1/GAL/CRHR1	4
BP	GO:0006699	bile acid biosynthetic process	2/539	36/18903	0.274106	0.909616	0.86185	MALRD1/CYP8B1	2
BP	GO:0007616	long-term memory	2/539	36/18903	0.274106	0.909616	0.86185	PTCHD1/ADCY8	2
BP	GO:0009119	ribonucleoside metabolic process	2/539	36/18903	0.274106	0.909616	0.86185	XDH/AICDA	2
BP	GO:0032228	regulation of synaptic transmission, GABAergic	2/539	36/18903	0.274106	0.909616	0.86185	PHF24/CNR1	2
BP	GO:0045777	positive regulation of blood pressure	2/539	36/18903	0.274106	0.909616	0.86185	ADRB1/CNR1	2
BP	GO:0098810	neurotransmitter reuptake	2/539	36/18903	0.274106	0.909616	0.86185	SLC6A4/SLC6A2	2
BP	GO:1903580	positive regulation of ATP metabolic process	2/539	36/18903	0.274106	0.909616	0.86185	ZBTB20/GAPDHS	2
BP	GO:0019229	regulation of vasoconstriction	3/539	64/18903	0.275255	0.909616	0.86185	ACE2/FGG/FGB	3
BP	GO:0046530	photoreceptor cell differentiation	3/539	64/18903	0.275255	0.909616	0.86185	SOX8/CNGB1/DCX	3
BP	GO:0007584	response to nutrient	6/539	154/18903	0.276643	0.909616	0.86185	CYP1B1/CXCL10/BCHE/CNR1/SLC6A4/FOLR1	6
BP	GO:0050905	neuromuscular process	6/539	154/18903	0.276643	0.909616	0.86185	TNNC1/MYH8/NRXN1/ATP8A2/SLURP1/POU4F1	6
BP	GO:0051092	positive regulation of NF-kappaB transcription factor activity	6/539	154/18903	0.276643	0.909616	0.86185	S100A8/NTS/ALK/S100A9/TRIML2/TRIM15	6
BP	GO:0072676	lymphocyte migration	5/539	124/18903	0.279708	0.909616	0.86185	CXCL10/PADI2/CCL20/CCL7/S100A7	5
BP	GO:0009266	response to temperature stimulus	7/539	186/18903	0.281289	0.909616	0.86185	TRPM8/CXCL10/ADRB1/TRPV3/UCP1/CPB2/PIRT	7
BP	GO:0042060	wound healing	15/539	442/18903	0.281361	0.909616	0.86185	SERPINA1/ABAT/S100A8/ODAM/PLET1/SERPIND1/KRT1/TRIM72/FGG/MMP12/CYP4F2/CPB2/SERPINA10/TSPAN8/FGB	15
BP	GO:0032368	regulation of lipid transport	6/539	155/18903	0.281537	0.909616	0.86185	ABCA13/GAL/CYP8B1/ATP8A2/CRHR1/CYP4F2	6
BP	GO:0032412	regulation of ion transmembrane transporter activity	10/539	281/18903	0.282161	0.909616	0.86185	KCNE4/PDZK1/GAL/KCNK3/CRHR1/KCNS1/HCN4/PIRT/KCNG1/KCNC2	10
BP	GO:0006940	regulation of smooth muscle contraction	3/539	65/18903	0.283042	0.909616	0.86185	ABAT/KCNB2/PROK2	3
BP	GO:0048857	neural nucleus development	3/539	65/18903	0.283042	0.909616	0.86185	PADI2/INA/KCNC2	3
BP	GO:0043491	protein kinase B signaling	8/539	218/18903	0.283948	0.909616	0.86185	RAMP3/CHI3L1/EGFR/NTS/XDH/IL26/MYOC/LIN28A	8
BP	GO:0010923	negative regulation of phosphatase activity	2/539	37/18903	0.284751	0.909616	0.86185	PPP4R4/PPP1R1B	2
BP	GO:0031076	embryonic camera-type eye development	2/539	37/18903	0.284751	0.909616	0.86185	SOX11/RDH10	2
BP	GO:0034110	regulation of homotypic cell-cell adhesion	2/539	37/18903	0.284751	0.909616	0.86185	ABAT/FGG	2
BP	GO:0044319	wound healing, spreading of cells	2/539	37/18903	0.284751	0.909616	0.86185	PLET1/MMP12	2
BP	GO:0046466	membrane lipid catabolic process	2/539	37/18903	0.284751	0.909616	0.86185	CYP1B1/LCT	2
BP	GO:0050931	pigment cell differentiation	2/539	37/18903	0.284751	0.909616	0.86185	CITED1/OCA2	2
BP	GO:0051385	response to mineralocorticoid	2/539	37/18903	0.284751	0.909616	0.86185	HSD3B2/CSN1S1	2
BP	GO:0090505	epiboly involved in wound healing	2/539	37/18903	0.284751	0.909616	0.86185	PLET1/MMP12	2
BP	GO:0009636	response to toxic substance	9/539	250/18903	0.285308	0.909616	0.86185	CYP1B1/CYP2F1/DDC/PDZK1/S100A9/SLC6A14/SLC6A4/GSTA1/KCNC2	9
BP	GO:0030324	lung development	7/539	187/18903	0.285756	0.909616	0.86185	DNAAF1/CHI3L1/SOX11/RDH10/RSPO2/MMP12/FOXJ1	7
BP	GO:0034109	homotypic cell-cell adhesion	4/539	95/18903	0.286721	0.909616	0.86185	ABAT/CDHR5/FGG/FGB	4
BP	GO:0045638	negative regulation of myeloid cell differentiation	4/539	95/18903	0.286721	0.909616	0.86185	H4C3/H4C1/GPR55/H4C2	4
BP	GO:0003206	cardiac chamber morphogenesis	5/539	126/18903	0.290747	0.909616	0.86185	SOX11/TNNC1/ADGRG6/DNAH11/POU4F1	5
BP	GO:0032411	positive regulation of transporter activity	5/539	126/18903	0.290747	0.909616	0.86185	PDZK1/GAL/KCNK3/PIRT/KCNC2	5
BP	GO:0010517	regulation of phospholipase activity	3/539	66/18903	0.290848	0.909616	0.86185	EGFR/ANGPTL3/GPR55	3
BP	GO:0010812	negative regulation of cell-substrate adhesion	3/539	66/18903	0.290848	0.909616	0.86185	PLET1/MMP12/MYOC	3
BP	GO:0017156	calcium-ion regulated exocytosis	3/539	66/18903	0.290848	0.909616	0.86185	NLRP5/SYT9/EQTN	3
BP	GO:0030219	megakaryocyte differentiation	3/539	66/18903	0.290848	0.909616	0.86185	H4C3/H4C1/H4C2	3
BP	GO:0048814	regulation of dendrite morphogenesis	3/539	66/18903	0.290848	0.909616	0.86185	ITPKA/DPYSL5/NR2E1	3
BP	GO:0007281	germ cell development	11/539	316/18903	0.292491	0.909616	0.86185	FAM9C/NANOS1/DMRTA1/DEFB1/HORMAD1/DAZL/DMRT1/TDRD1/OCA2/ROPN1/LIN28A	11
BP	GO:0002275	myeloid cell activation involved in immune response	4/539	96/18903	0.293126	0.909616	0.86185	CHGA/LBP/CD177/CPLX2	4
BP	GO:0001867	complement activation, lectin pathway	1/539	12/18903	0.293367	0.909616	0.86185	KRT1	1
BP	GO:0001921	positive regulation of receptor recycling	1/539	12/18903	0.293367	0.909616	0.86185	RAMP3	1
BP	GO:0001967	suckling behavior	1/539	12/18903	0.293367	0.909616	0.86185	POU4F1	1
BP	GO:0002551	mast cell chemotaxis	1/539	12/18903	0.293367	0.909616	0.86185	CHGA	1
BP	GO:0003163	sinoatrial node development	1/539	12/18903	0.293367	0.909616	0.86185	HCN4	1
BP	GO:0003353	positive regulation of cilium movement	1/539	12/18903	0.293367	0.909616	0.86185	DEFB1	1
BP	GO:0005984	disaccharide metabolic process	1/539	12/18903	0.293367	0.909616	0.86185	LCT	1
BP	GO:0006068	ethanol catabolic process	1/539	12/18903	0.293367	0.909616	0.86185	SULT1E1	1
BP	GO:0006216	cytidine catabolic process	1/539	12/18903	0.293367	0.909616	0.86185	AICDA	1
BP	GO:0008298	intracellular mRNA localization	1/539	12/18903	0.293367	0.909616	0.86185	A1CF	1
BP	GO:0009972	cytidine deamination	1/539	12/18903	0.293367	0.909616	0.86185	AICDA	1
BP	GO:0010749	regulation of nitric oxide mediated signal transduction	1/539	12/18903	0.293367	0.909616	0.86185	EGFR	1
BP	GO:0014842	regulation of skeletal muscle satellite cell proliferation	1/539	12/18903	0.293367	0.909616	0.86185	MYOG	1
BP	GO:0014854	response to inactivity	1/539	12/18903	0.293367	0.909616	0.86185	MYOG	1
BP	GO:0014889	muscle atrophy	1/539	12/18903	0.293367	0.909616	0.86185	MYOG	1
BP	GO:0015791	polyol transmembrane transport	1/539	12/18903	0.293367	0.909616	0.86185	AQP9	1
BP	GO:0018342	protein prenylation	1/539	12/18903	0.293367	0.909616	0.86185	MUSK	1
BP	GO:0019321	pentose metabolic process	1/539	12/18903	0.293367	0.909616	0.86185	OTOG	1
BP	GO:0021794	thalamus development	1/539	12/18903	0.293367	0.909616	0.86185	PTCHD1	1
BP	GO:0030259	lipid glycosylation	1/539	12/18903	0.293367	0.909616	0.86185	B4GALNT2	1
BP	GO:0030656	regulation of vitamin metabolic process	1/539	12/18903	0.293367	0.909616	0.86185	RDH10	1
BP	GO:0031223	auditory behavior	1/539	12/18903	0.293367	0.909616	0.86185	NRXN1	1
BP	GO:0032252	secretory granule localization	1/539	12/18903	0.293367	0.909616	0.86185	KIF1A	1
BP	GO:0032490	detection of molecule of bacterial origin	1/539	12/18903	0.293367	0.909616	0.86185	LBP	1
BP	GO:0032908	regulation of transforming growth factor beta1 production	1/539	12/18903	0.293367	0.909616	0.86185	SERPINB7	1
BP	GO:0032926	negative regulation of activin receptor signaling pathway	1/539	12/18903	0.293367	0.909616	0.86185	IGSF1	1
BP	GO:0033327	Leydig cell differentiation	1/539	12/18903	0.293367	0.909616	0.86185	NR0B1	1
BP	GO:0033629	negative regulation of cell adhesion mediated by integrin	1/539	12/18903	0.293367	0.909616	0.86185	CYP1B1	1
BP	GO:0034135	regulation of toll-like receptor 2 signaling pathway	1/539	12/18903	0.293367	0.909616	0.86185	ACOD1	1
BP	GO:0034145	positive regulation of toll-like receptor 4 signaling pathway	1/539	12/18903	0.293367	0.909616	0.86185	LBP	1
BP	GO:0038063	collagen-activated tyrosine kinase receptor signaling pathway	1/539	12/18903	0.293367	0.909616	0.86185	MUSK	1
BP	GO:0038183	bile acid signaling pathway	1/539	12/18903	0.293367	0.909616	0.86185	CYP8B1	1
BP	GO:0040015	negative regulation of multicellular organism growth	1/539	12/18903	0.293367	0.909616	0.86185	ADRB1	1
BP	GO:0040034	regulation of development, heterochronic	1/539	12/18903	0.293367	0.909616	0.86185	NR2E1	1
BP	GO:0042416	dopamine biosynthetic process	1/539	12/18903	0.293367	0.909616	0.86185	DDC	1
BP	GO:0042447	hormone catabolic process	1/539	12/18903	0.293367	0.909616	0.86185	SULT1E1	1
BP	GO:0042711	maternal behavior	1/539	12/18903	0.293367	0.909616	0.86185	OPRK1	1
BP	GO:0042756	drinking behavior	1/539	12/18903	0.293367	0.909616	0.86185	ACE2	1
BP	GO:0043312	neutrophil degranulation	1/539	12/18903	0.293367	0.909616	0.86185	CD177	1
BP	GO:0045117	azole transmembrane transport	1/539	12/18903	0.293367	0.909616	0.86185	SLC38A3	1
BP	GO:0045161	neuronal ion channel clustering	1/539	12/18903	0.293367	0.909616	0.86185	MYOC	1
BP	GO:0045602	negative regulation of endothelial cell differentiation	1/539	12/18903	0.293367	0.909616	0.86185	XDH	1
BP	GO:0046087	cytidine metabolic process	1/539	12/18903	0.293367	0.909616	0.86185	AICDA	1
BP	GO:0051001	negative regulation of nitric-oxide synthase activity	1/539	12/18903	0.293367	0.909616	0.86185	CNR1	1
BP	GO:0051583	dopamine uptake involved in synaptic transmission	1/539	12/18903	0.293367	0.909616	0.86185	SLC6A2	1
BP	GO:0051798	positive regulation of hair follicle development	1/539	12/18903	0.293367	0.909616	0.86185	GAL	1
BP	GO:0051934	catecholamine uptake involved in synaptic transmission	1/539	12/18903	0.293367	0.909616	0.86185	SLC6A2	1
BP	GO:0061309	cardiac neural crest cell development involved in outflow tract morphogenesis	1/539	12/18903	0.293367	0.909616	0.86185	FOLR1	1
BP	GO:0070417	cellular response to cold	1/539	12/18903	0.293367	0.909616	0.86185	UCP1	1
BP	GO:0070857	regulation of bile acid biosynthetic process	1/539	12/18903	0.293367	0.909616	0.86185	MALRD1	1
BP	GO:0070943	neutrophil-mediated killing of symbiont cell	1/539	12/18903	0.293367	0.909616	0.86185	CXCL6	1
BP	GO:0071107	response to parathyroid hormone	1/539	12/18903	0.293367	0.909616	0.86185	CITED1	1
BP	GO:0072017	distal tubule development	1/539	12/18903	0.293367	0.909616	0.86185	UMOD	1
BP	GO:0072070	loop of Henle development	1/539	12/18903	0.293367	0.909616	0.86185	UMOD	1
BP	GO:0072110	glomerular mesangial cell proliferation	1/539	12/18903	0.293367	0.909616	0.86185	SERPINB7	1
BP	GO:0072178	nephric duct morphogenesis	1/539	12/18903	0.293367	0.909616	0.86185	EPHA7	1
BP	GO:0086015	SA node cell action potential	1/539	12/18903	0.293367	0.909616	0.86185	HCN4	1
BP	GO:0086018	SA node cell to atrial cardiac muscle cell signaling	1/539	12/18903	0.293367	0.909616	0.86185	HCN4	1
BP	GO:0097354	prenylation	1/539	12/18903	0.293367	0.909616	0.86185	MUSK	1
BP	GO:0099010	modification of postsynaptic structure	1/539	12/18903	0.293367	0.909616	0.86185	CAMKV	1
BP	GO:0099188	postsynaptic cytoskeleton organization	1/539	12/18903	0.293367	0.909616	0.86185	INA	1
BP	GO:1900152	negative regulation of nuclear-transcribed mRNA catabolic process, deadenylation-dependent decay	1/539	12/18903	0.293367	0.909616	0.86185	IGF2BP1	1
BP	GO:1900227	positive regulation of NLRP3 inflammasome complex assembly	1/539	12/18903	0.293367	0.909616	0.86185	GBP5	1
BP	GO:1901142	insulin metabolic process	1/539	12/18903	0.293367	0.909616	0.86185	PCSK2	1
BP	GO:1902950	regulation of dendritic spine maintenance	1/539	12/18903	0.293367	0.909616	0.86185	GRIN2B	1
BP	GO:1903238	positive regulation of leukocyte tethering or rolling	1/539	12/18903	0.293367	0.909616	0.86185	CHST4	1
BP	GO:1905245	regulation of aspartic-type peptidase activity	1/539	12/18903	0.293367	0.909616	0.86185	NLRP7	1
BP	GO:0014037	Schwann cell differentiation	2/539	38/18903	0.29538	0.909616	0.86185	ADGRG6/MYOC	2
BP	GO:0032094	response to food	2/539	38/18903	0.29538	0.909616	0.86185	CLPSL2/GHRH	2
BP	GO:0045742	positive regulation of epidermal growth factor receptor signaling pathway	2/539	38/18903	0.29538	0.909616	0.86185	EPGN/AREG	2
BP	GO:0048741	skeletal muscle fiber development	2/539	38/18903	0.29538	0.909616	0.86185	MYOG/DNER	2
BP	GO:0090504	epiboly	2/539	38/18903	0.29538	0.909616	0.86185	PLET1/MMP12	2
BP	GO:0001678	cellular glucose homeostasis	6/539	158/18903	0.296333	0.909616	0.86185	ZBTB20/OPRK1/CPB2/ADCY8/GHRHR/LIN28A	6
BP	GO:0045576	mast cell activation	3/539	67/18903	0.298668	0.909616	0.86185	CHGA/CNR1/CPLX2	3
BP	GO:0070613	regulation of protein processing	3/539	67/18903	0.298668	0.909616	0.86185	NLRP7/RFX4/CPB2	3
BP	GO:0030198	extracellular matrix organization	11/539	318/18903	0.299416	0.909616	0.86185	CYP1B1/MMP20/COL6A5/MMP7/MMP1/MMP12/C6orf15/CPB2/KLK7/KLK5/NR2E1	11
BP	GO:0072001	renal system development	11/539	318/18903	0.299416	0.909616	0.86185	CITED1/DCHS2/SOX11/RDH10/SOX8/SERPINB7/SIM1/EPHA7/UMOD/FOXJ1/LIN28A	11
BP	GO:0001657	ureteric bud development	4/539	97/18903	0.29955	0.909616	0.86185	CITED1/SOX8/SIM1/FOXJ1	4
BP	GO:0001539	cilium or flagellum-dependent cell motility	6/539	159/18903	0.301299	0.909616	0.86185	DNAH8/DEFB1/CELF3/DNAH11/GAPDHS/ROPN1	6
BP	GO:0007605	sensory perception of sound	6/539	159/18903	0.301299	0.909616	0.86185	ATP2B2/TMC1/LHFPL4/OTOG/SRRM4/GABRA5	6
BP	GO:0060285	cilium-dependent cell motility	6/539	159/18903	0.301299	0.909616	0.86185	DNAH8/DEFB1/CELF3/DNAH11/GAPDHS/ROPN1	6
BP	GO:0002683	negative regulation of immune system process	15/539	449/18903	0.301631	0.909616	0.86185	BPI/SOX11/IL2RA/IDO1/ACOD1/LGALS9C/PADI2/CNR1/PGLYRP2/GPR55/GAL/MMP12/C4BPA/LGALS9B/FOXJ1	15
BP	GO:0050868	negative regulation of T cell activation	5/539	128/18903	0.301861	0.909616	0.86185	IL2RA/IDO1/LGALS9C/LGALS9B/FOXJ1	5
BP	GO:0043062	extracellular structure organization	11/539	319/18903	0.302895	0.909616	0.86185	CYP1B1/MMP20/COL6A5/MMP7/MMP1/MMP12/C6orf15/CPB2/KLK7/KLK5/NR2E1	11
BP	GO:0008217	regulation of blood pressure	7/539	191/18903	0.303785	0.909616	0.86185	CHGA/ACE2/ABAT/ADRB1/CNR1/CYP4F2/UMOD	7
BP	GO:0030323	respiratory tube development	7/539	191/18903	0.303785	0.909616	0.86185	DNAAF1/CHI3L1/SOX11/RDH10/RSPO2/MMP12/FOXJ1	7
BP	GO:0002696	positive regulation of leukocyte activation	15/539	450/18903	0.304562	0.909616	0.86185	LBP/IL2RA/CLEC4D/IGHV1-18/IGHV3-23/IGHV2-26/IGHV3-21/IGHM/IGHV3-48/IGHV1-58/IGHV3-15/IGHV3-11/IGHV4-61/IGHV2-5/CD177	15
BP	GO:0010876	lipid localization	16/539	483/18903	0.304952	0.909616	0.86185	LBP/ABCC2/ABCC4/ABCA13/SLCO1A2/ANGPTL3/AQP9/FABP7/PLA2G2C/GAL/CYP8B1/CRABP1/ATP8A2/CRHR1/SFTPA1/CYP4F2	16
BP	GO:0002385	mucosal immune response	2/539	39/18903	0.305985	0.909616	0.86185	DEFB1/H2BC10	2
BP	GO:0006730	one-carbon metabolic process	2/539	39/18903	0.305985	0.909616	0.86185	CA10/CA1	2
BP	GO:0032350	regulation of hormone metabolic process	2/539	39/18903	0.305985	0.909616	0.86185	RDH10/GAL	2
BP	GO:0032373	positive regulation of sterol transport	2/539	39/18903	0.305985	0.909616	0.86185	ABCA13/CYP8B1	2
BP	GO:0032376	positive regulation of cholesterol transport	2/539	39/18903	0.305985	0.909616	0.86185	ABCA13/CYP8B1	2
BP	GO:0035136	forelimb morphogenesis	2/539	39/18903	0.305985	0.909616	0.86185	RDH10/RSPO2	2
BP	GO:0072163	mesonephric epithelium development	4/539	98/18903	0.30599	0.909616	0.86185	CITED1/SOX8/SIM1/FOXJ1	4
BP	GO:0072164	mesonephric tubule development	4/539	98/18903	0.30599	0.909616	0.86185	CITED1/SOX8/SIM1/FOXJ1	4
BP	GO:0032024	positive regulation of insulin secretion	3/539	68/18903	0.3065	0.909616	0.86185	ABAT/ADCY8/TRH	3
BP	GO:0042446	hormone biosynthetic process	3/539	68/18903	0.3065	0.909616	0.86185	AKR1B15/CHST8/HSD3B2	3
BP	GO:0090257	regulation of muscle system process	9/539	256/18903	0.308646	0.909616	0.86185	CHGA/ACE2/ABAT/TNNC1/KCNB2/PRKAG3/HCN4/MYOG/PROK2	9
BP	GO:0045229	external encapsulating structure organization	11/539	321/18903	0.309884	0.909616	0.86185	CYP1B1/MMP20/COL6A5/MMP7/MMP1/MMP12/C6orf15/CPB2/KLK7/KLK5/NR2E1	11
BP	GO:0009314	response to radiation	15/539	452/18903	0.310448	0.909616	0.86185	GPR52/EGFR/CXCL10/OPRK1/PDC/TTC36/IVL/MMP1/CNGB1/ATP8A2/PPP1R1B/B3GAT1/CCL7/RGR/KCNC2	15
BP	GO:0006885	regulation of pH	4/539	99/18903	0.312444	0.909616	0.86185	SLC9A4/RHCG/ATP12A/CCKBR	4
BP	GO:0030317	flagellated sperm motility	5/539	130/18903	0.313039	0.909616	0.86185	DEFB1/CELF3/DNAH11/GAPDHS/ROPN1	5
BP	GO:0032612	interleukin-1 production	5/539	130/18903	0.313039	0.909616	0.86185	ORM2/GBP5/NLRP7/INAVA/ORM1	5
BP	GO:0032652	regulation of interleukin-1 production	5/539	130/18903	0.313039	0.909616	0.86185	ORM2/GBP5/NLRP7/INAVA/ORM1	5
BP	GO:0097722	sperm motility	5/539	130/18903	0.313039	0.909616	0.86185	DEFB1/CELF3/DNAH11/GAPDHS/ROPN1	5
BP	GO:0001819	positive regulation of cytokine production	16/539	486/18903	0.313489	0.909616	0.86185	CYP1B1/ZBTB20/LBP/ORM2/CHI3L1/IDO1/GBP5/CLEC6A/INAVA/SERPINB7/ADCYAP1/ORM1/MMP12/CXCL17/IL26/TRIM15	16
BP	GO:0002430	complement receptor mediated signaling pathway	1/539	13/18903	0.313528	0.909616	0.86185	FPR2	1
BP	GO:0002863	positive regulation of inflammatory response to antigenic stimulus	1/539	13/18903	0.313528	0.909616	0.86185	CNR1	1
BP	GO:0003096	renal sodium ion transport	1/539	13/18903	0.313528	0.909616	0.86185	UMOD	1
BP	GO:0003334	keratinocyte development	1/539	13/18903	0.313528	0.909616	0.86185	KRT2	1
BP	GO:0006521	regulation of cellular amino acid metabolic process	1/539	13/18903	0.313528	0.909616	0.86185	ACMSD	1
BP	GO:0006787	porphyrin-containing compound catabolic process	1/539	13/18903	0.313528	0.909616	0.86185	ABCC2	1
BP	GO:0007320	insemination	1/539	13/18903	0.313528	0.909616	0.86185	SLC6A4	1
BP	GO:0009415	response to water	1/539	13/18903	0.313528	0.909616	0.86185	UMOD	1
BP	GO:0032494	response to peptidoglycan	1/539	13/18903	0.313528	0.909616	0.86185	INAVA	1
BP	GO:0032530	regulation of microvillus organization	1/539	13/18903	0.313528	0.909616	0.86185	CDHR5	1
BP	GO:0032536	regulation of cell projection size	1/539	13/18903	0.313528	0.909616	0.86185	CDHR5	1
BP	GO:0032621	interleukin-18 production	1/539	13/18903	0.313528	0.909616	0.86185	GBP5	1
BP	GO:0032661	regulation of interleukin-18 production	1/539	13/18903	0.313528	0.909616	0.86185	GBP5	1
BP	GO:0032823	regulation of natural killer cell differentiation	1/539	13/18903	0.313528	0.909616	0.86185	PGLYRP2	1
BP	GO:0033015	tetrapyrrole catabolic process	1/539	13/18903	0.313528	0.909616	0.86185	ABCC2	1
BP	GO:0033262	regulation of nuclear cell cycle DNA replication	1/539	13/18903	0.313528	0.909616	0.86185	AICDA	1
BP	GO:0033605	positive regulation of catecholamine secretion	1/539	13/18903	0.313528	0.909616	0.86185	OPRK1	1
BP	GO:0033690	positive regulation of osteoblast proliferation	1/539	13/18903	0.313528	0.909616	0.86185	SOX8	1
BP	GO:0034144	negative regulation of toll-like receptor 4 signaling pathway	1/539	13/18903	0.313528	0.909616	0.86185	ACOD1	1
BP	GO:0044650	adhesion of symbiont to host cell	1/539	13/18903	0.313528	0.909616	0.86185	ACE2	1
BP	GO:0045006	DNA deamination	1/539	13/18903	0.313528	0.909616	0.86185	AICDA	1
BP	GO:0045815	epigenetic maintenance of chromatin in transcription-competent conformation	1/539	13/18903	0.313528	0.909616	0.86185	PADI2	1
BP	GO:0045916	negative regulation of complement activation	1/539	13/18903	0.313528	0.909616	0.86185	C4BPA	1
BP	GO:0046541	saliva secretion	1/539	13/18903	0.313528	0.909616	0.86185	OPRK1	1
BP	GO:0051481	negative regulation of cytosolic calcium ion concentration	1/539	13/18903	0.313528	0.909616	0.86185	KCNK3	1
BP	GO:0051918	negative regulation of fibrinolysis	1/539	13/18903	0.313528	0.909616	0.86185	CPB2	1
BP	GO:0060221	retinal rod cell differentiation	1/539	13/18903	0.313528	0.909616	0.86185	SOX8	1
BP	GO:0060746	parental behavior	1/539	13/18903	0.313528	0.909616	0.86185	OPRK1	1
BP	GO:0061430	bone trabecula morphogenesis	1/539	13/18903	0.313528	0.909616	0.86185	CHAD	1
BP	GO:0071285	cellular response to lithium ion	1/539	13/18903	0.313528	0.909616	0.86185	MYOG	1
BP	GO:0072310	glomerular epithelial cell development	1/539	13/18903	0.313528	0.909616	0.86185	FOXJ1	1
BP	GO:0075509	endocytosis involved in viral entry into host cell	1/539	13/18903	0.313528	0.909616	0.86185	ACE2	1
BP	GO:0099550	trans-synaptic signaling, modulating synaptic transmission	1/539	13/18903	0.313528	0.909616	0.86185	CNR1	1
BP	GO:1900242	regulation of synaptic vesicle endocytosis	1/539	13/18903	0.313528	0.909616	0.86185	ABCA13	1
BP	GO:1900452	regulation of long-term synaptic depression	1/539	13/18903	0.313528	0.909616	0.86185	ADCY8	1
BP	GO:1902260	negative regulation of delayed rectifier potassium channel activity	1/539	13/18903	0.313528	0.909616	0.86185	KCNE4	1
BP	GO:1903961	positive regulation of anion transmembrane transport	1/539	13/18903	0.313528	0.909616	0.86185	ACE2	1
BP	GO:1904478	regulation of intestinal absorption	1/539	13/18903	0.313528	0.909616	0.86185	CYP8B1	1
BP	GO:1905939	regulation of gonad development	1/539	13/18903	0.313528	0.909616	0.86185	DMRT1	1
BP	GO:0070830	bicellular tight junction assembly	3/539	69/18903	0.31434	0.911227	0.863375	CLDN20/CLDN16/CLDN25	3
BP	GO:0007210	serotonin receptor signaling pathway	2/539	40/18903	0.316559	0.912451	0.864535	HRH3/HTR3A	2
BP	GO:0007212	dopamine receptor signaling pathway	2/539	40/18903	0.316559	0.912451	0.864535	ALK/SLC1A1	2
BP	GO:0010863	positive regulation of phospholipase C activity	2/539	40/18903	0.316559	0.912451	0.864535	EGFR/GPR55	2
BP	GO:1901186	positive regulation of ERBB signaling pathway	2/539	40/18903	0.316559	0.912451	0.864535	EPGN/AREG	2
BP	GO:1901998	toxin transport	2/539	40/18903	0.316559	0.912451	0.864535	MEP1B/ANTXRL	2
BP	GO:1902692	regulation of neuroblast proliferation	2/539	40/18903	0.316559	0.912451	0.864535	FOXG1/NR2E1	2
BP	GO:1903115	regulation of actin filament-based movement	2/539	40/18903	0.316559	0.912451	0.864535	TNNC1/HCN4	2
BP	GO:0009749	response to glucose	7/539	194/18903	0.317456	0.914293	0.866281	ZBTB20/OPRK1/CPB2/ADCY8/GHRHR/PCSK1/LIN28A	7
BP	GO:0010769	regulation of cell morphogenesis involved in differentiation	4/539	100/18903	0.318911	0.917739	0.869546	ITPKA/FGG/MYOC/FGB	4
BP	GO:0061512	protein localization to cilium	3/539	70/18903	0.322184	0.919887	0.871581	ZMYND10/DNAH11/ROPN1	3
BP	GO:0015908	fatty acid transport	4/539	101/18903	0.325388	0.919887	0.871581	FABP7/PLA2G2C/CRABP1/CYP4F2	4
BP	GO:0034331	cell junction maintenance	2/539	41/18903	0.327096	0.919887	0.871581	INAVA/CD177	2
BP	GO:0042119	neutrophil activation	2/539	41/18903	0.327096	0.919887	0.871581	CXCL6/CD177	2
BP	GO:0120178	steroid hormone biosynthetic process	2/539	41/18903	0.327096	0.919887	0.871581	AKR1B15/HSD3B2	2
BP	GO:0032409	regulation of transporter activity	11/539	326/18903	0.327524	0.919887	0.871581	ACE2/KCNE4/PDZK1/GAL/KCNK3/CRHR1/KCNS1/HCN4/PIRT/KCNG1/KCNC2	11
BP	GO:0003208	cardiac ventricle morphogenesis	3/539	71/18903	0.330028	0.919887	0.871581	SOX11/TNNC1/POU4F1	3
BP	GO:0070527	platelet aggregation	3/539	71/18903	0.330028	0.919887	0.871581	ABAT/FGG/FGB	3
BP	GO:0001823	mesonephros development	4/539	102/18903	0.331873	0.919887	0.871581	CITED1/SOX8/SIM1/FOXJ1	4
BP	GO:0035249	synaptic transmission, glutamatergic	4/539	102/18903	0.331873	0.919887	0.871581	GRIN2B/CNR1/NRXN1/GRIA2	4
BP	GO:0001976	nervous system process involved in regulation of systemic arterial blood pressure	1/539	14/18903	0.333116	0.919887	0.871581	ACE2	1
BP	GO:0002467	germinal center formation	1/539	14/18903	0.333116	0.919887	0.871581	FOXJ1	1
BP	GO:0002756	MyD88-independent toll-like receptor signaling pathway	1/539	14/18903	0.333116	0.919887	0.871581	TNIP3	1
BP	GO:0003207	cardiac chamber formation	1/539	14/18903	0.333116	0.919887	0.871581	SOX11	1
BP	GO:0006047	UDP-N-acetylglucosamine metabolic process	1/539	14/18903	0.333116	0.919887	0.871581	B4GALNT2	1
BP	GO:0006617	SRP-dependent cotranslational protein targeting to membrane, signal sequence recognition	1/539	14/18903	0.333116	0.919887	0.871581	RN7SL3	1
BP	GO:0007638	mechanosensory behavior	1/539	14/18903	0.333116	0.919887	0.871581	NRXN1	1
BP	GO:0009158	ribonucleoside monophosphate catabolic process	1/539	14/18903	0.333116	0.919887	0.871581	XDH	1
BP	GO:0009159	deoxyribonucleoside monophosphate catabolic process	1/539	14/18903	0.333116	0.919887	0.871581	XDH	1
BP	GO:0009313	oligosaccharide catabolic process	1/539	14/18903	0.333116	0.919887	0.871581	LCT	1
BP	GO:0009812	flavonoid metabolic process	1/539	14/18903	0.333116	0.919887	0.871581	LCT	1
BP	GO:0010587	miRNA catabolic process	1/539	14/18903	0.333116	0.919887	0.871581	LIN28A	1
BP	GO:0014061	regulation of norepinephrine secretion	1/539	14/18903	0.333116	0.919887	0.871581	HRH3	1
BP	GO:0014733	regulation of skeletal muscle adaptation	1/539	14/18903	0.333116	0.919887	0.871581	TNNC1	1
BP	GO:0014744	positive regulation of muscle adaptation	1/539	14/18903	0.333116	0.919887	0.871581	MYOG	1
BP	GO:0014841	skeletal muscle satellite cell proliferation	1/539	14/18903	0.333116	0.919887	0.871581	MYOG	1
BP	GO:0021819	layer formation in cerebral cortex	1/539	14/18903	0.333116	0.919887	0.871581	NR2E1	1
BP	GO:0030007	cellular potassium ion homeostasis	1/539	14/18903	0.333116	0.919887	0.871581	ATP12A	1
BP	GO:0031665	negative regulation of lipopolysaccharide-mediated signaling pathway	1/539	14/18903	0.333116	0.919887	0.871581	ACOD1	1
BP	GO:0033004	negative regulation of mast cell activation	1/539	14/18903	0.333116	0.919887	0.871581	CNR1	1
BP	GO:0035845	photoreceptor cell outer segment organization	1/539	14/18903	0.333116	0.919887	0.871581	CNGB1	1
BP	GO:0042136	neurotransmitter biosynthetic process	1/539	14/18903	0.333116	0.919887	0.871581	GAD1	1
BP	GO:0043584	nose development	1/539	14/18903	0.333116	0.919887	0.871581	RDH10	1
BP	GO:0043650	dicarboxylic acid biosynthetic process	1/539	14/18903	0.333116	0.919887	0.871581	ACMSD	1
BP	GO:0046131	pyrimidine ribonucleoside metabolic process	1/539	14/18903	0.333116	0.919887	0.871581	AICDA	1
BP	GO:0046133	pyrimidine ribonucleoside catabolic process	1/539	14/18903	0.333116	0.919887	0.871581	AICDA	1
BP	GO:0048243	norepinephrine secretion	1/539	14/18903	0.333116	0.919887	0.871581	HRH3	1
BP	GO:0048681	negative regulation of axon regeneration	1/539	14/18903	0.333116	0.919887	0.871581	KLK8	1
BP	GO:0050966	detection of mechanical stimulus involved in sensory perception of pain	1/539	14/18903	0.333116	0.919887	0.871581	PHF24	1
BP	GO:0070278	extracellular matrix constituent secretion	1/539	14/18903	0.333116	0.919887	0.871581	CPB2	1
BP	GO:0070942	neutrophil mediated cytotoxicity	1/539	14/18903	0.333116	0.919887	0.871581	CXCL6	1
BP	GO:0072531	pyrimidine-containing compound transmembrane transport	1/539	14/18903	0.333116	0.919887	0.871581	AQP9	1
BP	GO:0072672	neutrophil extravasation	1/539	14/18903	0.333116	0.919887	0.871581	CD177	1
BP	GO:0086070	SA node cell to atrial cardiac muscle cell communication	1/539	14/18903	0.333116	0.919887	0.871581	HCN4	1
BP	GO:0090128	regulation of synapse maturation	1/539	14/18903	0.333116	0.919887	0.871581	NRXN1	1
BP	GO:0099171	presynaptic modulation of chemical synaptic transmission	1/539	14/18903	0.333116	0.919887	0.871581	CNR1	1
BP	GO:1901077	regulation of relaxation of muscle	1/539	14/18903	0.333116	0.919887	0.871581	CHGA	1
BP	GO:1901160	primary amino compound metabolic process	1/539	14/18903	0.333116	0.919887	0.871581	DDC	1
BP	GO:1904321	response to forskolin	1/539	14/18903	0.333116	0.919887	0.871581	ADCY8	1
BP	GO:1904322	cellular response to forskolin	1/539	14/18903	0.333116	0.919887	0.871581	ADCY8	1
BP	GO:1905208	negative regulation of cardiocyte differentiation	1/539	14/18903	0.333116	0.919887	0.871581	EGFR	1
BP	GO:2001140	positive regulation of phospholipid transport	1/539	14/18903	0.333116	0.919887	0.871581	ATP8A2	1
BP	GO:0050920	regulation of chemotaxis	8/539	230/18903	0.334387	0.922678	0.874226	SEMA3B/LBP/FPR2/CXCL10/PADI2/CXCL17/CCL7/S100A7	8
BP	GO:0006022	aminoglycan metabolic process	5/539	134/18903	0.335547	0.922954	0.874487	CHI3L1/PGLYRP2/CHI3L2/B3GAT1/PGLYRP4	5
BP	GO:0003351	epithelial cilium movement involved in extracellular fluid movement	2/539	42/18903	0.337589	0.922954	0.874487	DNAAF1/DNAH11	2
BP	GO:0007099	centriole replication	2/539	42/18903	0.337589	0.922954	0.874487	DEUP1/C10orf90	2
BP	GO:0014002	astrocyte development	2/539	42/18903	0.337589	0.922954	0.874487	S100A8/S100A9	2
BP	GO:0014904	myotube cell development	2/539	42/18903	0.337589	0.922954	0.874487	MYOG/DNER	2
BP	GO:0050999	regulation of nitric-oxide synthase activity	2/539	42/18903	0.337589	0.922954	0.874487	EGFR/CNR1	2
BP	GO:0086091	regulation of heart rate by cardiac conduction	2/539	42/18903	0.337589	0.922954	0.874487	KCNE4/HCN4	2
BP	GO:1900274	regulation of phospholipase C activity	2/539	42/18903	0.337589	0.922954	0.874487	EGFR/GPR55	2
BP	GO:0035914	skeletal muscle cell differentiation	3/539	72/18903	0.337871	0.922954	0.874487	SOX11/SOX8/MYOG	3
BP	GO:1903317	regulation of protein maturation	3/539	72/18903	0.337871	0.922954	0.874487	NLRP7/RFX4/CPB2	3
BP	GO:0048477	oogenesis	4/539	103/18903	0.338364	0.922954	0.874487	NANOS1/HORMAD1/DMRT1/TDRD1	4
BP	GO:0050773	regulation of dendrite development	4/539	103/18903	0.338364	0.922954	0.874487	ITPKA/ALK/DPYSL5/NR2E1	4
BP	GO:0009746	response to hexose	7/539	199/18903	0.340466	0.922954	0.874487	ZBTB20/OPRK1/CPB2/ADCY8/GHRHR/PCSK1/LIN28A	7
BP	GO:0042476	odontogenesis	5/539	135/18903	0.341198	0.922954	0.874487	MMP20/ODAM/RSPO2/KLK5/AMTN	5
BP	GO:0050805	negative regulation of synaptic transmission	3/539	73/18903	0.345708	0.922954	0.874487	BCHE/SLC6A4/ADCY8	3
BP	GO:0072678	T cell migration	3/539	73/18903	0.345708	0.922954	0.874487	CXCL10/CCL20/S100A7	3
BP	GO:0007595	lactation	2/539	43/18903	0.348032	0.922954	0.874487	XDH/GHRHR	2
BP	GO:0014003	oligodendrocyte development	2/539	43/18903	0.348032	0.922954	0.874487	SOX11/OLIG1	2
BP	GO:0042554	superoxide anion generation	2/539	43/18903	0.348032	0.922954	0.874487	FPR2/CD177	2
BP	GO:0048880	sensory system development	13/539	398/18903	0.348075	0.922954	0.874487	CYP1B1/ATP2B2/EGFR/SOX11/RDH10/SOX8/GPM6A/ATP8A2/MAB21L2/SLC1A1/DCX/NR2E1/POU4F1	13
BP	GO:0032479	regulation of type I interferon production	4/539	105/18903	0.351359	0.922954	0.874487	ZBTB20/ACOD1/MMP12/TRIM15	4
BP	GO:0032606	type I interferon production	4/539	105/18903	0.351359	0.922954	0.874487	ZBTB20/ACOD1/MMP12/TRIM15	4
BP	GO:0032760	positive regulation of tumor necrosis factor production	4/539	105/18903	0.351359	0.922954	0.874487	ZBTB20/LBP/ORM2/ORM1	4
BP	GO:0071868	cellular response to monoamine stimulus	4/539	105/18903	0.351359	0.922954	0.874487	ALK/SLC1A1/HRH3/HTR3A	4
BP	GO:0071870	cellular response to catecholamine stimulus	4/539	105/18903	0.351359	0.922954	0.874487	ALK/SLC1A1/HRH3/HTR3A	4
BP	GO:1901655	cellular response to ketone	4/539	105/18903	0.351359	0.922954	0.874487	CYP1B1/ACOD1/UCP1/ADCY8	4
BP	GO:0007568	aging	6/539	169/18903	0.351649	0.922954	0.874487	ABAT/DDC/FOXG1/CNR1/ATP8A2/KRT16	6
BP	GO:0001977	renal system process involved in regulation of blood volume	1/539	15/18903	0.352146	0.922954	0.874487	CYP4F2	1
BP	GO:0002679	respiratory burst involved in defense response	1/539	15/18903	0.352146	0.922954	0.874487	LBP	1
BP	GO:0002864	regulation of acute inflammatory response to antigenic stimulus	1/539	15/18903	0.352146	0.922954	0.874487	CNR1	1
BP	GO:0007567	parturition	1/539	15/18903	0.352146	0.922954	0.874487	CRHR1	1
BP	GO:0010832	negative regulation of myotube differentiation	1/539	15/18903	0.352146	0.922954	0.874487	TRIM72	1
BP	GO:0010838	positive regulation of keratinocyte proliferation	1/539	15/18903	0.352146	0.922954	0.874487	AREG	1
BP	GO:0014857	regulation of skeletal muscle cell proliferation	1/539	15/18903	0.352146	0.922954	0.874487	MYOG	1
BP	GO:0016446	somatic hypermutation of immunoglobulin genes	1/539	15/18903	0.352146	0.922954	0.874487	AICDA	1
BP	GO:0021534	cell proliferation in hindbrain	1/539	15/18903	0.352146	0.922954	0.874487	SLC6A4	1
BP	GO:0021554	optic nerve development	1/539	15/18903	0.352146	0.922954	0.874487	KCNA2	1
BP	GO:0021924	cell proliferation in external granule layer	1/539	15/18903	0.352146	0.922954	0.874487	SLC6A4	1
BP	GO:0021930	cerebellar granule cell precursor proliferation	1/539	15/18903	0.352146	0.922954	0.874487	SLC6A4	1
BP	GO:0032352	positive regulation of hormone metabolic process	1/539	15/18903	0.352146	0.922954	0.874487	RDH10	1
BP	GO:0032905	transforming growth factor beta1 production	1/539	15/18903	0.352146	0.922954	0.874487	SERPINB7	1
BP	GO:0034310	primary alcohol catabolic process	1/539	15/18903	0.352146	0.922954	0.874487	SULT1E1	1
BP	GO:0035641	locomotory exploration behavior	1/539	15/18903	0.352146	0.922954	0.874487	GAD1	1
BP	GO:0042182	ketone catabolic process	1/539	15/18903	0.352146	0.922954	0.874487	CYP4F2	1
BP	GO:0046322	negative regulation of fatty acid oxidation	1/539	15/18903	0.352146	0.922954	0.874487	CNR1	1
BP	GO:0046479	glycosphingolipid catabolic process	1/539	15/18903	0.352146	0.922954	0.874487	LCT	1
BP	GO:0046655	folic acid metabolic process	1/539	15/18903	0.352146	0.922954	0.874487	FOLR1	1
BP	GO:0048484	enteric nervous system development	1/539	15/18903	0.352146	0.922954	0.874487	SOX8	1
BP	GO:0048712	negative regulation of astrocyte differentiation	1/539	15/18903	0.352146	0.922954	0.874487	NR2E1	1
BP	GO:0048820	hair follicle maturation	1/539	15/18903	0.352146	0.922954	0.874487	GAL	1
BP	GO:0050910	detection of mechanical stimulus involved in sensory perception of sound	1/539	15/18903	0.352146	0.922954	0.874487	TMC1	1
BP	GO:0060347	heart trabecula formation	1/539	15/18903	0.352146	0.922954	0.874487	ADGRG6	1
BP	GO:0060572	morphogenesis of an epithelial bud	1/539	15/18903	0.352146	0.922954	0.874487	RDH10	1
BP	GO:0061307	cardiac neural crest cell differentiation involved in heart development	1/539	15/18903	0.352146	0.922954	0.874487	FOLR1	1
BP	GO:0061308	cardiac neural crest cell development involved in heart development	1/539	15/18903	0.352146	0.922954	0.874487	FOLR1	1
BP	GO:0061744	motor behavior	1/539	15/18903	0.352146	0.922954	0.874487	SLC1A1	1
BP	GO:0070234	positive regulation of T cell apoptotic process	1/539	15/18903	0.352146	0.922954	0.874487	IDO1	1
BP	GO:0070571	negative regulation of neuron projection regeneration	1/539	15/18903	0.352146	0.922954	0.874487	KLK8	1
BP	GO:0090280	positive regulation of calcium ion import	1/539	15/18903	0.352146	0.922954	0.874487	TRPV3	1
BP	GO:0097396	response to interleukin-17	1/539	15/18903	0.352146	0.922954	0.874487	CXCL10	1
BP	GO:0097398	cellular response to interleukin-17	1/539	15/18903	0.352146	0.922954	0.874487	CXCL10	1
BP	GO:0097531	mast cell migration	1/539	15/18903	0.352146	0.922954	0.874487	CHGA	1
BP	GO:1900153	positive regulation of nuclear-transcribed mRNA catabolic process, deadenylation-dependent decay	1/539	15/18903	0.352146	0.922954	0.874487	NANOS1	1
BP	GO:1902563	regulation of neutrophil activation	1/539	15/18903	0.352146	0.922954	0.874487	CD177	1
BP	GO:1904251	regulation of bile acid metabolic process	1/539	15/18903	0.352146	0.922954	0.874487	MALRD1	1
BP	GO:2000345	regulation of hepatocyte proliferation	1/539	15/18903	0.352146	0.922954	0.874487	CPB2	1
BP	GO:2000402	negative regulation of lymphocyte migration	1/539	15/18903	0.352146	0.922954	0.874487	PADI2	1
BP	GO:2001138	regulation of phospholipid transport	1/539	15/18903	0.352146	0.922954	0.874487	ATP8A2	1
BP	GO:0006801	superoxide metabolic process	3/539	74/18903	0.353536	0.92427	0.875734	FPR2/SLC1A1/CD177	3
BP	GO:0042058	regulation of epidermal growth factor receptor signaling pathway	3/539	74/18903	0.353536	0.92427	0.875734	EGFR/EPGN/AREG	3
BP	GO:0070988	demethylation	3/539	74/18903	0.353536	0.92427	0.875734	STPG4/A1CF/AICDA	3
BP	GO:0050867	positive regulation of cell activation	15/539	467/18903	0.355485	0.92427	0.875734	LBP/IL2RA/CLEC4D/IGHV1-18/IGHV3-23/IGHV2-26/IGHV3-21/IGHM/IGHV3-48/IGHV1-58/IGHV3-15/IGHV3-11/IGHV4-61/IGHV2-5/CD177	15
BP	GO:1901890	positive regulation of cell junction assembly	4/539	106/18903	0.357859	0.92427	0.875734	ACE2/SLITRK2/NRXN1/MYOC	4
BP	GO:0001709	cell fate determination	2/539	44/18903	0.358419	0.92427	0.875734	FOXG1/TRIM15	2
BP	GO:0021762	substantia nigra development	2/539	44/18903	0.358419	0.92427	0.875734	PADI2/INA	2
BP	GO:0044058	regulation of digestive system process	2/539	44/18903	0.358419	0.92427	0.875734	OPRK1/CYP8B1	2
BP	GO:0045840	positive regulation of mitotic nuclear division	2/539	44/18903	0.358419	0.92427	0.875734	EPGN/DMRT1	2
BP	GO:0060119	inner ear receptor cell development	2/539	44/18903	0.358419	0.92427	0.875734	TMC1/GABRA5	2
BP	GO:0061001	regulation of dendritic spine morphogenesis	2/539	44/18903	0.358419	0.92427	0.875734	ITPKA/KIF1A	2
BP	GO:0048511	rhythmic process	10/539	302/18903	0.360316	0.92427	0.875734	SIAH2/CYP1B1/DDC/OPRK1/ADRB1/KCNA2/SLC6A4/PROK2/GHRH/GHRHR	10
BP	GO:0045661	regulation of myoblast differentiation	3/539	75/18903	0.361353	0.92427	0.875734	CXCL10/SOX8/MYOG	3
BP	GO:0120192	tight junction assembly	3/539	75/18903	0.361353	0.92427	0.875734	CLDN20/CLDN16/CLDN25	3
BP	GO:0030111	regulation of Wnt signaling pathway	11/539	336/18903	0.363382	0.92427	0.875734	SIAH2/CITED1/APCDD1L/SPEF1/EGFR/BARX1/RSPO2/SCEL/FOLR1/CCNYL2/AMER2	11
BP	GO:0051604	protein maturation	11/539	336/18903	0.363382	0.92427	0.875734	ACE2/BCHE/NLRP7/RFX4/FGG/PRSS3/KLK6/CPB2/PCSK1/PCSK2/FGB	11
BP	GO:1901888	regulation of cell junction assembly	7/539	204/18903	0.36368	0.92427	0.875734	ACE2/LHFPL4/SLITRK2/MUSK/NRXN1/EPHA7/MYOC	7
BP	GO:0002027	regulation of heart rate	4/539	107/18903	0.364357	0.92427	0.875734	KCNE4/ADRB1/SLC1A1/HCN4	4
BP	GO:0002444	myeloid leukocyte mediated immunity	4/539	107/18903	0.364357	0.92427	0.875734	CHGA/CXCL6/CD177/CPLX2	4
BP	GO:0014013	regulation of gliogenesis	4/539	107/18903	0.364357	0.92427	0.875734	SOX11/SOX8/NR2E1/LIN28A	4
BP	GO:0007204	positive regulation of cytosolic calcium ion concentration	7/539	205/18903	0.36834	0.92427	0.875734	FPR2/CNR1/GPR55/ADCYAP1/PROK2/ADCY8/CCKBR	7
BP	GO:1901654	response to ketone	7/539	205/18903	0.36834	0.92427	0.875734	CYP1B1/DSG1/ACOD1/UCP1/HSD3B2/ADCY8/CSN1S1	7
BP	GO:0003254	regulation of membrane depolarization	2/539	45/18903	0.368744	0.92427	0.875734	HCN4/MYOC	2
BP	GO:0006775	fat-soluble vitamin metabolic process	2/539	45/18903	0.368744	0.92427	0.875734	CRABP1/CYP4F2	2
BP	GO:0006858	extracellular transport	2/539	45/18903	0.368744	0.92427	0.875734	DNAAF1/DNAH11	2
BP	GO:0010799	regulation of peptidyl-threonine phosphorylation	2/539	45/18903	0.368744	0.92427	0.875734	CHI3L1/TTC36	2
BP	GO:0042551	neuron maturation	2/539	45/18903	0.368744	0.92427	0.875734	SRRM4/MYOC	2
BP	GO:0046427	positive regulation of receptor signaling pathway via JAK-STAT	2/539	45/18903	0.368744	0.92427	0.875734	CYP1B1/IL26	2
BP	GO:0046636	negative regulation of alpha-beta T cell activation	2/539	45/18903	0.368744	0.92427	0.875734	LGALS9C/LGALS9B	2
BP	GO:0060964	regulation of miRNA-mediated gene silencing	2/539	45/18903	0.368744	0.92427	0.875734	EGFR/LIN28A	2
BP	GO:0062208	positive regulation of pattern recognition receptor signaling pathway	2/539	45/18903	0.368744	0.92427	0.875734	LBP/TRIM15	2
BP	GO:1900744	regulation of p38MAPK cascade	2/539	45/18903	0.368744	0.92427	0.875734	OPRK1/XDH	2
BP	GO:0007160	cell-matrix adhesion	8/539	238/18903	0.368777	0.92427	0.875734	MSLN/PLET1/ONECUT2/ANGPTL3/FGG/MMP12/MYOC/FGB	8
BP	GO:0048813	dendrite morphogenesis	5/539	140/18903	0.369528	0.92427	0.875734	ITPKA/IGF2BP1/DPYSL5/KIF1A/NR2E1	5
BP	GO:0060048	cardiac muscle contraction	5/539	140/18903	0.369528	0.92427	0.875734	CHGA/ACE2/TNNC1/KCNE4/HCN4	5
BP	GO:0002566	somatic diversification of immune receptors via somatic mutation	1/539	16/18903	0.370633	0.92427	0.875734	AICDA	1
BP	GO:0006004	fucose metabolic process	1/539	16/18903	0.370633	0.92427	0.875734	FUT6	1
BP	GO:0006750	glutathione biosynthetic process	1/539	16/18903	0.370633	0.92427	0.875734	SLC1A1	1
BP	GO:0007028	cytoplasm organization	1/539	16/18903	0.370633	0.92427	0.875734	TDRD1	1
BP	GO:0007158	neuron cell-cell adhesion	1/539	16/18903	0.370633	0.92427	0.875734	NRXN1	1
BP	GO:0010820	positive regulation of T cell chemotaxis	1/539	16/18903	0.370633	0.92427	0.875734	S100A7	1
BP	GO:0021535	cell migration in hindbrain	1/539	16/18903	0.370633	0.92427	0.875734	POU4F1	1
BP	GO:0021542	dentate gyrus development	1/539	16/18903	0.370633	0.92427	0.875734	NR2E1	1
BP	GO:0031054	pre-miRNA processing	1/539	16/18903	0.370633	0.92427	0.875734	LIN28A	1
BP	GO:0036376	sodium ion export across plasma membrane	1/539	16/18903	0.370633	0.92427	0.875734	ATP12A	1
BP	GO:0043249	erythrocyte maturation	1/539	16/18903	0.370633	0.92427	0.875734	RHEX	1
BP	GO:0044406	adhesion of symbiont to host	1/539	16/18903	0.370633	0.92427	0.875734	ACE2	1
BP	GO:0044790	suppression of viral release by host	1/539	16/18903	0.370633	0.92427	0.875734	TRIM15	1
BP	GO:0045144	meiotic sister chromatid segregation	1/539	16/18903	0.370633	0.92427	0.875734	HORMAD1	1
BP	GO:0045836	positive regulation of meiotic nuclear division	1/539	16/18903	0.370633	0.92427	0.875734	DMRT1	1
BP	GO:0045869	negative regulation of single stranded viral RNA replication via double stranded DNA intermediate	1/539	16/18903	0.370633	0.92427	0.875734	AICDA	1
BP	GO:0046135	pyrimidine nucleoside catabolic process	1/539	16/18903	0.370633	0.92427	0.875734	AICDA	1
BP	GO:0048172	regulation of short-term neuronal synaptic plasticity	1/539	16/18903	0.370633	0.92427	0.875734	SLC8A2	1
BP	GO:0048266	behavioral response to pain	1/539	16/18903	0.370633	0.92427	0.875734	PIRT	1
BP	GO:0048532	anatomical structure arrangement	1/539	16/18903	0.370633	0.92427	0.875734	KCNA2	1
BP	GO:0051177	meiotic sister chromatid cohesion	1/539	16/18903	0.370633	0.92427	0.875734	HORMAD1	1
BP	GO:0055091	phospholipid homeostasis	1/539	16/18903	0.370633	0.92427	0.875734	ANGPTL3	1
BP	GO:0060456	positive regulation of digestive system process	1/539	16/18903	0.370633	0.92427	0.875734	CYP8B1	1
BP	GO:0070431	nucleotide-binding oligomerization domain containing 2 signaling pathway	1/539	16/18903	0.370633	0.92427	0.875734	INAVA	1
BP	GO:0072044	collecting duct development	1/539	16/18903	0.370633	0.92427	0.875734	UMOD	1
BP	GO:0072176	nephric duct development	1/539	16/18903	0.370633	0.92427	0.875734	EPHA7	1
BP	GO:0072578	neurotransmitter-gated ion channel clustering	1/539	16/18903	0.370633	0.92427	0.875734	LHFPL4	1
BP	GO:0098877	neurotransmitter receptor transport to plasma membrane	1/539	16/18903	0.370633	0.92427	0.875734	SLC1A1	1
BP	GO:1900747	negative regulation of vascular endothelial growth factor signaling pathway	1/539	16/18903	0.370633	0.92427	0.875734	XDH	1
BP	GO:1905664	regulation of calcium ion import across plasma membrane	1/539	16/18903	0.370633	0.92427	0.875734	RAMP3	1
BP	GO:2000095	regulation of Wnt signaling pathway, planar cell polarity pathway	1/539	16/18903	0.370633	0.92427	0.875734	SPEF1	1
BP	GO:2000318	positive regulation of T-helper 17 type immune response	1/539	16/18903	0.370633	0.92427	0.875734	CLEC6A	1
BP	GO:2001212	regulation of vasculogenesis	1/539	16/18903	0.370633	0.92427	0.875734	XDH	1
BP	GO:0071867	response to monoamine	4/539	108/18903	0.370852	0.92427	0.875734	ALK/SLC1A1/HRH3/HTR3A	4
BP	GO:0071869	response to catecholamine	4/539	108/18903	0.370852	0.92427	0.875734	ALK/SLC1A1/HRH3/HTR3A	4
BP	GO:0071674	mononuclear cell migration	7/539	206/18903	0.373003	0.927073	0.87839	FPR2/CXCL10/PADI2/CCL20/CXCL17/CCL7/S100A7	7
BP	GO:0031667	response to nutrient levels	15/539	474/18903	0.376918	0.927073	0.87839	CYP1B1/CXCL10/ADRB1/KRT20/CLPSL2/BCHE/SLC38A3/PRKAG3/CNR1/CYP8B1/UCP1/SLC6A4/GHRH/FOLR1/PCSK1	15
BP	GO:0032720	negative regulation of tumor necrosis factor production	3/539	77/18903	0.37694	0.927073	0.87839	LBP/BPI/ORM1	3
BP	GO:0043297	apical junction assembly	3/539	77/18903	0.37694	0.927073	0.87839	CLDN20/CLDN16/CLDN25	3
BP	GO:1901616	organic hydroxy compound catabolic process	3/539	77/18903	0.37694	0.927073	0.87839	SULT1E1/CYP4F2/LCT	3
BP	GO:0021543	pallium development	6/539	174/18903	0.377105	0.927073	0.87839	EGFR/IGF2BP1/ALK/FOXG1/HSD3B2/NR2E1	6
BP	GO:1903557	positive regulation of tumor necrosis factor superfamily cytokine production	4/539	109/18903	0.377343	0.927073	0.87839	ZBTB20/LBP/ORM2/ORM1	4
BP	GO:0034284	response to monosaccharide	7/539	207/18903	0.377669	0.927073	0.87839	ZBTB20/OPRK1/CPB2/ADCY8/GHRHR/PCSK1/LIN28A	7
BP	GO:0010830	regulation of myotube differentiation	2/539	46/18903	0.379004	0.927073	0.87839	TRIM72/MYOG	2
BP	GO:0010837	regulation of keratinocyte proliferation	2/539	46/18903	0.379004	0.927073	0.87839	AREG/SLURP1	2
BP	GO:0031640	killing of cells of another organism	2/539	46/18903	0.379004	0.927073	0.87839	CHGA/PGLYRP4	2
BP	GO:0055010	ventricular cardiac muscle tissue morphogenesis	2/539	46/18903	0.379004	0.927073	0.87839	TNNC1/POU4F1	2
BP	GO:0098534	centriole assembly	2/539	46/18903	0.379004	0.927073	0.87839	DEUP1/C10orf90	2
BP	GO:1900271	regulation of long-term synaptic potentiation	2/539	46/18903	0.379004	0.927073	0.87839	CALB2/ADCY8	2
BP	GO:2000273	positive regulation of signaling receptor activity	2/539	46/18903	0.379004	0.927073	0.87839	EPGN/AREG	2
BP	GO:0048732	gland development	14/539	441/18903	0.379019	0.927073	0.87839	CYP1B1/DNAAF1/EGFR/XDH/ONECUT2/CRHR1/AREG/CPB2/GHRH/SERPINA10/GHRHR/PCSK1/CCKBR/NR0B1	14
BP	GO:0010720	positive regulation of cell development	10/539	307/18903	0.379406	0.927073	0.87839	CHODL/SOX11/ITPKA/SOX8/FOXG1/FGG/MYOG/MYOC/NR2E1/FGB	10
BP	GO:0006766	vitamin metabolic process	4/539	110/18903	0.383828	0.927073	0.87839	RDH10/CRABP1/CYP4F2/FOLR1	4
BP	GO:0045833	negative regulation of lipid metabolic process	4/539	110/18903	0.383828	0.927073	0.87839	MALRD1/ALK/CNR1/NR0B1	4
BP	GO:0051966	regulation of synaptic transmission, glutamatergic	3/539	78/18903	0.384705	0.927073	0.87839	GRIN2B/CNR1/NRXN1	3
BP	GO:0055117	regulation of cardiac muscle contraction	3/539	78/18903	0.384705	0.927073	0.87839	CHGA/ACE2/HCN4	3
BP	GO:0001894	tissue homeostasis	9/539	275/18903	0.38479	0.927073	0.87839	NANOS1/GPR55/INAVA/TFF1/KRT1/NXNL2/CNGB1/SLC1A1/NXNL1	9
BP	GO:0045055	regulated exocytosis	8/539	242/18903	0.386093	0.927073	0.87839	CHGA/ABCC4/CNR1/NLRP5/SYT9/EQTN/CD177/CPLX2	8
BP	GO:0055123	digestive system development	5/539	143/18903	0.386544	0.927073	0.87839	DNAAF1/EGFR/SOX11/BARX1/CCKBR	5
BP	GO:2001056	positive regulation of cysteine-type endopeptidase activity	5/539	143/18903	0.386544	0.927073	0.87839	S100A8/XDH/GRIN2B/S100A9/SLC1A1	5
BP	GO:0001991	regulation of systemic arterial blood pressure by circulatory renin-angiotensin	1/539	17/18903	0.388594	0.927073	0.87839	ACE2	1
BP	GO:0007135	meiosis II	1/539	17/18903	0.388594	0.927073	0.87839	HORMAD1	1
BP	GO:0009151	purine deoxyribonucleotide metabolic process	1/539	17/18903	0.388594	0.927073	0.87839	XDH	1
BP	GO:0009642	response to light intensity	1/539	17/18903	0.388594	0.927073	0.87839	KCNC2	1
BP	GO:0010224	response to UV-B	1/539	17/18903	0.388594	0.927073	0.87839	IVL	1
BP	GO:0010831	positive regulation of myotube differentiation	1/539	17/18903	0.388594	0.927073	0.87839	MYOG	1
BP	GO:0016114	terpenoid biosynthetic process	1/539	17/18903	0.388594	0.927073	0.87839	RDH10	1
BP	GO:0019377	glycolipid catabolic process	1/539	17/18903	0.388594	0.927073	0.87839	LCT	1
BP	GO:0021513	spinal cord dorsal/ventral patterning	1/539	17/18903	0.388594	0.927073	0.87839	RFX4	1
BP	GO:0032274	gonadotropin secretion	1/539	17/18903	0.388594	0.927073	0.87839	OPRK1	1
BP	GO:0034134	toll-like receptor 2 signaling pathway	1/539	17/18903	0.388594	0.927073	0.87839	ACOD1	1
BP	GO:0035627	ceramide transport	1/539	17/18903	0.388594	0.927073	0.87839	ABCA13	1
BP	GO:0036065	fucosylation	1/539	17/18903	0.388594	0.927073	0.87839	FUT6	1
BP	GO:0038065	collagen-activated signaling pathway	1/539	17/18903	0.388594	0.927073	0.87839	MUSK	1
BP	GO:0042481	regulation of odontogenesis	1/539	17/18903	0.388594	0.927073	0.87839	RSPO2	1
BP	GO:0045956	positive regulation of calcium ion-dependent exocytosis	1/539	17/18903	0.388594	0.927073	0.87839	SYT9	1
BP	GO:0048557	embryonic digestive tract morphogenesis	1/539	17/18903	0.388594	0.927073	0.87839	SOX11	1
BP	GO:0051412	response to corticosterone	1/539	17/18903	0.388594	0.927073	0.87839	HSD3B2	1
BP	GO:0055119	relaxation of cardiac muscle	1/539	17/18903	0.388594	0.927073	0.87839	CHGA	1
BP	GO:0060192	negative regulation of lipase activity	1/539	17/18903	0.388594	0.927073	0.87839	ANGPTL3	1
BP	GO:0060253	negative regulation of glial cell proliferation	1/539	17/18903	0.388594	0.927073	0.87839	SOX11	1
BP	GO:0061548	ganglion development	1/539	17/18903	0.388594	0.927073	0.87839	CYP1B1	1
BP	GO:0061983	meiosis II cell cycle process	1/539	17/18903	0.388594	0.927073	0.87839	HORMAD1	1
BP	GO:0070593	dendrite self-avoidance	1/539	17/18903	0.388594	0.927073	0.87839	MYPN	1
BP	GO:0071468	cellular response to acidic pH	1/539	17/18903	0.388594	0.927073	0.87839	SLC38A3	1
BP	GO:0071732	cellular response to nitric oxide	1/539	17/18903	0.388594	0.927073	0.87839	KCNC2	1
BP	GO:0072109	glomerular mesangium development	1/539	17/18903	0.388594	0.927073	0.87839	SERPINB7	1
BP	GO:0072189	ureter development	1/539	17/18903	0.388594	0.927073	0.87839	SOX8	1
BP	GO:0090136	epithelial cell-cell adhesion	1/539	17/18903	0.388594	0.927073	0.87839	CYP1B1	1
BP	GO:0090494	dopamine uptake	1/539	17/18903	0.388594	0.927073	0.87839	SLC6A2	1
BP	GO:0097107	postsynaptic density assembly	1/539	17/18903	0.388594	0.927073	0.87839	NRXN1	1
BP	GO:0098915	membrane repolarization during ventricular cardiac muscle cell action potential	1/539	17/18903	0.388594	0.927073	0.87839	KCNE4	1
BP	GO:1900006	positive regulation of dendrite development	1/539	17/18903	0.388594	0.927073	0.87839	ALK	1
BP	GO:1903236	regulation of leukocyte tethering or rolling	1/539	17/18903	0.388594	0.927073	0.87839	CHST4	1
BP	GO:1904355	positive regulation of telomere capping	1/539	17/18903	0.388594	0.927073	0.87839	PKIB	1
BP	GO:0006110	regulation of glycolytic process	2/539	47/18903	0.389193	0.927073	0.87839	ZBTB20/GAPDHS	2
BP	GO:0036230	granulocyte activation	2/539	47/18903	0.389193	0.927073	0.87839	CXCL6/CD177	2
BP	GO:0050919	negative chemotaxis	2/539	47/18903	0.389193	0.927073	0.87839	SEMA3B/EPHA7	2
BP	GO:0051180	vitamin transport	2/539	47/18903	0.389193	0.927073	0.87839	TCN1/FOLR1	2
BP	GO:0061383	trabecula morphogenesis	2/539	47/18903	0.389193	0.927073	0.87839	ADGRG6/CHAD	2
BP	GO:1900368	regulation of post-transcriptional gene silencing by RNA	2/539	47/18903	0.389193	0.927073	0.87839	EGFR/LIN28A	2
BP	GO:0021761	limbic system development	4/539	111/18903	0.390305	0.928771	0.879999	ALK/HSD3B2/NR2E1/NR0B1	4
BP	GO:0046395	carboxylic acid catabolic process	8/539	243/18903	0.390429	0.928771	0.879999	GLYATL2/GAD1/ABAT/IDO1/ACMSD/CNR1/CRABP1/CYP4F2	8
BP	GO:0002437	inflammatory response to antigenic stimulus	3/539	79/18903	0.392447	0.930599	0.88173	IL2RA/CNR1/IL36RN	3
BP	GO:0043299	leukocyte degranulation	3/539	79/18903	0.392447	0.930599	0.88173	CHGA/CD177/CPLX2	3
BP	GO:1903556	negative regulation of tumor necrosis factor superfamily cytokine production	3/539	79/18903	0.392447	0.930599	0.88173	LBP/BPI/ORM1	3
BP	GO:2000514	regulation of CD4-positive, alpha-beta T cell activation	3/539	79/18903	0.392447	0.930599	0.88173	IL2RA/LGALS9C/LGALS9B	3
BP	GO:0071824	protein-DNA complex subunit organization	9/539	277/18903	0.392915	0.930599	0.88173	H4C3/H2BC3/TSPYL6/H4C1/H2BC14/H3C1/H4C2/H2BC10/H1-5	9
BP	GO:0070588	calcium ion transmembrane transport	11/539	345/18903	0.396085	0.930599	0.88173	TRPM8/ATP2B2/TMC1/RAMP3/CXCL10/GRIN2B/TRPV3/GPM6A/ATP2B3/CRHR1/SLC8A2	11
BP	GO:0009612	response to mechanical stimulus	7/539	211/18903	0.396354	0.930599	0.88173	TMC1/CHI3L1/PHF24/CXCL10/NRXN1/ATP8A2/SCEL	7
BP	GO:0060541	respiratory system development	7/539	211/18903	0.396354	0.930599	0.88173	DNAAF1/CHI3L1/SOX11/RDH10/RSPO2/MMP12/FOXJ1	7
BP	GO:0045089	positive regulation of innate immune response	5/539	145/18903	0.397875	0.930599	0.88173	LBP/FPR2/GBP5/CLEC6A/MMP12	5
BP	GO:0050673	epithelial cell proliferation	15/539	481/18903	0.398523	0.930599	0.88173	EGFR/SOX11/ODAM/EPGN/XDH/KRT2/FABP7/MMP12/AREG/CPB2/PROK2/KLK8/IL26/DLX6/SLURP1	15
BP	GO:0032924	activin receptor signaling pathway	2/539	48/18903	0.399307	0.930599	0.88173	IGSF1/DMRT1	2
BP	GO:0035305	negative regulation of dephosphorylation	2/539	48/18903	0.399307	0.930599	0.88173	PPP4R4/PPP1R1B	2
BP	GO:0045981	positive regulation of nucleotide metabolic process	2/539	48/18903	0.399307	0.930599	0.88173	ZBTB20/GAPDHS	2
BP	GO:0060147	regulation of post-transcriptional gene silencing	2/539	48/18903	0.399307	0.930599	0.88173	EGFR/LIN28A	2
BP	GO:1900544	positive regulation of purine nucleotide metabolic process	2/539	48/18903	0.399307	0.930599	0.88173	ZBTB20/GAPDHS	2
BP	GO:0071230	cellular response to amino acid stimulus	3/539	80/18903	0.400165	0.930599	0.88173	EGFR/MIR421/GLRA2	3
BP	GO:1901184	regulation of ERBB signaling pathway	3/539	80/18903	0.400165	0.930599	0.88173	EGFR/EPGN/AREG	3
BP	GO:0050804	modulation of chemical synaptic transmission	14/539	448/18903	0.40144	0.930599	0.88173	PHF24/ITPKA/MIR421/CALB2/BCHE/GRIN2B/CNR1/NRXN1/SLC1A1/SLC6A4/SLC8A2/ADCY8/CPLX2/NR2E1	14
BP	GO:0009063	cellular amino acid catabolic process	4/539	113/18903	0.403228	0.930599	0.88173	GAD1/ABAT/IDO1/ACMSD	4
BP	GO:0060294	cilium movement involved in cell motility	5/539	146/18903	0.403534	0.930599	0.88173	DEFB1/CELF3/DNAH11/GAPDHS/ROPN1	5
BP	GO:0099177	regulation of trans-synaptic signaling	14/539	449/18903	0.404652	0.930599	0.88173	PHF24/ITPKA/MIR421/CALB2/BCHE/GRIN2B/CNR1/NRXN1/SLC1A1/SLC6A4/SLC8A2/ADCY8/CPLX2/NR2E1	14
BP	GO:0002064	epithelial cell development	7/539	213/18903	0.405699	0.930599	0.88173	ROS1/SOX8/ONECUT2/KRT2/SLC9A4/DMRT1/FOXJ1	7
BP	GO:0017157	regulation of exocytosis	7/539	213/18903	0.405699	0.930599	0.88173	STXBP5L/CNR1/FGG/SYT9/CD177/CPLX2/FGB	7
BP	GO:0001710	mesodermal cell fate commitment	1/539	18/18903	0.406043	0.930599	0.88173	TRIM15	1
BP	GO:0001956	positive regulation of neurotransmitter secretion	1/539	18/18903	0.406043	0.930599	0.88173	CNR1	1
BP	GO:0002830	positive regulation of type 2 immune response	1/539	18/18903	0.406043	0.930599	0.88173	IDO1	1
BP	GO:0003159	morphogenesis of an endothelium	1/539	18/18903	0.406043	0.930599	0.88173	CXCL10	1
BP	GO:0006044	N-acetylglucosamine metabolic process	1/539	18/18903	0.406043	0.930599	0.88173	CHST4	1
BP	GO:0006957	complement activation, alternative pathway	1/539	18/18903	0.406043	0.930599	0.88173	C9	1
BP	GO:0007250	activation of NF-kappaB-inducing kinase activity	1/539	18/18903	0.406043	0.930599	0.88173	CHI3L1	1
BP	GO:0009125	nucleoside monophosphate catabolic process	1/539	18/18903	0.406043	0.930599	0.88173	XDH	1
BP	GO:0010755	regulation of plasminogen activation	1/539	18/18903	0.406043	0.930599	0.88173	CPB2	1
BP	GO:0010958	regulation of amino acid import across plasma membrane	1/539	18/18903	0.406043	0.930599	0.88173	ACE2	1
BP	GO:0015802	basic amino acid transport	1/539	18/18903	0.406043	0.930599	0.88173	SLC38A3	1
BP	GO:0016264	gap junction assembly	1/539	18/18903	0.406043	0.930599	0.88173	ACE2	1
BP	GO:0019184	nonribosomal peptide biosynthetic process	1/539	18/18903	0.406043	0.930599	0.88173	SLC1A1	1
BP	GO:0032310	prostaglandin secretion	1/539	18/18903	0.406043	0.930599	0.88173	ABCC4	1
BP	GO:0032354	response to follicle-stimulating hormone	1/539	18/18903	0.406043	0.930599	0.88173	CYP1B1	1
BP	GO:0032769	negative regulation of monooxygenase activity	1/539	18/18903	0.406043	0.930599	0.88173	CNR1	1
BP	GO:0043649	dicarboxylic acid catabolic process	1/539	18/18903	0.406043	0.930599	0.88173	GAD1	1
BP	GO:0044320	cellular response to leptin stimulus	1/539	18/18903	0.406043	0.930599	0.88173	FGB	1
BP	GO:0046040	IMP metabolic process	1/539	18/18903	0.406043	0.930599	0.88173	XDH	1
BP	GO:0051900	regulation of mitochondrial depolarization	1/539	18/18903	0.406043	0.930599	0.88173	MYOC	1
BP	GO:0051917	regulation of fibrinolysis	1/539	18/18903	0.406043	0.930599	0.88173	CPB2	1
BP	GO:0060263	regulation of respiratory burst	1/539	18/18903	0.406043	0.930599	0.88173	LBP	1
BP	GO:0061154	endothelial tube morphogenesis	1/539	18/18903	0.406043	0.930599	0.88173	CXCL10	1
BP	GO:0070230	positive regulation of lymphocyte apoptotic process	1/539	18/18903	0.406043	0.930599	0.88173	IDO1	1
BP	GO:0071360	cellular response to exogenous dsRNA	1/539	18/18903	0.406043	0.930599	0.88173	IFIT1B	1
BP	GO:0072077	renal vesicle morphogenesis	1/539	18/18903	0.406043	0.930599	0.88173	SOX8	1
BP	GO:0090190	positive regulation of branching involved in ureteric bud morphogenesis	1/539	18/18903	0.406043	0.930599	0.88173	SOX8	1
BP	GO:0090308	regulation of DNA methylation-dependent heterochromatin formation	1/539	18/18903	0.406043	0.930599	0.88173	AICDA	1
BP	GO:0090493	catecholamine uptake	1/539	18/18903	0.406043	0.930599	0.88173	SLC6A2	1
BP	GO:1902548	negative regulation of cellular response to vascular endothelial growth factor stimulus	1/539	18/18903	0.406043	0.930599	0.88173	XDH	1
BP	GO:1903789	regulation of amino acid transmembrane transport	1/539	18/18903	0.406043	0.930599	0.88173	ACE2	1
BP	GO:1903830	magnesium ion transmembrane transport	1/539	18/18903	0.406043	0.930599	0.88173	CLDN16	1
BP	GO:0016054	organic acid catabolic process	8/539	247/18903	0.407782	0.930599	0.88173	GLYATL2/GAD1/ABAT/IDO1/ACMSD/CNR1/CRABP1/CYP4F2	8
BP	GO:0000380	alternative mRNA splicing, via spliceosome	3/539	81/18903	0.407854	0.930599	0.88173	SRSF12/CELF3/SRRM4	3
BP	GO:0097061	dendritic spine organization	3/539	81/18903	0.407854	0.930599	0.88173	ITPKA/GRIN2B/KIF1A	3
BP	GO:0120193	tight junction organization	3/539	81/18903	0.407854	0.930599	0.88173	CLDN20/CLDN16/CLDN25	3
BP	GO:0008584	male gonad development	5/539	147/18903	0.409186	0.930599	0.88173	ZFP42/CYP1B1/SOX8/DMRT1/NR0B1	5
BP	GO:0106106	cold-induced thermogenesis	5/539	147/18903	0.409186	0.930599	0.88173	TRPM8/ADRB1/PTH2R/ADCYAP1/UCP1	5
BP	GO:0120161	regulation of cold-induced thermogenesis	5/539	147/18903	0.409186	0.930599	0.88173	TRPM8/ADRB1/PTH2R/ADCYAP1/UCP1	5
BP	GO:1903038	negative regulation of leukocyte cell-cell adhesion	5/539	147/18903	0.409186	0.930599	0.88173	IL2RA/IDO1/LGALS9C/LGALS9B/FOXJ1	5
BP	GO:0003044	regulation of systemic arterial blood pressure mediated by a chemical signal	2/539	49/18903	0.409343	0.930599	0.88173	ACE2/ADRB1	2
BP	GO:0008206	bile acid metabolic process	2/539	49/18903	0.409343	0.930599	0.88173	MALRD1/CYP8B1	2
BP	GO:0031146	SCF-dependent proteasomal ubiquitin-dependent protein catabolic process	2/539	49/18903	0.409343	0.930599	0.88173	FBXL13/NCCRP1	2
BP	GO:0048066	developmental pigmentation	2/539	49/18903	0.409343	0.930599	0.88173	CITED1/OCA2	2
BP	GO:0048546	digestive tract morphogenesis	2/539	49/18903	0.409343	0.930599	0.88173	EGFR/SOX11	2
BP	GO:1904894	positive regulation of receptor signaling pathway via STAT	2/539	49/18903	0.409343	0.930599	0.88173	CYP1B1/IL26	2
BP	GO:0009408	response to heat	4/539	114/18903	0.409671	0.930599	0.88173	CXCL10/TRPV3/CPB2/PIRT	4
BP	GO:0045165	cell fate commitment	9/539	282/18903	0.413252	0.930599	0.88173	SOX8/FOXG1/ONECUT2/MYOG/MYT1L/OLIG1/NR2E1/TRIM15/POU4F1	9
BP	GO:0046546	development of primary male sexual characteristics	5/539	148/18903	0.414831	0.930599	0.88173	ZFP42/CYP1B1/SOX8/DMRT1/NR0B1	5
BP	GO:0021766	hippocampus development	3/539	82/18903	0.415514	0.930599	0.88173	ALK/HSD3B2/NR2E1	3
BP	GO:0034502	protein localization to chromosome	4/539	115/18903	0.416099	0.930599	0.88173	H4C3/H4C1/H4C2/H1-5	4
BP	GO:0042303	molting cycle	4/539	115/18903	0.416099	0.930599	0.88173	EGFR/TRPV3/GAL/KRT16	4
BP	GO:0042633	hair cycle	4/539	115/18903	0.416099	0.930599	0.88173	EGFR/TRPV3/GAL/KRT16	4
BP	GO:0048640	negative regulation of developmental growth	4/539	115/18903	0.416099	0.930599	0.88173	SEMA3B/ADRB1/SLC6A4/EPHA7	4
BP	GO:0044282	small molecule catabolic process	12/539	385/18903	0.417979	0.930599	0.88173	GLYATL2/GAD1/ABAT/SULT1E1/IDO1/XDH/ACMSD/CNR1/CRABP1/CYP4F2/FUT6/AICDA	12
BP	GO:0002066	columnar/cuboidal epithelial cell development	2/539	50/18903	0.419295	0.930599	0.88173	ROS1/SLC9A4	2
BP	GO:0006692	prostanoid metabolic process	2/539	50/18903	0.419295	0.930599	0.88173	GSTA1/CYP4F8	2
BP	GO:0006693	prostaglandin metabolic process	2/539	50/18903	0.419295	0.930599	0.88173	GSTA1/CYP4F8	2
BP	GO:0018198	peptidyl-cysteine modification	2/539	50/18903	0.419295	0.930599	0.88173	S100A8/S100A9	2
BP	GO:0035036	sperm-egg recognition	2/539	50/18903	0.419295	0.930599	0.88173	ZP2/FOLR1	2
BP	GO:0042461	photoreceptor cell development	2/539	50/18903	0.419295	0.930599	0.88173	CNGB1/DCX	2
BP	GO:0045737	positive regulation of cyclin-dependent protein serine/threonine kinase activity	2/539	50/18903	0.419295	0.930599	0.88173	EGFR/CCNYL2	2
BP	GO:0050885	neuromuscular process controlling balance	2/539	50/18903	0.419295	0.930599	0.88173	NRXN1/POU4F1	2
BP	GO:0060966	regulation of gene silencing by RNA	2/539	50/18903	0.419295	0.930599	0.88173	EGFR/LIN28A	2
BP	GO:0090102	cochlea development	2/539	50/18903	0.419295	0.930599	0.88173	KCNK3/GABRA5	2
BP	GO:1902041	regulation of extrinsic apoptotic signaling pathway via death domain receptors	2/539	50/18903	0.419295	0.930599	0.88173	FGG/FGB	2
BP	GO:0046916	cellular transition metal ion homeostasis	4/539	116/18903	0.422513	0.930599	0.88173	S100A8/S100A9/SLC39A12/SLC1A1	4
BP	GO:0072009	nephron epithelium development	4/539	116/18903	0.422513	0.930599	0.88173	CITED1/SOX8/UMOD/FOXJ1	4
BP	GO:0002281	macrophage activation involved in immune response	1/539	19/18903	0.422996	0.930599	0.88173	LBP	1
BP	GO:0002283	neutrophil activation involved in immune response	1/539	19/18903	0.422996	0.930599	0.88173	CD177	1
BP	GO:0007213	G protein-coupled acetylcholine receptor signaling pathway	1/539	19/18903	0.422996	0.930599	0.88173	HRH3	1
BP	GO:0007625	grooming behavior	1/539	19/18903	0.422996	0.930599	0.88173	SLC1A1	1
BP	GO:0010738	regulation of protein kinase A signaling	1/539	19/18903	0.422996	0.930599	0.88173	RAMP3	1
BP	GO:0010759	positive regulation of macrophage chemotaxis	1/539	19/18903	0.422996	0.930599	0.88173	CXCL17	1
BP	GO:0010801	negative regulation of peptidyl-threonine phosphorylation	1/539	19/18903	0.422996	0.930599	0.88173	TTC36	1
BP	GO:0015693	magnesium ion transport	1/539	19/18903	0.422996	0.930599	0.88173	CLDN16	1
BP	GO:0021511	spinal cord patterning	1/539	19/18903	0.422996	0.930599	0.88173	RFX4	1
BP	GO:0030299	intestinal cholesterol absorption	1/539	19/18903	0.422996	0.930599	0.88173	CYP8B1	1
BP	GO:0031645	negative regulation of nervous system process	1/539	19/18903	0.422996	0.930599	0.88173	KLK8	1
BP	GO:0032026	response to magnesium ion	1/539	19/18903	0.422996	0.930599	0.88173	KCNC2	1
BP	GO:0038092	nodal signaling pathway	1/539	19/18903	0.422996	0.930599	0.88173	DMRT1	1
BP	GO:0043031	negative regulation of macrophage activation	1/539	19/18903	0.422996	0.930599	0.88173	BPI	1
BP	GO:0045091	regulation of single stranded viral RNA replication via double stranded DNA intermediate	1/539	19/18903	0.422996	0.930599	0.88173	AICDA	1
BP	GO:0048245	eosinophil chemotaxis	1/539	19/18903	0.422996	0.930599	0.88173	CCL7	1
BP	GO:0051797	regulation of hair follicle development	1/539	19/18903	0.422996	0.930599	0.88173	GAL	1
BP	GO:0060340	positive regulation of type I interferon-mediated signaling pathway	1/539	19/18903	0.422996	0.930599	0.88173	MMP12	1
BP	GO:0060438	trachea development	1/539	19/18903	0.422996	0.930599	0.88173	RSPO2	1
BP	GO:0061003	positive regulation of dendritic spine morphogenesis	1/539	19/18903	0.422996	0.930599	0.88173	ITPKA	1
BP	GO:0061298	retina vasculature development in camera-type eye	1/539	19/18903	0.422996	0.930599	0.88173	CYP1B1	1
BP	GO:0071625	vocalization behavior	1/539	19/18903	0.422996	0.930599	0.88173	NRXN1	1
BP	GO:0072087	renal vesicle development	1/539	19/18903	0.422996	0.930599	0.88173	SOX8	1
BP	GO:0090036	regulation of protein kinase C signaling	1/539	19/18903	0.422996	0.930599	0.88173	SEZ6L	1
BP	GO:0099563	modification of synaptic structure	1/539	19/18903	0.422996	0.930599	0.88173	CAMKV	1
BP	GO:1901569	fatty acid derivative catabolic process	1/539	19/18903	0.422996	0.930599	0.88173	CYP4F2	1
BP	GO:1902170	cellular response to reactive nitrogen species	1/539	19/18903	0.422996	0.930599	0.88173	KCNC2	1
BP	GO:1904862	inhibitory synapse assembly	1/539	19/18903	0.422996	0.930599	0.88173	LHFPL4	1
BP	GO:2000369	regulation of clathrin-dependent endocytosis	1/539	19/18903	0.422996	0.930599	0.88173	SH3GL3	1
BP	GO:2001135	regulation of endocytic recycling	1/539	19/18903	0.422996	0.930599	0.88173	PLA2G4E	1
BP	GO:0006096	glycolytic process	3/539	83/18903	0.423142	0.930599	0.88173	ZBTB20/PRKAG3/GAPDHS	3
BP	GO:0051960	regulation of nervous system development	14/539	456/18903	0.427172	0.932453	0.883487	SEMA3B/CHODL/SOX11/ITPKA/SOX8/SLITRK2/FOXG1/DPYSL5/NRXN1/EPHA7/KLK8/NR2E1/LIN28A/POU4F1	14
BP	GO:0050728	negative regulation of inflammatory response	6/539	184/18903	0.428023	0.932453	0.883487	IL22RA2/FPR2/IL2RA/ACOD1/KRT1/CXCL17	6
BP	GO:0001654	eye development	12/539	388/18903	0.428447	0.932453	0.883487	CYP1B1/ATP2B2/EGFR/SOX11/RDH10/SOX8/GPM6A/ATP8A2/MAB21L2/SLC1A1/DCX/NR2E1	12
BP	GO:0072330	monocarboxylic acid biosynthetic process	7/539	218/18903	0.429024	0.932453	0.883487	OLAH/IDO1/MALRD1/RDH10/PRKAG3/ACMSD/CYP8B1	7
BP	GO:0046580	negative regulation of Ras protein signal transduction	2/539	51/18903	0.429161	0.932453	0.883487	TRIM67/MYOC	2
BP	GO:0050873	brown fat cell differentiation	2/539	51/18903	0.429161	0.932453	0.883487	ADRB1/UCP1	2
BP	GO:0050982	detection of mechanical stimulus	2/539	51/18903	0.429161	0.932453	0.883487	TMC1/PHF24	2
BP	GO:0006757	ATP generation from ADP	3/539	84/18903	0.430736	0.932453	0.883487	ZBTB20/PRKAG3/GAPDHS	3
BP	GO:0007269	neurotransmitter secretion	5/539	151/18903	0.431712	0.932453	0.883487	CNR1/NRXN1/HRH3/SYT9/CPLX2	5
BP	GO:0099643	signal release from synapse	5/539	151/18903	0.431712	0.932453	0.883487	CNR1/NRXN1/HRH3/SYT9/CPLX2	5
BP	GO:1905952	regulation of lipid localization	6/539	185/18903	0.43309	0.932453	0.883487	ABCA13/GAL/CYP8B1/ATP8A2/CRHR1/CYP4F2	6
BP	GO:0071346	cellular response to interferon-gamma	4/539	118/18903	0.435286	0.932453	0.883487	GBP5/ACOD1/CCL20/CCL7	4
BP	GO:0034612	response to tumor necrosis factor	8/539	254/18903	0.438109	0.932453	0.883487	CYP1B1/CHI3L1/ACOD1/CCL20/UBD/MYOG/UMOD/CCL7	8
BP	GO:0021954	central nervous system neuron development	3/539	85/18903	0.438293	0.932453	0.883487	FOXG1/TTC36/NR2E1	3
BP	GO:0007601	visual perception	7/539	220/18903	0.438327	0.932453	0.883487	PDC/RDH10/NXNL2/CNGB1/ATP8A2/RGR/NR2E1	7
BP	GO:0044782	cilium organization	12/539	391/18903	0.438911	0.932453	0.883487	ABCC4/ZMYND10/SPEF1/DNAAF1/CLCN4/DNAH8/RFX4/TTC36/ONECUT2/DCX/FOXJ1/ROPN1	12
BP	GO:0006968	cellular defense response	2/539	52/18903	0.438938	0.932453	0.883487	LBP/UMOD	2
BP	GO:0007129	homologous chromosome pairing at meiosis	2/539	52/18903	0.438938	0.932453	0.883487	HORMAD1/TEX15	2
BP	GO:0010543	regulation of platelet activation	2/539	52/18903	0.438938	0.932453	0.883487	ABAT/FGG	2
BP	GO:0021872	forebrain generation of neurons	2/539	52/18903	0.438938	0.932453	0.883487	FOXG1/NR2E1	2
BP	GO:0043303	mast cell degranulation	2/539	52/18903	0.438938	0.932453	0.883487	CHGA/CPLX2	2
BP	GO:0043392	negative regulation of DNA binding	2/539	52/18903	0.438938	0.932453	0.883487	SUMO4/SOX11	2
BP	GO:0048013	ephrin receptor signaling pathway	2/539	52/18903	0.438938	0.932453	0.883487	EPHA7/EFNA2	2
BP	GO:0002888	positive regulation of myeloid leukocyte mediated immunity	1/539	20/18903	0.439465	0.932453	0.883487	CD177	1
BP	GO:0006144	purine nucleobase metabolic process	1/539	20/18903	0.439465	0.932453	0.883487	XDH	1
BP	GO:0008340	determination of adult lifespan	1/539	20/18903	0.439465	0.932453	0.883487	GHRHR	1
BP	GO:0014856	skeletal muscle cell proliferation	1/539	20/18903	0.439465	0.932453	0.883487	MYOG	1
BP	GO:0015732	prostaglandin transport	1/539	20/18903	0.439465	0.932453	0.883487	ABCC4	1
BP	GO:0030002	cellular anion homeostasis	1/539	20/18903	0.439465	0.932453	0.883487	UMOD	1
BP	GO:0031629	synaptic vesicle fusion to presynaptic active zone membrane	1/539	20/18903	0.439465	0.932453	0.883487	SYT9	1
BP	GO:0031998	regulation of fatty acid beta-oxidation	1/539	20/18903	0.439465	0.932453	0.883487	CNR1	1
BP	GO:0032495	response to muramyl dipeptide	1/539	20/18903	0.439465	0.932453	0.883487	INAVA	1
BP	GO:0033762	response to glucagon	1/539	20/18903	0.439465	0.932453	0.883487	ADCY8	1
BP	GO:0035461	vitamin transmembrane transport	1/539	20/18903	0.439465	0.932453	0.883487	FOLR1	1
BP	GO:0039535	regulation of RIG-I signaling pathway	1/539	20/18903	0.439465	0.932453	0.883487	TRIM15	1
BP	GO:0039692	single stranded viral RNA replication via double stranded DNA intermediate	1/539	20/18903	0.439465	0.932453	0.883487	AICDA	1
BP	GO:0042053	regulation of dopamine metabolic process	1/539	20/18903	0.439465	0.932453	0.883487	ABAT	1
BP	GO:0042069	regulation of catecholamine metabolic process	1/539	20/18903	0.439465	0.932453	0.883487	ABAT	1
BP	GO:0042693	muscle cell fate commitment	1/539	20/18903	0.439465	0.932453	0.883487	MYOG	1
BP	GO:0043011	myeloid dendritic cell differentiation	1/539	20/18903	0.439465	0.932453	0.883487	UBD	1
BP	GO:0043046	DNA methylation involved in gamete generation	1/539	20/18903	0.439465	0.932453	0.883487	TDRD1	1
BP	GO:0048643	positive regulation of skeletal muscle tissue development	1/539	20/18903	0.439465	0.932453	0.883487	MYOG	1
BP	GO:0048670	regulation of collateral sprouting	1/539	20/18903	0.439465	0.932453	0.883487	EPHA7	1
BP	GO:0051004	regulation of lipoprotein lipase activity	1/539	20/18903	0.439465	0.932453	0.883487	ANGPTL3	1
BP	GO:0051882	mitochondrial depolarization	1/539	20/18903	0.439465	0.932453	0.883487	MYOC	1
BP	GO:0055062	phosphate ion homeostasis	1/539	20/18903	0.439465	0.932453	0.883487	UMOD	1
BP	GO:0060231	mesenchymal to epithelial transition	1/539	20/18903	0.439465	0.932453	0.883487	CITED1	1
BP	GO:0060339	negative regulation of type I interferon-mediated signaling pathway	1/539	20/18903	0.439465	0.932453	0.883487	MMP12	1
BP	GO:0060749	mammary gland alveolus development	1/539	20/18903	0.439465	0.932453	0.883487	AREG	1
BP	GO:0061377	mammary gland lobule development	1/539	20/18903	0.439465	0.932453	0.883487	AREG	1
BP	GO:0071371	cellular response to gonadotropin stimulus	1/539	20/18903	0.439465	0.932453	0.883487	CYP1B1	1
BP	GO:0072079	nephron tubule formation	1/539	20/18903	0.439465	0.932453	0.883487	SOX8	1
BP	GO:0072506	trivalent inorganic anion homeostasis	1/539	20/18903	0.439465	0.932453	0.883487	UMOD	1
BP	GO:0097709	connective tissue replacement	1/539	20/18903	0.439465	0.932453	0.883487	UMOD	1
BP	GO:0098698	postsynaptic specialization assembly	1/539	20/18903	0.439465	0.932453	0.883487	NRXN1	1
BP	GO:1900225	regulation of NLRP3 inflammasome complex assembly	1/539	20/18903	0.439465	0.932453	0.883487	GBP5	1
BP	GO:1901317	regulation of flagellated sperm motility	1/539	20/18903	0.439465	0.932453	0.883487	DEFB1	1
BP	GO:1903421	regulation of synaptic vesicle recycling	1/539	20/18903	0.439465	0.932453	0.883487	ABCA13	1
BP	GO:2000678	negative regulation of transcription regulatory region DNA binding	1/539	20/18903	0.439465	0.932453	0.883487	SOX11	1
BP	GO:0032609	interferon-gamma production	4/539	119/18903	0.441643	0.935956	0.886806	LGALS9C/PGLYRP2/LGALS9B/IL36RN	4
BP	GO:0032649	regulation of interferon-gamma production	4/539	119/18903	0.441643	0.935956	0.886806	LGALS9C/PGLYRP2/LGALS9B/IL36RN	4
BP	GO:0150063	visual system development	12/539	392/18903	0.442397	0.936469	0.887292	CYP1B1/ATP2B2/EGFR/SOX11/RDH10/SOX8/GPM6A/ATP8A2/MAB21L2/SLC1A1/DCX/NR2E1	12
BP	GO:0021537	telencephalon development	8/539	255/18903	0.442429	0.936469	0.887292	EGFR/IGF2BP1/ALK/RFX4/FOXG1/HSD3B2/EFNA2/NR2E1	8
BP	GO:0043583	ear development	7/539	221/18903	0.44297	0.936469	0.887292	TMC1/RDH10/FOXG1/ATP8A2/KCNK3/DLX6/GABRA5	7
BP	GO:0045766	positive regulation of angiogenesis	6/539	187/18903	0.443202	0.936469	0.887292	CYP1B1/CHI3L1/RLN2/ANGPTL3/SLC39A12/NR2E1	6
BP	GO:1904018	positive regulation of vasculature development	6/539	187/18903	0.443202	0.936469	0.887292	CYP1B1/CHI3L1/RLN2/ANGPTL3/SLC39A12/NR2E1	6
BP	GO:0033273	response to vitamin	3/539	86/18903	0.445812	0.941424	0.891987	CXCL10/BCHE/FOLR1	3
BP	GO:0010810	regulation of cell-substrate adhesion	7/539	222/18903	0.447606	0.943994	0.894422	PLET1/COL26A1/ONECUT2/FGG/MMP12/MYOC/FGB	7
BP	GO:0044242	cellular lipid catabolic process	7/539	222/18903	0.447606	0.943994	0.894422	CYP1B1/GLYATL2/ANGPTL3/CNR1/CRABP1/LCT/PLA2G4E	7
BP	GO:0010721	negative regulation of cell development	6/539	188/18903	0.448245	0.943994	0.894422	SEMA3B/SOX11/DPYSL5/EPHA7/NR2E1/LIN28A	6
BP	GO:0050729	positive regulation of inflammatory response	5/539	154/18903	0.448489	0.943994	0.894422	LBP/S100A8/IDO1/CNR1/S100A9	5
BP	GO:0007140	male meiotic nuclear division	2/539	53/18903	0.448623	0.943994	0.894422	BTBD18/TEX15	2
BP	GO:2000677	regulation of transcription regulatory region DNA binding	2/539	53/18903	0.448623	0.943994	0.894422	SOX11/POU4F1	2
BP	GO:0001655	urogenital system development	11/539	360/18903	0.450839	0.944412	0.894818	CITED1/DCHS2/SOX11/RDH10/SOX8/SERPINB7/SIM1/EPHA7/UMOD/FOXJ1/LIN28A	11
BP	GO:0016052	carbohydrate catabolic process	5/539	155/18903	0.454054	0.944412	0.894818	ZBTB20/PRKAG3/FUT6/GAPDHS/LCT	5
BP	GO:0002831	regulation of response to biotic stimulus	11/539	361/18903	0.45448	0.944412	0.894818	LBP/FPR2/GBP5/ACOD1/CLEC6A/IFIT1B/MMP12/CXCL6/KLK7/KLK5/TRIM15	11
BP	GO:0002089	lens morphogenesis in camera-type eye	1/539	21/18903	0.455465	0.944412	0.894818	SOX11	1
BP	GO:0003085	negative regulation of systemic arterial blood pressure	1/539	21/18903	0.455465	0.944412	0.894818	ADRB1	1
BP	GO:0006067	ethanol metabolic process	1/539	21/18903	0.455465	0.944412	0.894818	SULT1E1	1
BP	GO:0007194	negative regulation of adenylate cyclase activity	1/539	21/18903	0.455465	0.944412	0.894818	GABBR2	1
BP	GO:0007413	axonal fasciculation	1/539	21/18903	0.455465	0.944412	0.894818	CNR1	1
BP	GO:0008090	retrograde axonal transport	1/539	21/18903	0.455465	0.944412	0.894818	KIF1A	1
BP	GO:0031338	regulation of vesicle fusion	1/539	21/18903	0.455465	0.944412	0.894818	SYT9	1
BP	GO:0032305	positive regulation of icosanoid secretion	1/539	21/18903	0.455465	0.944412	0.894818	CYP4F2	1
BP	GO:0034035	purine ribonucleoside bisphosphate metabolic process	1/539	21/18903	0.455465	0.944412	0.894818	SULT1E1	1
BP	GO:0043555	regulation of translation in response to stress	1/539	21/18903	0.455465	0.944412	0.894818	KRT13	1
BP	GO:0043651	linoleic acid metabolic process	1/539	21/18903	0.455465	0.944412	0.894818	GSTA1	1
BP	GO:0050427	3'-phosphoadenosine 5'-phosphosulfate metabolic process	1/539	21/18903	0.455465	0.944412	0.894818	SULT1E1	1
BP	GO:0052695	cellular glucuronidation	1/539	21/18903	0.455465	0.944412	0.894818	UGT2B17	1
BP	GO:0060973	cell migration involved in heart development	1/539	21/18903	0.455465	0.944412	0.894818	FOLR1	1
BP	GO:0071636	positive regulation of transforming growth factor beta production	1/539	21/18903	0.455465	0.944412	0.894818	SERPINB7	1
BP	GO:0071731	response to nitric oxide	1/539	21/18903	0.455465	0.944412	0.894818	KCNC2	1
BP	GO:0090189	regulation of branching involved in ureteric bud morphogenesis	1/539	21/18903	0.455465	0.944412	0.894818	SOX8	1
BP	GO:0097049	motor neuron apoptotic process	1/539	21/18903	0.455465	0.944412	0.894818	SLC1A1	1
BP	GO:0099500	vesicle fusion to plasma membrane	1/539	21/18903	0.455465	0.944412	0.894818	SYT9	1
BP	GO:0106030	neuron projection fasciculation	1/539	21/18903	0.455465	0.944412	0.894818	CNR1	1
BP	GO:1901679	nucleotide transmembrane transport	1/539	21/18903	0.455465	0.944412	0.894818	ABCC4	1
BP	GO:1903817	negative regulation of voltage-gated potassium channel activity	1/539	21/18903	0.455465	0.944412	0.894818	KCNE4	1
BP	GO:0050679	positive regulation of epithelial cell proliferation	7/539	224/18903	0.456858	0.945876	0.896205	EGFR/SOX11/ODAM/EPGN/MMP12/AREG/DLX6	7
BP	GO:0050953	sensory perception of light stimulus	7/539	224/18903	0.456858	0.945876	0.896205	PDC/RDH10/NXNL2/CNGB1/ATP8A2/RGR/NR2E1	7
BP	GO:0060271	cilium assembly	11/539	362/18903	0.458118	0.945876	0.896205	ABCC4/ZMYND10/SPEF1/DNAAF1/CLCN4/DNAH8/RFX4/TTC36/ONECUT2/DCX/FOXJ1	11
BP	GO:0002279	mast cell activation involved in immune response	2/539	54/18903	0.458213	0.945876	0.896205	CHGA/CPLX2	2
BP	GO:0009395	phospholipid catabolic process	2/539	54/18903	0.458213	0.945876	0.896205	ANGPTL3/PLA2G4E	2
BP	GO:0014009	glial cell proliferation	2/539	54/18903	0.458213	0.945876	0.896205	SOX11/AREG	2
BP	GO:1904031	positive regulation of cyclin-dependent protein kinase activity	2/539	54/18903	0.458213	0.945876	0.896205	EGFR/CCNYL2	2
BP	GO:0061013	regulation of mRNA catabolic process	6/539	190/18903	0.4583	0.945876	0.896205	IGF2BP3/NANOS1/IGF2BP1/A1CF/DAZL/TENT5D	6
BP	GO:0043500	muscle adaptation	4/539	122/18903	0.460581	0.946814	0.897093	TNNC1/PRKAG3/MYOG/MYOC	4
BP	GO:0000377	RNA splicing, via transesterification reactions with bulged adenosine as nucleophile	10/539	329/18903	0.463799	0.946814	0.897093	RNU4-2/RNVU1-7/RNU6ATAC/RNU5A-1/RNU4-1/SRSF12/CELF3/RNU11/RNVU1-19/SRRM4	10
BP	GO:0000398	mRNA splicing, via spliceosome	10/539	329/18903	0.463799	0.946814	0.897093	RNU4-2/RNVU1-7/RNU6ATAC/RNU5A-1/RNU4-1/SRSF12/CELF3/RNU11/RNVU1-19/SRRM4	10
BP	GO:0048754	branching morphogenesis of an epithelial tube	5/539	157/18903	0.465137	0.946814	0.897093	CITED1/RDH10/SOX8/RSPO2/AREG	5
BP	GO:0002448	mast cell mediated immunity	2/539	55/18903	0.467705	0.946814	0.897093	CHGA/CPLX2	2
BP	GO:0003229	ventricular cardiac muscle tissue development	2/539	55/18903	0.467705	0.946814	0.897093	TNNC1/POU4F1	2
BP	GO:0010518	positive regulation of phospholipase activity	2/539	55/18903	0.467705	0.946814	0.897093	EGFR/GPR55	2
BP	GO:0031103	axon regeneration	2/539	55/18903	0.467705	0.946814	0.897093	KLK8/FOLR1	2
BP	GO:0043525	positive regulation of neuron apoptotic process	2/539	55/18903	0.467705	0.946814	0.897093	EPHA7/POU4F1	2
BP	GO:0045668	negative regulation of osteoblast differentiation	2/539	55/18903	0.467705	0.946814	0.897093	CITED1/AREG	2
BP	GO:2000179	positive regulation of neural precursor cell proliferation	2/539	55/18903	0.467705	0.946814	0.897093	FOXG1/NR2E1	2
BP	GO:0001960	negative regulation of cytokine-mediated signaling pathway	3/539	89/18903	0.46812	0.946814	0.897093	PADI2/MMP12/IL36RN	3
BP	GO:0007589	body fluid secretion	3/539	89/18903	0.46812	0.946814	0.897093	OPRK1/XDH/GHRHR	3
BP	GO:0071229	cellular response to acid chemical	3/539	89/18903	0.46812	0.946814	0.897093	EGFR/MIR421/GLRA2	3
BP	GO:0045927	positive regulation of growth	8/539	261/18903	0.468237	0.946814	0.897093	EGFR/S100A8/S100A9/H1-5/ATP8A2/GHRH/GHRHR/CPNE6	8
BP	GO:0009755	hormone-mediated signaling pathway	6/539	192/18903	0.468311	0.946814	0.897093	PADI2/CRHR1/GHRHR/TRH/NR2E1/NR0B1	6
BP	GO:0099504	synaptic vesicle cycle	6/539	192/18903	0.468311	0.946814	0.897093	ABCA13/DDC/CNR1/SYT9/SH3GL3/CPLX2	6
BP	GO:0051251	positive regulation of lymphocyte activation	12/539	400/18903	0.47021	0.946814	0.897093	IL2RA/IGHV1-18/IGHV3-23/IGHV2-26/IGHV3-21/IGHM/IGHV3-48/IGHV1-58/IGHV3-15/IGHV3-11/IGHV4-61/IGHV2-5	12
BP	GO:0001919	regulation of receptor recycling	1/539	22/18903	0.471009	0.946814	0.897093	RAMP3	1
BP	GO:0002223	stimulatory C-type lectin receptor signaling pathway	1/539	22/18903	0.471009	0.946814	0.897093	CLEC6A	1
BP	GO:0003228	atrial cardiac muscle tissue development	1/539	22/18903	0.471009	0.946814	0.897093	HCN4	1
BP	GO:0007351	tripartite regional subdivision	1/539	22/18903	0.471009	0.946814	0.897093	TDRD1	1
BP	GO:0007398	ectoderm development	1/539	22/18903	0.471009	0.946814	0.897093	AMER2	1
BP	GO:0008595	anterior/posterior axis specification, embryo	1/539	22/18903	0.471009	0.946814	0.897093	TDRD1	1
BP	GO:0009190	cyclic nucleotide biosynthetic process	1/539	22/18903	0.471009	0.946814	0.897093	ADCY8	1
BP	GO:0009713	catechol-containing compound biosynthetic process	1/539	22/18903	0.471009	0.946814	0.897093	DDC	1
BP	GO:0030449	regulation of complement activation	1/539	22/18903	0.471009	0.946814	0.897093	C4BPA	1
BP	GO:0031290	retinal ganglion cell axon guidance	1/539	22/18903	0.471009	0.946814	0.897093	EPHA7	1
BP	GO:0032303	regulation of icosanoid secretion	1/539	22/18903	0.471009	0.946814	0.897093	CYP4F2	1
BP	GO:0032700	negative regulation of interleukin-17 production	1/539	22/18903	0.471009	0.946814	0.897093	IL36RN	1
BP	GO:0035089	establishment of apical/basal cell polarity	1/539	22/18903	0.471009	0.946814	0.897093	FOXJ1	1
BP	GO:0035809	regulation of urine volume	1/539	22/18903	0.471009	0.946814	0.897093	UMOD	1
BP	GO:0042423	catecholamine biosynthetic process	1/539	22/18903	0.471009	0.946814	0.897093	DDC	1
BP	GO:0044321	response to leptin	1/539	22/18903	0.471009	0.946814	0.897093	FGB	1
BP	GO:0044546	NLRP3 inflammasome complex assembly	1/539	22/18903	0.471009	0.946814	0.897093	GBP5	1
BP	GO:0046128	purine ribonucleoside metabolic process	1/539	22/18903	0.471009	0.946814	0.897093	XDH	1
BP	GO:0046514	ceramide catabolic process	1/539	22/18903	0.471009	0.946814	0.897093	LCT	1
BP	GO:0052652	cyclic purine nucleotide metabolic process	1/539	22/18903	0.471009	0.946814	0.897093	ADCY8	1
BP	GO:0060117	auditory receptor cell development	1/539	22/18903	0.471009	0.946814	0.897093	TMC1	1
BP	GO:0072574	hepatocyte proliferation	1/539	22/18903	0.471009	0.946814	0.897093	CPB2	1
BP	GO:0072575	epithelial cell proliferation involved in liver morphogenesis	1/539	22/18903	0.471009	0.946814	0.897093	CPB2	1
BP	GO:0086012	membrane depolarization during cardiac muscle cell action potential	1/539	22/18903	0.471009	0.946814	0.897093	HCN4	1
BP	GO:0140374	antiviral innate immune response	1/539	22/18903	0.471009	0.946814	0.897093	CXCL10	1
BP	GO:1990840	response to lectin	1/539	22/18903	0.471009	0.946814	0.897093	CLEC6A	1
BP	GO:1990858	cellular response to lectin	1/539	22/18903	0.471009	0.946814	0.897093	CLEC6A	1
BP	GO:2001044	regulation of integrin-mediated signaling pathway	1/539	22/18903	0.471009	0.946814	0.897093	CD177	1
BP	GO:0048839	inner ear development	6/539	193/18903	0.473298	0.950339	0.900434	TMC1/FOXG1/ATP8A2/KCNK3/DLX6/GABRA5	6
BP	GO:0050731	positive regulation of peptidyl-tyrosine phosphorylation	6/539	193/18903	0.473298	0.950339	0.900434	EGFR/EPGN/ALK/CLEC6A/ALKAL2/AREG	6
BP	GO:0006029	proteoglycan metabolic process	3/539	90/18903	0.475467	0.950726	0.9008	CHST8/B3GAT1/HS3ST4	3
BP	GO:0051262	protein tetramerization	3/539	90/18903	0.475467	0.950726	0.9008	GBP5/GRIN2B/KRT1	3
BP	GO:0060191	regulation of lipase activity	3/539	90/18903	0.475467	0.950726	0.9008	EGFR/ANGPTL3/GPR55	3
BP	GO:2000177	regulation of neural precursor cell proliferation	3/539	90/18903	0.475467	0.950726	0.9008	FOXG1/SLC6A4/NR2E1	3
BP	GO:0002707	negative regulation of lymphocyte mediated immunity	2/539	56/18903	0.477098	0.950726	0.9008	C4BPA/FOXJ1	2
BP	GO:0009116	nucleoside metabolic process	2/539	56/18903	0.477098	0.950726	0.9008	XDH/AICDA	2
BP	GO:0043470	regulation of carbohydrate catabolic process	2/539	56/18903	0.477098	0.950726	0.9008	ZBTB20/GAPDHS	2
BP	GO:0060998	regulation of dendritic spine development	2/539	56/18903	0.477098	0.950726	0.9008	ITPKA/KIF1A	2
BP	GO:0000375	RNA splicing, via transesterification reactions	10/539	333/18903	0.47902	0.950726	0.9008	RNU4-2/RNVU1-7/RNU6ATAC/RNU5A-1/RNU4-1/SRSF12/CELF3/RNU11/RNVU1-19/SRRM4	10
BP	GO:0001952	regulation of cell-matrix adhesion	4/539	125/18903	0.479294	0.950726	0.9008	PLET1/ONECUT2/MMP12/MYOC	4
BP	GO:0010811	positive regulation of cell-substrate adhesion	4/539	125/18903	0.479294	0.950726	0.9008	COL26A1/FGG/MYOC/FGB	4
BP	GO:0043280	positive regulation of cysteine-type endopeptidase activity involved in apoptotic process	4/539	125/18903	0.479294	0.950726	0.9008	S100A8/XDH/S100A9/SLC1A1	4
BP	GO:1902600	proton transmembrane transport	5/539	160/18903	0.481632	0.950726	0.9008	CLCN4/SLC15A1/UCP1/SLC9A4/ATP12A	5
BP	GO:1990845	adaptive thermogenesis	5/539	160/18903	0.481632	0.950726	0.9008	TRPM8/ADRB1/PTH2R/ADCYAP1/UCP1	5
BP	GO:0106027	neuron projection organization	3/539	91/18903	0.482768	0.950726	0.9008	ITPKA/GRIN2B/KIF1A	3
BP	GO:1901216	positive regulation of neuron death	3/539	91/18903	0.482768	0.950726	0.9008	GRIN2B/EPHA7/POU4F1	3
BP	GO:0038127	ERBB signaling pathway	4/539	126/18903	0.485476	0.950726	0.9008	EGFR/EPGN/AREG/MYOC	4
BP	GO:0072329	monocarboxylic acid catabolic process	4/539	126/18903	0.485476	0.950726	0.9008	GLYATL2/CNR1/CRABP1/CYP4F2	4
BP	GO:0002689	negative regulation of leukocyte chemotaxis	1/539	23/18903	0.48611	0.950726	0.9008	PADI2	1
BP	GO:0021846	cell proliferation in forebrain	1/539	23/18903	0.48611	0.950726	0.9008	IGF2BP1	1
BP	GO:0032727	positive regulation of interferon-alpha production	1/539	23/18903	0.48611	0.950726	0.9008	MMP12	1
BP	GO:0035024	negative regulation of Rho protein signal transduction	1/539	23/18903	0.48611	0.950726	0.9008	MYOC	1
BP	GO:0040019	positive regulation of embryonic development	1/539	23/18903	0.48611	0.950726	0.9008	NLRP5	1
BP	GO:0044241	lipid digestion	1/539	23/18903	0.48611	0.950726	0.9008	CYP8B1	1
BP	GO:0046058	cAMP metabolic process	1/539	23/18903	0.48611	0.950726	0.9008	ADCY8	1
BP	GO:0046599	regulation of centriole replication	1/539	23/18903	0.48611	0.950726	0.9008	C10orf90	1
BP	GO:0048025	negative regulation of mRNA splicing, via spliceosome	1/539	23/18903	0.48611	0.950726	0.9008	SRSF12	1
BP	GO:0050650	chondroitin sulfate proteoglycan biosynthetic process	1/539	23/18903	0.48611	0.950726	0.9008	B3GAT1	1
BP	GO:0060444	branching involved in mammary gland duct morphogenesis	1/539	23/18903	0.48611	0.950726	0.9008	AREG	1
BP	GO:0071359	cellular response to dsRNA	1/539	23/18903	0.48611	0.950726	0.9008	IFIT1B	1
BP	GO:0072311	glomerular epithelial cell differentiation	1/539	23/18903	0.48611	0.950726	0.9008	FOXJ1	1
BP	GO:0072576	liver morphogenesis	1/539	23/18903	0.48611	0.950726	0.9008	CPB2	1
BP	GO:0072677	eosinophil migration	1/539	23/18903	0.48611	0.950726	0.9008	CCL7	1
BP	GO:0097150	neuronal stem cell population maintenance	1/539	23/18903	0.48611	0.950726	0.9008	IGF2BP1	1
BP	GO:0098856	intestinal lipid absorption	1/539	23/18903	0.48611	0.950726	0.9008	CYP8B1	1
BP	GO:1900273	positive regulation of long-term synaptic potentiation	1/539	23/18903	0.48611	0.950726	0.9008	ADCY8	1
BP	GO:1903861	positive regulation of dendrite extension	1/539	23/18903	0.48611	0.950726	0.9008	CPNE6	1
BP	GO:0002823	negative regulation of adaptive immune response based on somatic recombination of immune receptors built from immunoglobulin superfamily domains	2/539	57/18903	0.486388	0.950726	0.9008	C4BPA/FOXJ1	2
BP	GO:0006749	glutathione metabolic process	2/539	57/18903	0.486388	0.950726	0.9008	SLC1A1/GSTA1	2
BP	GO:0008347	glial cell migration	2/539	57/18903	0.486388	0.950726	0.9008	FOXG1/NR2E1	2
BP	GO:0010332	response to gamma radiation	2/539	57/18903	0.486388	0.950726	0.9008	CXCL10/CCL7	2
BP	GO:0032768	regulation of monooxygenase activity	2/539	57/18903	0.486388	0.950726	0.9008	EGFR/CNR1	2
BP	GO:0035196	miRNA processing	2/539	57/18903	0.486388	0.950726	0.9008	EGFR/LIN28A	2
BP	GO:0038066	p38MAPK cascade	2/539	57/18903	0.486388	0.950726	0.9008	OPRK1/XDH	2
BP	GO:0043388	positive regulation of DNA binding	2/539	57/18903	0.486388	0.950726	0.9008	SUMO4/POU4F1	2
BP	GO:0046148	pigment biosynthetic process	2/539	57/18903	0.486388	0.950726	0.9008	CITED1/OCA2	2
BP	GO:0048168	regulation of neuronal synaptic plasticity	2/539	57/18903	0.486388	0.950726	0.9008	GRIN2B/SLC8A2	2
BP	GO:0070231	T cell apoptotic process	2/539	57/18903	0.486388	0.950726	0.9008	IL2RA/IDO1	2
BP	GO:0060562	epithelial tube morphogenesis	10/539	335/18903	0.486598	0.950726	0.9008	CITED1/DNAAF1/SOX11/CXCL10/RDH10/SOX8/RSPO2/AREG/EPHA7/FOLR1	10
BP	GO:0050730	regulation of peptidyl-tyrosine phosphorylation	8/539	266/18903	0.489548	0.955309	0.905142	EGFR/IL22RA2/EPGN/ALK/CLEC6A/ALKAL2/AREG/EPHA7	8
BP	GO:0051091	positive regulation of DNA-binding transcription factor activity	8/539	266/18903	0.489548	0.955309	0.905142	S100A8/NTS/ALK/S100A9/ADGRF1/TRIML2/ADCY8/TRIM15	8
BP	GO:0046031	ADP metabolic process	3/539	92/18903	0.490019	0.955309	0.905142	ZBTB20/PRKAG3/GAPDHS	3
BP	GO:0072091	regulation of stem cell proliferation	3/539	92/18903	0.490019	0.955309	0.905142	CITED1/SOX11/NR2E1	3
BP	GO:0001818	negative regulation of cytokine production	11/539	371/18903	0.49068	0.956072	0.905866	LBP/BPI/IDO1/NLRP7/ACOD1/LGALS9C/PGLYRP2/ORM1/LGALS9B/FOXJ1/IL36RN	11
BP	GO:0045620	negative regulation of lymphocyte differentiation	2/539	58/18903	0.495576	0.959966	0.909555	PGLYRP2/FOXJ1	2
BP	GO:0048599	oocyte development	2/539	58/18903	0.495576	0.959966	0.909555	DMRT1/TDRD1	2
BP	GO:0051058	negative regulation of small GTPase mediated signal transduction	2/539	58/18903	0.495576	0.959966	0.909555	TRIM67/MYOC	2
BP	GO:0060997	dendritic spine morphogenesis	2/539	58/18903	0.495576	0.959966	0.909555	ITPKA/KIF1A	2
BP	GO:0006338	chromatin remodeling	11/539	373/18903	0.49786	0.959966	0.909555	H4C3/H2BC3/TSPYL6/H4C1/PADI2/H2BC14/H3C1/H4C2/H2BC10/H1-5/AICDA	11
BP	GO:0008406	gonad development	7/539	233/18903	0.498031	0.959966	0.909555	ZFP42/CYP1B1/DMRTA1/RDH10/SOX8/DMRT1/NR0B1	7
BP	GO:0006213	pyrimidine nucleoside metabolic process	1/539	24/18903	0.500781	0.959966	0.909555	AICDA	1
BP	GO:0006346	DNA methylation-dependent heterochromatin formation	1/539	24/18903	0.500781	0.959966	0.909555	AICDA	1
BP	GO:0010226	response to lithium ion	1/539	24/18903	0.500781	0.959966	0.909555	MYOG	1
BP	GO:0010839	negative regulation of keratinocyte proliferation	1/539	24/18903	0.500781	0.959966	0.909555	SLURP1	1
BP	GO:0016048	detection of temperature stimulus	1/539	24/18903	0.500781	0.959966	0.909555	TRPM8	1
BP	GO:0018279	protein N-linked glycosylation via asparagine	1/539	24/18903	0.500781	0.959966	0.909555	B4GALNT2	1
BP	GO:0021884	forebrain neuron development	1/539	24/18903	0.500781	0.959966	0.909555	FOXG1	1
BP	GO:0031280	negative regulation of cyclase activity	1/539	24/18903	0.500781	0.959966	0.909555	GABBR2	1
BP	GO:0032528	microvillus organization	1/539	24/18903	0.500781	0.959966	0.909555	CDHR5	1
BP	GO:0035458	cellular response to interferon-beta	1/539	24/18903	0.500781	0.959966	0.909555	ACOD1	1
BP	GO:0039531	regulation of viral-induced cytoplasmic pattern recognition receptor signaling pathway	1/539	24/18903	0.500781	0.959966	0.909555	TRIM15	1
BP	GO:0051590	positive regulation of neurotransmitter transport	1/539	24/18903	0.500781	0.959966	0.909555	CNR1	1
BP	GO:0060307	regulation of ventricular cardiac muscle cell membrane repolarization	1/539	24/18903	0.500781	0.959966	0.909555	KCNE4	1
BP	GO:0061162	establishment of monopolar cell polarity	1/539	24/18903	0.500781	0.959966	0.909555	FOXJ1	1
BP	GO:0070233	negative regulation of T cell apoptotic process	1/539	24/18903	0.500781	0.959966	0.909555	IDO1	1
BP	GO:0070841	inclusion body assembly	1/539	24/18903	0.500781	0.959966	0.909555	UBD	1
BP	GO:0070935	3'-UTR-mediated mRNA stabilization	1/539	24/18903	0.500781	0.959966	0.909555	DAZL	1
BP	GO:0071676	negative regulation of mononuclear cell migration	1/539	24/18903	0.500781	0.959966	0.909555	PADI2	1
BP	GO:0099560	synaptic membrane adhesion	1/539	24/18903	0.500781	0.959966	0.909555	SLITRK2	1
BP	GO:0099637	neurotransmitter receptor transport	1/539	24/18903	0.500781	0.959966	0.909555	SLC1A1	1
BP	GO:0140632	inflammasome complex assembly	1/539	24/18903	0.500781	0.959966	0.909555	GBP5	1
BP	GO:1901386	negative regulation of voltage-gated calcium channel activity	1/539	24/18903	0.500781	0.959966	0.909555	CRHR1	1
BP	GO:1901863	positive regulation of muscle tissue development	1/539	24/18903	0.500781	0.959966	0.909555	MYOG	1
BP	GO:1990961	xenobiotic detoxification by transmembrane export across the plasma membrane	1/539	24/18903	0.500781	0.959966	0.909555	PDZK1	1
BP	GO:0009743	response to carbohydrate	7/539	234/18903	0.502548	0.962207	0.911679	ZBTB20/OPRK1/CPB2/ADCY8/GHRHR/PCSK1/LIN28A	7
BP	GO:0071356	cellular response to tumor necrosis factor	7/539	234/18903	0.502548	0.962207	0.911679	CYP1B1/CHI3L1/ACOD1/CCL20/MYOG/UMOD/CCL7	7
BP	GO:0048593	camera-type eye morphogenesis	4/539	129/18903	0.503839	0.962207	0.911679	SOX11/SOX8/ATP8A2/SLC1A1	4
BP	GO:0060761	negative regulation of response to cytokine stimulus	3/539	94/18903	0.504371	0.962207	0.911679	PADI2/MMP12/IL36RN	3
BP	GO:0007566	embryo implantation	2/539	59/18903	0.504658	0.962207	0.911679	A1CF/ACOD1	2
BP	GO:0010574	regulation of vascular endothelial growth factor production	2/539	59/18903	0.504658	0.962207	0.911679	CYP1B1/CXCL17	2
BP	GO:0043666	regulation of phosphoprotein phosphatase activity	2/539	59/18903	0.504658	0.962207	0.911679	PPP4R4/PPP1R1B	2
BP	GO:0043903	regulation of biological process involved in symbiotic interaction	2/539	59/18903	0.504658	0.962207	0.911679	CXCL6/TRIML2	2
BP	GO:0051785	positive regulation of nuclear division	2/539	59/18903	0.504658	0.962207	0.911679	EPGN/DMRT1	2
BP	GO:1903078	positive regulation of protein localization to plasma membrane	2/539	59/18903	0.504658	0.962207	0.911679	RAMP3/EGFR	2
BP	GO:2000116	regulation of cysteine-type endopeptidase activity	7/539	235/18903	0.507053	0.963892	0.913275	SIAH2/S100A8/XDH/GRIN2B/S100A9/SLC1A1/EPHA7	7
BP	GO:0032874	positive regulation of stress-activated MAPK cascade	4/539	130/18903	0.509896	0.963892	0.913275	OPRK1/XDH/INAVA/IL26	4
BP	GO:0032088	negative regulation of NF-kappaB transcription factor activity	3/539	95/18903	0.511468	0.963892	0.913275	CYP1B1/ACOD1/FOXJ1	3
BP	GO:0043648	dicarboxylic acid metabolic process	3/539	95/18903	0.511468	0.963892	0.913275	GAD1/ACMSD/FOLR1	3
BP	GO:1901606	alpha-amino acid catabolic process	3/539	95/18903	0.511468	0.963892	0.913275	GAD1/IDO1/ACMSD	3
BP	GO:0050767	regulation of neurogenesis	11/539	377/18903	0.512145	0.963892	0.913275	SEMA3B/CHODL/SOX11/ITPKA/SOX8/FOXG1/DPYSL5/EPHA7/NR2E1/LIN28A/POU4F1	11
BP	GO:0001658	branching involved in ureteric bud morphogenesis	2/539	60/18903	0.513633	0.963892	0.913275	CITED1/SOX8	2
BP	GO:0002753	cytoplasmic pattern recognition receptor signaling pathway	2/539	60/18903	0.513633	0.963892	0.913275	INAVA/TRIM15	2
BP	GO:0002886	regulation of myeloid leukocyte mediated immunity	2/539	60/18903	0.513633	0.963892	0.913275	CXCL6/CD177	2
BP	GO:0055008	cardiac muscle tissue morphogenesis	2/539	60/18903	0.513633	0.963892	0.913275	TNNC1/POU4F1	2
BP	GO:2000351	regulation of endothelial cell apoptotic process	2/539	60/18903	0.513633	0.963892	0.913275	FGG/FGB	2
BP	GO:0001779	natural killer cell differentiation	1/539	25/18903	0.515034	0.963892	0.913275	PGLYRP2	1
BP	GO:0003071	renal system process involved in regulation of systemic arterial blood pressure	1/539	25/18903	0.515034	0.963892	0.913275	CYP4F2	1
BP	GO:0003081	regulation of systemic arterial blood pressure by renin-angiotensin	1/539	25/18903	0.515034	0.963892	0.913275	ACE2	1
BP	GO:0006833	water transport	1/539	25/18903	0.515034	0.963892	0.913275	AQP9	1
BP	GO:0009162	deoxyribonucleoside monophosphate metabolic process	1/539	25/18903	0.515034	0.963892	0.913275	XDH	1
BP	GO:0018195	peptidyl-arginine modification	1/539	25/18903	0.515034	0.963892	0.913275	ART3	1
BP	GO:0018196	peptidyl-asparagine modification	1/539	25/18903	0.515034	0.963892	0.913275	B4GALNT2	1
BP	GO:0021854	hypothalamus development	1/539	25/18903	0.515034	0.963892	0.913275	NR0B1	1
BP	GO:0032693	negative regulation of interleukin-10 production	1/539	25/18903	0.515034	0.963892	0.913275	IDO1	1
BP	GO:0035330	regulation of hippo signaling	1/539	25/18903	0.515034	0.963892	0.913275	SOX11	1
BP	GO:0043302	positive regulation of leukocyte degranulation	1/539	25/18903	0.515034	0.963892	0.913275	CD177	1
BP	GO:0046033	AMP metabolic process	1/539	25/18903	0.515034	0.963892	0.913275	XDH	1
BP	GO:0048499	synaptic vesicle membrane organization	1/539	25/18903	0.515034	0.963892	0.913275	SYT9	1
BP	GO:0048668	collateral sprouting	1/539	25/18903	0.515034	0.963892	0.913275	EPHA7	1
BP	GO:0050686	negative regulation of mRNA processing	1/539	25/18903	0.515034	0.963892	0.913275	SRSF12	1
BP	GO:0051446	positive regulation of meiotic cell cycle	1/539	25/18903	0.515034	0.963892	0.913275	DMRT1	1
BP	GO:0061339	establishment or maintenance of monopolar cell polarity	1/539	25/18903	0.515034	0.963892	0.913275	FOXJ1	1
BP	GO:0062149	detection of stimulus involved in sensory perception of pain	1/539	25/18903	0.515034	0.963892	0.913275	PHF24	1
BP	GO:0070423	nucleotide-binding oligomerization domain containing signaling pathway	1/539	25/18903	0.515034	0.963892	0.913275	INAVA	1
BP	GO:0072273	metanephric nephron morphogenesis	1/539	25/18903	0.515034	0.963892	0.913275	SOX8	1
BP	GO:0090023	positive regulation of neutrophil chemotaxis	1/539	25/18903	0.515034	0.963892	0.913275	LBP	1
BP	GO:1904996	positive regulation of leukocyte adhesion to vascular endothelial cell	1/539	25/18903	0.515034	0.963892	0.913275	CHST4	1
BP	GO:2000193	positive regulation of fatty acid transport	1/539	25/18903	0.515034	0.963892	0.913275	CYP4F2	1
BP	GO:2000679	positive regulation of transcription regulatory region DNA binding	1/539	25/18903	0.515034	0.963892	0.913275	POU4F1	1
BP	GO:0007127	meiosis I	4/539	131/18903	0.51592	0.964012	0.913389	BTBD18/HORMAD1/TEX15/DMRT1	4
BP	GO:0007368	determination of left/right symmetry	4/539	131/18903	0.51592	0.964012	0.913389	DNAAF1/DNAH11/FOXJ1/FOLR1	4
BP	GO:0016358	dendrite development	7/539	237/18903	0.51602	0.964012	0.913389	ITPKA/IGF2BP1/ALK/DPYSL5/TMEFF1/KIF1A/NR2E1	7
BP	GO:0003073	regulation of systemic arterial blood pressure	3/539	96/18903	0.518511	0.964012	0.913389	ACE2/ADRB1/CYP4F2	3
BP	GO:0072080	nephron tubule development	3/539	96/18903	0.518511	0.964012	0.913389	CITED1/SOX8/UMOD	3
BP	GO:0003205	cardiac chamber development	5/539	167/18903	0.519397	0.964012	0.913389	SOX11/TNNC1/ADGRG6/DNAH11/POU4F1	5
BP	GO:0030307	positive regulation of cell growth	5/539	167/18903	0.519397	0.964012	0.913389	EGFR/S100A8/S100A9/H1-5/CPNE6	5
BP	GO:0045137	development of primary sexual characteristics	7/539	238/18903	0.520482	0.964012	0.913389	ZFP42/CYP1B1/DMRTA1/RDH10/SOX8/DMRT1/NR0B1	7
BP	GO:1903311	regulation of mRNA metabolic process	9/539	309/18903	0.52163	0.964012	0.913389	IGF2BP3/NANOS1/IGF2BP1/A1CF/SRSF12/CELF3/DAZL/SRRM4/TENT5D	9
BP	GO:0048565	digestive tract development	4/539	132/18903	0.521909	0.964012	0.913389	DNAAF1/EGFR/SOX11/CCKBR	4
BP	GO:0070304	positive regulation of stress-activated protein kinase signaling cascade	4/539	132/18903	0.521909	0.964012	0.913389	OPRK1/XDH/INAVA/IL26	4
BP	GO:0001763	morphogenesis of a branching structure	6/539	203/18903	0.522337	0.964012	0.913389	CITED1/RDH10/SOX8/RSPO2/AREG/EPHA7	6
BP	GO:0034113	heterotypic cell-cell adhesion	2/539	61/18903	0.522501	0.964012	0.913389	FGG/FGB	2
BP	GO:0060113	inner ear receptor cell differentiation	2/539	61/18903	0.522501	0.964012	0.913389	TMC1/GABRA5	2
BP	GO:0070918	small regulatory ncRNA processing	2/539	61/18903	0.522501	0.964012	0.913389	EGFR/LIN28A	2
BP	GO:0050670	regulation of lymphocyte proliferation	7/539	239/18903	0.524929	0.964012	0.913389	SOX11/IL2RA/IDO1/LGALS9C/GAL/LGALS9B/FOXJ1	7
BP	GO:0006942	regulation of striated muscle contraction	3/539	97/18903	0.525499	0.964012	0.913389	CHGA/ACE2/HCN4	3
BP	GO:0043502	regulation of muscle adaptation	3/539	97/18903	0.525499	0.964012	0.913389	TNNC1/PRKAG3/MYOG	3
BP	GO:0060993	kidney morphogenesis	3/539	97/18903	0.525499	0.964012	0.913389	CITED1/SOX8/FOXJ1	3
BP	GO:0001101	response to acid chemical	4/539	133/18903	0.527862	0.964012	0.913389	EGFR/MIR421/GLRA2/UMOD	4
BP	GO:0001835	blastocyst hatching	1/539	26/18903	0.528881	0.964012	0.913389	PPP4R4	1
BP	GO:0002438	acute inflammatory response to antigenic stimulus	1/539	26/18903	0.528881	0.964012	0.913389	CNR1	1
BP	GO:0006063	uronic acid metabolic process	1/539	26/18903	0.528881	0.964012	0.913389	UGT2B17	1
BP	GO:0006706	steroid catabolic process	1/539	26/18903	0.528881	0.964012	0.913389	SULT1E1	1
BP	GO:0010259	multicellular organism aging	1/539	26/18903	0.528881	0.964012	0.913389	DDC	1
BP	GO:0019585	glucuronate metabolic process	1/539	26/18903	0.528881	0.964012	0.913389	UGT2B17	1
BP	GO:0033598	mammary gland epithelial cell proliferation	1/539	26/18903	0.528881	0.964012	0.913389	AREG	1
BP	GO:0035188	hatching	1/539	26/18903	0.528881	0.964012	0.913389	PPP4R4	1
BP	GO:0035821	modulation of process of another organism	1/539	26/18903	0.528881	0.964012	0.913389	S100A9	1
BP	GO:0035872	nucleotide-binding domain, leucine rich repeat containing receptor signaling pathway	1/539	26/18903	0.528881	0.964012	0.913389	INAVA	1
BP	GO:0042178	xenobiotic catabolic process	1/539	26/18903	0.528881	0.964012	0.913389	CYP2A6	1
BP	GO:0045672	positive regulation of osteoclast differentiation	1/539	26/18903	0.528881	0.964012	0.913389	POU4F1	1
BP	GO:0046339	diacylglycerol metabolic process	1/539	26/18903	0.528881	0.964012	0.913389	MOGAT1	1
BP	GO:0048026	positive regulation of mRNA splicing, via spliceosome	1/539	26/18903	0.528881	0.964012	0.913389	CELF3	1
BP	GO:0048596	embryonic camera-type eye morphogenesis	1/539	26/18903	0.528881	0.964012	0.913389	SOX11	1
BP	GO:0051570	regulation of histone H3-K9 methylation	1/539	26/18903	0.528881	0.964012	0.913389	H1-5	1
BP	GO:0051894	positive regulation of focal adhesion assembly	1/539	26/18903	0.528881	0.964012	0.913389	MYOC	1
BP	GO:0062009	secondary palate development	1/539	26/18903	0.528881	0.964012	0.913389	SOX11	1
BP	GO:0071684	organism emergence from protective structure	1/539	26/18903	0.528881	0.964012	0.913389	PPP4R4	1
BP	GO:0072010	glomerular epithelium development	1/539	26/18903	0.528881	0.964012	0.913389	FOXJ1	1
BP	GO:0086013	membrane repolarization during cardiac muscle cell action potential	1/539	26/18903	0.528881	0.964012	0.913389	KCNE4	1
BP	GO:1903859	regulation of dendrite extension	1/539	26/18903	0.528881	0.964012	0.913389	CPNE6	1
BP	GO:1903901	negative regulation of viral life cycle	1/539	26/18903	0.528881	0.964012	0.913389	TRIM15	1
BP	GO:1904353	regulation of telomere capping	1/539	26/18903	0.528881	0.964012	0.913389	PKIB	1
BP	GO:1905523	positive regulation of macrophage migration	1/539	26/18903	0.528881	0.964012	0.913389	CXCL17	1
BP	GO:2000050	regulation of non-canonical Wnt signaling pathway	1/539	26/18903	0.528881	0.964012	0.913389	SPEF1	1
BP	GO:0002820	negative regulation of adaptive immune response	2/539	62/18903	0.531259	0.964012	0.913389	C4BPA/FOXJ1	2
BP	GO:0009994	oocyte differentiation	2/539	62/18903	0.531259	0.964012	0.913389	DMRT1/TDRD1	2
BP	GO:0031102	neuron projection regeneration	2/539	62/18903	0.531259	0.964012	0.913389	KLK8/FOLR1	2
BP	GO:0043030	regulation of macrophage activation	2/539	62/18903	0.531259	0.964012	0.913389	LBP/BPI	2
BP	GO:0046888	negative regulation of hormone secretion	2/539	62/18903	0.531259	0.964012	0.913389	CHGA/OPRK1	2
BP	GO:1903409	reactive oxygen species biosynthetic process	2/539	62/18903	0.531259	0.964012	0.913389	INAVA/UCP1	2
BP	GO:1904036	negative regulation of epithelial cell apoptotic process	2/539	62/18903	0.531259	0.964012	0.913389	FGG/FGB	2
BP	GO:0043281	regulation of cysteine-type endopeptidase activity involved in apoptotic process	6/539	205/18903	0.531933	0.964012	0.913389	SIAH2/S100A8/XDH/S100A9/SLC1A1/EPHA7	6
BP	GO:0019439	aromatic compound catabolic process	14/539	489/18903	0.532287	0.964012	0.913389	IGF2BP3/CYP2F1/ABCC2/NANOS1/CYP2A6/IDO1/IGF2BP1/A1CF/XDH/ACMSD/AICDA/DAZL/TENT5D/LIN28A	14
BP	GO:0021510	spinal cord development	3/539	98/18903	0.532431	0.964012	0.913389	SOX11/RFX4/MDGA2	3
BP	GO:0032642	regulation of chemokine production	3/539	98/18903	0.532431	0.964012	0.913389	LBP/ADCYAP1/CXCL6	3
BP	GO:0051090	regulation of DNA-binding transcription factor activity	13/539	454/18903	0.533637	0.964012	0.913389	CYP1B1/S100A8/NTS/ACOD1/ALK/S100A9/ADGRF1/TRIML2/FOXJ1/ADCY8/TRIM15/POU4F1/NR0B1	13
BP	GO:2000241	regulation of reproductive process	6/539	206/18903	0.5367	0.964012	0.913389	ZP2/CNR1/DEFB1/HORMAD1/NLRP5/DMRT1	6
BP	GO:0006140	regulation of nucleotide metabolic process	3/539	99/18903	0.539306	0.964012	0.913389	ZBTB20/ACMSD/GAPDHS	3
BP	GO:0032602	chemokine production	3/539	99/18903	0.539306	0.964012	0.913389	LBP/ADCYAP1/CXCL6	3
BP	GO:0032755	positive regulation of interleukin-6 production	3/539	99/18903	0.539306	0.964012	0.913389	ZBTB20/LBP/INAVA	3
BP	GO:0061326	renal tubule development	3/539	99/18903	0.539306	0.964012	0.913389	CITED1/SOX8/UMOD	3
BP	GO:2001237	negative regulation of extrinsic apoptotic signaling pathway	3/539	99/18903	0.539306	0.964012	0.913389	SIAH2/FGG/FGB	3
BP	GO:0007062	sister chromatid cohesion	2/539	63/18903	0.539907	0.964012	0.913389	HORMAD1/RAD21L1	2
BP	GO:0010573	vascular endothelial growth factor production	2/539	63/18903	0.539907	0.964012	0.913389	CYP1B1/CXCL17	2
BP	GO:0032757	positive regulation of interleukin-8 production	2/539	63/18903	0.539907	0.964012	0.913389	LBP/CHI3L1	2
BP	GO:0051055	negative regulation of lipid biosynthetic process	2/539	63/18903	0.539907	0.964012	0.913389	MALRD1/NR0B1	2
BP	GO:0051784	negative regulation of nuclear division	2/539	63/18903	0.539907	0.964012	0.913389	HORMAD1/DMRT1	2
BP	GO:0051965	positive regulation of synapse assembly	2/539	63/18903	0.539907	0.964012	0.913389	SLITRK2/NRXN1	2
BP	GO:0070542	response to fatty acid	2/539	63/18903	0.539907	0.964012	0.913389	UCP1/PCSK1	2
BP	GO:2001244	positive regulation of intrinsic apoptotic signaling pathway	2/539	63/18903	0.539907	0.964012	0.913389	S100A8/S100A9	2
BP	GO:2001258	negative regulation of cation channel activity	2/539	63/18903	0.539907	0.964012	0.913389	KCNE4/CRHR1	2
BP	GO:0046661	male sex differentiation	5/539	171/18903	0.540448	0.964012	0.913389	ZFP42/CYP1B1/SOX8/DMRT1/NR0B1	5
BP	GO:0043434	response to peptide hormone	12/539	421/18903	0.541846	0.964012	0.913389	CYP1B1/CITED1/OPRK1/IRS4/TFF1/TRIM72/GAL/CRHR1/AREG/ADCY8/GHRHR/PCSK1	12
BP	GO:0006614	SRP-dependent cotranslational protein targeting to membrane	1/539	27/18903	0.542333	0.964012	0.913389	RN7SL3	1
BP	GO:0006760	folic acid-containing compound metabolic process	1/539	27/18903	0.542333	0.964012	0.913389	FOLR1	1
BP	GO:0007026	negative regulation of microtubule depolymerization	1/539	27/18903	0.542333	0.964012	0.913389	SPEF1	1
BP	GO:0007350	blastoderm segmentation	1/539	27/18903	0.542333	0.964012	0.913389	TDRD1	1
BP	GO:0009065	glutamine family amino acid catabolic process	1/539	27/18903	0.542333	0.964012	0.913389	GAD1	1
BP	GO:0021895	cerebral cortex neuron differentiation	1/539	27/18903	0.542333	0.964012	0.913389	NR2E1	1
BP	GO:0032967	positive regulation of collagen biosynthetic process	1/539	27/18903	0.542333	0.964012	0.913389	SERPINB7	1
BP	GO:0033081	regulation of T cell differentiation in thymus	1/539	27/18903	0.542333	0.964012	0.913389	FOXJ1	1
BP	GO:0035774	positive regulation of insulin secretion involved in cellular response to glucose stimulus	1/539	27/18903	0.542333	0.964012	0.913389	ADCY8	1
BP	GO:0039529	RIG-I signaling pathway	1/539	27/18903	0.542333	0.964012	0.913389	TRIM15	1
BP	GO:0042059	negative regulation of epidermal growth factor receptor signaling pathway	1/539	27/18903	0.542333	0.964012	0.913389	EGFR	1
BP	GO:0042278	purine nucleoside metabolic process	1/539	27/18903	0.542333	0.964012	0.913389	XDH	1
BP	GO:0042403	thyroid hormone metabolic process	1/539	27/18903	0.542333	0.964012	0.913389	IYD	1
BP	GO:0046037	GMP metabolic process	1/539	27/18903	0.542333	0.964012	0.913389	XDH	1
BP	GO:0048641	regulation of skeletal muscle tissue development	1/539	27/18903	0.542333	0.964012	0.913389	MYOG	1
BP	GO:0048843	negative regulation of axon extension involved in axon guidance	1/539	27/18903	0.542333	0.964012	0.913389	SEMA3B	1
BP	GO:0051350	negative regulation of lyase activity	1/539	27/18903	0.542333	0.964012	0.913389	GABBR2	1
BP	GO:0051503	adenine nucleotide transport	1/539	27/18903	0.542333	0.964012	0.913389	ABCC4	1
BP	GO:0070199	establishment of protein localization to chromosome	1/539	27/18903	0.542333	0.964012	0.913389	H1-5	1
BP	GO:0070269	pyroptosis	1/539	27/18903	0.542333	0.964012	0.913389	GSDMC	1
BP	GO:0071467	cellular response to pH	1/539	27/18903	0.542333	0.964012	0.913389	SLC38A3	1
BP	GO:1900746	regulation of vascular endothelial growth factor signaling pathway	1/539	27/18903	0.542333	0.964012	0.913389	XDH	1
BP	GO:1903055	positive regulation of extracellular matrix organization	1/539	27/18903	0.542333	0.964012	0.913389	CPB2	1
BP	GO:1904861	excitatory synapse assembly	1/539	27/18903	0.542333	0.964012	0.913389	NRXN1	1
[truncated: 2,529 more rows]
