# Supplementary material for: A Novel Prognostic Signature of Mitophagy-Related E3 Ubiquitin Ligases in Breast Cancer
Source: Int J Mol Sci. 2025 Feb 12;26(4):1551. doi: 10.3390/ijms26041551 (PMC11855622; doi:10.3390/ijms26041551)
Supplement: Supplementary file 1 [file ijms-26-01551-s001.zip › Table S4.xlsx]

## Sheet: Sheet1
Table S4 KEGG enrichment analysis of DEGs between the high- and low-risk groups
ID	Description	GeneRatio	BgRatio	pvalue	p.adjust	qvalue	geneID	Count
hsa04080	Neuroactive ligand-receptor interaction	30/221	370/8536	2.11679e-08	5.14381e-06	4.72379e-06	2358/4986/153/6019/4922/2742/9568/2904/1268/55879/399968/5746/5646/51083/1146/116/2891/1394/11255/2568/10886/2691/2692/2558/797/7200/887/57152/1137/2831	30
hsa04742	Taste transduction	11/221	86/8536	1.21334e-05	0.00147421	0.00135383	50838/259296/50831/259293/9568/259290/10021/259291/114/2558/3359	11
hsa04613	Neutrophil extracellular trap formation	15/221	193/8536	0.000139105	0.00990371	0.00909503	8364/3018/1183/2358/85235/8359/8342/8350/317772/366/8366/8346/2266/8331/2244	15
hsa04657	IL-17 signaling pathway	10/221	95/8536	0.000163024	0.00990371	0.00909503	3627/6279/6374/6364/6280/4312/338324/6372/6354/6278	10
hsa05322	Systemic lupus erythematosus	12/221	141/8536	0.000283089	0.0137581	0.0126347	8364/3018/85235/2904/8359/8342/8350/317772/8366/8346/8331/735	12
hsa04974	Protein digestion and absorption	10/221	105/8536	0.000371613	0.0150503	0.0138214	59272/136227/6564/1360/256076/4225/5646/6505/6543/1361	10
hsa05033	Nicotine addiction	6/221	41/8536	0.000592809	0.0205789	0.0188986	2904/55879/2891/2568/2558/1137	6
hsa05034	Alcoholism	13/221	188/8536	0.00116742	0.0354602	0.0325647	8364/3018/1644/85235/2904/8359/8342/8350/317772/8366/8346/8331/84152	13
hsa04727	GABAergic synapse	8/221	89/8536	0.00207401	0.0559982	0.0514257	2571/18/10991/9568/55879/2568/114/2558	8
hsa04024	cAMP signaling pathway	13/221	226/8536	0.00580849	0.134662	0.123666	10257/491/153/9568/2904/1258/116/2891/492/1394/10021/84152/114	13
hsa04972	Pancreatic secretion	8/221	106/8536	0.00609582	0.134662	0.123666	491/9635/1360/5646/391013/492/1361/114	8
hsa04610	Complement and coagulation cascades	7/221	88/8536	0.00762914	0.15449	0.141875	5265/3053/2266/1361/735/722/2244	7
hsa05204	Chemical carcinogenesis - DNA adducts	6/221	71/8536	0.00994002	0.185802	0.17063	1545/1548/9/1549/2938/7367	6
hsa04061	Viral protein interaction with cytokine and cytokine receptor	7/221	100/8536	0.0148513	0.249257	0.228904	3559/3627/9547/6374/6364/6372/6354	7
hsa00980	Metabolism of xenobiotics by cytochrome P450	6/221	79/8536	0.0162847	0.249257	0.228904	1545/1572/1548/1549/2938/7367	6
hsa05150	Staphylococcus aureus infection	7/221	102/8536	0.016412	0.249257	0.228904	1828/2358/3860/54474/1672/2266/3868	7
hsa00983	Drug metabolism - other enzymes	6/221	81/8536	0.018227	0.260539	0.239264	1548/9/7498/1549/2938/7367	6
hsa00380	Tryptophan metabolism	4/221	42/8536	0.0226934	0.30636	0.281345	1545/1644/3620/130013	4
hsa02010	ABC transporters	4/221	45/8536	0.0284603	0.342572	0.314599	1244/10257/154664/1672	4
hsa04976	Bile secretion	6/221	90/8536	0.0289308	0.342572	0.314599	1244/10257/6579/366/114/7367	6
hsa04724	Glutamatergic synapse	7/221	116/8536	0.0307031	0.342572	0.314599	10991/2904/6511/2891/6505/123745/114	7
hsa00830	Retinol metabolism	5/221	68/8536	0.0310147	0.342572	0.314599	1548/157506/1549/158835/7367	5
hsa00601	Glycosphingolipid biosynthesis - lacto and neolacto series	3/221	28/8536	0.0348445	0.354612	0.325656	8707/2528/124872	3
hsa03272	Virion - Hepatitis viruses	4/221	48/8536	0.0350234	0.354612	0.325656	49861/1956/10686/644672	4
hsa05030	Cocaine addiction	4/221	49/8536	0.0373901	0.363432	0.333756	1644/2904/2891/84152	4
hsa01523	Antifolate resistance	3/221	30/8536	0.0415976	0.378087	0.347214	1244/10257/2348	3
hsa04913	Ovarian steroidogenesis	4/221	52/8536	0.0450298	0.378087	0.347214	1545/3284/123745/114	4
hsa04981	Folate transport and metabolism	3/221	31/8536	0.0452028	0.378087	0.347214	1244/10257/2348	3
hsa03320	PPAR signaling pathway	5/221	76/8536	0.0466774	0.378087	0.347214	2713/2173/1582/4312/7350	5
hsa04971	Gastric acid secretion	5/221	76/8536	0.0466774	0.378087	0.347214	115111/389015/3773/114/887	5
hsa00052	Galactose metabolism	3/221	32/8536	0.0489578	0.383766	0.35243	441282/93432/3938	3
hsa04721	Synaptic vesicle cycle	5/221	79/8536	0.0535699	0.406797	0.37358	6511/6505/6532/6530/10814	5
hsa04915	Estrogen signaling pathway	7/221	139/8536	0.0689543	0.499525	0.458736	1956/3860/54474/9568/7031/3868/114	7
hsa04814	Motor proteins	9/221	197/8536	0.0698924	0.499525	0.458736	113457/112714/4620/7134/4626/1769/4622/8701/547	9
hsa04978	Mineral absorption	4/221	61/8536	0.0727599	0.505162	0.463913	491/115019/492/6543	4
hsa00140	Steroid hormone biosynthesis	4/221	63/8536	0.079876	0.524591	0.481755	1545/6783/3284/7367	4
hsa00590	Arachidonic acid metabolism	4/221	63/8536	0.079876	0.524591	0.481755	391013/8529/123745/11283	4
hsa05032	Morphine addiction	5/221	91/8536	0.086719	0.5441	0.499672	9568/55879/2568/114/2558	5
hsa04927	Cortisol synthesis and secretion	4/221	65/8536	0.0873247	0.5441	0.499672	3777/3284/114/190	4
hsa04540	Gap junction	5/221	92/8536	0.0898769	0.546002	0.501419	113457/112714/1956/153/114	5
hsa05031	Amphetamine addiction	4/221	69/8536	0.103186	0.611563	0.561626	1644/2904/2891/84152	4
hsa04925	Aldosterone synthesis and secretion	5/221	98/8536	0.110046	0.636697	0.584707	491/3777/3284/492/114	5
hsa00982	Drug metabolism - cytochrome P450	4/221	73/8536	0.120264	0.679634	0.624139	1548/1549/2938/7367	4
hsa04020	Calcium signaling pathway	10/221	254/8536	0.123159	0.680175	0.624635	491/1956/7134/153/3706/2904/492/6543/114/887	10
hsa05414	Dilated cardiomyopathy	5/221	105/8536	0.136093	0.733202	0.673332	7134/153/6445/6543/114	5
hsa04022	cGMP-PKG signaling pathway	7/221	166/8536	0.139247	0.733202	0.673332	491/153/8471/1258/492/6543/114	7
hsa05133	Pertussis	4/221	78/8536	0.143189	0.733202	0.673332	6374/653509/6372/722	4
hsa00592	alpha-Linolenic acid metabolism	2/221	26/8536	0.14483	0.733202	0.673332	391013/123745	2
hsa00650	Butanoate metabolism	2/221	27/8536	0.15388	0.763121	0.700808	2571/18	2
hsa04961	Endocrine and other factor-regulated calcium reabsorption	3/221	53/8536	0.157336	0.764653	0.702216	491/492/6543	3
hsa00591	Linoleic acid metabolism	2/221	30/8536	0.181623	0.865382	0.794719	391013/123745	2
hsa04723	Retrograde endocannabinoid signaling	6/221	149/8536	0.189199	0.869829	0.798803	1268/55879/2891/2568/114/2558	6
hsa00410	beta-Alanine metabolism	2/221	31/8536	0.191032	0.869829	0.798803	2571/18	2
hsa04923	Regulation of lipolysis in adipocytes	3/221	59/8536	0.196054	0.869829	0.798803	153/8471/114	3
hsa04730	Long-term depression	3/221	60/8536	0.202724	0.869829	0.798803	2891/1394/123745	3
hsa04935	Growth hormone synthesis, secretion and action	5/221	122/8536	0.208975	0.869829	0.798803	3483/8471/2691/114/2692	5
hsa04261	Adrenergic signaling in cardiomyocytes	6/221	154/8536	0.209274	0.869829	0.798803	491/7134/153/492/6543/114	6
hsa04213	Longevity regulating pathway - multiple species	3/221	62/8536	0.216217	0.869829	0.798803	53632/8471/114	3
hsa05160	Hepatitis C	6/221	159/8536	0.230066	0.869829	0.798803	49861/1956/3627/10686/439996/644672	6
hsa05323	Rheumatoid arthritis	4/221	95/8536	0.231612	0.869829	0.798803	6374/6364/4312/6372	4
hsa04062	Chemokine signaling pathway	7/221	193/8536	0.233662	0.869829	0.798803	3627/9547/6374/6364/6372/6354/114	7
hsa00561	Glycerolipid metabolism	3/221	65/8536	0.236792	0.869829	0.798803	441282/2713/116255	3
hsa00040	Pentose and glucuronate interconversions	2/221	36/8536	0.238838	0.869829	0.798803	441282/7367	2
hsa04713	Circadian entrainment	4/221	97/8536	0.242819	0.869829	0.798803	2904/116/2891/114	4
hsa04970	Salivary secretion	4/221	97/8536	0.242819	0.869829	0.798803	491/153/492/114	4
hsa04060	Cytokine-cytokine receptor interaction	10/221	298/8536	0.243888	0.869829	0.798803	3559/3627/9547/6374/6364/6372/284340/6354/55801/26525	10
hsa00250	Alanine, aspartate and glutamate metabolism	2/221	37/8536	0.248492	0.869829	0.798803	2571/18	2
hsa04720	Long-term potentiation	3/221	67/8536	0.250694	0.869829	0.798803	2904/2891/114	3
hsa04820	Cytoskeleton in muscle cells	8/221	232/8536	0.253134	0.869829	0.798803	4620/7134/4626/6445/4622/256076/4604/84665	8
hsa04750	Inflammatory mediator regulation of TRP channels	4/221	99/8536	0.254147	0.869829	0.798803	79054/162514/123745/114	4
hsa05410	Hypertrophic cardiomyopathy	4/221	99/8536	0.254147	0.869829	0.798803	7134/6445/53632/6543	4
hsa04924	Renin secretion	3/221	69/8536	0.264713	0.88745	0.814986	9635/153/116	3
hsa04270	Vascular smooth muscle contraction	5/221	134/8536	0.2666	0.88745	0.814986	10268/391013/123745/114/797	5
hsa04530	Tight junction	6/221	170/8536	0.277891	0.912534	0.838021	113457/112714/49861/10686/53632/644672	6
hsa05219	Bladder cancer	2/221	41/8536	0.287163	0.930408	0.854436	1956/4312	2
hsa00533	Glycosaminoglycan biosynthesis - keratan sulfate	1/221	14/8536	0.307553	0.98336	0.903064	10164	1
hsa05207	Chemical carcinogenesis - receptor activation	7/221	215/8536	0.322565	0.999532	0.917916	1545/1956/153/114/1137/2938/7367	7
hsa00360	Phenylalanine metabolism	1/221	16/8536	0.343003	0.999532	0.917916	1644	1
hsa04726	Serotonergic synapse	4/221	115/8536	0.347545	0.999532	0.917916	1644/6532/123745/3359	4
hsa00120	Primary bile acid biosynthesis	1/221	17/8536	0.360045	0.999532	0.917916	1582	1
hsa00430	Taurine and hypotaurine metabolism	1/221	17/8536	0.360045	0.999532	0.917916	2571	1
hsa00910	Nitrogen metabolism	1/221	17/8536	0.360045	0.999532	0.917916	759	1
hsa03273	Virion - Lassa virus and SFTS virus	1/221	17/8536	0.360045	0.999532	0.917916	27328	1
hsa04668	TNF signaling pathway	4/221	119/8536	0.371209	0.999532	0.917916	3627/6374/6364/6372	4
hsa00565	Ether lipid metabolism	2/221	50/8536	0.372879	0.999532	0.917916	391013/123745	2
hsa04934	Cushing syndrome	5/221	155/8536	0.373697	0.999532	0.917916	1956/3777/3284/1394/114	5
hsa00061	Fatty acid biosynthesis	1/221	18/8536	0.376647	0.999532	0.917916	55301	1
hsa04980	Cobalamin transport and metabolism	1/221	18/8536	0.376647	0.999532	0.917916	6947	1
hsa04514	Cell adhesion molecules	5/221	158/8536	0.38921	0.999532	0.917916	49861/84631/10686/9378/644672	5
hsa04973	Carbohydrate digestion and absorption	2/221	52/8536	0.391422	0.999532	0.917916	93432/3938	2
hsa04260	Cardiac muscle contraction	3/221	87/8536	0.392505	0.999532	0.917916	125965/7134/6543	3
hsa04611	Platelet activation	4/221	126/8536	0.412442	0.999532	0.917916	2266/123745/114/2244	4
hsa04211	Longevity regulating pathway	3/221	90/8536	0.413504	0.999532	0.917916	53632/8471/114	3
hsa05171	Coronavirus disease - COVID-19	7/221	238/8536	0.420322	0.999532	0.917916	59272/1956/3627/2266/4312/735/2244	7
hsa04912	GnRH signaling pathway	3/221	93/8536	0.434273	0.999532	0.917916	1956/123745/114	3
hsa04926	Relaxin signaling pathway	4/221	130/8536	0.435766	0.999532	0.917916	1956/6019/4312/114	4
hsa05203	Viral carcinogenesis	6/221	205/8536	0.43913	0.999532	0.917916	8364/3018/8359/8342/8366/8346	6
hsa04728	Dopaminergic synapse	4/221	132/8536	0.447335	0.999532	0.917916	1644/2904/2891/84152	4
hsa04068	FoxO signaling pathway	4/221	133/8536	0.453093	0.999532	0.917916	1956/53632/2290/8471	4
hsa00515	Mannose type O-glycan biosynthesis	1/221	23/8536	0.45344	0.999532	0.917916	27087	1
hsa03430	Mismatch repair	1/221	23/8536	0.45344	0.999532	0.917916	29935	1
hsa04614	Renin-angiotensin system	1/221	23/8536	0.45344	0.999532	0.917916	59272	1
hsa04964	Proximal tubule bicarbonate reclamation	1/221	23/8536	0.45344	0.999532	0.917916	10991	1
hsa04371	Apelin signaling pathway	4/221	140/8536	0.492805	0.999532	0.917916	53632/7350/6543/114	4
hsa04977	Vitamin digestion and absorption	1/221	26/8536	0.494916	0.999532	0.917916	158835	1
hsa00564	Glycerophospholipid metabolism	3/221	103/8536	0.50132	0.999532	0.917916	391013/123745/64850	3
hsa04360	Axon guidance	5/221	184/8536	0.520465	0.999532	0.917916	7869/56896/2045/137970/1943	5
hsa00790	Folate biosynthesis	1/221	28/8536	0.52081	0.999532	0.917916	441282	1
hsa04392	Hippo signaling pathway - multiple species	1/221	29/8536	0.533258	0.999532	0.917916	54798	1
hsa04744	Phototransduction	1/221	29/8536	0.533258	0.999532	0.917916	1258	1
hsa05208	Chemical carcinogenesis - reactive oxygen species	6/221	227/8536	0.538177	0.999532	0.917916	1545/1572/115019/1956/125965/2938	6
hsa04920	Adipocytokine signaling pathway	2/221	70/8536	0.544945	0.999532	0.917916	53632/8471	2
hsa00053	Ascorbate and aldarate metabolism	1/221	30/8536	0.545383	0.999532	0.917916	7367	1
hsa00630	Glyoxylate and dicarboxylate metabolism	1/221	31/8536	0.557195	0.999532	0.917916	51179	1
hsa05016	Huntington disease	8/221	311/8536	0.558858	0.999532	0.917916	113457/112714/125965/1769/2904/8701/7350/2891	8
hsa05223	Non-small cell lung cancer	2/221	73/8536	0.567809	0.999532	0.917916	1956/238	2
hsa00640	Propanoate metabolism	1/221	32/8536	0.568701	0.999532	0.917916	18	1
hsa04921	Oxytocin signaling pathway	4/221	155/8536	0.573442	0.999532	0.917916	1956/53632/123745/114	4
hsa04670	Leukocyte transendothelial migration	3/221	116/8536	0.582008	0.999532	0.917916	49861/10686/644672	3
hsa01524	Platinum drug resistance	2/221	75/8536	0.582587	0.999532	0.917916	1244/2938	2
hsa04918	Thyroid hormone synthesis	2/221	75/8536	0.582587	0.999532	0.917916	389434/114	2
hsa03082	ATP-dependent chromatin remodeling	3/221	117/8536	0.587867	0.999532	0.917916	85235/317772/8331	3
hsa00051	Fructose and mannose metabolism	1/221	34/8536	0.590828	0.999532	0.917916	441282	1
hsa04710	Circadian rhythm	1/221	34/8536	0.590828	0.999532	0.917916	53632	1
hsa04145	Phagosome	4/221	159/8536	0.593713	0.999532	0.917916	113457/112714/8685/653509	4
hsa04217	Necroptosis	4/221	159/8536	0.593713	0.999532	0.917916	85235/317772/8331/123745	4
hsa05130	Pathogenic Escherichia coli infection	5/221	203/8536	0.608404	0.999532	0.917916	113457/112714/49861/10686/644672	5
hsa00350	Tyrosine metabolism	1/221	36/8536	0.611824	0.999532	0.917916	1644	1
hsa03030	DNA replication	1/221	36/8536	0.611824	0.999532	0.917916	29935	1
hsa05143	African trypanosomiasis	1/221	37/8536	0.621917	0.999532	0.917916	3620	1
hsa05340	Primary immunodeficiency	1/221	38/8536	0.631748	0.999532	0.917916	57379	1
hsa04630	JAK-STAT signaling pathway	4/221	168/8536	0.637189	0.999532	0.917916	1956/116379/3559/55801	4
hsa04146	Peroxisome	2/221	83/8536	0.637965	0.999532	0.917916	7498/51179	2
hsa04015	Rap1 signaling pathway	5/221	212/8536	0.646694	0.999532	0.917916	1956/2904/1268/1943/114	5
hsa00500	Starch and sucrose metabolism	1/221	40/8536	0.650654	0.999532	0.917916	93432	1
hsa04012	ErbB signaling pathway	2/221	86/8536	0.657199	0.999532	0.917916	1956/374	2
hsa04911	Insulin secretion	2/221	86/8536	0.657199	0.999532	0.917916	116/114	2
hsa05412	Arrhythmogenic right ventricular cardiomyopathy	2/221	86/8536	0.657199	0.999532	0.917916	6445/6543	2
hsa03440	Homologous recombination	1/221	41/8536	0.659741	0.999532	0.917916	29935	1
hsa05210	Colorectal cancer	2/221	87/8536	0.663427	0.999532	0.917916	1956/374	2
hsa03040	Spliceosome	5/221	217/8536	0.66693	0.999532	0.917916	26834/26864/26831/26835/101954277	5
hsa00513	Various types of N-glycan biosynthesis	1/221	42/8536	0.668593	0.999532	0.917916	64377	1
hsa04512	ECM-receptor interaction	2/221	89/8536	0.675611	0.999532	0.917916	256076/1101	2
hsa04975	Fat digestion and absorption	1/221	43/8536	0.677216	0.999532	0.917916	391013	1
hsa05235	PD-L1 expression and PD-1 checkpoint pathway in cancer	2/221	90/8536	0.681568	0.999532	0.917916	1956/238	2
hsa04940	Type I diabetes mellitus	1/221	44/8536	0.685615	0.999532	0.917916	2571	1
hsa00860	Porphyrin metabolism	1/221	46/8536	0.701767	0.999532	0.917916	7367	1
hsa04930	Type II diabetes mellitus	1/221	47/8536	0.70953	0.999532	0.917916	8471	1
hsa00280	Valine, leucine and isoleucine degradation	1/221	48/8536	0.717092	0.999532	0.917916	18	1
hsa05017	Spinocerebellar ataxia	3/221	144/8536	0.725531	0.999532	0.917916	2904/6511/2891	3
hsa01522	Endocrine resistance	2/221	99/8536	0.731242	0.999532	0.917916	1956/114	2
hsa05231	Choline metabolism in cancer	2/221	99/8536	0.731242	0.999532	0.917916	1956/123745	2
hsa04672	Intestinal immune network for IgA production	1/221	50/8536	0.731633	0.999532	0.917916	57379	1
hsa04714	Thermogenesis	5/221	235/8536	0.733383	0.999532	0.917916	125965/53632/1268/7350/114	5
hsa04979	Cholesterol metabolism	1/221	51/8536	0.738622	0.999532	0.917916	27329	1
hsa04014	Ras signaling pathway	5/221	238/8536	0.743471	0.999532	0.917916	1956/2904/391013/123745/1943	5
hsa04072	Phospholipase D signaling pathway	3/221	149/8536	0.746663	0.999532	0.917916	1956/123745/114	3
hsa04625	C-type lectin receptor signaling pathway	2/221	105/8536	0.760595	0.999532	0.917916	338339/93978	2
hsa03460	Fanconi anemia pathway	1/221	55/8536	0.764812	0.999532	0.917916	29935	1
hsa04620	Toll-like receptor signaling pathway	2/221	109/8536	0.778593	0.999532	0.917916	3929/3627	2
hsa00480	Glutathione metabolism	1/221	59/8536	0.788389	0.999532	0.917916	2938	1
hsa05213	Endometrial cancer	1/221	59/8536	0.788389	0.999532	0.917916	1956	1
hsa04370	VEGF signaling pathway	1/221	60/8536	0.793906	0.999532	0.917916	123745	1
hsa04928	Parathyroid hormone synthesis, secretion and action	2/221	115/8536	0.803376	0.999532	0.917916	1956/114	2
hsa04725	Cholinergic synapse	2/221	116/8536	0.80726	0.999532	0.917916	114/1137	2
hsa03420	Nucleotide excision repair	1/221	63/8536	0.809612	0.999532	0.917916	29935	1
hsa05417	Lipid and atherosclerosis	4/221	216/8536	0.815798	0.999532	0.917916	3929/1548/4312/1549	4
hsa04929	GnRH secretion	1/221	65/8536	0.819414	0.999532	0.917916	9568	1
hsa00010	Glycolysis / Gluconeogenesis	1/221	67/8536	0.828715	0.999532	0.917916	26330	1
hsa04152	AMPK signaling pathway	2/221	122/8536	0.829163	0.999532	0.917916	53632/8471	2
hsa04310	Wnt signaling pathway	3/221	174/8536	0.833502	0.999532	0.917916	164284/340419/4316	3
hsa04664	Fc epsilon RI signaling pathway	1/221	69/8536	0.837538	0.999532	0.917916	123745	1
hsa05416	Viral myocarditis	1/221	70/8536	0.841778	0.999532	0.917916	6445	1
hsa04917	Prolactin signaling pathway	1/221	71/8536	0.845909	0.999532	0.917916	2001	1
hsa05120	Epithelial cell signaling in Helicobacter pylori infection	1/221	71/8536	0.845909	0.999532	0.917916	1956	1
hsa05230	Central carbon metabolism in cancer	1/221	71/8536	0.845909	0.999532	0.917916	1956	1
hsa00230	Purine metabolism	2/221	128/8536	0.848807	0.999532	0.917916	7498/114	2
hsa04622	RIG-I-like receptor signaling pathway	1/221	72/8536	0.849932	0.999532	0.917916	3627	1
hsa05020	Prion disease	5/221	278/8536	0.85214	0.999532	0.917916	113457/112714/125965/2904/735	5
hsa05014	Amyotrophic lateral sclerosis	7/221	371/8536	0.85221	0.999532	0.917916	113457/112714/125965/1769/2904/8701/2891	7
hsa00562	Inositol phosphate metabolism	1/221	73/8536	0.85385	0.999532	0.917916	3706	1
hsa05218	Melanoma	1/221	73/8536	0.85385	0.999532	0.917916	1956	1
hsa04115	p53 signaling pathway	1/221	75/8536	0.861384	0.999532	0.917916	56475	1
hsa05214	Glioma	1/221	76/8536	0.865005	0.999532	0.917916	1956	1
hsa04650	Natural killer cell mediated cytotoxicity	2/221	134/8536	0.866384	0.999532	0.917916	79465/154064	2
hsa05212	Pancreatic cancer	1/221	77/8536	0.868531	0.999532	0.917916	1956	1
hsa04210	Apoptosis	2/221	135/8536	0.869125	0.999532	0.917916	113457/112714	2
hsa00190	Oxidative phosphorylation	2/221	138/8536	0.877043	0.999532	0.917916	125965/479	2
hsa04910	Insulin signaling pathway	2/221	138/8536	0.877043	0.999532	0.917916	53632/8471	2
hsa01521	EGFR tyrosine kinase inhibitor resistance	1/221	80/8536	0.87857	0.999532	0.917916	1956	1
hsa05418	Fluid shear stress and atherosclerosis	2/221	141/8536	0.884519	0.999532	0.917916	387082/2938	2
hsa04623	Cytosolic DNA-sensing pathway	1/221	83/8536	0.887845	0.999532	0.917916	3627	1
hsa04936	Alcoholic liver disease	2/221	144/8536	0.891574	0.999532	0.917916	3929/53632	2
hsa01232	Nucleotide metabolism	1/221	85/8536	0.893633	0.999532	0.917916	7498	1
hsa04144	Endocytosis	4/221	252/8536	0.896442	0.999532	0.917916	1956/3559/2348/6457	4
hsa04510	Focal adhesion	3/221	203/8536	0.901115	0.999532	0.917916	1956/256076/1101	3
hsa01240	Biosynthesis of cofactors	2/221	153/8536	0.910415	0.999532	0.917916	3620/7367	2
hsa04151	PI3K-Akt signaling pathway	6/221	362/8536	0.912755	0.999532	0.917916	1956/3559/256076/374/1101/1943	6
hsa04520	Adherens junction	1/221	93/8536	0.91396	0.999532	0.917916	1956	1
hsa04658	Th1 and Th2 cell differentiation	1/221	93/8536	0.91396	0.999532	0.917916	3559	1
hsa04932	Non-alcoholic fatty liver disease	2/221	157/8536	0.917768	0.999532	0.917916	125965/53632	2
hsa04070	Phosphatidylinositol signaling system	1/221	98/8536	0.924649	0.999532	0.917916	3706	1
hsa05215	Prostate cancer	1/221	98/8536	0.924649	0.999532	0.917916	1956	1
hsa05012	Parkinson disease	4/221	271/8536	0.925022	0.999532	0.917916	113457/112714/125965/221074	4
hsa04666	Fc gamma R-mediated phagocytosis	1/221	99/8536	0.926622	0.999532	0.917916	123745	1
hsa04640	Hematopoietic cell lineage	1/221	100/8536	0.928544	0.999532	0.917916	3559	1
hsa04916	Melanogenesis	1/221	101/8536	0.930416	0.999532	0.917916	114	1
hsa05166	Human T-cell leukemia virus 1 infection	3/221	224/8536	0.933467	0.999532	0.917916	3559/4316/114	3
hsa05146	Amoebiasis	1/221	103/8536	0.934015	0.999532	0.917916	735	1
hsa04064	NF-kappa B signaling pathway	1/221	105/8536	0.937428	0.999532	0.917916	3929	1
hsa05225	Hepatocellular carcinoma	2/221	170/8536	0.937946	0.999532	0.917916	1956/2938	2
hsa04922	Glucagon signaling pathway	1/221	107/8536	0.940666	0.999532	0.917916	53632	1
hsa05164	Influenza A	2/221	173/8536	0.941888	0.999532	0.917916	3627/5646	2
hsa03013	Nucleocytoplasmic transport	1/221	108/8536	0.942221	0.999532	0.917916	387082	1
hsa04350	TGF-beta signaling pathway	1/221	108/8536	0.942221	0.999532	0.917916	3547	1
hsa04659	Th17 cell differentiation	1/221	109/8536	0.943736	0.999532	0.917916	3559	1
hsa04931	Insulin resistance	1/221	109/8536	0.943736	0.999532	0.917916	53632	1
hsa05010	Alzheimer disease	6/221	391/8536	0.943889	0.999532	0.917916	113457/112714/125965/2904/8471/221074	6
hsa04066	HIF-1 signaling pathway	1/221	110/8536	0.945212	0.999532	0.917916	1956	1
hsa04914	Progesterone-mediated oocyte maturation	1/221	111/8536	0.946649	0.999532	0.917916	114	1
hsa01200	Carbon metabolism	1/221	116/8536	0.95329	0.999532	0.917916	51179	1
hsa04010	MAPK signaling pathway	4/221	300/8536	0.955186	0.999532	0.917916	1956/374/123745/1943	4
hsa04621	NOD-like receptor signaling pathway	2/221	189/8536	0.959203	0.999532	0.917916	115362/199713	2
hsa05206	MicroRNAs in cancer	4/221	312/8536	0.964033	0.999532	0.917916	1545/1956/10642/1943	4
hsa05202	Transcriptional misregulation in cancer	2/221	198/8536	0.966651	0.999532	0.917916	8350/5081	2
hsa05022	Pathways of neurodegeneration - multiple diseases	7/221	483/8536	0.970669	0.999532	0.917916	113457/112714/125965/1769/2904/8701/2891	7
hsa04114	Oocyte meiosis	1/221	139/8536	0.974685	0.999532	0.917916	114	1
hsa05162	Measles	1/221	139/8536	0.974685	0.999532	0.917916	3559	1
hsa05224	Breast cancer	1/221	148/8536	0.98009	0.999532	0.917916	1956	1
hsa05226	Gastric cancer	1/221	150/8536	0.981125	0.999532	0.917916	1956	1
hsa05163	Human cytomegalovirus infection	2/221	226/8536	0.982376	0.999532	0.917916	1956/114	2
hsa04148	Efferocytosis	1/221	157/8536	0.984345	0.999532	0.917916	51761	1
hsa04390	Hippo signaling pathway	1/221	157/8536	0.984345	0.999532	0.917916	374	1
hsa04810	Regulation of actin cytoskeleton	2/221	232/8536	0.984656	0.999532	0.917916	1956/735	2
hsa04140	Autophagy - animal	1/221	169/8536	0.988643	0.999532	0.917916	8471	1
hsa05131	Shigellosis	2/221	250/8536	0.98991	0.999532	0.917916	1956/8350	2
hsa05132	Salmonella infection	2/221	251/8536	0.990144	0.999532	0.917916	113457/112714	2
hsa05152	Tuberculosis	1/221	182/8536	0.991983	0.999532	0.917916	3929	1
hsa05165	Human papillomavirus infection	3/221	333/8536	0.992939	0.999532	0.917916	1956/256076/1101	3
hsa05169	Epstein-Barr virus infection	1/221	204/8536	0.995558	0.999532	0.917916	3627	1
hsa05205	Proteoglycans in cancer	1/221	204/8536	0.995558	0.999532	0.917916	1956	1
hsa05415	Diabetic cardiomyopathy	1/221	205/8536	0.995676	0.999532	0.917916	125965	1
hsa04740	Olfactory transduction	3/221	453/8536	0.999532	0.999532	0.917916	1258/6543/390077	3
