# Supplementary material for: A Novel Prognostic Signature of Mitophagy-Related E3 Ubiquitin Ligases in Breast Cancer
Source: Int J Mol Sci. 2025 Feb 12;26(4):1551. doi: 10.3390/ijms26041551 (PMC11855622; doi:10.3390/ijms26041551)
Supplement: Supplementary file 1 [file ijms-26-01551-s001.zip › Table S5.xlsx]

## Sheet: Sheet1
Table S5 GSEA of “Hallmark gene sets” between high-risk and low-risk groups
ID	Description	setSize	enrichmentScore	NES	pvalue	p.adjust	qvalue	rank	leading_edge	core_enrichment
HALLMARK_ESTROGEN_RESPONSE_EARLY	HALLMARK_ESTROGEN_RESPONSE_EARLY	196	-0.596815	-3.05588	5.67175e-30	2.83587e-28	2.209e-28	3684	tags=44%, list=12%, signal=39%	SLC1A4/RASGRP1/PMAIP1/RARA/AR/CHPT1/PEX11A/IL17RB/TIPARP/THSD4/KLF4/SCNN1A/IGF1R/ASB13/MREG/MAST4/CELSR1/NBL1/TPBG/KRT8/UGCG/GFRA1/ADCY9/CBFA2T3/OVOL2/BCL2/KRT19/CELSR2/MYB/AMFR/ABCA3/KRT18/IL6ST/ELOVL2/SLC39A6/MINDY1/BLVRB/CALCR/LRIG1/REEP1/ARL3/RETREG1/SLC19A2/RHOD/RET/IGFBP4/SYBU/RBBP8/SULT2B1/ELOVL5/CISH/TJP3/PRSS23/TTC39A/ANXA9/FOS/EGR3/RAB17/BAG1/CA12/KDM4B/ADCY1/MLPH/SLC7A2/MAPT/STC2/MSMB/…
HALLMARK_ESTROGEN_RESPONSE_LATE	HALLMARK_ESTROGEN_RESPONSE_LATE	195	-0.539419	-2.73611	2.85568e-23	7.1392e-22	5.56106e-22	3928	tags=44%, list=13%, signal=38%	WFS1/TSPAN13/HOMER2/GINS2/ITPK1/SLC2A8/NAB2/CACNA2D2/SLC1A4/CHPT1/IL17RB/SERPINA3/ST6GALNAC2/KLF4/FGFR3/SCNN1A/ETFB/ALDH3A2/NBL1/TPBG/CA2/ACOX2/GALE/OVOL2/BCL2/ZFP36/KRT19/CELSR2/MYB/AMFR/RABEP1/ABCA3/TST/IL6ST/TPSAB1/PTGER3/BLVRB/CALCR/ARL3/CKB/RET/BATF/IGFBP4/PDCD4/RBBP8/SULT2B1/ELOVL5/HMGCS2/CISH/TJP3/PRSS23/ANXA9/FOS/EGR3/BAG1/CA12/DNAJC1/DCXR/DNAJC12/MAPT/CYP4F11/AGR2/COX6C/SLC27A2/KLK11/PTG…
HALLMARK_OXIDATIVE_PHOSPHORYLATION	HALLMARK_OXIDATIVE_PHOSPHORYLATION	200	-0.431339	-2.23191	3.44462e-14	5.74103e-13	4.47196e-13	7762	tags=46%, list=25%, signal=35%	IDH3B/OXA1L/ATP5MG/SLC25A20/MRPL11/SLC25A6/PDK4/NDUFA6/ATP1B1/NDUFS2/NDUFB5/TIMM9/NDUFB6/ATP6V1G1/IDH3G/ATP6V0B/ATP6AP1/SLC25A12/MRPS11/PMPCA/ATP5PO/TIMM10/MRPS15/ATP6V1D/ATP6V1F/ATP6V0E1/COX7A2/MRPS12/ATP5MF/NDUFA4/ACAT1/ISCU/NDUFV1/UQCR10/BAX/NDUFA5/SLC25A4/NDUFS4/NDUFS3/NDUFAB1/SLC25A11/UQCRC1/ATP6V0C/NDUFA8/PDHB/COX6B1/NDUFC2/BDH2/NDUFA1/ECHS1/ECH1/COX4I1/COX5B/NDUFB4/ACAA1/NDUFV2/ATP5PD/MRPL…
HALLMARK_DNA_REPAIR	HALLMARK_DNA_REPAIR	148	-0.334053	-1.6661	2.34947e-05	0.000293683	0.000228764	6560	tags=33%, list=21%, signal=26%	ERCC2/ADRM1/GTF2H5/NELFB/BCAP31/CDA/NELFE/RBX1/POLR2G/ITPA/ERCC5/DGUOK/POLR2H/DAD1/GUK1/TAF9/GMPR2/MPC2/IMPDH2/RPA3/MRPL40/POLL/AAAS/ERCC1/APRT/GTF2F1/AK1/POLR2I/CETN2/DDB2/TARBP2/POLR3GL/TAF10/COX17/POLR2E/NT5C/POLE4/NME4/SAC3D1/POLR2J/SURF1/GPX4/EDF1/MPG/BCAM/POLD4/VPS37D/NME3/CCNO
HALLMARK_ADIPOGENESIS	HALLMARK_ADIPOGENESIS	199	-0.291223	-1.50996	3.50514e-05	0.000350514	0.000273032	5641	tags=27%, list=18%, signal=22%	ELMOD3/UQCR10/NDUFA5/COQ5/HSPB8/NDUFS3/NDUFAB1/MRAP/DDT/UQCRC1/PEX14/PIM3/PEMT/ARAF/CHCHD10/ECHS1/ECH1/CAVIN2/ITGA7/CMBL/DHRS7B/RETN/MIGA2/RAB34/VEGFB/DHRS7/CIDEA/SLC25A10/ABCB8/ETFB/COX8A/COX6A1/FAH/LIPE/FABP4/MTARC2/CD151/ALDOA/CRAT/SLC27A1/GPX4/TST/UQCR11/PTGER3/NDUFB7/EPHX2/PDCD4/SULT1A1/ACADS/UQCRQ/LEP/LTC4S/QDPR/REEP6
HALLMARK_FATTY_ACID_METABOLISM	HALLMARK_FATTY_ACID_METABOLISM	153	-0.274233	-1.37163	0.00191486	0.0159572	0.0124298	4845	tags=28%, list=16%, signal=24%	CRYZ/SLC22A5/PDHB/UGDH/ECHS1/GCDH/ECH1/UROD/ACAA1/G0S2/ERP29/HSD17B10/CIDEA/ACADVL/ACOT2/CA4/ALDH3A2/ENO3/CA2/PSME1/MIF/ALDOA/CYP4A11/HMGCL/CRAT/GPD1/AQP7/HSD17B7/ECI2/MAOA/D2HGDH/BMPR1B/GLUL/ACADS/ELOVL5/HMGCS2/GSTZ1/BLVRA/ECI1/NTHL1/LTC4S/REEP6/ALDH3A1
HALLMARK_XENOBIOTIC_METABOLISM	HALLMARK_XENOBIOTIC_METABOLISM	189	-0.255869	-1.30667	0.00433404	0.0309574	0.0241142	3185	tags=19%, list=10%, signal=17%	ASL/DHPS/GSS/DHRS1/GSTT2/LEAP2/SERTAD1/CA2/ACOX2/CROT/GSTM4/FAH/ESR1/CYB5A/DDAH2/TKFC/MCCC2/MAOA/CFB/BLVRB/GNMT/HGFAC/IGFBP4/CSAD/NINJ1/CYP26A1/FBP1/ELOVL5/ACSM1/DCXR/TAT/PTGES/ALDH3A1/CYP4F2/GAD1/SERPINA6
HALLMARK_PEROXISOME	HALLMARK_PEROXISOME	103	-0.29383	-1.37091	0.00701398	0.0355605	0.0276997	3514	tags=20%, list=11%, signal=18%	ERCC1/ALB/PEX11A/PRDX5/HRAS/DIO1/MVP/HMGCL/CRAT/FIS1/ECI2/TTR/EPHX2/HSD11B2/SULT2B1/ELOVL5/ABCC8/HSD3B7/SLC27A2/UGT2B17/SERPINA6
HALLMARK_ALLOGRAFT_REJECTION	HALLMARK_ALLOGRAFT_REJECTION	196	0.433119	1.32901	0.00661058	0.0355605	0.0276997	10980	tags=54%, list=36%, signal=35%	CCL7/EGFR/IL2RA/IFNG/IRF4/CXCL9/IL7/HDAC9/ACHE/IL2RB/PRKCG/NCR1/KLRD1/BCAT1/CCL13/CD80/CCR2/FASLG/LYN/FYB1/PTPRC/HLA-DOB/TLR1/CCR1/IL10/HIF1A/GZMB/CD3G/CDKN2A/CD28/CTSS/IL18RAP/WARS1/TLR2/CCR5/PRKCB/IL13/ITK/IL12A/TLR6/ICAM1/INHBA/CD96/FAS/CCND2/TAP2/RIPK2/CCL2/PRF1/IL2RG/TAP1/STAT1/IL12RB1/TNF/LCP2/IFNAR2/CD40LG/CD86/HLA-DQA1/TRAT1/IL15/IGSF6/HLA-DOA/ETS1/ICOSLG/ABCE1/GCNT1/NCK1/ELF4/CD2/SRGN/ST…
HALLMARK_G2M_CHECKPOINT	HALLMARK_G2M_CHECKPOINT	199	0.432316	1.32704	0.00711209	0.0355605	0.0276997	13481	tags=61%, list=44%, signal=35%	TTK/EFNA5/CDC25A/MKI67/CENPE/CENPF/BUB1/KNL1/CCNA2/LBR/BRCA2/HIF1A/CENPA/STIL/AMD1/CDC6/EXO1/NDC80/E2F3/RAD21/TOP2A/FBXO5/POLQ/DMD/CASP8AP2/RASAL2/SQLE/KIF15/CDC7/RAD54L/KIF2C/FOXN3/E2F2/ORC6/KIF20B/SMC4/PLK1/MEIS2/SMC2/UCK2/AURKA/SLC7A1/ODC1/CHEK1/PLK4/RACGAP1/CDC25B/MYBL2/TPX2/MAD2L1/MARCKS/ESPL1/INCENP/KIF4A/HMMR/KIF11/NOTCH2/CDC20/NUSAP1/SLC7A5/KPNA2/DBF4/MYC/SYNCRIP/PRC1/KIF23/TENT4A/KIF5B/E…
HALLMARK_INFLAMMATORY_RESPONSE	HALLMARK_INFLAMMATORY_RESPONSE	199	0.427201	1.31134	0.0103175	0.0468979	0.036531	9973	tags=50%, list=32%, signal=34%	ROS1/OPRK1/CXCL6/CCL7/MARCO/CXCL10/CCL20/AQP9/PROK2/CXCL11/LAMP3/KCNA3/KCNMB2/CXCL9/KCNJ2/IL1A/IL2RB/TNFSF15/TACR1/MEP1A/TNFRSF9/PDE4B/MET/SLC28A2/SGMS2/LYN/CXCR6/CYBB/SELE/TLR1/ABCA1/IL1R1/CHST2/IL10/HIF1A/HAS2/CCL24/CX3CL1/TACR3/CXCL8/SLAMF1/IL18RAP/LTA/TLR2/ADORA2B/KIF1B/ICAM1/INHBA/IL18R1/RIPK2/CCL2/ADM/IL7R/PTGER4/CMKLR1/IL15RA/ITGB8/PVR/LCP2/P2RX7/MSR1/HRH1/NAMPT/SLC7A1/IL15/GPR183/ICOSLG/E…
