# Supplementary material for: A Novel Prognostic Signature of Mitophagy-Related E3 Ubiquitin Ligases in Breast Cancer
Source: Int J Mol Sci. 2025 Feb 12;26(4):1551. doi: 10.3390/ijms26041551 (PMC11855622; doi:10.3390/ijms26041551)
Supplement: Supplementary file 1 [file ijms-26-01551-s001.zip › Table S6.xlsx]

## Sheet: Sheet1
Table S6 GSEA of “Reactome gene sets” between high-risk and low-risk groups
ID	Description	setSize	enrichmentScore	NES	pvalue	p.adjust	qvalue	rank	leading_edge	core_enrichment
REACTOME_EUKARYOTIC_TRANSLATION_ELONGATION	REACTOME_EUKARYOTIC_TRANSLATION_ELONGATION	92	-0.687324	-3.21564	3.19386e-21	2.80421e-18	2.46768e-18	6262	tags=76%, list=20%, signal=61%	RPS10/RPL4/RPL6/RPS25/RPL37/RPL39L/RPSA/RPS24/RPS3/RPL35A/RPS13/RPS8/RPL23A/RPL10A/EEF2/RPS16/RPL38/RPS17/RPS19/RPLP0/RPL9/RPL3L/RPL32/RPL26L1/RPL31/RPS15A/RPL10/RPL7A/RPS23/RPS27/RPL12/RPL27A/RPS29/RPS11/RPL27/RPS2/RPL24/RPL18A/UBA52/RPL26/RPL3/RPL37A/RPL11/RPL34/RPS4X/RPL14/RPS5/RPS26/RPL41/RPL36A/RPL13A/RPS14/RPL36AL/RPS21/RPL29/RPL13/RPL10L/RPLP2/RPL18/RPS9/FAU/RPL35/RPL28/RPS27L/RPL36/RPS28/…
REACTOME_SRP_DEPENDENT_COTRANSLATIONAL_PROTEIN_TARGETING_TO_MEMBRANE	REACTOME_SRP_DEPENDENT_COTRANSLATIONAL_PROTEIN_TARGETING_TO_MEMBRANE	111	-0.609103	-3.02798	2.20535e-18	9.68147e-16	8.5196e-16	8643	tags=75%, list=28%, signal=54%	RPS3A/SRP9/SSR3/RPL21/SEC11A/RPS12/RPL15/RPL22/SSR2/RPS18/RPS10/SEC61G/SRP19/RPL4/RPL6/RPS25/RPL37/RPL39L/RPSA/SEC61B/RPS24/RPS3/RPL35A/RPS13/RPS8/RPL23A/RPL10A/RPS16/RPL38/RPS17/RPS19/RPLP0/RPL9/RPL3L/RPL32/RPL26L1/RPL31/RPS15A/RPL10/RPL7A/RPS23/RPS27/RPL12/RPL27A/RPS29/SPCS1/RPS11/RPL27/RPS2/SRP14/SSR4/RPL24/RPL18A/UBA52/RPL26/RPL3/RPL37A/RPL11/RPL34/RPS4X/RPL14/RPS5/RPS26/RPL41/RPL36A/RPL13A/R…
REACTOME_RESPONSE_OF_EIF2AK4_GCN2_TO_AMINO_ACID_DEFICIENCY	REACTOME_RESPONSE_OF_EIF2AK4_GCN2_TO_AMINO_ACID_DEFICIENCY	100	-0.622621	-2.86923	2.77946e-17	8.13456e-15	7.15834e-15	6262	tags=63%, list=20%, signal=50%	RPSA/RPS24/RPS3/RPL35A/RPS13/RPS8/RPL23A/RPL10A/RPS16/RPL38/RPS17/RPS19/RPLP0/RPL9/RPL3L/DDIT3/RPL32/RPL26L1/RPL31/RPS15A/RPL10/RPL7A/RPS23/RPS27/RPL12/RPL27A/RPS29/RPS11/RPL27/RPS2/RPL24/RPL18A/UBA52/RPL26/RPL3/RPL37A/RPL11/RPL34/RPS4X/RPL14/RPS5/RPS26/RPL41/RPL36A/RPL13A/RPS14/RPL36AL/RPS21/RPL29/RPL13/RPL10L/RPLP2/RPL18/RPS9/FAU/RPL35/RPL28/ATF3/RPS27L/RPL36/RPS28/RPS15/RPLP1
REACTOME_CD22_MEDIATED_BCR_REGULATION	REACTOME_CD22_MEDIATED_BCR_REGULATION	61	0.79323	2.28625	7.70143e-16	1.69046e-13	1.48759e-13	5234	tags=85%, list=17%, signal=71%	IGHV3-23/IGLV3-21/IGKV2D-28/IGHV3-48/IGHM/IGKV1-12/IGKV1-33/IGLV3-19/IGKV1D-12/IGHV2-5/IGHV3-11/IGKV1D-39/IGLV3-1/IGHV1-46/IGKV3-15/IGHV4-39/IGLV3-25/IGKV1-5/IGLV3-27/IGLV1-44/IGLV2-23/IGKV2-28/IGKV1-16/IGHV4-34/IGKV1D-33/IGKV1-39/IGHV1-69/IGHV3-30/IGKV3-11/IGHV4-59/IGLV6-57/IGLV1-47/IGHV1-2/IGHV3-33/IGHV3-53/IGKV2D-40/IGKV1-17/IGLV1-40/IGHV3-7/IGLV2-14/IGKV4-1/LYN/IGHV2-70/IGKV3D-20/IGKV2-30/IGK…
REACTOME_CREATION_OF_C4_AND_C2_ACTIVATORS	REACTOME_CREATION_OF_C4_AND_C2_ACTIVATORS	70	0.748307	2.19034	6.70069e-14	1.17664e-11	1.03543e-11	5234	tags=74%, list=17%, signal=62%	IGHV3-23/IGLV3-21/IGKV2D-28/IGHV3-48/IGKV1-12/IGKV1-33/IGLV3-19/IGKV1D-12/IGHV2-5/IGHV3-11/IGKV1D-39/IGLV3-1/IGHV1-46/IGKV3-15/IGHV4-39/IGLV3-25/IGKV1-5/IGLV3-27/IGLV1-44/IGLV2-23/IGKV2-28/IGKV1-16/IGHV4-34/IGKV1D-33/IGKV1-39/IGHV1-69/IGHV3-30/IGKV3-11/IGHV4-59/IGLV6-57/IGLV1-47/IGHV1-2/IGHV3-33/IGHV3-53/IGKV2D-40/IGKV1-17/IGLV1-40/IGHG1/IGHV3-7/IGLV2-14/IGKV4-1/IGHV2-70/IGKV3D-20/IGKV2-30/IGKV1D…
REACTOME_ROLE_OF_LAT2_NTAL_LAB_ON_CALCIUM_MOBILIZATION	REACTOME_ROLE_OF_LAT2_NTAL_LAB_ON_CALCIUM_MOBILIZATION	71	0.752285	2.20813	9.01561e-14	1.31928e-11	1.16096e-11	5414	tags=73%, list=18%, signal=61%	IGHV3-23/IGLV3-21/IGKV2D-28/IGHV3-48/IGKV1-12/IGKV1-33/IGLV3-19/IGKV1D-12/IGHV2-5/IGHV3-11/IGKV1D-39/IGLV3-1/IGHV1-46/IGKV3-15/IGHV4-39/IGLV3-25/IGKV1-5/IGLV3-27/IGLV1-44/IGLV2-23/IGKV2-28/IGKV1-16/IGHV4-34/IGKV1D-33/IGKV1-39/IGHV1-69/IGHV3-30/IGKV3-11/IGHV4-59/IGLV6-57/IGLV1-47/IGHV1-2/IGHV3-33/IGHV3-53/IGKV2D-40/IGKV1-17/IGLV1-40/IGHV3-7/IGLV2-14/IGKV4-1/LYN/IGHV2-70/IGKV3D-20/IGKV2-30/IGKV1D-1…
REACTOME_SELENOAMINO_ACID_METABOLISM	REACTOME_SELENOAMINO_ACID_METABOLISM	116	-0.530294	-2.62275	1.42069e-13	1.78195e-11	1.5681e-11	7476	tags=64%, list=24%, signal=48%	RPS10/QARS1/RPL4/RPL6/SARS1/RPS25/RPL37/INMT/SEPHS2/RPL39L/HNMT/RPSA/RPS24/RPS3/RPL35A/RPS13/RPS8/RPL23A/RPL10A/RPS16/RPL38/RPS17/RPS19/RPLP0/RPL9/RPL3L/RPL32/RPL26L1/RPL31/RPS15A/RPL10/RPL7A/RPS23/RPS27/RPL12/RPL27A/RPS29/RPS11/RPL27/RPS2/RPL24/EEFSEC/RPL18A/UBA52/RPL26/RPL3/RPL37A/RPL11/RPL34/RPS4X/RPL14/RPS5/RPS26/RPL41/RPL36A/RPL13A/RPS14/RPL36AL/RPS21/RPL29/RPL13/RPL10L/RPLP2/RPL18/RPS9/FAU/…
REACTOME_NONSENSE_MEDIATED_DECAY_NMD	REACTOME_NONSENSE_MEDIATED_DECAY_NMD	114	-0.539069	-2.69686	4.26982e-13	4.68613e-11	4.12375e-11	7602	tags=63%, list=25%, signal=48%	PNRC2/RPS10/RPL4/RPL6/SMG9/RPS25/RPL37/RNPS1/PPP2CA/RPL39L/RPSA/RPS24/RPS3/RPL35A/RPS13/RPS8/RPL23A/RPL10A/RPS16/RPL38/RPS17/RPS19/RPLP0/RPL9/PPP2R1A/RPL3L/RPL32/RPL26L1/RPL31/RPS15A/RPL10/RPL7A/RPS23/RPS27/RPL12/RPL27A/RPS29/RPS11/RPL27/RPS2/RPL24/RPL18A/UBA52/RPL26/RPL3/RPL37A/RPL11/RPL34/RPS4X/RPL14/RPS5/RPS26/RPL41/RPL36A/RPL13A/RPS14/RPL36AL/RPS21/RPL29/RPL13/RPL10L/RPLP2/RPL18/RPS9/FAU/RPL3…
REACTOME_FCGR_ACTIVATION	REACTOME_FCGR_ACTIVATION	69	0.747514	2.1871	8.47012e-13	8.26308e-11	7.27143e-11	5234	tags=77%, list=17%, signal=64%	IGHV3-23/IGLV3-21/IGKV2D-28/IGHV3-48/IGKV1-12/IGKV1-33/IGLV3-19/IGKV1D-12/IGHV2-5/IGHV3-11/IGKV1D-39/IGLV3-1/IGHV1-46/IGKV3-15/IGHV4-39/IGLV3-25/IGKV1-5/IGLV3-27/IGLV1-44/IGLV2-23/IGKV2-28/IGKV1-16/IGHV4-34/IGKV1D-33/IGKV1-39/IGHV1-69/IGHV3-30/IGKV3-11/IGHV4-59/IGLV6-57/IGLV1-47/IGHV1-2/IGHV3-33/IGHV3-53/IGKV2D-40/IGKV1-17/IGLV1-40/IGHG1/IGHV3-7/IGLV2-14/IGKV4-1/LYN/IGHV2-70/IGKV3D-20/IGKV2-30/IG…
REACTOME_ANTIGEN_ACTIVATES_B_CELL_RECEPTOR_BCR_LEADING_TO_GENERATION_OF_SECOND_MESSENGERS	REACTOME_ANTIGEN_ACTIVATES_B_CELL_RECEPTOR_BCR_LEADING_TO_GENERATION_OF_SECOND_MESSENGERS	86	0.699678	2.09781	2.76108e-12	2.42422e-10	2.13329e-10	5414	tags=63%, list=18%, signal=52%	IGHV3-23/IGLV3-21/IGKV2D-28/IGHV3-48/IGHM/IGKV1-12/IGKV1-33/IGLV3-19/IGKV1D-12/IGHV2-5/IGHV3-11/IGKV1D-39/IGLV3-1/IGHV1-46/IGKV3-15/IGHV4-39/IGLV3-25/IGKV1-5/IGLV3-27/IGLV1-44/IGLV2-23/IGKV2-28/IGKV1-16/IGHV4-34/IGKV1D-33/IGKV1-39/IGHV1-69/IGHV3-30/IGKV3-11/IGHV4-59/IGLV6-57/IGLV1-47/IGHV1-2/IGHV3-33/IGHV3-53/IGKV2D-40/IGKV1-17/IGLV1-40/IGHV3-7/IGLV2-14/IGKV4-1/LYN/IGHV2-70/IGKV3D-20/IGKV2-30/IGK…
REACTOME_ROLE_OF_PHOSPHOLIPIDS_IN_PHAGOCYTOSIS	REACTOME_ROLE_OF_PHOSPHOLIPIDS_IN_PHAGOCYTOSIS	82	0.707331	2.11044	3.38668e-12	2.70319e-10	2.37878e-10	5234	tags=65%, list=17%, signal=54%	IGHV3-23/IGLV3-21/IGKV2D-28/IGHV3-48/IGKV1-12/IGKV1-33/IGLV3-19/IGKV1D-12/IGHV2-5/IGHV3-11/IGKV1D-39/IGLV3-1/IGHV1-46/IGKV3-15/IGHV4-39/IGLV3-25/IGKV1-5/IGLV3-27/IGLV1-44/IGLV2-23/IGKV2-28/IGKV1-16/IGHV4-34/IGKV1D-33/IGKV1-39/IGHV1-69/IGHV3-30/IGKV3-11/IGHV4-59/IGLV6-57/IGLV1-47/IGHV1-2/IGHV3-33/IGHV3-53/IGKV2D-40/IGKV1-17/PLD1/IGLV1-40/IGHG1/IGHV3-7/IGLV2-14/IGKV4-1/IGHV2-70/IGKV3D-20/IGKV2-30/I…
REACTOME_SCAVENGING_OF_HEME_FROM_PLASMA	REACTOME_SCAVENGING_OF_HEME_FROM_PLASMA	69	0.738192	2.15983	3.97643e-12	2.90942e-10	2.56026e-10	5234	tags=77%, list=17%, signal=64%	IGHV3-23/IGLV3-21/IGKV2D-28/IGHV3-48/IGKV1-12/IGKV1-33/IGLV3-19/IGKV1D-12/IGHV2-5/IGHV3-11/IGKV1D-39/IGLV3-1/IGHV1-46/IGKV3-15/IGHV4-39/IGLV3-25/IGKV1-5/IGLV3-27/IGLV1-44/IGLV2-23/IGKV2-28/IGKV1-16/IGHV4-34/IGKV1D-33/IGKV1-39/HP/IGHV1-69/IGHV3-30/IGKV3-11/IGHV4-59/IGLV6-57/IGLV1-47/HPR/IGHV1-2/IGHV3-33/IGHV3-53/IGKV2D-40/IGKV1-17/IGLV1-40/IGHV3-7/IGLV2-14/IGKV4-1/CD163/IGHV2-70/IGKV3D-20/IGKV2-30…
REACTOME_BINDING_AND_UPTAKE_OF_LIGANDS_BY_SCAVENGER_RECEPTORS	REACTOME_BINDING_AND_UPTAKE_OF_LIGANDS_BY_SCAVENGER_RECEPTORS	98	0.676832	2.0354	6.54816e-12	4.42253e-10	3.89178e-10	5234	tags=55%, list=17%, signal=46%	IGHV3-23/IGLV3-21/IGKV2D-28/IGHV3-48/MARCO/IGKV1-12/IGKV1-33/IGLV3-19/IGKV1D-12/IGHV2-5/IGHV3-11/IGKV1D-39/IGLV3-1/IGHV1-46/IGKV3-15/IGHV4-39/IGLV3-25/IGKV1-5/IGLV3-27/IGLV1-44/IGLV2-23/IGKV2-28/IGKV1-16/IGHV4-34/IGKV1D-33/IGKV1-39/HP/IGHV1-69/IGHV3-30/IGKV3-11/IGHV4-59/IGLV6-57/IGLV1-47/HPR/IGHV1-2/IGHV3-33/IGHV3-53/IGKV2D-40/IGKV1-17/IGLV1-40/IGHV3-7/IGLV2-14/IGKV4-1/CD163/IGHV2-70/IGKV3D-20/IG…
REACTOME_FCERI_MEDIATED_CA_2_MOBILIZATION	REACTOME_FCERI_MEDIATED_CA_2_MOBILIZATION	86	0.693314	2.07873	9.56899e-12	6.00113e-10	5.28093e-10	5660	tags=63%, list=18%, signal=51%	IGHV3-23/IGLV3-21/IGKV2D-28/IGHV3-48/IGKV1-12/IGKV1-33/IGLV3-19/IGKV1D-12/IGHV2-5/IGHV3-11/IGKV1D-39/IGLV3-1/IGHV1-46/IGKV3-15/IGHV4-39/IGLV3-25/IGKV1-5/IGLV3-27/IGLV1-44/IGLV2-23/IGKV2-28/IGKV1-16/IGHV4-34/IGKV1D-33/IGKV1-39/IGHV1-69/IGHV3-30/IGKV3-11/IGHV4-59/IGLV6-57/IGLV1-47/IGHV1-2/IGHV3-33/IGHV3-53/IGKV2D-40/IGKV1-17/IGLV1-40/IGHV3-7/IGLV2-14/IGKV4-1/LYN/IGHV2-70/IGKV3D-20/IGKV2-30/IGKV1D-1…
REACTOME_FCGR3A_MEDIATED_IL10_SYNTHESIS	REACTOME_FCGR3A_MEDIATED_IL10_SYNTHESIS	94	0.669075	2.01556	8.2808e-11	4.84703e-09	4.26534e-09	5234	tags=61%, list=17%, signal=50%	IGHV3-23/ADCY8/IGLV3-21/IGKV2D-28/IGHV3-48/IGKV1-12/IGKV1-33/IGLV3-19/IGKV1D-12/IGHV2-5/IGHV3-11/IGKV1D-39/IGLV3-1/IGHV1-46/IGKV3-15/IGHV4-39/IGLV3-25/IGKV1-5/IGLV3-27/IGLV1-44/IGLV2-23/IGKV2-28/IGKV1-16/IGHV4-34/IGKV1D-33/IGKV1-39/IGHV1-69/IGHV3-30/IGKV3-11/PRKX/IGHV4-59/IGLV6-57/IGLV1-47/IGHV1-2/IGHV3-33/IGHV3-53/IGKV2D-40/IGKV1-17/IGLV1-40/IGHG1/IGHV3-7/IGLV2-14/ADCY7/IGKV4-1/LYN/IGHV2-70/IGKV…
REACTOME_INITIAL_TRIGGERING_OF_COMPLEMENT	REACTOME_INITIAL_TRIGGERING_OF_COMPLEMENT	78	0.692379	2.05437	1.24704e-10	6.84311e-09	6.02187e-09	5234	tags=67%, list=17%, signal=55%	IGHV3-23/IGLV3-21/IGKV2D-28/IGHV3-48/IGKV1-12/IGKV1-33/IGLV3-19/IGKV1D-12/IGHV2-5/IGHV3-11/IGKV1D-39/IGLV3-1/IGHV1-46/IGKV3-15/IGHV4-39/IGLV3-25/IGKV1-5/IGLV3-27/IGLV1-44/IGLV2-23/IGKV2-28/IGKV1-16/IGHV4-34/IGKV1D-33/IGKV1-39/IGHV1-69/IGHV3-30/IGKV3-11/IGHV4-59/IGLV6-57/IGLV1-47/IGHV1-2/IGHV3-33/IGHV3-53/IGKV2D-40/IGKV1-17/IGLV1-40/IGHG1/IGHV3-7/IGLV2-14/IGKV4-1/IGHV2-70/IGKV3D-20/IGKV2-30/IGKV1D…
REACTOME_FCERI_MEDIATED_NF_KB_ACTIVATION	REACTOME_FCERI_MEDIATED_NF_KB_ACTIVATION	135	0.616385	1.88117	1.5505e-10	8.00787e-09	7.04685e-09	5257	tags=39%, list=17%, signal=33%	IGHV3-23/IGLV3-21/IGKV2D-28/IGHV3-48/IGKV1-12/IGKV1-33/IGLV3-19/IGKV1D-12/IGHV2-5/IGHV3-11/IGKV1D-39/IGLV3-1/IGHV1-46/IGKV3-15/IGHV4-39/IGLV3-25/IGKV1-5/IGLV3-27/IGLV1-44/IGLV2-23/IGKV2-28/IGKV1-16/PSMA8/IGHV4-34/IGKV1D-33/IGKV1-39/IGHV1-69/IGHV3-30/IGKV3-11/IGHV4-59/IGLV6-57/IGLV1-47/IGHV1-2/IGHV3-33/IGHV3-53/IGKV2D-40/IGKV1-17/IGLV1-40/IGHV3-7/IGLV2-14/IGKV4-1/LYN/IGHV2-70/IGKV3D-20/IGKV2-30/IG…
REACTOME_PARASITE_INFECTION	REACTOME_PARASITE_INFECTION	116	0.638259	1.93844	2.28727e-10	1.11568e-08	9.81786e-09	5304	tags=49%, list=17%, signal=41%	MYH2/IGHV3-23/IGLV3-21/IGKV2D-28/IGHV3-48/IGKV1-12/IGKV1-33/IGLV3-19/IGKV1D-12/IGHV2-5/IGHV3-11/IGKV1D-39/IGLV3-1/IGHV1-46/IGKV3-15/IGHV4-39/IGLV3-25/IGKV1-5/IGLV3-27/IGLV1-44/IGLV2-23/IGKV2-28/IGKV1-16/IGHV4-34/IGKV1D-33/IGKV1-39/IGHV1-69/IGHV3-30/IGKV3-11/IGHV4-59/IGLV6-57/IGLV1-47/IGHV1-2/IGHV3-33/IGHV3-53/IGKV2D-40/WASF3/IGKV1-17/IGLV1-40/IGHG1/IGHV3-7/IGLV2-14/IGKV4-1/LYN/IGHV2-70/IGKV3D-20/…
REACTOME_FCERI_MEDIATED_MAPK_ACTIVATION	REACTOME_FCERI_MEDIATED_MAPK_ACTIVATION	87	0.671922	2.01847	3.97397e-10	1.83639e-08	1.61601e-08	5414	tags=60%, list=18%, signal=49%	IGHV3-23/IGLV3-21/IGKV2D-28/IGHV3-48/IGKV1-12/IGKV1-33/IGLV3-19/IGKV1D-12/IGHV2-5/IGHV3-11/IGKV1D-39/IGLV3-1/IGHV1-46/IGKV3-15/IGHV4-39/IGLV3-25/IGKV1-5/IGLV3-27/IGLV1-44/IGLV2-23/IGKV2-28/IGKV1-16/IGHV4-34/IGKV1D-33/IGKV1-39/IGHV1-69/IGHV3-30/IGKV3-11/IGHV4-59/IGLV6-57/IGLV1-47/IGHV1-2/IGHV3-33/IGHV3-53/IGKV2D-40/IGKV1-17/IGLV1-40/IGHV3-7/IGLV2-14/IGKV4-1/LYN/IGHV2-70/IGKV3D-20/IGKV2-30/IGKV1D-1…
REACTOME_COMPLEX_I_BIOGENESIS	REACTOME_COMPLEX_I_BIOGENESIS	68	-0.582016	-2.64977	4.87307e-10	2.03741e-08	1.7929e-08	8510	tags=71%, list=28%, signal=51%	NDUFB3/TMEM126A/NDUFV3/PYURF/OXA1L/FOXRED1/NDUFA6/NDUFS2/NDUFB5/MT-ND3/NDUFB6/NDUFAF2/SFXN4/NDUFA12/DMAC2/TMEM186/NDUFA10/NDUFV1/NDUFA5/NDUFS4/NDUFS5/NDUFS3/NDUFAB1/NDUFA8/NDUFC2/NDUFA1/NDUFAF8/NDUFB4/NDUFV2/NDUFC1/NDUFAF1/NDUFB8/NDUFS6/NDUFB2/HSCB/ECSIT/NDUFB11/NDUFAF3/NDUFB1/NDUFA11/NDUFB10/NDUFA7/NDUFA3/NDUFS7/NDUFS8/NDUFB7/NDUFA2/NDUFA13
REACTOME_COMPLEMENT_CASCADE	REACTOME_COMPLEMENT_CASCADE	108	0.633866	1.91769	4.76182e-10	2.03741e-08	1.7929e-08	5234	tags=55%, list=17%, signal=46%	IGHV3-23/IGLV3-21/IGKV2D-28/IGHV3-48/C4BPA/IGKV1-12/IGKV1-33/IGLV3-19/CPB2/C9/IGKV1D-12/IGHV2-5/IGHV3-11/IGKV1D-39/IGLV3-1/IGHV1-46/IGKV3-15/IGHV4-39/IGLV3-25/IGKV1-5/IGLV3-27/IGLV1-44/IGLV2-23/IGKV2-28/IGKV1-16/IGHV4-34/IGKV1D-33/IGKV1-39/CR1/IGHV1-69/IGHV3-30/IGKV3-11/IGHV4-59/IGLV6-57/IGLV1-47/IGHV1-2/IGHV3-33/IGHV3-53/CR2/C8B/IGKV2D-40/IGKV1-17/IGLV1-40/IGHG1/IGHV3-7/IGLV2-14/IGKV4-1/IGHV2-70…
REACTOME_SARS_COV_2_MODULATES_HOST_TRANSLATION_MACHINERY	REACTOME_SARS_COV_2_MODULATES_HOST_TRANSLATION_MACHINERY	49	-0.658308	-2.91548	6.46226e-10	2.4669e-08	2.17085e-08	8229	tags=78%, list=27%, signal=57%	RPS27A/RPS3A/RPS12/SMN1/RPS18/GEMIN6/RPS10/SMN2/RPS25/GEMIN7/SNRPB/RPSA/RPS24/RPS3/SNRPF/RPS13/RPS8/RPS16/RPS17/RPS19/RPS15A/SNRPD2/RPS23/RPS27/RPS29/RPS11/RPS2/GEMIN8/RPS4X/RPS5/RPS26/RPS14/RPS21/RPS9/FAU/RPS27L/RPS28/RPS15
REACTOME_COMPLEX_IV_ASSEMBLY	REACTOME_COMPLEX_IV_ASSEMBLY	47	-0.666047	-2.91209	6.40405e-10	2.4669e-08	2.17085e-08	6544	tags=55%, list=21%, signal=44%	CMC1/COX20/COX7A2/NDUFA4/COX16/TMEM223/PET117/COQ10A/COX6B1/COX4I1/COX5B/COX14/HIGD2A/COX7C/COX17/COX8A/COX6A1/HIGD1A/SURF1/PET100/COA3/COX4I2/COX6A2/COX6C/COX7A1/COX6B2
REACTOME_MITOCHONDRIAL_TRANSLATION	REACTOME_MITOCHONDRIAL_TRANSLATION	96	-0.500958	-2.41507	1.26422e-09	4.62492e-08	4.06989e-08	8243	tags=54%, list=27%, signal=40%	MRPL10/MRPL51/MRPL53/OXA1L/MRPL32/MRPL49/MRPS27/MRPL11/MRPS33/MRPS18B/MRPL16/MRPL14/MRPS2/ERAL1/MRPL46/MRPS11/MTFMT/MRPL38/MRPS15/TSFM/MRPS12/MRPL27/MRPS21/MRPS14/MRPL17/MTIF3/MRPL58/MRPL21/MRPS36/MRPL4/MRPL22/MRPL20/MRPL57/MRPL34/MRPL40/TUFM/MRPL12/MRPL43/MRPS26/CHCHD1/MRPS24/MRPL24/MRPL52/MRPL55/MRPL28/GADD45GIP1/MRPL23/AURKAIP1/MRPS34/MRPS30/MRPL41/MRPL54
REACTOME_ANTI_INFLAMMATORY_RESPONSE_FAVOURING_LEISHMANIA_PARASITE_INFECTION	REACTOME_ANTI_INFLAMMATORY_RESPONSE_FAVOURING_LEISHMANIA_PARASITE_INFECTION	131	0.59228	1.80419	3.77204e-08	1.32474e-06	1.16576e-06	5753	tags=48%, list=19%, signal=39%	IGHV3-23/ADCY8/IGLV3-21/IGKV2D-28/IGHV3-48/IGKV1-12/IGKV1-33/IGLV3-19/IGKV1D-12/IGHV2-5/IGHV3-11/IGKV1D-39/IGLV3-1/IGHV1-46/IGKV3-15/IGHV4-39/IGLV3-25/IGKV1-5/IGLV3-27/IGLV1-44/IGLV2-23/IGKV2-28/IGKV1-16/IGHV4-34/IGKV1D-33/IGKV1-39/IGHV1-69/IGHV3-30/IGKV3-11/PRKX/IGHV4-59/IGLV6-57/IGLV1-47/IGHV1-2/IGHV3-33/IGHV3-53/IGKV2D-40/IGKV1-17/IGLV1-40/IGHG1/IGHV3-7/IGLV2-14/ADCY7/IGKV4-1/LYN/CD163/IGHV2-7…
REACTOME_SARS_COV_1_MODULATES_HOST_TRANSLATION_MACHINERY	REACTOME_SARS_COV_1_MODULATES_HOST_TRANSLATION_MACHINERY	35	-0.693731	-2.76129	4.39228e-08	1.48324e-06	1.30524e-06	8799	tags=89%, list=29%, signal=63%	HNRNPA1/RPS27A/RPS3A/RPS12/RPS18/RPS10/RPS25/RPSA/RPS24/RPS3/RPS13/RPS8/RPS16/RPS17/RPS19/RPS15A/RPS23/RPS27/RPS29/RPS11/RPS2/RPS4X/RPS5/RPS26/RPS14/RPS21/RPS9/FAU/RPS27L/RPS28/RPS15
REACTOME_IMMUNOREGULATORY_INTERACTIONS_BETWEEN_A_LYMPHOID_AND_A_NON_LYMPHOID_CELL	REACTOME_IMMUNOREGULATORY_INTERACTIONS_BETWEEN_A_LYMPHOID_AND_A_NON_LYMPHOID_CELL	184	0.543534	1.67771	4.93063e-08	1.60337e-06	1.41095e-06	8260	tags=54%, list=27%, signal=40%	IGHV3-23/IGLV3-21/IGKV2D-28/IGHV3-48/ULBP3/IGKV1-12/IGKV1-33/IGLV3-19/IGKV1D-12/IGHV2-5/IGHV3-11/IGKV1D-39/IGLV3-1/IGHV1-46/IGKV3-15/KIR2DL4/IGHV4-39/IGLV3-25/IGKV1-5/IGLV3-27/IGLV1-44/IGLV2-23/IGKV2-28/IGKV1-16/CXADR/IGHV4-34/IGKV1D-33/IGKV1-39/IGHV1-69/IGHV3-30/ULBP1/IGKV3-11/VCAM1/IGHV4-59/IGLV6-57/IGLV1-47/CD300E/IGHV1-2/IGHV3-33/IGHV3-53/SH2D1B/NCR1/KLRC1/KLRD1/SLAMF7/TRAV29DV5/IGKV2D-40/IGK…
REACTOME_FCGAMMA_RECEPTOR_FCGR_DEPENDENT_PHAGOCYTOSIS	REACTOME_FCGAMMA_RECEPTOR_FCGR_DEPENDENT_PHAGOCYTOSIS	143	0.577496	1.76641	7.1141e-08	2.23078e-06	1.96306e-06	5304	tags=41%, list=17%, signal=34%	MYH2/IGHV3-23/IGLV3-21/IGKV2D-28/IGHV3-48/IGKV1-12/IGKV1-33/IGLV3-19/IGKV1D-12/IGHV2-5/IGHV3-11/IGKV1D-39/IGLV3-1/IGHV1-46/IGKV3-15/IGHV4-39/IGLV3-25/IGKV1-5/IGLV3-27/IGLV1-44/IGLV2-23/IGKV2-28/IGKV1-16/IGHV4-34/IGKV1D-33/IGKV1-39/IGHV1-69/IGHV3-30/IGKV3-11/IGHV4-59/IGLV6-57/IGLV1-47/IGHV1-2/IGHV3-33/IGHV3-53/IGKV2D-40/WASF3/IGKV1-17/PLD1/IGLV1-40/IGHG1/IGHV3-7/IGLV2-14/IGKV4-1/LYN/IGHV2-70/IGKV3…
REACTOME_SIGNALING_BY_THE_B_CELL_RECEPTOR_BCR	REACTOME_SIGNALING_BY_THE_B_CELL_RECEPTOR_BCR	165	0.544058	1.66849	3.76788e-07	1.14076e-05	1.00386e-05	5583	tags=34%, list=18%, signal=28%	IGHV3-23/IGLV3-21/IGKV2D-28/IGHV3-48/IGHM/IGKV1-12/IGKV1-33/IGLV3-19/IGKV1D-12/IGHV2-5/IGHV3-11/IGKV1D-39/IGLV3-1/IGHV1-46/IGKV3-15/IGHV4-39/IGLV3-25/IGKV1-5/IGLV3-27/IGLV1-44/IGLV2-23/IGKV2-28/IGKV1-16/PSMA8/IGHV4-34/IGKV1D-33/IGKV1-39/IGHV1-69/IGHV3-30/IGKV3-11/IGHV4-59/IGLV6-57/IGLV1-47/IGHV1-2/IGHV3-33/IGHV3-53/IGKV2D-40/IGKV1-17/IGLV1-40/IGHV3-7/IGLV2-14/IGKV4-1/LYN/IGHV2-70/IGKV3D-20/IGKV2-…
REACTOME_POTENTIAL_THERAPEUTICS_FOR_SARS	REACTOME_POTENTIAL_THERAPEUTICS_FOR_SARS	154	0.544873	1.66814	1.03948e-06	3.0422e-05	2.67711e-05	5414	tags=36%, list=18%, signal=30%	ACE2/IGHV3-23/IGLV3-21/IGKV2D-28/IGHV3-48/IGHM/IGKV1-12/IGKV1-33/IGLV3-19/IGKV1D-12/IGHV2-5/IGHV3-11/IGKV1D-39/IGLV3-1/IGHV1-46/IGKV3-15/IGHV4-39/IGLV3-25/IGKV1-5/IGLV3-27/IGLV1-44/IGLV2-23/IGKV2-28/IGKV1-16/IGHV4-34/IGKV1D-33/IGKV1-39/IGHV1-69/IGHV3-30/IGKV3-11/IGHV4-59/IGLV6-57/IGLV1-47/IGHV1-2/IGHV3-33/IGHV3-53/IGKV2D-40/IGKV1-17/IGLV1-40/IGHV3-7/IGLV2-14/ATP1A3/IGKV4-1/IGHV2-70/IGKV3D-20/IL1R…
REACTOME_CELL_SURFACE_INTERACTIONS_AT_THE_VASCULAR_WALL	REACTOME_CELL_SURFACE_INTERACTIONS_AT_THE_VASCULAR_WALL	182	0.524878	1.61741	1.5845e-06	4.48772e-05	3.94915e-05	6074	tags=40%, list=20%, signal=32%	MMP1/IGHV3-23/IGLV3-21/IGKV2D-28/IGHV3-48/IGHM/IGKV1-12/IGKV1-33/IGLV3-19/IGKV1D-12/IGHV2-5/CD177/IGHV3-11/IGKV1D-39/IGLV3-1/IGHV1-46/IGKV3-15/IGHV4-39/IGLV3-25/IGKV1-5/IGLV3-27/IGLV1-44/IGLV2-23/IGKV2-28/IGKV1-16/CXADR/IGHV4-34/IGKV1D-33/IGKV1-39/L1CAM/IGHV1-69/IGHV3-30/IGKV3-11/IGHV4-59/IGLV6-57/IGLV1-47/FCAMR/IGHV1-2/IGHV3-33/GRB7/IGHV3-53/IGKV2D-40/IGKV1-17/IGLV1-40/IGHV3-7/IGLV2-14/TNFRSF10D…
REACTOME_CHROMATIN_MODIFICATIONS_DURING_THE_MATERNAL_TO_ZYGOTIC_TRANSITION_MZT	REACTOME_CHROMATIN_MODIFICATIONS_DURING_THE_MATERNAL_TO_ZYGOTIC_TRANSITION_MZT	54	0.633541	1.81262	1.86845e-05	0.000512655	0.000451132	4714	tags=39%, list=15%, signal=33%	H2BC3/H4C3/STPG4/H2BC14/H4C1/H2BC10/H4C2/H2AC14/H3C1/AICDA/H3C7/H4C5/H2AC4/H4C4/H3C12/H3C13/H2BC7/H2BC17/TET3/H2BC6/H2BC13
REACTOME_FC_EPSILON_RECEPTOR_FCERI_SIGNALING	REACTOME_FC_EPSILON_RECEPTOR_FCERI_SIGNALING	185	0.496663	1.53332	2.3876e-05	0.000635245	0.00055901	5414	tags=30%, list=18%, signal=25%	IGHV3-23/IGLV3-21/IGKV2D-28/IGHV3-48/IGKV1-12/IGKV1-33/IGLV3-19/IGKV1D-12/IGHV2-5/IGHV3-11/IGKV1D-39/IGLV3-1/IGHV1-46/IGKV3-15/IGHV4-39/IGLV3-25/IGKV1-5/IGLV3-27/IGLV1-44/IGLV2-23/IGKV2-28/IGKV1-16/PSMA8/IGHV4-34/IGKV1D-33/IGKV1-39/IGHV1-69/IGHV3-30/IGKV3-11/IGHV4-59/IGLV6-57/IGLV1-47/IGHV1-2/IGHV3-33/IGHV3-53/IGKV2D-40/IGKV1-17/IGLV1-40/IGHV3-7/IGLV2-14/IGKV4-1/LYN/IGHV2-70/IGKV3D-20/IGKV2-30/IG…
REACTOME_FORMATION_OF_THE_CORNIFIED_ENVELOPE	REACTOME_FORMATION_OF_THE_CORNIFIED_ENVELOPE	85	0.563713	1.68999	4.76265e-05	0.00122988	0.00108229	5630	tags=47%, list=18%, signal=39%	DSG1/CASP14/KRT20/KRT79/IVL/PI3/KRT16/KRT77/KRT2/LIPN/KLK8/LIPK/KRT81/KLK5/KRT83/KRT86/DSC2/PKP1/KRT3/KRT9/DSG3/SPINK5/TGM5/KRT12/DSC3/KRT6A/KRT39/KRT6B/TCHH/DSG4/KRT6C/KRT75/KRT85/KRT4/KLK14/KRT5/KRT23/TGM1/KRT72/SPINK9
REACTOME_SEALING_OF_THE_NUCLEAR_ENVELOPE_NE_BY_ESCRT_III	REACTOME_SEALING_OF_THE_NUCLEAR_ENVELOPE_NE_BY_ESCRT_III	32	-0.559151	-2.18711	6.38503e-05	0.00160173	0.00140951	3371	tags=31%, list=11%, signal=28%	CHMP6/TUBB4B/CHMP4A/CHMP4B/TUBB8/CHMP2A/TUBA4B/TUBA3C/TUBA3D/TUBA3E
REACTOME_ACTIVATION_OF_THE_MRNA_UPON_BINDING_OF_THE_CAP_BINDING_COMPLEX_AND_EIFS_AND_SUBSEQUENT_BINDING_TO_43S	REACTOME_ACTIVATION_OF_THE_MRNA_UPON_BINDING_OF_THE_CAP_BINDING_COMPLEX_AND_EIFS_AND_SUBSEQUENT_BINDING_TO_43S	58	-0.452021	-2.02121	7.07285e-05	0.00172499	0.00151797	6464	tags=48%, list=21%, signal=38%	EIF3F/RPSA/EIF3I/RPS24/RPS3/RPS13/RPS8/EIF3K/RPS16/RPS17/RPS19/RPS15A/RPS23/RPS27/RPS29/RPS11/RPS2/RPS4X/RPS5/RPS26/RPS14/RPS21/EIF3G/RPS9/FAU/RPS27L/RPS28/RPS15
REACTOME_SIRT1_NEGATIVELY_REGULATES_RRNA_EXPRESSION	REACTOME_SIRT1_NEGATIVELY_REGULATES_RRNA_EXPRESSION	52	0.607191	1.72682	0.000100093	0.00237518	0.00209013	4714	tags=35%, list=15%, signal=29%	H2BC3/H4C3/H2BC14/H4C1/H2BC10/H4C2/H2AC14/H3C1/H3C7/H4C5/H2AC4/H4C4/H3C12/H3C13/H2BC7/H2BC17/H2BC6/H2BC13
REACTOME_DNA_METHYLATION	REACTOME_DNA_METHYLATION	48	0.626538	1.76001	0.000122843	0.00283832	0.0024977	4714	tags=40%, list=15%, signal=34%	H2BC3/H4C3/H2BC14/H4C1/H2BC10/H4C2/H2AC14/H3C1/H3C7/H4C5/H2AC4/H4C4/H3C12/H3C13/H2BC7/DNMT3B/H2BC17/H2BC6/H2BC13
REACTOME_TRANSPORT_OF_CONNEXONS_TO_THE_PLASMA_MEMBRANE	REACTOME_TRANSPORT_OF_CONNEXONS_TO_THE_PLASMA_MEMBRANE	21	-0.633893	-2.1602	0.000139765	0.00311369	0.00274002	376	tags=29%, list=1%, signal=28%	TUBB8/TUBA4B/TUBA3C/GJA1/TUBA3D/TUBA3E
REACTOME_INTRAFLAGELLAR_TRANSPORT	REACTOME_INTRAFLAGELLAR_TRANSPORT	45	-0.47957	-1.99814	0.0001454	0.00311369	0.00274002	5459	tags=38%, list=18%, signal=31%	WDR19/IFT122/TUBB2A/DYNC2LI1/IFT27/IFT88/CLUAP1/TUBB4B/IFT22/KIF17/DYNLRB1/IFT140/IFT46/IFT43/TUBA3C/DYNLRB2/TUBA3D
REACTOME_SARS_COV_1_HOST_INTERACTIONS	REACTOME_SARS_COV_1_HOST_INTERACTIONS	94	-0.365964	-1.73784	0.000142497	0.00311369	0.00274002	6423	tags=39%, list=21%, signal=31%	UBE2I/SFN/RPSA/RPS24/RPS3/RPS13/UBB/RPS8/SFTPD/RPS16/RPS17/RPS19/RPS15A/NFKBIA/IRF3/RPS23/RPS27/BCL2L1/RPS29/RPS11/RPS2/UBA52/RPS4X/RPS5/RPS26/RPS14/RPS21/RPS9/FAU/PKLR/RIPK3/RPS27L/TKFC/BST2/RPS28/RPS15/PYCARD
REACTOME_RHO_GTPASES_ACTIVATE_IQGAPS	REACTOME_RHO_GTPASES_ACTIVATE_IQGAPS	32	-0.53962	-2.11072	0.000156284	0.00319109	0.00280813	376	tags=16%, list=1%, signal=15%	TUBB8/TUBA4B/TUBA3C/TUBA3D/TUBA3E
REACTOME_DNA_DAMAGE_TELOMERE_STRESS_INDUCED_SENESCENCE	REACTOME_DNA_DAMAGE_TELOMERE_STRESS_INDUCED_SENESCENCE	68	0.575366	1.68287	0.00015278	0.00319109	0.00280813	4714	tags=32%, list=15%, signal=27%	H2BC3/H4C3/H2BC14/H4C1/H2BC10/H4C2/H2AC14/H1-5/H1-3/H4C5/H2AC4/H3-4/CCNE2/CCNE1/H4C4/H1-4/CCNA1/H2BC7/H2BC17/CCNA2/H2BC6/H2BC13
REACTOME_KERATINIZATION	REACTOME_KERATINIZATION	91	0.541841	1.62656	0.000176622	0.00352442	0.00310145	5630	tags=45%, list=18%, signal=37%	DSG1/CASP14/KRT20/KRT79/IVL/PI3/KRT16/KRT77/KRT2/LIPN/KLK8/LIPK/KRT81/KLK5/KRT83/KRT86/DSC2/PKP1/KRT3/KRT9/DSG3/SPINK5/TGM5/KRT12/DSC3/KRT6A/KRT39/KRT6B/TCHH/DSG4/KRT6C/KRT75/KRT85/KRT4/KLK14/KRTAP2-3/KRT5/KRT23/TGM1/KRT72/SPINK9
REACTOME_REGULATION_OF_ENDOGENOUS_RETROELEMENTS_BY_THE_HUMAN_SILENCING_HUB_HUSH_COMPLEX	REACTOME_REGULATION_OF_ENDOGENOUS_RETROELEMENTS_BY_THE_HUMAN_SILENCING_HUB_HUSH_COMPLEX	55	0.605909	1.73247	0.000185537	0.00362003	0.0031856	4714	tags=33%, list=15%, signal=28%	H2BC3/H4C3/H2BC14/H4C1/H2BC10/H4C2/H2AC14/H3C1/H3C7/H4C5/H2AC4/H4C4/H3C12/H3C13/H2BC7/H2BC17/H2BC6/H2BC13
REACTOME_HSP90_CHAPERONE_CYCLE_FOR_STEROID_HORMONE_RECEPTORS_SHR_IN_THE_PRESENCE_OF_LIGAND	REACTOME_HSP90_CHAPERONE_CYCLE_FOR_STEROID_HORMONE_RECEPTORS_SHR_IN_THE_PRESENCE_OF_LIGAND	57	-0.427965	-1.91049	0.000191588	0.00365684	0.00321798	376	tags=26%, list=1%, signal=26%	DCTN3/DCTN6/TUBB2A/TUBB8B/HSPA1L/HSPA2/HSPA1A/AR/TUBB4B/TUBB8/TUBA4B/TUBA3C/PGR/TUBA3D/TUBA3E
REACTOME_MATERNAL_TO_ZYGOTIC_TRANSITION_MZT	REACTOME_MATERNAL_TO_ZYGOTIC_TRANSITION_MZT	100	0.527435	1.59152	0.000238013	0.00444628	0.00391269	4866	tags=26%, list=16%, signal=22%	ZP2/H2BC3/H4C3/STPG4/H2BC14/H4C1/H2BC10/H4C2/H2AC14/H3C1/AICDA/H3C7/H4C5/H2AC4/AGO2/H4C4/H3C12/H3C13/H2BC7/TUT4/H2BC17/PABPC1/TET3/H2BC6/H2BC13/KDM4E
REACTOME_ASSEMBLY_OF_THE_ORC_COMPLEX_AT_THE_ORIGIN_OF_REPLICATION	REACTOME_ASSEMBLY_OF_THE_ORC_COMPLEX_AT_THE_ORIGIN_OF_REPLICATION	53	0.604952	1.73053	0.000251555	0.00460136	0.00404915	4714	tags=36%, list=15%, signal=30%	H2BC3/H4C3/H2BC14/H4C1/H2BC10/H4C2/H2AC14/H3C1/H3C7/H4C5/H2AC4/H4C4/H3C12/H3C13/H2BC7/ORC1/H2BC17/H2BC6/H2BC13
REACTOME_RESOLUTION_OF_ABASIC_SITES_AP_SITES	REACTOME_RESOLUTION_OF_ABASIC_SITES_AP_SITES	38	-0.491897	-1.97073	0.000259564	0.00465096	0.0040928	4407	tags=29%, list=14%, signal=25%	POLD2/NEIL2/XRCC1/RPA3/SMUG1/PNKP/POLE4/MPG/POLD4/NTHL1/NEIL1
REACTOME_CYTOCHROME_P450_ARRANGED_BY_SUBSTRATE_TYPE	REACTOME_CYTOCHROME_P450_ARRANGED_BY_SUBSTRATE_TYPE	59	-0.410022	-1.81694	0.000325109	0.00570891	0.00502379	2339	tags=27%, list=8%, signal=25%	CYP4F12/CYP4A11/FDX2/CYP2B6/CYP26A1/FDXR/CYP4F11/CYP21A2/CYP4F22/CYP2C8/CYP2A13/CYP24A1/CYP4F8/CYP4F2/CYP2A7/CYP2A6
REACTOME_POST_CHAPERONIN_TUBULIN_FOLDING_PATHWAY	REACTOME_POST_CHAPERONIN_TUBULIN_FOLDING_PATHWAY	22	-0.608663	-2.07322	0.000354283	0.00609922	0.00536726	376	tags=27%, list=1%, signal=27%	TUBB4B/ARL2/TUBA4B/TUBA3C/TUBA3D/TUBA3E
REACTOME_HDACS_DEACETYLATE_HISTONES	REACTOME_HDACS_DEACETYLATE_HISTONES	78	0.556069	1.64992	0.000401392	0.00677735	0.005964	4714	tags=27%, list=15%, signal=23%	H2BC3/H4C3/H2AC12/H2BC14/H4C1/H2BC10/H4C2/H2AC21/H2AC14/H3C1/H3C7/H4C5/H2AC4/H4C4/H2AC16/H3C12/H3C13/H2BC7/H2BC17/H2BC6/H2BC13
REACTOME_ERCC6_CSB_AND_EHMT2_G9A_POSITIVELY_REGULATE_RRNA_EXPRESSION	REACTOME_ERCC6_CSB_AND_EHMT2_G9A_POSITIVELY_REGULATE_RRNA_EXPRESSION	60	0.57452	1.65457	0.000461892	0.00765171	0.00673343	4714	tags=30%, list=15%, signal=25%	H2BC3/H4C3/H2BC14/H4C1/H2BC10/H4C2/H2AC14/H3C1/H3C7/H4C5/H2AC4/H4C4/H3C12/H3C13/H2BC7/H2BC17/H2BC6/H2BC13
REACTOME_PHASE_I_FUNCTIONALIZATION_OF_COMPOUNDS	REACTOME_PHASE_I_FUNCTIONALIZATION_OF_COMPOUNDS	98	-0.329535	-1.59753	0.000497206	0.00808421	0.00711402	2339	tags=19%, list=8%, signal=18%	CYP4F12/MTARC2/CYP4A11/FDX2/MAOA/CYP2B6/CYP26A1/FDXR/CYP4F11/CYP21A2/CYP4F22/CYP2C8/ALDH3A1/CYP2A13/CYP24A1/CYP4F8/CYP4F2/CYP2A7/CYP2A6
REACTOME_MEIOTIC_RECOMBINATION	REACTOME_MEIOTIC_RECOMBINATION	70	0.549753	1.60916	0.000677185	0.0108103	0.00951299	4714	tags=30%, list=15%, signal=25%	H2BC3/H4C3/TEX15/H2BC14/H4C1/H2BC10/H4C2/H2AC14/H3C1/H3C7/H4C5/H2AC4/H3-4/H4C4/H3C12/H3C13/H2BC7/H2BC17/BRCA2/H2BC6/H2BC13
REACTOME_MITOCHONDRIAL_PROTEIN_IMPORT	REACTOME_MITOCHONDRIAL_PROTEIN_IMPORT	61	-0.398943	-1.83442	0.000690068	0.0108193	0.00952087	8433	tags=43%, list=27%, signal=31%	TIMM44/TIMM8B/CHCHD2/SLC25A6/TIMM9/IDH3G/COA4/COA6/SLC25A12/PMPCA/TIMM10/TIMM22/SLC25A4/MTX1/CHCHD10/PAM16/NDUFB8/HSCB/COX17/TIMM17B/TOMM7/TIMM13/DNAJC19/GFER/LDHD/CHCHD5
REACTOME_ACTIVATED_PKN1_STIMULATES_TRANSCRIPTION_OF_AR_ANDROGEN_RECEPTOR_REGULATED_GENES_KLK2_AND_KLK3	REACTOME_ACTIVATED_PKN1_STIMULATES_TRANSCRIPTION_OF_AR_ANDROGEN_RECEPTOR_REGULATED_GENES_KLK2_AND_KLK3	51	0.589697	1.67379	0.000725843	0.0111805	0.00983876	4714	tags=35%, list=15%, signal=30%	H2BC3/H4C3/H2BC14/H4C1/H2BC10/H4C2/H2AC14/H3C1/H3C7/H4C5/H2AC4/H4C4/H3C12/H3C13/H2BC7/H2BC17/H2BC6/H2BC13
REACTOME_LEISHMANIA_INFECTION	REACTOME_LEISHMANIA_INFECTION	215	0.456931	1.41454	0.000775473	0.0117391	0.0103303	5753	tags=32%, list=19%, signal=26%	MYH2/IGHV3-23/ADCY8/IGLV3-21/IGKV2D-28/IGHV3-48/IGKV1-12/IGKV1-33/IGLV3-19/IGKV1D-12/IGHV2-5/IGHV3-11/IGKV1D-39/IGLV3-1/IGHV1-46/IGKV3-15/IGHV4-39/IGLV3-25/IGKV1-5/IGLV3-27/IGLV1-44/IGLV2-23/IGKV2-28/IGKV1-16/IGHV4-34/IGKV1D-33/IGKV1-39/IGHV1-69/IGHV3-30/IGKV3-11/PRKX/IGHV4-59/IGLV6-57/IGLV1-47/IL1A/IGHV1-2/IGHV3-33/IGHV3-53/IGKV2D-40/WASF3/IGKV1-17/IGLV1-40/IGHG1/IGHV3-7/IGLV2-14/ADCY7/IGKV4-1/L…
REACTOME_COOPERATION_OF_PREFOLDIN_AND_TRIC_CCT_IN_ACTIN_AND_TUBULIN_FOLDING	REACTOME_COOPERATION_OF_PREFOLDIN_AND_TRIC_CCT_IN_ACTIN_AND_TUBULIN_FOLDING	33	-0.510989	-1.98576	0.000849635	0.012433	0.0109409	376	tags=18%, list=1%, signal=18%	TUBB4B/PFDN5/TUBA4B/TUBA3C/TUBA3D/TUBA3E
REACTOME_CYTOPROTECTION_BY_HMOX1	REACTOME_CYTOPROTECTION_BY_HMOX1	59	-0.395154	-1.75106	0.000836628	0.012433	0.0109409	4767	tags=36%, list=15%, signal=30%	SMARCD3/COX6B1/STAP2/HMOX2/COX4I1/COX5B/HBA1/ALB/HBB/PTK6/COX7C/COX8A/COX6A1/BLVRB/COX4I2/BLVRA/HBA2/COX6A2/COX6C/COX7A1/COX6B2
REACTOME_SYNTHESIS_OF_LEUKOTRIENES_LT_AND_EOXINS_EX	REACTOME_SYNTHESIS_OF_LEUKOTRIENES_LT_AND_EOXINS_EX	21	-0.576525	-1.9647	0.000871214	0.0125398	0.0110349	2009	tags=38%, list=7%, signal=36%	GGT5/MAPKAPK2/CYP4A11/CYP4F11/LTC4S/CYP4F22/CYP4F8/CYP4F2
REACTOME_RMTS_METHYLATE_HISTONE_ARGININES	REACTOME_RMTS_METHYLATE_HISTONE_ARGININES	63	0.56267	1.62855	0.0009235	0.0130779	0.0115085	3559	tags=24%, list=12%, signal=21%	H4C3/H2AC12/H4C1/H4C2/H2AC21/H2AC14/H3C1/H3C7/ACTL6B/H4C5/H2AC4/H4C4/H2AC16/H3C12/H3C13
REACTOME_FORMATION_OF_TUBULIN_FOLDING_INTERMEDIATES_BY_CCT_TRIC	REACTOME_FORMATION_OF_TUBULIN_FOLDING_INTERMEDIATES_BY_CCT_TRIC	26	-0.557749	-2.0418	0.000950643	0.0132486	0.0116587	376	tags=15%, list=1%, signal=15%	TUBA4B/TUBA3C/TUBA3D/TUBA3E
REACTOME_PRC2_METHYLATES_HISTONES_AND_DNA	REACTOME_PRC2_METHYLATES_HISTONES_AND_DNA	57	0.570776	1.63933	0.00105379	0.0144566	0.0127217	4714	tags=33%, list=15%, signal=28%	H2BC3/H4C3/H2BC14/H4C1/H2BC10/H4C2/H2AC14/H3C1/H3C7/H4C5/H2AC4/H4C4/H3C12/H3C13/H2BC7/DNMT3B/H2BC17/H2BC6/H2BC13
REACTOME_CONDENSATION_OF_PROPHASE_CHROMOSOMES	REACTOME_CONDENSATION_OF_PROPHASE_CHROMOSOMES	58	0.56936	1.63632	0.0011083	0.0149706	0.013174	4714	tags=33%, list=15%, signal=28%	H2BC3/H4C3/H2BC14/H4C1/H2BC10/H4C2/H2AC14/H3C1/H3C7/H4C5/H2AC4/H3-4/H4C4/H3C12/H3C13/H2BC7/H2BC17/H2BC6/H2BC13
REACTOME_CHEMOKINE_RECEPTORS_BIND_CHEMOKINES	REACTOME_CHEMOKINE_RECEPTORS_BIND_CHEMOKINES	53	0.572847	1.63869	0.00134522	0.0178955	0.0157479	6981	tags=51%, list=23%, signal=39%	CXCL5/CXCL6/CCL7/CXCL10/CCL20/CXCL11/CXCL1/CCR8/ACKR2/CXCL9/PPBP/CCR9/CXCR5/CXCL3/CCL13/CCR2/CXCR6/CCR1/CX3CL1/CXCL8/CCR4/CCR5/CCL2/CXCL2/XCR1/ACKR4/CCL25
REACTOME_RECOGNITION_AND_ASSOCIATION_OF_DNA_GLYCOSYLASE_WITH_SITE_CONTAINING_AN_AFFECTED_PURINE	REACTOME_RECOGNITION_AND_ASSOCIATION_OF_DNA_GLYCOSYLASE_WITH_SITE_CONTAINING_AN_AFFECTED_PURINE	45	0.586843	1.63417	0.00146417	0.0191872	0.0168845	5169	tags=36%, list=17%, signal=30%	H2BC3/H4C3/H2BC14/H4C1/H2BC10/H4C2/H2AC14/H4C5/H2AC4/H3-4/H4C4/H2BC7/H2BC17/H2BC6/H2BC13/NEIL3
REACTOME_CARBOXYTERMINAL_POST_TRANSLATIONAL_MODIFICATIONS_OF_TUBULIN	REACTOME_CARBOXYTERMINAL_POST_TRANSLATIONAL_MODIFICATIONS_OF_TUBULIN	43	-0.42588	-1.7247	0.00164083	0.021186	0.0186435	2116	tags=19%, list=7%, signal=17%	AGBL2/TUBB8/TTLL9/TPGS1/TUBA4B/TUBA3C/TUBA3D/TUBA3E
REACTOME_COMPLEX_III_ASSEMBLY	REACTOME_COMPLEX_III_ASSEMBLY	23	-0.549086	-1.92648	0.00167555	0.0213208	0.0187621	7242	tags=48%, list=24%, signal=37%	TTC19/UQCC1/ISCU/NFS1/UQCR10/UQCRC1/HSCB/UQCC2/UQCC3/UQCR11/UQCRQ
REACTOME_PKR_MEDIATED_SIGNALING	REACTOME_PKR_MEDIATED_SIGNALING	76	-0.343379	-1.58527	0.00190395	0.023881	0.021015	5502	tags=26%, list=18%, signal=22%	PPP2R5A/PPP2R1A/TUBB2A/TUBB8B/HSPA1L/CENPX/FAAP100/HSPA2/HSPA1A/TUBB4B/CENPS/TARBP2/TUBB8/FAAP20/MAPT/ISG15/TUBA4B/TUBA3C/TUBA3D/TUBA3E
REACTOME_RECRUITMENT_OF_NUMA_TO_MITOTIC_CENTROSOMES	REACTOME_RECRUITMENT_OF_NUMA_TO_MITOTIC_CENTROSOMES	94	-0.319547	-1.51743	0.0020132	0.0248956	0.0219079	390	tags=21%, list=1%, signal=21%	PPP2R1A/TUBB2A/TUBB8B/HAUS7/NUMA1/HAUS1/CEP131/PCM1/CETN2/TUBB4B/TUBG2/SFI1/SSNA1/TUBB8/MZT2A/TUBA4B/TUBA3C/MZT2B/TUBA3D/TUBA3E
REACTOME_AGGREPHAGY	REACTOME_AGGREPHAGY	43	-0.419689	-1.69962	0.00213153	0.0259928	0.0228734	376	tags=21%, list=1%, signal=21%	UBA52/IFT88/TUBB4B/PARK7/TUBB8/TUBA4B/TUBA3C/TUBA3D/TUBA3E
REACTOME_ANTIMICROBIAL_PEPTIDES	REACTOME_ANTIMICROBIAL_PEPTIDES	44	0.588187	1.63179	0.00226216	0.0272079	0.0239427	5458	tags=45%, list=18%, signal=37%	CHGA/S100A7A/PI3/S100A8/BPI/S100A7/DEFB1/S100A9/PGLYRP4/PRSS3/LYZ/PLA2G2A/LCN2/DCD/CCR2/ITLN1/TLR1/PGLYRP1/CAMP/TLR2
REACTOME_SENESCENCE_ASSOCIATED_SECRETORY_PHENOTYPE_SASP	REACTOME_SENESCENCE_ASSOCIATED_SECRETORY_PHENOTYPE_SASP	96	0.501257	1.50957	0.00245776	0.029161	0.0256614	5425	tags=27%, list=18%, signal=22%	H2BC3/H4C3/H2BC14/H4C1/H2BC10/H4C2/H2AC14/H3C1/H3C7/H4C5/H2AC4/CDK6/H4C4/IL1A/H3C12/CCNA1/H3C13/H2BC7/H2BC17/CCNA2/H2BC6/H2BC13/RPS6KA3/CXCL8/CDKN2A/CDKN2B
REACTOME_NUCLEOTIDE_EXCISION_REPAIR	REACTOME_NUCLEOTIDE_EXCISION_REPAIR	108	-0.30431	-1.49019	0.00259844	0.0304191	0.0267685	7098	tags=33%, list=23%, signal=26%	MNAT1/PPIE/GPS1/CDK7/ERCC2/ACTR5/GTF2H5/UBE2I/CCNH/ISY1/RBX1/POLR2G/MCRS1/ERCC5/UBB/POLR2H/PRPF19/POLD2/UBA52/XPA/COPS6/XRCC1/RPA3/ERCC1/POLR2I/CETN2/DDB2/XAB2/POLR2E/POLE4/INO80E/INO80B/POLR2J/TFPT/POLD4/POLR2L
REACTOME_REPLACEMENT_OF_PROTAMINES_BY_NUCLEOSOMES_IN_THE_MALE_PRONUCLEUS	REACTOME_REPLACEMENT_OF_PROTAMINES_BY_NUCLEOSOMES_IN_THE_MALE_PRONUCLEUS	32	0.630043	1.6695	0.002678	0.0305362	0.0268715	4714	tags=38%, list=15%, signal=32%	H2BC3/H4C3/H2BC14/H4C1/H2BC10/H4C2/H4C5/H4C4/H2BC7/H2BC17/H2BC6/H2BC13
REACTOME_TRANSCRIPTION_COUPLED_NUCLEOTIDE_EXCISION_REPAIR_TC_NER	REACTOME_TRANSCRIPTION_COUPLED_NUCLEOTIDE_EXCISION_REPAIR_TC_NER	76	-0.339268	-1.56629	0.0026557	0.0305362	0.0268715	7098	tags=37%, list=23%, signal=28%	MNAT1/PPIE/GPS1/CDK7/ERCC2/GTF2H5/CCNH/ISY1/RBX1/POLR2G/ERCC5/UBB/POLR2H/PRPF19/POLD2/UBA52/XPA/COPS6/XRCC1/RPA3/ERCC1/POLR2I/XAB2/POLR2E/POLE4/POLR2J/POLD4/POLR2L
REACTOME_COPI_INDEPENDENT_GOLGI_TO_ER_RETROGRADE_TRAFFIC	REACTOME_COPI_INDEPENDENT_GOLGI_TO_ER_RETROGRADE_TRAFFIC	53	-0.374955	-1.63507	0.00324544	0.036532	0.0321478	376	tags=15%, list=1%, signal=15%	TUBB4B/PLA2G6/PAFAH1B3/TUBB8/TUBA4B/TUBA3C/TUBA3D/TUBA3E
REACTOME_ARACHIDONIC_ACID_METABOLISM	REACTOME_ARACHIDONIC_ACID_METABOLISM	57	-0.377096	-1.68341	0.00331168	0.0368057	0.0323887	3847	tags=32%, list=12%, signal=28%	PON3/MAPKAPK2/FAAH2/PRXL2B/PTGR2/GPX1/CYP4A11/GPX4/AWAT1/EPHX2/FAAH/CYP4F11/LTC4S/CYP4F22/PTGES/CYP2C8/CYP4F8/CYP4F2
REACTOME_ACTIVATION_OF_AMPK_DOWNSTREAM_OF_NMDARS	REACTOME_ACTIVATION_OF_AMPK_DOWNSTREAM_OF_NMDARS	29	-0.49331	-1.85732	0.00377113	0.0413881	0.0364212	538	tags=21%, list=2%, signal=20%	TUBB8/MAPT/TUBA4B/TUBA3C/TUBA3D/TUBA3E
REACTOME_CRISTAE_FORMATION	REACTOME_CRISTAE_FORMATION	31	-0.483704	-1.85862	0.00401845	0.043558	0.0383306	6741	tags=45%, list=22%, signal=35%	ATP5MG/APOO/ATP5PO/TMEM11/ATP5MF/MTX1/CHCHD6/ATP5PD/ATP5F1E/MICOS10/ATP5ME/ATP5MC2/MICOS13/ATP5F1D
REACTOME_DUAL_INCISION_IN_TC_NER	REACTOME_DUAL_INCISION_IN_TC_NER	63	-0.352352	-1.60067	0.00456486	0.0488774	0.0430116	7098	tags=40%, list=23%, signal=31%	MNAT1/PPIE/CDK7/ERCC2/GTF2H5/CCNH/ISY1/RBX1/POLR2G/ERCC5/UBB/POLR2H/PRPF19/POLD2/UBA52/XPA/RPA3/ERCC1/POLR2I/XAB2/POLR2E/POLE4/POLR2J/POLD4/POLR2L
