# Supplementary material for: A Novel Prognostic Signature of Mitophagy-Related E3 Ubiquitin Ligases in Breast Cancer
Source: Int J Mol Sci. 2025 Feb 12;26(4):1551. doi: 10.3390/ijms26041551 (PMC11855622; doi:10.3390/ijms26041551)
Supplement: Supplementary file 1 [file ijms-26-01551-s001.zip › Table S7.xlsx]

## Sheet: Sheet1
Table S7 ESTIMATE analysis
sample	StromalScore	ImmuneScore	ESTIMATEScore	TumorPurity	risklable
TCGA-A8-A08A-01A	362.885	96.2186	459.104	0.782343	low
TCGA-A8-A0A7-01A	1262.08	2006.81	3268.89	0.46707	high
TCGA-A8-A09W-01A	462.674	-146.409	316.265	0.795229	high
TCGA-A8-A08L-01A	-107.374	276.699	169.325	0.80812	high
TCGA-A8-A08R-01A	310.552	654.207	964.759	0.734	high
TCGA-A8-A06Q-01A	-1230.47	-1037.81	-2268.28	0.963227	low
TCGA-A8-A09N-01A	80.5081	-472.511	-392.002	0.853857	low
TCGA-A8-A06Z-01A	-845.755	-720.427	-1566.18	0.930475	low
TCGA-AC-A8OQ-01A	649.617	672.718	1322.33	0.697359	low
TCGA-E9-A1RD-01A	233.707	-441.827	-208.119	0.839498	low
TCGA-AC-A8OR-01A	-1172.97	-390.026	-1562.99	0.930303	low
TCGA-D8-A27P-01A	-48.4037	-823.227	-871.631	0.888357	high
TCGA-AC-A6NO-01A	-331.907	-837.834	-1169.74	0.907592	low
TCGA-AN-A04D-01A	-1285.18	-1378.02	-2663.19	0.977176	high
TCGA-AN-A04C-01A	-590.506	-327.921	-918.427	0.89149	high
TCGA-E9-A248-01A	126.951	1193.11	1320.06	0.697598	high
TCGA-OK-A5Q2-01A	442.041	581.205	1023.25	0.728143	low
TCGA-AC-A8OS-01A	851.654	308.381	1160.03	0.714234	high
TCGA-BH-A0HL-01A	-1174.14	-1580.89	-2755.03	0.979951	high
TCGA-BH-A0HO-01A	205.072	200.202	405.274	0.78724	low
TCGA-E9-A1R3-01A	660.268	299.754	960.022	0.734472	low
TCGA-BH-A0DS-01A	539.828	280.059	819.888	0.748276	low
TCGA-AQ-A54N-01A	-1657.93	-641.258	-2299.19	0.964437	high
TCGA-HN-A2NL-01A	-1056.65	-269.317	-1325.97	0.916981	low
TCGA-LL-A6FQ-01A	-265.16	-115.317	-380.477	0.852975	low
TCGA-AR-A24P-01A	671.576	-344.21	327.366	0.79424	low
TCGA-AN-A04A-01A	716.31	-493.552	222.758	0.803476	high
TCGA-E9-A1R5-01A	382.596	-723.766	-341.17	0.849949	high
TCGA-BH-A0DQ-01A	1146.92	-224.794	922.123	0.738236	low
TCGA-UU-A93S-01A	-1049.26	-282.413	-1331.68	0.917315	low
TCGA-E2-A1IL-01A	371.676	-788.952	-417.276	0.855782	high
TCGA-BH-A0E0-01A	-973.215	-368.177	-1341.39	0.917882	high
TCGA-BH-A18G-01A	-105.464	-206.612	-312.076	0.847691	low
TCGA-A2-A0CU-01A	-11.364	-811.002	-822.366	0.885013	high
TCGA-BH-A6R9-01A	1798.24	1158.27	2956.51	0.50711	high
TCGA-AR-A0TR-01A	-1429.19	-707.386	-2136.58	0.957853	low
TCGA-AN-A0XV-01A	571.275	-187.017	384.258	0.789138	high
TCGA-AN-A0XL-01A	846.382	-555.011	291.371	0.797439	low
TCGA-BH-A0RX-01A	936.988	1442.02	2379	0.578264	high
TCGA-AN-A0XW-01A	1308.54	982.537	2291.08	0.588745	low
TCGA-AQ-A0Y5-01A	849.999	-296.61	553.389	0.773648	high
TCGA-AN-A0FF-01A	320.366	257.9	578.266	0.771329	low
TCGA-BH-A0HK-01A	466.48	-178.08	288.4	0.797702	low
TCGA-E9-A1R4-01A	360.8	902.91	1263.71	0.703501	high
TCGA-EW-A1PC-01B	-629.13	-918.413	-1547.54	0.929469	low
TCGA-AN-A0FD-01A	751.312	-160.014	591.298	0.77011	low
TCGA-AC-A3EH-01A	-2.82691	-358.707	-361.534	0.85152	high
TCGA-E9-A1RF-01A	708.761	469.436	1178.2	0.712366	high
TCGA-AN-A0FS-01A	660.226	-686.111	-25.8859	0.824665	high
TCGA-AN-A0FK-01A	-204.821	-627.7	-832.521	0.885706	low
TCGA-AN-A0FT-01A	491.588	-158.471	333.117	0.793727	high
TCGA-B6-A400-01A	160.486	214.136	374.622	0.790006	low
TCGA-E9-A249-01A	-435.164	-546.334	-981.498	0.895646	low
TCGA-AN-A0FN-01A	1825.93	1355.28	3181.21	0.478411	low
TCGA-A2-A4RW-01A	429.506	-262.04	167.466	0.808281	high
TCGA-BH-A18T-01A	-584.449	-406.456	-990.905	0.896259	high
TCGA-AN-A0AK-01A	-647.059	-471.642	-1118.7	0.904421	high
TCGA-GI-A2C8-01A	1219.63	518.1	1737.73	0.652388	high
TCGA-AN-A0AL-01A	565.729	443.431	1009.16	0.729558	low
TCGA-LL-A73Z-01A	657.058	454.283	1111.34	0.719219	high
TCGA-AN-A0FL-01A	-839.411	-866.598	-1706.01	0.937798	low
TCGA-EW-A1P8-01A	-11.2368	656.634	645.397	0.76502	high
TCGA-AN-A0FJ-01A	-18.888	-695.752	-714.64	0.877541	low
TCGA-A1-A0SM-01A	667.715	-194.222	473.493	0.781025	high
TCGA-A8-A07S-01A	-71.4263	-412.957	-484.384	0.860836	high
TCGA-AC-A7VB-01A	-1139.79	-1408.25	-2548.04	0.973446	high
TCGA-E2-A56Z-01A	-560.28	-828.09	-1388.37	0.920597	low
TCGA-A2-A0T2-01A	-147.574	-216.093	-363.666	0.851684	low
TCGA-EW-A1IY-01A	903.004	814.276	1717.28	0.65466	high
TCGA-A1-A0SB-01A	-497.144	-1526.37	-2023.51	0.952954	high
TCGA-E2-A1LK-01A	-1201	-518.953	-1719.95	0.938506	high
TCGA-A7-A6VY-01A	301.078	696.424	997.502	0.730728	high
TCGA-OL-A97C-01A	258.9	-94.7386	164.161	0.808567	high
TCGA-A8-A07R-01A	-850.688	-810.421	-1661.11	0.935489	high
TCGA-A8-A09R-01A	537.048	317.903	854.951	0.744852	high
TCGA-A8-A079-01A	-525.164	-426.775	-951.938	0.893708	high
TCGA-E2-A15K-06A	-1393.23	-696.286	-2089.51	0.955846	low
TCGA-E2-A15K-01A	75.3055	442.795	518.1	0.776919	low
TCGA-A7-A6VW-01A	-314.203	119.114	-195.089	0.838457	low
TCGA-BH-AB28-01A	232.971	196.069	429.04	0.785084	low
TCGA-E9-A2JT-01A	742.88	2468.67	3211.55	0.474496	high
TCGA-E2-A15O-01A	-742.661	-685.655	-1428.32	0.922871	high
TCGA-BH-A6R8-01A	-300.843	152.372	-148.471	0.834708	low
TCGA-BH-A0E6-01A	-309.345	77.5907	-231.754	0.841378	low
TCGA-BH-A8FY-01A	-973.274	-407.926	-1381.2	0.920185	low
TCGA-C8-A278-01A	900.541	953.172	1853.71	0.639391	high
TCGA-E9-A1NI-01A	496.525	-478.84	17.6841	0.82103	low
TCGA-D8-A1Y1-01A	878.852	-17.5084	861.344	0.744225	high
TCGA-PL-A8LZ-01A	871.841	1234.24	2106.08	0.610476	low
TCGA-5T-A9QA-01A	-1704.31	-961.873	-2666.18	0.977269	low
TCGA-AN-A0AJ-01A	78.3061	550.289	628.595	0.766606	low
TCGA-A8-A099-01A	34.6493	-310.381	-275.731	0.844849	low
TCGA-A8-A07O-01A	-486.149	18.1132	-468.036	0.859613	high
TCGA-A8-A07W-01A	149.227	-103.107	46.1199	0.81864	high
TCGA-A8-A09A-01A	613.591	-207.154	406.437	0.787134	high
TCGA-D8-A27R-01A	364.134	57.7844	421.919	0.785731	low
TCGA-A7-A6VV-01A	689.499	289.492	978.991	0.73258	high
TCGA-A7-A3J0-01A	-887.579	-326.472	-1214.05	0.910304	high
TCGA-A7-A6VX-01A	345.427	-474.399	-128.972	0.833129	high
TCGA-C8-A1HL-01A	473.851	-339.353	134.499	0.811121	low
TCGA-EW-A1PE-01A	683.605	701.65	1385.25	0.69071	low
TCGA-BH-A42T-01A	113.501	47.5334	161.034	0.808837	low
TCGA-AR-A5QQ-01A	204.68	1484.15	1688.83	0.657811	low
TCGA-A2-A25F-01A	1774.16	2588.01	4362.17	0.319777	high
TCGA-A7-A3IZ-01A	-608.033	-719.631	-1327.66	0.91708	high
TCGA-LD-A9QF-01A	1144.52	2011.2	3155.72	0.481694	high
TCGA-A7-A5ZW-01A	1046.52	-52.5255	993.991	0.73108	low
TCGA-BH-A0GZ-01A	425.793	-602.744	-176.951	0.837003	low
TCGA-C8-A1HF-01A	629.778	689.2	1318.98	0.697712	high
TCGA-A8-A07P-01A	265.476	-230.194	35.2818	0.819553	low
TCGA-A7-A5ZX-01A	518.725	-707.999	-189.273	0.837992	low
TCGA-E2-A15M-01A	1400.29	1216.4	2616.69	0.549453	high
TCGA-E2-A1IU-01A	-467.732	-377.034	-844.766	0.886539	low
TCGA-E9-A1R6-01A	-80.9431	-742.708	-823.651	0.885101	low
TCGA-A7-A3J1-01A	616.529	921.618	1538.15	0.674308	low
TCGA-C8-A1HI-01A	19.149	-686.566	-667.418	0.874196	low
TCGA-A7-A3IY-01A	652.577	696.278	1348.86	0.694563	high
TCGA-C8-A1HG-01A	154.523	600.645	755.168	0.754544	low
TCGA-W8-A86G-01A	-20.752	-1093.6	-1114.35	0.904149	high
TCGA-4H-AAAK-01A	925.366	-242.293	683.074	0.761447	high
TCGA-AC-A62V-01A	6.53414	-450.711	-444.177	0.857818	low
TCGA-AO-A1KS-01A	34.9762	-489.871	-454.894	0.858626	high
TCGA-JL-A3YX-01A	-324.069	-940.142	-1264.21	0.913327	low
TCGA-C8-A12N-01A	822.512	29.3888	851.901	0.74515	high
TCGA-C8-A12M-01A	-548.156	-683.928	-1232.08	0.911397	high
TCGA-C8-A12P-01A	561.558	-96.9847	464.573	0.781842	high
TCGA-JL-A3YW-01A	1318.52	989.808	2308.33	0.586697	high
TCGA-B6-A0I9-01A	-601.617	-392.468	-994.085	0.896466	high
TCGA-C8-A12L-01A	-515.823	-385.763	-901.587	0.890367	low
TCGA-A7-A426-01A	431.149	-257.797	173.352	0.807772	low
TCGA-BH-A1EV-01A	307.4	-800.13	-492.73	0.861459	high
TCGA-A8-A0A1-01A	902.347	943.319	1845.67	0.640298	low
TCGA-A8-A08I-01A	-179.668	1420.24	1240.57	0.70591	high
TCGA-A8-A07J-01A	1470.01	823.046	2293.05	0.588511	low
TCGA-A8-A097-01A	700.51	-87.7438	612.767	0.768096	high
TCGA-A8-A09B-01A	182.713	-570.748	-388.035	0.853554	low
TCGA-D8-A1JF-01A	544.309	-186.685	357.624	0.791533	high
TCGA-C8-A1HK-01A	-507.704	-616.315	-1124.02	0.904754	high
TCGA-A7-A5ZV-01A	-514.018	-94.2774	-608.296	0.869949	low
TCGA-C8-A130-01A	238.107	-559.862	-321.755	0.848444	low
TCGA-D8-A1JS-01A	-1307.23	-886.891	-2194.12	0.960245	low
TCGA-EW-A1IW-01A	355.624	-216.811	138.813	0.81075	low
TCGA-D8-A27W-01A	247.482	-201.814	45.6685	0.818678	high
TCGA-AC-A6IX-01A	872.953	148.407	1021.36	0.728332	high
TCGA-AC-A6IX-06A	-194.208	1053.8	859.588	0.744397	high
TCGA-C8-A1HM-01A	-316.925	1376.23	1059.3	0.724505	low
TCGA-C8-A1HE-01A	-121.074	-413.423	-534.496	0.864556	low
TCGA-C8-A1HO-01A	-362.138	-900.917	-1263.06	0.913258	high
TCGA-AN-A0XO-01A	72.609	-1242.2	-1169.59	0.907583	high
TCGA-E9-A295-01A	330.858	-551.048	-220.189	0.840459	low
TCGA-C8-A26X-01A	957.172	1349.2	2306.37	0.586929	high
TCGA-LL-A7T0-01A	-268.041	-100.517	-368.558	0.852061	high
TCGA-D8-A1XC-01A	-1136.82	-881.389	-2018.21	0.952718	high
TCGA-C8-A137-01A	-111.224	-1198.56	-1309.79	0.916031	high
TCGA-C8-A138-01A	844.642	880.538	1725.18	0.653783	high
TCGA-C8-A8HQ-01A	763.976	308.574	1072.55	0.723163	high
TCGA-D8-A27V-01A	455.354	-586.237	-130.883	0.833284	high
TCGA-C8-A26W-01A	366.497	272.371	638.868	0.765637	low
TCGA-C8-A12Z-01A	-309.99	-825.731	-1135.72	0.905484	high
TCGA-C8-A134-01A	-290.935	354.268	63.3331	0.817186	high
TCGA-C8-A132-01A	808.061	630.391	1438.45	0.685042	low
TCGA-C8-A12W-01A	764.696	20.4572	785.153	0.751648	low
TCGA-C8-A12V-01A	532.959	2226.69	2759.65	0.5318	high
TCGA-D8-A73W-01A	723.089	326.849	1049.94	0.725452	high
TCGA-C8-A12X-01A	-178.839	-384.157	-562.995	0.866651	low
TCGA-C8-A12Q-01A	457.058	107.457	564.515	0.772612	high
TCGA-C8-A12O-01A	882.452	139.246	1021.7	0.728298	low
TCGA-C8-A12U-01A	-1024.84	49.2079	-975.632	0.895263	low
TCGA-BH-A0HU-01A	-592.594	-706.311	-1298.9	0.915389	low
TCGA-E2-A15H-01A	-119.489	-769.797	-889.286	0.889544	low
TCGA-C8-A135-01A	392.07	33.2749	425.345	0.785419	high
TCGA-C8-A3M8-01A	-40.1627	-840.727	-880.89	0.88898	high
TCGA-C8-A1HN-01A	-251.822	-464.602	-716.424	0.877667	high
TCGA-LL-A5YM-01A	-131.125	-233.038	-364.163	0.851723	low
TCGA-D8-A1XU-01A	675.235	-174.618	500.617	0.778533	low
TCGA-A8-A0A4-01A	363.081	-843.222	-480.142	0.860519	low
TCGA-C8-A8HP-01A	148.981	934.044	1083.02	0.7221	low
TCGA-A8-A06P-01A	1036.16	-164.741	871.418	0.743237	low
TCGA-A8-A086-01A	661.623	-548.211	113.412	0.812927	high
TCGA-A8-A06O-01A	207.471	-259.994	-52.5234	0.82687	high
TCGA-D8-A27H-01A	379.838	-342.945	36.893	0.819417	low
TCGA-D8-A27T-01A	1031.83	386.724	1418.56	0.687166	low
TCGA-LD-A74U-01A	893.919	282.558	1176.48	0.712543	high
TCGA-EW-A1J2-01A	959.295	250.516	1209.81	0.709101	high
TCGA-D8-A140-01A	100.321	-48.7463	51.5742	0.81818	high
TCGA-LD-A7W6-01A	-16.7802	-356.619	-373.399	0.852432	low
TCGA-D8-A1JT-01A	-577.8	-483.093	-1060.89	0.900769	low
TCGA-A7-A3RF-01A	-499.557	-1044.03	-1543.59	0.929254	high
TCGA-C8-A8HR-01A	1238.75	676.998	1915.74	0.632363	high
TCGA-D8-A27G-01A	770.729	204.193	974.922	0.732986	low
TCGA-D8-A145-01A	616.43	-237.667	378.763	0.789633	high
TCGA-D8-A27M-01A	869.865	1176.32	2046.18	0.617416	high
TCGA-C8-A131-01A	289.888	-33.2727	256.615	0.800507	high
TCGA-GM-A5PV-01A	-883.903	-256.361	-1140.26	0.905767	low
TCGA-AC-A6IW-01A	-306.296	1628.35	1322.05	0.697388	low
TCGA-BH-A0HP-01A	513.842	-67.1798	446.663	0.783479	low
TCGA-A1-A0SJ-01A	279.894	-513.918	-234.024	0.841558	low
TCGA-AC-A62X-01A	-1060.92	-850.232	-1911.15	0.947825	high
TCGA-A7-A4SB-01A	-192.517	-980.208	-1172.72	0.907776	high
TCGA-S3-AA11-01A	-648.864	-1133.09	-1781.96	0.94161	low
TCGA-BH-A0DK-01A	1111.43	1149.3	2260.73	0.59234	low
TCGA-S3-AA17-01A	268.871	1575.99	1844.86	0.640389	high
TCGA-EW-A1PD-01A	617.632	-616.167	1.46561	0.822387	low
TCGA-D8-A142-01A	758.909	29.0643	787.974	0.751375	high
TCGA-D8-A1JH-01A	982.599	179.867	1162.47	0.713984	high
TCGA-A8-A07I-01A	757.874	110.39	868.264	0.743546	high
TCGA-A8-A09X-01A	814.632	934.456	1749.09	0.651123	high
TCGA-E2-A15S-01A	-1063.14	-1413.69	-2476.83	0.971	high
TCGA-OL-A66P-01A	825.432	2082.07	2907.5	0.513297	low
TCGA-D8-A1Y3-01A	-155.657	459.857	304.2	0.796302	high
TCGA-D8-A143-01A	-635.822	-196.706	-832.529	0.885707	low
TCGA-D8-A1J8-01A	453.421	699.584	1153.01	0.714956	high
TCGA-D8-A1Y2-01A	1472.06	1502.61	2974.67	0.50481	high
TCGA-A1-A0SG-01A	413.976	-163.101	250.874	0.801012	low
TCGA-BH-A0E2-01A	456.248	-430.576	25.6724	0.82036	low
TCGA-A1-A0SD-01A	641.133	-310.53	330.603	0.793951	low
TCGA-D8-A27I-01A	1064.06	435.39	1499.45	0.678492	low
TCGA-C8-A27B-01A	-349.968	824.041	474.073	0.780972	low
TCGA-EW-A1PF-01A	833.465	-44.7737	788.691	0.751306	low
TCGA-LL-A5YO-01A	418.285	2193.44	2611.73	0.550062	high
TCGA-LL-A740-01A	766.555	-66.6394	699.915	0.759842	high
TCGA-D8-A1XK-01A	-636.842	164.195	-472.647	0.859958	high
TCGA-A7-A4SD-01A	230.903	599.696	830.6	0.747232	high
TCGA-A7-A4SC-01A	466.069	-76.5666	389.502	0.788665	high
TCGA-AC-A2QJ-01A	1092.14	1381.43	2473.57	0.566884	high
TCGA-A7-A425-01A	526.864	245.807	772.672	0.752856	low
TCGA-LL-A5YN-01A	-32.8582	1720.09	1687.23	0.657988	low
TCGA-D8-A1JU-01A	1561.28	270.548	1831.83	0.641857	high
TCGA-A7-A56D-01A	630.995	374.172	1005.17	0.729959	low
TCGA-D8-A1XG-01A	-231.426	-662.436	-893.863	0.889851	high
TCGA-E2-A158-01A	-1324.3	-924.948	-2249.25	0.962473	low
TCGA-LL-A5YP-01A	910.229	190.579	1100.81	0.720292	high
TCGA-AC-A3OD-01B	864.663	1369.11	2233.78	0.595523	high
TCGA-A7-A4SA-01A	493.795	806.814	1300.61	0.699641	low
TCGA-AC-A5XU-01A	274.944	-688.565	-413.621	0.855504	low
TCGA-AC-A3TN-01A	-161.826	-571.593	-733.418	0.87886	low
TCGA-A8-A09V-01A	391.427	-864.545	-473.118	0.859994	low
TCGA-A8-A084-01A	-49.0249	-684.353	-733.377	0.878857	high
TCGA-BH-A0H0-01A	-664.695	-832.687	-1497.38	0.926727	high
TCGA-D8-A1XV-01A	-852.654	-1001.42	-1854.07	0.945121	low
TCGA-EW-A6S9-01A	389.633	-554.56	-164.926	0.836036	high
TCGA-D8-A1XF-01A	-1025.68	-972.431	-1998.11	0.951817	high
TCGA-D8-A1XZ-01A	411.668	-14.4298	397.238	0.787966	high
TCGA-XX-A899-01A	970.034	1067.11	2037.14	0.618459	high
TCGA-BH-A18N-01A	-190.587	-652.702	-843.289	0.886439	high
TCGA-C8-A26Z-01A	-119.381	-992.718	-1112.1	0.904007	high
TCGA-AC-A3W7-01A	316.631	-522.606	-205.975	0.839327	low
TCGA-D8-A1Y0-01A	714.949	503.925	1218.87	0.708163	high
TCGA-AQ-A1H2-01A	-434.288	-361.94	-796.228	0.883221	high
TCGA-BH-A0DP-01A	684.27	235.281	919.552	0.738491	high
TCGA-BH-A0E1-01A	-11.8905	-798.749	-810.639	0.884211	low
TCGA-EW-A1J5-01A	242.183	802.411	1044.59	0.725991	low
TCGA-LL-A73Y-01A	478.694	286.177	764.871	0.753609	low
TCGA-D8-A1JC-01A	378.83	-39.6261	339.204	0.793183	high
TCGA-D8-A1XR-01A	-79.9132	-692.714	-772.627	0.881591	low
TCGA-XX-A89A-01A	1536.52	931.008	2467.52	0.567614	high
TCGA-D8-A27F-01A	214.084	-440.915	-226.831	0.840987	low
TCGA-LL-A6FR-01A	218.431	-409.191	-190.76	0.838111	low
TCGA-D8-A73U-01A	1330.99	2205.91	3536.89	0.431932	low
TCGA-BH-A0DZ-01A	1013.94	345.109	1359.05	0.693486	high
TCGA-D8-A1XS-01A	561.122	-316.824	244.298	0.801589	low
TCGA-AC-A3HN-01A	1180.64	458.679	1639.32	0.663268	high
TCGA-D8-A1XQ-01A	323.763	715.622	1039.38	0.726517	low
TCGA-D8-A27L-01A	908.412	173.656	1082.07	0.722198	high
TCGA-A2-A1G6-01A	347.191	-241.773	105.418	0.81361	low
TCGA-E2-A1BC-01A	674.597	-824.229	-149.632	0.834802	low
TCGA-D8-A1JA-01A	482.834	-303.358	179.476	0.807242	high
TCGA-D8-A1XY-01A	804.481	-438.011	366.47	0.790739	low
TCGA-AC-A3W5-01A	1185.48	1011.91	2197.39	0.599805	high
TCGA-EW-A1J3-01A	-70.9909	-505.202	-576.193	0.867616	low
TCGA-D8-A1XT-01A	901.869	162.391	1064.26	0.724003	high
TCGA-C8-A274-01A	-655.267	-570.029	-1225.3	0.910986	high
TCGA-D8-A1X7-01A	182.251	-519.174	-336.922	0.849621	high
TCGA-EW-A6SA-01A	-1075.74	-1500.56	-2576.29	0.974387	high
TCGA-AC-A5EH-01A	760.356	129.284	889.64	0.741444	high
TCGA-C8-A273-01A	329.446	-518.689	-189.242	0.837989	low
TCGA-BH-A0HN-01A	-1050.15	-606.965	-1657.12	0.935282	low
TCGA-A8-A075-01A	380.319	260.75	641.069	0.765429	high
TCGA-UL-AAZ6-01A	-994.045	-642.445	-1636.49	0.934206	low
TCGA-A8-A0AB-01A	-391.836	-1278.55	-1670.39	0.93597	high
TCGA-LL-A5YL-01A	192.197	276.408	468.605	0.781473	low
TCGA-D8-A27N-01A	947.967	393.89	1341.86	0.695302	low
TCGA-A2-A0T1-01A	1139.12	1350.79	2489.91	0.564906	high
TCGA-D8-A1XD-01A	285.937	-1283.77	-997.835	0.89671	low
TCGA-A2-A25C-01A	430.006	-287.172	142.834	0.810405	low
TCGA-AR-A1AR-01A	804.572	1061.38	1865.96	0.638008	high
TCGA-S3-AA15-01A	1103.75	1699.08	2802.82	0.526423	low
TCGA-E2-A15D-01A	297.751	-411.397	-113.645	0.831882	low
TCGA-OL-A66O-01A	-426.572	-997.403	-1423.98	0.922625	low
TCGA-A2-A1FW-01A	45.666	-758.063	-712.397	0.877383	high
TCGA-S3-AA14-01A	513.823	-697.321	-183.498	0.837529	high
TCGA-D8-A27E-01A	-317.941	-368.202	-686.143	0.875528	high
TCGA-AC-A62Y-01A	360.558	502.879	863.438	0.74402	low
TCGA-A2-A0T5-01A	124.818	-558.82	-434.001	0.857049	low
TCGA-LL-A9Q3-01A	45.9086	135.594	181.503	0.807066	low
TCGA-EW-A3U0-01A	750.745	1890.44	2641.19	0.546445	high
TCGA-D8-A1J9-01A	614.087	-147.73	466.357	0.781679	high
TCGA-EW-A423-01A	-465.107	212.206	-252.901	0.843052	low
TCGA-A2-A0T0-01A	145.369	-216.176	-70.8067	0.828376	low
TCGA-D8-A1XM-01A	942.021	450.608	1392.63	0.689926	high
TCGA-BH-A1EY-01A	1062.43	737.402	1799.84	0.645451	low
TCGA-D8-A1X6-01A	-27.4044	266.572	239.167	0.802039	low
TCGA-AO-A1KT-01A	466.277	-184.029	282.248	0.798247	low
TCGA-A7-A4SF-01A	-398.321	-388.227	-786.547	0.882553	low
TCGA-A8-A093-01A	417.441	-888.532	-471.091	0.859842	high
TCGA-A8-A06R-01A	803.958	206.245	1010.2	0.729454	low
TCGA-A2-A04P-01A	90.8259	433.071	523.896	0.776383	high
TCGA-A8-A082-01A	69.9694	-268.208	-198.239	0.838709	high
TCGA-GM-A5PX-01A	746.579	-266.905	479.674	0.780458	low
TCGA-D8-A1JD-01A	868.283	102.59	970.872	0.733391	low
TCGA-D8-A1XB-01A	691.564	-707.901	-16.3376	0.823871	high
TCGA-BH-A0BD-01A	493.974	343.819	837.794	0.74653	low
TCGA-E2-A15G-01A	-385.122	-657.146	-1042.27	0.899578	low
TCGA-A2-A0YE-01A	-256.775	-848.199	-1104.97	0.90356	high
TCGA-EW-A1IZ-01A	-82.7719	1717.5	1634.73	0.663772	low
TCGA-A1-A0SQ-01A	-360.866	-471.63	-832.496	0.885705	low
TCGA-B6-A0WW-01A	100.43	-721.971	-621.542	0.870907	high
TCGA-EW-A1P6-01A	361.386	-717.888	-356.503	0.851133	high
TCGA-S3-A6ZG-01A	-141.195	-210.01	-351.205	0.850724	low
TCGA-D8-A3Z6-01A	261.266	-577.826	-316.56	0.84804	low
TCGA-E2-A14Z-01A	431.098	989.788	1420.89	0.686918	high
TCGA-D8-A1X5-01A	529.922	112.938	642.86	0.76526	low
TCGA-A2-A0YJ-01A	-815.216	-936.052	-1751.27	0.940083	high
TCGA-BH-A5IZ-01A	-640.896	-368.24	-1009.14	0.897443	low
TCGA-AC-A6IV-01A	1520.85	1037.87	2558.72	0.556543	low
TCGA-B6-A0IK-01A	-290.82	-371.101	-661.921	0.873804	low
TCGA-S3-A6ZF-01A	18.3638	5.2351	23.5989	0.820534	high
TCGA-B6-A409-01A	-415.931	-293.297	-709.228	0.87716	high
TCGA-BH-A8FZ-01A	773.151	929.779	1702.93	0.65625	high
TCGA-S3-AA12-01A	-643.558	-901.435	-1544.99	0.929331	high
TCGA-D8-A1JE-01A	1186.02	122.981	1309	0.698761	high
TCGA-EW-A1PA-01A	5.57384	-421.48	-415.906	0.855678	low
TCGA-EW-A1J1-01A	-123.069	226.105	103.036	0.813814	high
TCGA-A2-A0T6-01A	1387.8	591.499	1979.3	0.625109	high
TCGA-E9-A1NH-01A	978.954	-54.3776	924.576	0.737993	low
TCGA-BH-A1FG-01A	-341.47	-579.621	-921.091	0.891667	low
TCGA-A8-A07G-01A	934.682	-161.464	773.218	0.752803	low
TCGA-A8-A07F-01A	197.086	-192.813	4.27344	0.822152	high
TCGA-D8-A1JI-01A	-599.027	-609.064	-1208.09	0.909941	low
TCGA-A8-A0A2-01A	455.053	-70.6159	384.437	0.789122	low
TCGA-A8-A09T-01A	311.282	-328.464	-17.182	0.823941	low
TCGA-AQ-A7U7-01A	1359.91	1824.26	3184.17	0.478029	low
TCGA-A2-A1G1-01A	658.26	621.497	1279.76	0.701825	high
TCGA-D8-A147-01A	-329.624	125.458	-204.166	0.839183	high
TCGA-A1-A0SP-01A	-285.097	221.562	-63.5352	0.827778	low
TCGA-AC-A23C-01A	505.618	90.5424	596.161	0.769654	high
TCGA-S3-AA10-01A	38.7712	1491.58	1530.35	0.675153	high
TCGA-A2-A0YK-01A	984.814	1258.55	2243.37	0.594392	high
TCGA-AC-A2QI-01A	715.254	239.965	955.218	0.734951	high
TCGA-AC-A5XS-01A	507.03	808.108	1315.14	0.698116	low
TCGA-D8-A1JM-01A	-1398.91	-620.015	-2018.92	0.95275	high
TCGA-E2-A154-01A	82.8682	-900.147	-817.279	0.884666	low
TCGA-LL-A7SZ-01A	249.451	1301.79	1551.25	0.672887	low
TCGA-A2-A1G4-01A	-613.691	-498.995	-1112.69	0.904044	high
TCGA-E2-A15P-01A	102.266	-743.905	-641.639	0.872353	low
TCGA-LL-A8F5-01A	-303.486	250.684	-52.8026	0.826893	low
TCGA-E2-A1L9-01A	1133.31	231.479	1364.79	0.692879	low
TCGA-OL-A6VQ-01A	629.769	-58.3077	571.461	0.771964	low
TCGA-D8-A1XL-01A	-108.624	821.523	712.899	0.758601	low
TCGA-EW-A1PH-01A	-570.209	-535.702	-1105.91	0.903619	high
TCGA-A8-A08G-01A	166.259	-217.675	-51.4156	0.826778	low
TCGA-A8-A07E-01A	1126.8	66.625	1193.43	0.710795	high
TCGA-EW-A1PB-01A	-67.707	1743.88	1676.17	0.659209	high
TCGA-D8-A1JL-01A	748.958	914.222	1663.18	0.660642	high
TCGA-D8-A1JJ-01A	641.066	-210.754	430.313	0.784968	high
TCGA-BH-A18J-01A	397.141	-510.845	-113.705	0.831887	high
TCGA-E9-A243-01A	1013.13	1988.84	3001.97	0.501347	high
TCGA-BH-A2L8-01A	701.215	1240.03	1941.24	0.629459	low
TCGA-AC-A8OP-01A	212.638	-404.623	-191.986	0.838209	high
TCGA-A7-A13E-01B	1038.46	813.404	1851.86	0.639599	high
TCGA-A7-A13E-01A	-304.821	-1048.23	-1353.05	0.91856	high
TCGA-A2-A1G0-01A	722.065	78.3542	800.42	0.750168	high
TCGA-AR-A2LH-01A	499.144	1253.59	1752.73	0.650717	high
TCGA-C8-A26V-01A	-136.182	-274.283	-410.465	0.855264	high
TCGA-AO-A0J7-01A	-597.856	-1073.4	-1671.25	0.936014	low
TCGA-BH-A0HI-01A	445.141	-223.132	222.009	0.803541	low
TCGA-D8-A1JN-01A	-1150.39	-543.859	-1694.25	0.937197	low
TCGA-OL-A5S0-01A	497.036	466.61	963.646	0.734111	low
TCGA-AO-A1KO-01A	114.608	-613.633	-499.025	0.861928	high
TCGA-BH-A0AW-01A	810.367	1463.23	2273.59	0.590818	high
TCGA-A2-A0T4-01A	976.562	363.839	1340.4	0.695456	low
TCGA-E2-A15L-01A	310.342	-690.115	-379.773	0.852921	high
TCGA-D8-A141-01A	1362.19	1374.86	2737.05	0.534607	high
TCGA-A7-A26J-01A	490.852	-305.321	185.532	0.806717	high
TCGA-A7-A26J-01B	893.394	322.685	1216.08	0.708452	high
TCGA-S3-AA0Z-01A	-405.38	348.968	-56.4118	0.827191	high
TCGA-E2-A15E-06A	-744.854	-153.074	-897.928	0.890123	low
TCGA-E2-A15E-01A	-16.839	-1021.93	-1038.77	0.899354	low
TCGA-A2-A0T7-01A	509.237	-243.175	266.062	0.799675	high
TCGA-A1-A0SI-01A	1093.02	301.778	1394.8	0.689696	high
TCGA-BH-A42V-01A	526.096	48.8592	574.955	0.771638	high
TCGA-D8-A13Z-01A	359.489	388.953	748.442	0.755192	high
TCGA-D8-A1JP-01A	971.034	73.0333	1044.07	0.726044	high
TCGA-B6-A0WX-01A	771.684	69.365	841.049	0.746212	high
TCGA-A8-A0A6-01A	421.613	927.706	1349.32	0.694514	high
TCGA-E2-A155-01A	-715.348	-1130.72	-1846.07	0.944737	high
TCGA-S3-A6ZH-01A	-731.572	-503.423	-1235	0.911572	low
TCGA-A2-A4S2-01A	370.504	525.825	896.328	0.740785	low
TCGA-D8-A146-01A	860.467	-108.531	751.936	0.754855	low
TCGA-A7-A4SE-01A	444.839	-339.292	105.547	0.813599	high
TCGA-LD-A66U-01A	399.127	575.612	974.739	0.733005	low
TCGA-E9-A1RG-01A	2.41243	-75.7711	-73.3587	0.828586	low
TCGA-A2-A4RY-01A	588.725	-21.3225	567.402	0.772343	low
TCGA-AO-A0J3-01A	-1204.37	-1020.47	-2224.85	0.961495	low
TCGA-BH-A18H-01A	242.947	984.775	1227.72	0.707245	low
TCGA-AO-A0JA-01A	974.737	109.867	1084.6	0.72194	high
TCGA-E2-A15F-01A	-368.468	-537.702	-906.17	0.890673	low
TCGA-A2-A0YH-01A	870.172	911.384	1781.56	0.647499	high
TCGA-D8-A4Z1-01A	512.023	-352.849	159.174	0.808997	high
TCGA-BH-A0BJ-01A	634.593	-70.1452	564.448	0.772618	low
TCGA-A7-A26I-01B	1189.02	140.24	1329.26	0.69663	high
TCGA-BH-A8G0-01A	1088.72	988.377	2077.09	0.61384	low
TCGA-D8-A1XJ-01A	134.883	-572.842	-437.959	0.857349	low
TCGA-A2-A4S3-01A	-258.513	167.1	-91.413	0.830067	high
TCGA-A2-A0YG-01A	-413.935	-575.284	-989.219	0.89615	high
TCGA-EW-A2FW-01A	-158.16	-857.418	-1015.58	0.89786	low
TCGA-E2-A1IN-01A	850.117	-561.894	288.223	0.797718	high
TCGA-AC-A3QP-01A	810.919	559.283	1370.2	0.692306	low
TCGA-AC-A2B8-01A	1015.18	406.613	1421.79	0.686821	high
TCGA-E9-A1N6-01A	701.578	-285.385	416.193	0.78625	low
TCGA-A7-A2KD-01A	659.93	300.39	960.319	0.734443	high
TCGA-OL-A5RZ-01A	-742.395	-978.396	-1720.79	0.938549	high
TCGA-AO-A0J8-01A	236.359	78.0092	314.368	0.795398	low
TCGA-MS-A51U-01A	579.983	-133.752	446.231	0.783518	low
TCGA-A2-A1FZ-01A	874.423	105.866	980.289	0.73245	low
TCGA-E2-A15C-01A	386.26	-473.83	-87.5703	0.829752	low
TCGA-EW-A1OW-01A	310.778	-290.109	20.6693	0.82078	high
TCGA-AC-A23E-01A	1379.94	82.7729	1462.71	0.682444	high
TCGA-BH-A0WA-01A	-84.1373	-374.2	-458.337	0.858884	low
TCGA-BH-A0H7-01A	535.008	-503.725	31.2833	0.819889	high
TCGA-EW-A1P5-01A	-94.5252	287.25	192.725	0.806093	low
TCGA-A2-A4S0-01A	-762.253	-861.167	-1623.42	0.93352	low
TCGA-AC-A3YI-01A	872.682	25.5274	898.21	0.7406	high
TCGA-E2-A153-01A	1269.85	42.7779	1312.63	0.698379	high
TCGA-AR-A0TU-01A	-909.445	390.913	-518.532	0.863376	low
TCGA-E2-A15A-06A	63.3268	876.856	940.183	0.736446	high
TCGA-E2-A15A-01A	348.6	131.988	480.588	0.780374	high
TCGA-OL-A66I-01A	734.795	1965.51	2700.3	0.539157	high
TCGA-A2-A1FV-01A	-88.6204	-1174.13	-1262.75	0.91324	high
TCGA-BH-A5J0-01A	911.639	1086.86	1998.5	0.622907	low
TCGA-EW-A424-01A	166.147	-933.776	-767.629	0.881244	low
TCGA-A7-A13G-01B	447.873	-353.388	94.4845	0.814542	high
TCGA-A7-A26G-01A	1324.21	577.693	1901.91	0.633935	high
TCGA-A2-A0YT-01A	-404.072	-544.264	-948.336	0.89347	high
TCGA-A7-A26H-01A	751.205	91.6119	842.817	0.746039	high
TCGA-E9-A54Y-01A	-1387.59	-573.378	-1960.97	0.950131	high
TCGA-E2-A156-01A	-922.928	-912.575	-1835.5	0.944227	low
TCGA-E9-A54X-01A	-1971.65	-1545.48	-3517.13	0.996068	low
TCGA-BH-A0HF-01A	826.392	327.151	1153.54	0.714901	low
TCGA-D8-A1X9-01A	672.212	74.713	746.925	0.755338	high
TCGA-BH-A0W3-01A	-692.12	-487.507	-1179.63	0.908201	low
TCGA-AC-A3QQ-01B	835.312	152.595	987.907	0.731689	high
TCGA-A7-A26F-01B	1027.32	707.343	1734.66	0.652729	high
TCGA-A2-A4RX-01A	781.9	46.6589	828.559	0.747431	high
TCGA-BH-A0EB-01A	990.481	796.007	1786.49	0.646947	low
TCGA-E9-A24A-01A	872.744	502.565	1375.31	0.691764	low
TCGA-BH-A0H6-01A	410.396	-771.918	-361.522	0.851519	high
TCGA-C8-A27A-01A	-667.098	-1033.27	-1700.37	0.93751	high
TCGA-E2-A1LA-01A	357.375	959.093	1316.47	0.697976	low
TCGA-B6-A0I8-01A	-41.3953	-1015.61	-1057	0.90052	high
TCGA-A2-A0EX-01A	741.553	-263.865	477.688	0.780641	high
TCGA-OL-A5RY-01A	1072.84	1636.55	2709.39	0.538034	high
TCGA-AC-A3YJ-01A	-540.439	98.6927	-441.746	0.857635	low
TCGA-AQ-A04H-01B	-359.396	-800.142	-1159.54	0.906963	low
TCGA-A2-A0CM-01A	409.177	891.756	1300.93	0.699607	high
TCGA-E9-A1QZ-01A	516.361	978.578	1494.94	0.678978	low
TCGA-BH-A0W4-01A	317.302	-865.05	-547.748	0.865532	low
TCGA-LL-A440-01A	1429.38	913.116	2342.5	0.582627	low
TCGA-EW-A6SB-01A	-730.047	1568.17	838.12	0.746498	high
TCGA-A8-A07U-01A	561.477	1568.77	2130.25	0.607662	high
TCGA-A8-A09Q-01A	621.761	688.087	1309.85	0.698671	high
TCGA-LL-A50Y-01A	-255.972	166.059	-89.9128	0.829944	low
TCGA-AC-A3TM-01A	-41.5894	33.1055	-8.48388	0.823217	low
TCGA-E2-A159-01A	227.016	1002.48	1229.5	0.707061	high
TCGA-A7-A13F-01A	-138.592	-420.883	-559.475	0.866393	low
TCGA-D8-A73X-01A	384.159	-459.63	-75.4713	0.82876	low
TCGA-A2-A0D4-01A	-632.114	-1096.06	-1728.17	0.938922	low
TCGA-A2-A0YD-01A	1207.94	461.155	1669.09	0.65999	low
TCGA-BH-A0AY-01A	1130.1	345.378	1475.48	0.681072	high
TCGA-D8-A1X8-01A	532.154	135.057	667.211	0.762954	low
TCGA-BH-A1F0-01A	1128.95	1672.14	2801.09	0.526639	high
TCGA-E9-A5UO-01A	-1330.22	-1300.08	-2630.29	0.976139	low
TCGA-E9-A1NG-01A	1651.39	604.356	2255.74	0.59293	high
TCGA-EW-A2FV-01A	356.694	252.01	608.704	0.768478	low
TCGA-EW-A1OV-01A	636.716	1942.34	2579.06	0.55406	high
TCGA-A8-A06Y-01A	-1030.61	-1044.18	-2074.79	0.955209	low
TCGA-AC-A2FM-01A	-378.395	-1102.34	-1480.74	0.925807	low
TCGA-OL-A66N-01A	428.308	216.52	644.828	0.765074	high
TCGA-AO-A0J5-01A	1059.44	-356.486	702.957	0.759551	high
TCGA-BH-A202-01A	249.814	291.141	540.955	0.774803	high
TCGA-AO-A0JG-01A	386.48	451.907	838.387	0.746472	high
TCGA-E9-A5UP-01A	-1419.29	-387.946	-1807.24	0.942853	low
TCGA-BH-A0HB-01A	187.316	407.295	594.611	0.7698	low
TCGA-BH-A18L-01A	-876.19	-833.954	-1710.14	0.938008	high
TCGA-E9-A5FK-01A	525.159	1731.54	2256.7	0.592816	low
TCGA-OL-A66H-01A	312.729	642.205	954.934	0.734979	low
TCGA-AQ-A04J-01A	667.286	1059.27	1726.56	0.65363	high
TCGA-A2-A4S1-01A	1312.75	1209.83	2522.58	0.560943	low
TCGA-E2-A2P5-01A	100.666	-474.557	-373.891	0.85247	high
TCGA-A8-A0A9-01A	260.303	-254.688	5.61565	0.82204	high
TCGA-A2-A0SV-01A	553.342	500.088	1053.43	0.725099	high
TCGA-BH-A0HX-01A	400.949	-407.816	-6.8664	0.823082	low
TCGA-E2-A108-01A	1679.75	1944.21	3623.97	0.42037	high
TCGA-D8-A1XA-01A	7.37275	-387.604	-380.232	0.852956	low
TCGA-E9-A6HE-01A	479.197	115.715	594.912	0.769771	low
TCGA-LQ-A4E4-01A	-368.854	-1094.7	-1463.55	0.92485	low
TCGA-A1-A0SO-01A	-1327.64	-1162.67	-2490.3	0.971471	low
TCGA-BH-A201-01A	616.013	-671.258	-55.2454	0.827095	high
TCGA-OL-A6VO-01A	-763.626	-283.718	-1047.34	0.899903	high
TCGA-B6-A0X4-01A	-1484.9	-1416.19	-2901.08	0.983997	low
TCGA-E9-A1R0-01A	494.424	-214.156	280.268	0.798422	low
TCGA-E2-A1IJ-01A	1275.32	658.256	1933.58	0.630333	low
TCGA-E2-A10E-01A	-157.024	-400.709	-557.733	0.866265	low
TCGA-E2-A1B6-01A	-213.775	2168.88	1955.1	0.627877	low
TCGA-EW-A1J6-01A	-395.573	396.223	0.649596	0.822455	low
TCGA-E2-A10F-01A	1062.83	542.295	1605.13	0.667015	low
TCGA-OL-A5RX-01A	-26.3703	-229.727	-256.098	0.843304	low
TCGA-E2-A1LE-01A	970.752	695.262	1666.01	0.66033	low
TCGA-A8-A08C-01A	-260.447	-683.019	-943.466	0.893149	low
TCGA-WT-AB44-01A	363.019	-204.336	158.682	0.80904	high
TCGA-A8-A06U-01A	-330.645	-103.871	-434.516	0.857088	low
TCGA-LL-A442-01A	-526.633	42.9778	-483.655	0.860782	low
TCGA-AC-A4ZE-01A	-312.362	-702.921	-1015.28	0.897841	low
TCGA-A7-A13H-01A	472.302	790.277	1262.58	0.703619	low
TCGA-E9-A2JS-01A	-31.5698	-696.35	-727.92	0.878474	high
TCGA-A7-A0DC-01A	-1004.93	-1439.09	-2444.02	0.969837	high
TCGA-A7-A0DC-01B	-6.02635	-873.954	-879.98	0.888919	high
TCGA-EW-A1P4-01A	-97.4708	739.922	642.451	0.765298	low
TCGA-EW-A1OY-01A	-403.879	-495.765	-899.644	0.890238	low
TCGA-EW-A1OX-01A	-1447.08	-1609.61	-3056.69	0.98781	low
TCGA-BH-A0DI-01A	1304.4	300.958	1605.35	0.66699	high
TCGA-A8-A09K-01A	-857.071	-29.2044	-886.275	0.889342	high
TCGA-A2-A3XU-01A	-1364.74	-1253.16	-2617.9	0.975742	high
TCGA-EW-A1P7-01A	888.049	1861.08	2749.12	0.533108	high
TCGA-E9-A3QA-01A	16.6476	1458.94	1475.59	0.68106	high
TCGA-BH-A18P-01A	113.03	-329.077	-216.047	0.84013	high
TCGA-BH-A0GY-01A	158.856	-18.3428	140.513	0.810604	high
TCGA-E9-A3X8-01A	774.722	714.191	1488.91	0.679627	low
TCGA-A7-A0CJ-01A	-666.54	-708.49	-1375.03	0.91983	low
TCGA-E2-A570-01A	572.984	-577.866	-4.88122	0.822917	low
TCGA-A8-A092-01A	-66.2247	-453.254	-519.479	0.863447	high
TCGA-A8-A08P-01A	771.718	1010.49	1782.21	0.647425	high
TCGA-A8-A08O-01A	249.158	-1021.32	-772.162	0.881559	high
TCGA-BH-A0EE-01A	-1339.85	-26.8917	-1366.75	0.919353	high
TCGA-A8-A06X-01A	12.041	-175.64	-163.599	0.835929	high
TCGA-EW-A6SC-01A	731.534	41.0503	772.584	0.752864	low
TCGA-A7-A26E-01B	944.247	-44.1638	900.083	0.740415	high
TCGA-A7-A26E-01A	720.543	-357.285	363.258	0.791028	high
TCGA-BH-A1F2-01A	833.663	-364.039	469.624	0.78138	high
TCGA-A7-A13D-01B	104.026	-1166.14	-1062.11	0.900846	high
TCGA-A7-A13D-01A	-164.454	-914.835	-1079.29	0.901938	high
TCGA-A2-A0YM-01A	-60.0607	403.959	343.898	0.792763	high
TCGA-A1-A0SK-01A	-1521.09	-1816.8	-3337.89	0.993392	high
TCGA-A2-A0EV-01A	708.189	284.981	993.17	0.731162	low
TCGA-E2-A14X-01A	-175.92	424.485	248.565	0.801215	high
TCGA-OL-A5D8-01A	-221.198	-220.848	-442.046	0.857657	low
TCGA-BH-A0BC-01A	847.367	772.874	1620.24	0.66536	low
TCGA-E2-A14W-01A	-678.913	-1205.5	-1884.42	0.946567	low
TCGA-E9-A227-01A	524.839	479.693	1004.53	0.730023	low
TCGA-A8-A07L-01A	-15.8287	-986.354	-1002.18	0.896992	high
TCGA-E9-A1RB-01A	-213.449	-593.7	-807.149	0.883971	low
TCGA-E2-A1B5-01A	540.935	1962.36	2503.29	0.563284	high
TCGA-AC-A3BB-01A	1014.63	988.37	2003	0.62239	low
TCGA-AQ-A1H3-01A	568.521	-70.6885	497.832	0.778789	low
TCGA-A2-A0YC-01A	460.609	-141.218	319.39	0.794951	low
TCGA-BH-A0EA-01A	648.966	-270.175	378.79	0.789631	low
TCGA-B6-A0I6-01A	57.83	-747.693	-689.863	0.875791	high
TCGA-A2-A3XV-01A	-13.8605	-257.258	-271.119	0.844487	low
TCGA-LL-A441-01A	128.406	1468	1596.4	0.667969	low
TCGA-AO-A0J2-01A	-492.21	292.406	-199.804	0.838834	high
TCGA-E9-A1N4-01A	718.582	734.736	1453.32	0.68345	low
TCGA-E9-A3Q9-01A	99.6506	322.206	421.857	0.785736	low
TCGA-BH-A18F-01A	711.245	27.8109	739.055	0.756094	high
TCGA-AQ-A54O-01A	-402.53	-189.575	-592.104	0.868775	low
TCGA-A8-A08F-01A	570.175	695.665	1265.84	0.703278	high
TCGA-A8-A091-01A	-40.9378	-557.369	-598.307	0.869226	high
TCGA-E2-A1B4-01A	-280.185	-889.056	-1169.24	0.907562	low
TCGA-A8-A08S-01A	-167.66	-444.986	-612.646	0.870264	high
TCGA-AC-A2QH-01B	-57.1471	-1305.6	-1362.75	0.919122	high
TCGA-A8-A09M-01A	-28.8886	408.836	379.947	0.789527	high
TCGA-A7-A0DB-01C	996.22	-344.526	651.694	0.764424	high
TCGA-A7-A0DB-01A	767.135	43.4489	810.584	0.749181	low
TCGA-BH-A1FD-01A	344.366	-342.99	1.37635	0.822394	low
TCGA-EW-A6SD-01A	158.801	478.624	637.425	0.765773	high
TCGA-AR-A5QN-01A	343.606	-3.68618	339.92	0.793119	high
TCGA-D8-A3Z5-01A	-312.203	-708.852	-1021.06	0.898214	low
TCGA-E2-A1II-01A	-179.73	1694.16	1514.43	0.676874	high
TCGA-AR-A1AY-01A	-332.39	-650.852	-983.242	0.89576	high
TCGA-E2-A1IH-01A	1352.75	1195.11	2547.86	0.557866	high
TCGA-A2-A0D2-01A	-106.811	272.489	165.679	0.808436	low
TCGA-A2-A3XS-01A	-160.408	-6.80511	-167.213	0.83622	high
TCGA-A8-A07C-01A	-148.86	73.9583	-74.9018	0.828713	high
TCGA-C8-A3M7-01A	505.507	-243.675	261.833	0.800048	high
TCGA-BH-A1FH-01A	1387.93	-301.468	1086.47	0.721751	high
TCGA-EW-A3E8-01B	645.841	884.256	1530.1	0.67518	low
TCGA-E9-A1N8-01A	-871.349	-1097.8	-1969.15	0.950505	low
TCGA-E2-A14V-01A	-444.397	-886.854	-1331.25	0.91729	low
TCGA-A2-A0EU-01A	-27.0055	-709.127	-736.133	0.87905	low
TCGA-E2-A576-01A	-320.861	-595.259	-916.12	0.891337	high
TCGA-A7-A0CG-01A	943.567	611.682	1555.25	0.672452	high
TCGA-E2-A107-01A	-797.02	-720.06	-1517.08	0.92781	low
TCGA-E9-A226-01A	599.219	-687.348	-88.1297	0.829798	low
TCGA-E2-A2P6-01A	-212.174	-248.719	-460.893	0.859077	low
TCGA-EW-A1PG-01A	579.08	-512.858	66.2222	0.816942	high
TCGA-A2-A0D1-01A	-539.75	-1023.18	-1562.93	0.9303	high
TCGA-E9-A1N3-01A	-766.058	-1136.68	-1902.74	0.947431	low
TCGA-OL-A5RV-01A	-217.657	-748.52	-966.177	0.894644	low
TCGA-E2-A573-01A	-341.74	1055.67	713.927	0.758503	low
TCGA-E9-A1R2-01A	71.0962	-327.744	-256.648	0.843347	high
TCGA-A2-A0ET-01A	-910.656	-260.441	-1171.1	0.907676	low
TCGA-E9-A1NF-01A	1567.41	86.1258	1653.53	0.661704	low
TCGA-A7-A0CE-01A	-618.23	-727.487	-1345.72	0.918134	high
TCGA-A7-A0CH-01A	148.029	-653.138	-505.109	0.862381	low
TCGA-A7-A0DA-01A	201.991	-676.518	-474.526	0.860099	high
TCGA-E9-A1NE-01A	768.247	1567.2	2335.44	0.583469	low
TCGA-A2-A3XY-01A	851.179	739.524	1590.7	0.668591	high
TCGA-BH-A18I-01A	1140.72	464.142	1604.86	0.667044	low
TCGA-A2-A04Y-01A	73.0356	478.66	551.696	0.773805	low
TCGA-E9-A1N9-01A	93.1988	-515.16	-421.962	0.856138	high
TCGA-A2-A3KC-01A	823.779	-4.85635	818.922	0.74837	high
TCGA-OL-A5D6-01A	763.717	-103.082	660.636	0.763578	high
TCGA-OL-A5RW-01A	-458.783	-190.021	-648.804	0.872866	low
TCGA-E9-A1NA-01A	682.725	273.259	955.985	0.734875	high
TCGA-BH-A28Q-01A	191.597	-465.462	-273.865	0.844703	low
TCGA-E9-A1N5-01A	916.26	267.848	1184.11	0.711757	low
TCGA-BH-A28O-01A	880.945	-203.829	677.116	0.762013	high
TCGA-BH-A0HQ-01A	400.647	-587.72	-187.073	0.837815	high
TCGA-A8-A085-01A	58.763	-1164.19	-1105.43	0.903588	high
TCGA-A8-A08J-01A	457.735	-279.64	178.095	0.807362	high
TCGA-BH-A0BA-01A	253.634	-279.969	-26.335	0.824702	low
TCGA-E2-A1BD-01A	103.256	-633.262	-530.006	0.864225	low
TCGA-E2-A1IF-01A	620.843	-278.345	342.498	0.792888	low
TCGA-A7-A0D9-01A	-125.843	-1055.52	-1181.37	0.908307	low
TCGA-AO-A0J6-01A	-895.9	527.54	-368.36	0.852045	high
TCGA-E2-A10B-01A	357.206	-290.666	66.5398	0.816915	low
TCGA-BH-A18R-01A	-455.688	-380.634	-836.322	0.885965	high
TCGA-E9-A229-01A	1197.53	196.697	1394.22	0.689757	low
TCGA-BH-A0B1-01A	384.827	-517.563	-132.736	0.833434	high
TCGA-AR-A1AS-01A	-147.676	-490.676	-638.352	0.872117	low
TCGA-B6-A3ZX-01A	-49.51	1790.56	1741.05	0.652018	high
TCGA-BH-A0DH-01A	-107.943	-260.738	-368.682	0.85207	low
TCGA-A8-A08B-01A	-765.565	-146.687	-912.252	0.891079	high
TCGA-A8-A0AD-01A	749.779	189.588	939.367	0.736527	low
TCGA-E9-A3HO-01A	-402.063	-3.33597	-405.399	0.854879	low
TCGA-AR-A2LN-01A	1145.08	122.991	1268.07	0.703046	high
TCGA-GM-A3NY-01A	-136.511	-449.653	-586.164	0.868343	low
TCGA-E2-A14Q-01A	-88.0307	-526.728	-614.759	0.870417	low
TCGA-A7-A0CD-01A	-170.979	-865.133	-1036.11	0.899183	low
TCGA-E9-A22B-01A	701.662	-252.197	449.465	0.783223	high
TCGA-E2-A14R-01A	-650.152	559.767	-90.3854	0.829983	high
TCGA-BH-A203-01A	62.6445	274.778	337.423	0.793342	high
TCGA-E2-A574-01A	-1382.5	-1269.82	-2652.32	0.976836	low
TCGA-AR-A5QP-01A	303.011	-455.109	-152.098	0.835001	low
TCGA-E9-A247-01A	-548.342	-1077.93	-1626.27	0.93367	low
TCGA-E9-A22A-01A	1408.66	786.973	2195.63	0.600012	high
TCGA-BH-A0B4-01A	848.956	-11.2252	837.731	0.746536	low
TCGA-A1-A0SN-01A	642.306	370.096	1012.4	0.729233	high
TCGA-AR-A2LO-01A	549.035	553.327	1102.36	0.720134	low
TCGA-BH-A0B3-01A	334.687	544.84	879.527	0.74244	low
TCGA-E9-A1NC-01A	523.352	867.45	1390.8	0.69012	low
TCGA-A2-A3KD-01A	-29.1746	-398.805	-427.98	0.856594	high
TCGA-E2-A572-01A	-884.203	-519.991	-1404.19	0.921501	low
TCGA-EW-A1IX-01A	901.325	-159.983	741.342	0.755874	low
TCGA-EW-A1P1-01A	1394.17	671.276	2065.44	0.615189	high
TCGA-A8-A08Z-01A	1292.32	473.44	1765.76	0.649264	high
TCGA-OL-A5RU-01A	67.5158	818.978	886.494	0.741754	low
TCGA-OL-A6VR-01A	-1104.26	-1022.97	-2127.23	0.957458	high
TCGA-E2-A10C-01A	-142.634	470.217	327.583	0.794221	low
TCGA-E9-A1RC-01A	-240.078	-1058.42	-1298.49	0.915365	low
TCGA-E2-A10A-01A	-45.4089	-371.779	-417.188	0.855775	high
TCGA-EW-A1OZ-01A	350.683	8.38981	359.073	0.791403	low
TCGA-E9-A22H-01A	-308.502	-239.381	-547.883	0.865542	low
TCGA-AR-A2LQ-01A	1478.16	77.8394	1556	0.67237	high
TCGA-AC-A2FB-01A	598.292	1604.52	2202.81	0.599169	low
TCGA-AO-A12H-01A	-344.234	-490.141	-834.375	0.885833	low
TCGA-E9-A22G-01A	-1134.96	-674.479	-1809.43	0.94296	low
TCGA-E2-A14P-01A	-682.24	-133.644	-815.884	0.88457	low
TCGA-BH-A0H9-01A	-338.855	-741.866	-1080.72	0.902029	low
TCGA-E9-A22D-01A	294.174	1805.25	2099.43	0.611249	low
TCGA-EW-A1P0-01A	-66.847	-383.405	-450.252	0.858276	high
TCGA-E9-A1ND-01A	389.893	1466.1	1855.99	0.639133	high
TCGA-E9-A22E-01A	1683.73	353.252	2036.99	0.618477	low
TCGA-BH-A0C0-01A	93.4154	1514.26	1607.68	0.666736	low
TCGA-AR-A1AT-01A	240.072	927.223	1167.29	0.713488	high
TCGA-OL-A66K-01A	361.464	-641.668	-280.204	0.8452	low
TCGA-A8-A095-01A	29.6444	-481.295	-451.651	0.858381	low
TCGA-E9-A228-01A	-256.457	-445.665	-702.122	0.876659	high
TCGA-BH-A1EU-01A	1188	1005.19	2193.19	0.600299	high
TCGA-BH-A0W5-01A	699.757	1301.28	2001.03	0.622615	high
TCGA-A2-A25B-01A	419.042	-65.3423	353.7	0.791885	low
TCGA-OL-A66L-01A	669.67	543.842	1213.51	0.708718	low
TCGA-A8-A07B-01A	373.883	-630.164	-256.28	0.843318	high
TCGA-A8-A08X-01A	843.007	566.429	1409.44	0.688138	high
TCGA-E2-A105-01A	-730.787	-1011.09	-1741.88	0.939613	high
TCGA-D8-A1XW-01A	896.033	808.265	1704.3	0.656099	high
TCGA-E2-A1LL-01A	-720.027	-783.698	-1503.72	0.927077	low
TCGA-E2-A14U-01A	-774.148	-856.302	-1630.45	0.933889	low
TCGA-A1-A0SE-01A	380.167	-754.544	-374.377	0.852507	low
TCGA-BH-A0BF-01A	1487.2	1578.08	3065.27	0.493286	high
TCGA-E2-A3DX-01A	1282.18	1136.25	2418.43	0.573533	low
TCGA-B6-A1KC-01B	-537.475	-882.19	-1419.66	0.922381	high
TCGA-GM-A3XG-01A	-355.198	-959.671	-1314.87	0.91633	low
TCGA-A2-A0SY-01A	946.161	416.924	1363.08	0.693059	low
TCGA-AO-A03V-01A	-267.579	-660.82	-928.399	0.892152	low
TCGA-E2-A14O-01A	-420.27	-591.156	-1011.43	0.897591	low
TCGA-BH-A0E7-01A	-164.965	-979.931	-1144.9	0.906055	low
TCGA-BH-A0W7-01A	915.083	904.127	1819.21	0.643277	low
TCGA-A2-A0SW-01A	515.162	896.005	1411.17	0.687954	low
TCGA-E9-A1RA-01A	109.923	-328.635	-218.713	0.840342	low
TCGA-A8-A09I-01A	225.223	361.419	586.643	0.770546	low
TCGA-A8-A07Z-01A	-518.12	-86.4495	-604.569	0.86968	low
TCGA-BH-A1FM-01A	537.649	-612.864	-75.2147	0.828739	high
TCGA-BH-A0C1-01B	480.758	75.7748	556.533	0.773355	high
TCGA-E9-A1RH-01A	28.8385	-491.273	-462.434	0.859192	high
TCGA-E2-A109-01A	5.22432	-518.519	-513.294	0.862988	low
TCGA-E9-A1RE-01A	-331.947	-1003.71	-1335.65	0.917547	low
TCGA-PE-A5DC-01A	-337.258	-639.62	-976.878	0.895344	low
TCGA-E2-A14N-01A	-897.892	81.2672	-816.625	0.884621	high
TCGA-A1-A0SH-01A	1275.07	-257.593	1017.47	0.728723	high
TCGA-A2-A3XX-01A	-184.11	-10.6715	-194.782	0.838433	high
TCGA-3C-AALK-01A	661.85	-205.639	456.211	0.782607	low
TCGA-E9-A1RI-01A	1027.94	-301.04	726.896	0.757261	low
TCGA-D8-A27K-01A	334.317	85.6483	419.966	0.785908	low
TCGA-A1-A0SF-01A	269.158	76.3415	345.499	0.79262	high
TCGA-E9-A1R7-01A	-492.982	-1081.31	-1574.3	0.93091	high
TCGA-A2-A0CO-01A	858.766	1090.3	1949.07	0.628567	high
TCGA-5L-AAT1-01A	702.198	1184.26	1886.46	0.635688	low
TCGA-3C-AALJ-01A	249.673	322.707	572.38	0.771878	high
TCGA-A2-A0YL-01A	630.696	-79.6507	551.046	0.773866	high
TCGA-C8-A12Y-01A	83.4995	-389.739	-306.24	0.847237	low
TCGA-5L-AAT0-01A	825.757	428.212	1253.97	0.704516	low
TCGA-A8-A09E-01A	-455.309	-842.828	-1298.14	0.915344	low
TCGA-A2-A0YI-01A	821.534	1006.42	1827.95	0.642293	low
TCGA-BH-A1EX-01A	784.2	204.795	988.995	0.73158	high
TCGA-A2-A0T3-01A	-455.853	-1071.77	-1527.63	0.928386	low
TCGA-BH-A0BV-01A	690.392	343.866	1034.26	0.727034	low
TCGA-A8-A09D-01A	1250.03	259.545	1509.57	0.6774	high
TCGA-E2-A1LG-01A	-1193.23	-436.694	-1629.92	0.933862	high
TCGA-AO-A0JI-01A	-760.319	-757.487	-1517.81	0.92785	low
TCGA-A2-A3XZ-01A	-241.607	1091.59	849.986	0.745338	high
TCGA-A2-A0SX-01A	597.4	1126.36	1723.76	0.65394	high
TCGA-A2-A0YF-01A	-60.4575	13.5926	-46.865	0.826402	low
TCGA-AO-A0JB-01A	32.9834	-163.626	-130.642	0.833264	low
TCGA-BH-A0HY-01A	83.9531	-931.303	-847.349	0.886715	low
TCGA-A2-A3Y0-01A	-611.811	627.627	15.8167	0.821187	high
TCGA-AO-A0JC-01A	503.353	3042.27	3545.62	0.430776	low
TCGA-AR-A24K-01A	-344.935	-1100.54	-1445.48	0.923838	low
TCGA-AR-A24W-01A	469.876	-771.172	-301.296	0.846851	low
TCGA-BH-A18V-01A	472.275	552.564	1024.84	0.727982	high
TCGA-BH-A18V-06A	-1.77732	1749.57	1747.79	0.651268	high
TCGA-BH-A0HW-01A	-1311.49	-1492.8	-2804.29	0.981366	high
TCGA-BH-A18U-01A	221.037	-195.394	25.6433	0.820363	high
TCGA-E2-A15T-01A	-861.93	-1127.24	-1989.17	0.951414	high
TCGA-BH-A0B8-01A	-15.8524	-656.663	-672.515	0.874559	low
TCGA-BH-A0B9-01A	-933.79	821.083	-112.707	0.831806	high
TCGA-AO-A0J4-01A	-38.59	592.707	554.117	0.77358	low
TCGA-A2-A259-01A	459.27	153.269	612.54	0.768117	high
TCGA-E2-A1LS-01A	-573.902	-913.09	-1486.99	0.926153	high
TCGA-EW-A2FS-01A	-192.317	-28.3391	-220.656	0.840496	high
TCGA-EW-A1P3-01A	103.656	-369.998	-266.343	0.844111	low
TCGA-BH-A0HA-01A	1105.23	370.149	1475.37	0.681083	low
TCGA-WT-AB41-01A	-26.3533	1582.96	1556.6	0.672305	low
TCGA-D8-A1JG-01B	566.619	567.049	1133.67	0.716938	high
TCGA-AO-A0J9-01A	1181.67	977.484	2159.16	0.604286	high
TCGA-A8-A06T-01A	62.922	-250.183	-187.261	0.83783	low
TCGA-A2-A0CZ-01A	1234.76	361.479	1596.23	0.667987	high
TCGA-BH-A0H5-01A	555.657	2382.16	2937.82	0.509472	low
TCGA-E2-A1B0-01A	380.622	49.0547	429.677	0.785026	high
TCGA-AO-A12G-01A	462.656	-341.305	121.351	0.812248	high
TCGA-E2-A15J-01A	-529.782	-719.403	-1249.19	0.912427	low
TCGA-A8-A076-01A	630.128	-119.091	511.036	0.777572	high
TCGA-BH-A1FR-01A	-259.74	-75.3746	-335.115	0.849481	high
TCGA-BH-A0DO-01B	-104.642	-783.067	-887.708	0.889438	high
TCGA-E2-A1L6-01A	164.988	-301.983	-136.995	0.83378	low
TCGA-AR-A2LK-01A	272.062	-236.703	35.3586	0.819546	high
TCGA-A2-A0SU-01A	175.785	-281.316	-105.531	0.831221	high
TCGA-EW-A2FR-01A	1375.03	34.5643	1409.59	0.688122	high
TCGA-BH-A1FL-01A	-119.914	-763.208	-883.123	0.88913	low
TCGA-A2-A0CY-01A	-1202.55	-1082.24	-2284.79	0.963876	low
TCGA-D8-A1XO-01A	866.06	36.0791	902.139	0.740212	low
TCGA-AO-A0JL-01A	-227.559	-776.478	-1004.04	0.897113	high
TCGA-A2-A04X-01A	12.4827	894.824	907.307	0.739702	low
TCGA-D8-A1JB-01A	471.354	1024.49	1495.84	0.678881	low
TCGA-BH-A1FU-01A	930.105	160.627	1090.73	0.721317	high
TCGA-E2-A15I-01A	95.8018	122.203	218.005	0.803891	high
TCGA-BH-A18Q-01A	-215.519	-8.41203	-223.931	0.840757	high
TCGA-BH-A1EW-01A	175.539	184.015	359.554	0.79136	high
TCGA-AR-A0TY-01A	-622.137	-853.113	-1475.25	0.925502	high
TCGA-A2-A3XW-01A	325.13	558.847	883.976	0.742002	low
TCGA-D8-A13Y-01A	-1106.97	-1486.62	-2593.59	0.974955	high
TCGA-A2-A0CX-01A	776.202	269.134	1045.34	0.725916	high
TCGA-E2-A15R-01A	-691.015	-1379.52	-2070.54	0.955024	high
TCGA-AR-A2LR-01A	509.458	-706.817	-197.358	0.838639	low
TCGA-BH-A208-01A	1820.6	-33.7576	1786.84	0.646907	high
TCGA-OL-A5D7-01A	-710.829	980.129	269.3	0.79939	high
TCGA-B6-A0X7-01A	463.058	-781.063	-318.004	0.848153	high
TCGA-OL-A5DA-01A	-205.957	-433.294	-639.252	0.872181	low
TCGA-AO-A03U-01B	850.464	1283.95	2134.42	0.607176	high
TCGA-E2-A1IK-01A	-474.369	320.349	-154.021	0.835157	low
TCGA-GM-A2D9-01A	243.456	-115.453	128.003	0.811678	low
TCGA-BH-A0AV-01A	951.502	-121.367	830.135	0.747277	high
TCGA-E2-A1L7-01A	72.3607	585.147	657.508	0.763874	high
TCGA-AO-A12F-01A	239.871	-804.418	-564.547	0.866765	high
TCGA-A2-A1FX-01A	381.613	-120.996	260.618	0.800155	low
TCGA-AC-A2FG-01A	90.9884	-572.265	-481.276	0.860604	low
TCGA-E2-A1IO-01A	1073.01	113.915	1186.93	0.711466	low
TCGA-AR-A1AV-01A	69.824	-518.68	-448.856	0.858171	low
TCGA-AO-A03M-01B	74.0383	677.262	751.3	0.754917	low
TCGA-BH-A0BG-01A	-176.085	758.562	582.477	0.770935	high
TCGA-A2-A0D3-01A	-471.929	-229.108	-701.037	0.876582	low
TCGA-BH-A0BM-01A	513.697	-548.91	-35.2125	0.825438	high
TCGA-AO-A1KQ-01A	37.6578	244.149	281.807	0.798285	low
TCGA-A2-A0EW-01A	1055.88	202.278	1258.16	0.70408	low
TCGA-AO-A0JJ-01A	1089.11	882.294	1971.41	0.626013	low
TCGA-HN-A2OB-01A	1040.53	-409.151	631.381	0.766343	high
TCGA-BH-A0AU-01A	448.517	-203.034	245.483	0.801485	low
TCGA-BH-A0AZ-01A	1426.29	-49.2274	1377.06	0.691579	low
TCGA-A2-A04V-01A	559.023	-266.881	292.142	0.797371	low
TCGA-A2-A0EY-01A	54.0233	114.171	168.194	0.808218	low
TCGA-BH-A0EI-01A	668.942	-810.227	-141.285	0.834127	high
TCGA-BH-A1FJ-01A	-558.732	-1084.08	-1642.81	0.934537	low
TCGA-BH-A0H3-01A	852.229	-14.973	837.256	0.746582	low
TCGA-AR-A2LM-01A	896.191	-168.414	727.776	0.757177	high
TCGA-E2-A150-01A	216.304	284.643	500.947	0.778502	high
TCGA-PE-A5DD-01A	423.146	66.2553	489.402	0.779565	low
TCGA-AR-A0TX-01A	629.887	912.807	1542.69	0.673815	high
TCGA-AO-A0JF-01A	1392.27	393.934	1786.2	0.646979	high
TCGA-AR-A0U0-01A	-104.62	970.288	865.668	0.743801	high
TCGA-B6-A0IE-01A	-191.295	-798.653	-989.949	0.896197	low
TCGA-OL-A66J-01A	561.361	-292.592	268.769	0.799437	low
TCGA-BH-A18S-01A	-622.681	-554.971	-1177.65	0.908079	low
TCGA-AR-A2LL-01A	1.68111	37.1718	38.8529	0.819252	high
TCGA-GM-A3XN-01A	969.983	295.373	1265.36	0.703329	low
TCGA-AO-A03N-01B	212.746	-628.903	-416.157	0.855697	low
TCGA-V7-A7HQ-01A	19.5879	-329.576	-309.988	0.847529	low
TCGA-BH-A0DG-01A	1140.66	381.941	1522.6	0.675992	high
TCGA-A2-A0D0-01A	-1162.4	130.328	-1032.07	0.898923	low
TCGA-BH-A0DV-01A	1594.02	198.191	1792.21	0.646306	low
TCGA-B6-A408-01A	441.088	557.98	999.068	0.730571	low
TCGA-B6-A0RG-01A	-146.355	-979.344	-1125.7	0.904859	low
TCGA-AO-A03R-01A	-246.061	360.928	114.868	0.812803	low
TCGA-B6-A0X5-01A	-646.982	-878.104	-1525.09	0.928248	high
TCGA-GM-A3XL-01A	-864.053	624.054	-239.999	0.842031	low
TCGA-E2-A14Y-01A	-773.682	-651.781	-1425.46	0.922709	high
TCGA-AO-A03T-01A	-547.969	-185.764	-733.733	0.878882	low
TCGA-BH-A1EN-01A	70.8537	-693.935	-623.082	0.871018	high
TCGA-E2-A152-01A	768.037	-217.487	550.549	0.773912	high
TCGA-BH-A0B5-01A	385.558	6.93955	392.497	0.788395	high
TCGA-E2-A1IG-01A	671.99	-457.681	214.309	0.804214	high
TCGA-AO-A12E-01A	279.791	18.3008	298.091	0.796844	low
TCGA-GM-A2DF-01A	287.52	943.577	1231.1	0.706895	high
TCGA-BH-A0DX-01A	1065.06	499.001	1564.06	0.671494	low
TCGA-AR-A255-01A	887.932	189.84	1077.77	0.722634	low
TCGA-B6-A40C-01A	562.16	-102.367	459.793	0.78228	high
TCGA-AO-A0JM-01A	518.504	-209.266	309.238	0.795854	low
TCGA-A2-A0ES-01A	744.505	-64.9867	679.518	0.761785	low
TCGA-AO-A0JD-01A	-937.67	-242.677	-1180.35	0.908245	high
TCGA-GM-A4E0-01A	1389.38	1200.3	2589.68	0.552762	high
TCGA-BH-A1FN-01A	99.0934	-559.559	-460.465	0.859044	high
TCGA-GM-A2DH-01A	-310.944	743.228	432.284	0.784789	high
TCGA-BH-A0BO-01A	1025.94	453.67	1479.61	0.680628	high
TCGA-BH-A18M-01A	781.667	-219.491	562.176	0.77283	low
TCGA-AC-A2BK-01A	-1455.11	-1241.92	-2697.03	0.978219	high
TCGA-AR-A5QM-01A	627.288	346.695	973.984	0.73308	low
TCGA-B6-A1KI-01A	430.722	-924.764	-494.043	0.861557	high
TCGA-E2-A1L8-01A	484.701	-293.546	191.155	0.806229	low
TCGA-A2-A04T-01A	-469.187	296.075	-173.112	0.836695	high
TCGA-AC-A23G-01A	1495.95	329.24	1825.19	0.642604	low
TCGA-BH-A0BQ-01A	878.74	266.895	1145.63	0.715712	low
TCGA-BH-A0BZ-01A	1012.2	963.245	1975.45	0.62555	high
TCGA-AC-A2FO-01A	841.283	763.884	1605.17	0.667011	low
TCGA-A2-A0ER-01A	-412.825	-463.456	-876.282	0.88867	high
TCGA-BH-A1FE-06A	989.074	-144.77	844.305	0.745893	high
TCGA-BH-A1FE-01A	870.865	690.169	1561.03	0.671823	high
TCGA-BH-A0BL-01A	1244.48	896.588	2141.07	0.6064	high
TCGA-B6-A402-01A	-641.622	-999.6	-1641.22	0.934454	high
TCGA-GM-A2DD-01A	974.738	1522.25	2496.99	0.564048	high
TCGA-AR-A0TV-01A	-472.013	459.978	-12.0352	0.823513	high
TCGA-A2-A0CT-01A	-453.207	-757.216	-1210.42	0.910083	high
TCGA-BH-A0BP-01A	916.826	-366.558	550.268	0.773938	low
TCGA-E2-A1LB-01A	154.279	-619.593	-465.314	0.859409	high
TCGA-E2-A14T-01A	-329.714	-373.937	-703.651	0.876767	high
TCGA-E2-A1AZ-01A	666.999	658.942	1325.94	0.696979	high
TCGA-BH-A0BR-01A	1127.95	350.468	1478.42	0.680756	high
TCGA-AO-A0JE-01A	1229.09	982.8	2211.89	0.598101	high
TCGA-A2-A0CS-01A	421.203	-144.166	277.037	0.798707	low
TCGA-B6-A0I1-01A	-1341.93	-1093.53	-2435.46	0.96953	high
TCGA-E2-A1IE-01A	-605.546	-1290.94	-1896.48	0.947137	low
TCGA-BH-A0BT-01A	106.698	-270.078	-163.38	0.835912	low
TCGA-BH-A0BW-01A	43.8803	1065.9	1109.79	0.719377	high
TCGA-AO-A12C-01A	866.161	-694.735	171.426	0.807939	high
TCGA-BH-A0DE-01A	845.826	222.868	1068.69	0.723554	low
TCGA-B6-A0RM-01A	-648.739	-967.283	-1616.02	0.93313	high
TCGA-BH-A0DL-01A	-116.759	1130.2	1013.44	0.729129	high
TCGA-AR-A1AJ-01A	987.352	1880.26	2867.62	0.518312	high
TCGA-A2-A04Q-01A	671.044	2047.8	2718.85	0.536863	high
TCGA-BH-A0DT-01A	482.73	12.6977	495.428	0.77901	low
TCGA-GM-A2DB-01A	-783.72	208.135	-575.585	0.867572	low
TCGA-B6-A0WV-01A	-884.573	-1456.34	-2340.92	0.966037	low
TCGA-A2-A0EQ-01A	59.8677	1503.33	1563.19	0.671588	high
TCGA-A2-A0EO-01A	1006.37	143.277	1149.65	0.715301	low
TCGA-AO-A03L-01A	468.6	-81.8556	386.744	0.788914	low
TCGA-B6-A0RL-01A	-2192.03	-1305.1	-3497.13	0.995803	low
TCGA-BH-A0B0-01A	932.744	513.258	1446	0.684234	low
TCGA-AO-A03O-01A	-413.572	125.114	-288.458	0.845847	high
TCGA-BH-A0B6-01A	743.706	1901.85	2645.55	0.545908	high
TCGA-BH-A0DD-01A	-284.197	-574.132	-858.329	0.887459	low
TCGA-BH-A0E9-01B	89.2561	-264.425	-175.168	0.83686	low
TCGA-AO-A1KR-01A	-1216.59	-303.849	-1520.44	0.927994	high
TCGA-AO-A12D-01A	888.486	925.056	1813.54	0.643913	high
TCGA-BH-A1ET-01A	363.184	-265.865	97.3191	0.814301	low
TCGA-BH-A204-01A	43.2178	-976.299	-933.081	0.892462	low
TCGA-GM-A2DC-01A	-545.442	-718.883	-1264.33	0.913334	high
TCGA-E2-A106-01A	-767.363	-1128.77	-1896.13	0.94712	low
TCGA-AR-A0U2-01A	-509.591	-270.293	-779.885	0.882093	high
TCGA-AR-A0TS-01A	393.498	1368.67	1762.17	0.649665	low
TCGA-BH-A0B7-01A	763.609	856.584	1620.19	0.665366	high
TCGA-B6-A0IN-01A	741.022	716.133	1457.16	0.683039	high
TCGA-GM-A2DI-01A	1057.47	1830.06	2887.53	0.515811	low
TCGA-GM-A2DO-01A	-88.0837	2451.76	2363.68	0.580098	low
TCGA-B6-A401-01A	197.746	231.162	428.908	0.785096	low
TCGA-AR-A254-01A	990.462	792.454	1782.92	0.647346	high
TCGA-AR-A1AO-01A	1375.98	1983.87	3359.85	0.455223	high
TCGA-AR-A1AX-01A	625.7	1372.32	1998.02	0.622961	high
TCGA-AR-A1AW-01A	901.57	2288.31	3189.88	0.477293	high
TCGA-AR-A2LJ-01A	853.105	1129.04	1982.15	0.624782	low
TCGA-AC-A2FE-01A	847.122	1245.07	2092.19	0.612089	low
TCGA-PE-A5DE-01A	337.578	1813.18	2150.76	0.605268	low
TCGA-GM-A2DK-01A	606.712	117.679	724.391	0.757501	low
TCGA-AC-A2FK-01A	210.236	-198.174	12.0624	0.821501	high
TCGA-E2-A1B1-01A	1228.86	776.78	2005.64	0.622087	high
TCGA-A2-A04U-01A	-430.073	-965.73	-1395.8	0.921022	low
TCGA-A2-A0CQ-01A	-403.634	98.5433	-305.091	0.847147	low
TCGA-AR-A250-01A	1053.37	237.277	1290.64	0.700685	high
TCGA-BH-A0C3-01A	1099.28	416.459	1515.74	0.676733	low
TCGA-BH-A1F5-01A	-120.344	-855.02	-975.364	0.895245	high
TCGA-B6-A0RT-01A	622.282	2446.36	3068.64	0.492855	high
TCGA-AC-A2FF-01A	1390.75	597.488	1988.24	0.624084	high
TCGA-BH-A18K-01A	440.015	-512.086	-72.0718	0.82848	low
TCGA-BH-A0C7-01B	-81.9213	-288.746	-370.667	0.852222	high
TCGA-A2-A3XT-01A	2.4388	975.638	978.077	0.732671	high
TCGA-BH-A1EO-01A	1499.16	387.07	1886.23	0.635713	high
TCGA-A2-A0CP-01A	804.439	-363.128	441.311	0.783967	low
TCGA-AR-A252-01A	989.98	1601.26	2591.24	0.552571	high
TCGA-AR-A256-01A	-303.026	-273.255	-576.281	0.867622	high
TCGA-AR-A1AP-01A	330.441	144.438	474.879	0.780898	low
TCGA-AR-A24L-01A	767.246	-591.565	175.681	0.807571	high
TCGA-AR-A1AU-01A	323.113	-583.404	-260.291	0.843634	low
TCGA-AO-A03P-01A	-150.583	-706.71	-857.293	0.887389	high
TCGA-AR-A1AN-01A	890.884	-128.886	761.999	0.753886	low
TCGA-AO-A1KP-01A	-680.687	-1197.49	-1878.18	0.946271	low
TCGA-B6-A0IH-01A	713.034	155.501	868.535	0.74352	high
TCGA-BH-A1F6-01A	137.294	515.201	652.495	0.764349	high
TCGA-B6-A0WS-01A	658.41	612.46	1270.87	0.702753	high
TCGA-AR-A1AL-01A	692.191	-138.678	553.513	0.773636	low
TCGA-AR-A24S-01A	1226.91	893.618	2120.53	0.608794	high
TCGA-AO-A12B-01A	-716.851	-684.531	-1401.38	0.921341	low
TCGA-AR-A0TQ-01A	-9.80616	375.305	365.499	0.790826	high
TCGA-AR-A1AM-01A	417.596	-130.03	287.566	0.797776	low
TCGA-AR-A24Z-01A	-318.138	-580.677	-898.816	0.890182	high
TCGA-AR-A24X-01A	312.888	-517.116	-204.229	0.839188	low
TCGA-AR-A0TW-01A	-107.244	447.671	340.427	0.793074	low
TCGA-A2-A0CV-01A	594.791	174.218	769.01	0.753209	low
TCGA-A2-A0CL-01A	1030.59	2012.51	3043.1	0.496114	low
TCGA-A2-A0ST-01A	382.299	2303.67	2685.97	0.540928	high
TCGA-AR-A1AQ-01A	155.996	1131.13	1287.13	0.701054	high
TCGA-AC-A2BM-01A	-167.519	-0.665289	-168.184	0.836298	low
TCGA-AR-A251-01A	-87.2219	-476.292	-563.514	0.866689	high
TCGA-AR-A24N-01A	316.854	-472.425	-155.571	0.835282	high
TCGA-B6-A0RS-01A	63.3964	284.216	347.612	0.792431	high
TCGA-B6-A1KF-01A	-389.639	-1317.7	-1707.34	0.937866	high
TCGA-GM-A2DN-01A	356.154	1094.75	1450.9	0.683709	high
TCGA-A2-A0EM-01A	478.028	-517.21	-39.1829	0.825767	low
TCGA-A2-A04W-01A	410.891	-376.684	34.2067	0.819643	low
TCGA-AO-A12A-01A	489.586	-132.303	357.282	0.791564	low
TCGA-E2-A1LI-01A	-667.98	238.925	-429.054	0.856675	high
TCGA-B6-A0RP-01A	684.293	-7.14027	677.153	0.76201	low
TCGA-AR-A24U-01A	990.214	1102.46	2092.67	0.612034	high
TCGA-B6-A40B-01A	201.682	-393.523	-191.841	0.838197	low
TCGA-AR-A1AK-01A	754.528	823.782	1578.31	0.669943	low
TCGA-AR-A24Q-01A	583.799	120.726	704.525	0.759402	low
TCGA-AR-A24T-01A	1229.08	9.73414	1238.82	0.706093	high
TCGA-AR-A24V-01A	1293.25	166.993	1460.25	0.682708	high
TCGA-A2-A25E-01A	-122.907	-699.965	-822.872	0.885048	high
TCGA-GM-A2DM-01A	-613.554	6.29814	-607.256	0.869874	low
TCGA-E2-A1LH-01A	289.648	1493.11	1782.76	0.647364	high
TCGA-AO-A128-01A	390.042	2337.71	2727.75	0.535759	high
TCGA-Z7-A8R6-01A	-380.742	-523.777	-904.52	0.890563	low
TCGA-AR-A0U4-01A	442.708	1482.14	1924.85	0.631327	high
TCGA-AR-A0TZ-01A	-133.402	-728.012	-861.413	0.887667	low
TCGA-A2-A25A-01A	1103.8	296.313	1400.11	0.689131	low
TCGA-A2-A0CW-01A	-715.122	-173.658	-888.78	0.88951	low
TCGA-A2-A0CR-01A	806.549	2157.47	2964.02	0.506159	low
TCGA-AO-A129-01A	-23.4668	735.739	712.272	0.758661	high
TCGA-Z7-A8R5-01A	350.454	725.058	1075.51	0.722863	low
TCGA-AR-A1AI-01A	-484.521	1016.28	531.759	0.775656	high
TCGA-AO-A126-01A	873.89	-153.555	720.335	0.75789	low
TCGA-AR-A0TT-01A	1002.9	1772.86	2775.76	0.529796	high
TCGA-GI-A2C9-01A	106.834	-194.682	-87.8472	0.829775	low
TCGA-GM-A3NW-01A	-339.77	-432.845	-772.615	0.88159	high
TCGA-BH-A42U-01A	468.712	500.192	968.904	0.733587	low
TCGA-A8-A08T-01A	145.402	-563.034	-417.632	0.855809	low
TCGA-AR-A24R-01A	95.4829	-107.454	-11.9714	0.823508	low
TCGA-AO-A125-01A	-1603.15	-1035.67	-2638.82	0.97641	low
TCGA-B6-A0WY-01A	423.323	-256.192	167.132	0.80831	low
TCGA-BH-A1ES-01A	207.79	-1146.46	-938.675	0.892833	high
TCGA-BH-A1ES-06A	-985.432	-910.093	-1895.53	0.947092	high
TCGA-BH-A1FC-01A	-367.269	732.575	365.306	0.790844	high
TCGA-AO-A124-01A	-957.623	-436.264	-1393.89	0.920913	high
TCGA-GM-A2DL-01A	952.543	84.2145	1036.76	0.726782	low
TCGA-A2-A0EP-01A	1665.75	2366.66	4032.41	0.365247	low
TCGA-AR-A24O-01A	1336	369.993	1705.99	0.655911	low
TCGA-AR-A24M-01A	675.377	-334.008	341.369	0.792989	low
TCGA-BH-A1FB-01A	1057.05	875.044	1932.1	0.630502	high
TCGA-A2-A04R-01A	-158.995	-1184.06	-1343.06	0.917979	low
TCGA-AR-A1AH-01A	-678.693	-1000.46	-1679.15	0.936422	high
TCGA-B6-A0IM-01A	108.705	-638.93	-530.225	0.864241	high
TCGA-B6-A0IP-01A	-223.416	-421.115	-644.531	0.87256	low
TCGA-B6-A0IB-01A	-883.358	-1264.54	-2147.9	0.95833	low
TCGA-B6-A0X0-01A	-1006.61	-860.537	-1867.15	0.945747	low
TCGA-AQ-A04L-01B	233.199	-477.351	-244.152	0.84236	low
TCGA-BH-A209-01A	216.689	1564.03	1780.72	0.647592	high
TCGA-3C-AALI-01A	-4.44673	270.046	265.6	0.799716	low
TCGA-3C-AAAU-01A	-807.65	-1074.95	-1882.6	0.946481	low
TCGA-AR-A0U3-01A	-722.242	-499.192	-1221.43	0.910752	low
TCGA-A2-A0EN-01A	1283.77	1354.52	2638.29	0.546801	high
TCGA-A2-A0CK-01A	224.613	-97.6028	127.01	0.811763	low
TCGA-B6-A1KN-01A	55.7559	-478.862	-423.106	0.856224	high
TCGA-B6-A0RQ-01A	-346.481	-1006.52	-1353	0.918557	low
TCGA-AR-A0TP-01A	-790.469	-1248.27	-2038.74	0.953629	low
TCGA-B6-A0IQ-01A	-877.039	-390.093	-1267.13	0.913502	high
TCGA-A2-A04N-01A	615.417	-513.475	101.941	0.813907	high
TCGA-B6-A0I2-01A	-620.476	1215.83	595.357	0.76973	high
TCGA-B6-A0IG-01A	-353.942	-694.543	-1048.48	0.899976	low
TCGA-AR-A24H-01A	-414.305	-78.3627	-492.668	0.861455	high
TCGA-B6-A0RO-01A	-726.059	-808.791	-1534.85	0.92878	high
TCGA-B6-A0IO-01A	-800.939	-455.143	-1256.08	0.91284	low
TCGA-AR-A2LE-01A	-95.7269	-426.103	-521.83	0.863621	high
TCGA-B6-A0RV-01A	-174.049	41.9956	-132.053	0.833379	low
TCGA-B6-A2IU-01A	-516.251	-941.745	-1458	0.92454	low
TCGA-B6-A0WT-01A	426.364	-698.585	-272.222	0.844573	high
TCGA-B6-A0WZ-01A	-223.359	-871.983	-1095.34	0.902953	low
TCGA-B6-A0RH-01A	394.422	-426.904	-32.482	0.825212	high
TCGA-GM-A2DA-01A	755.742	735.206	1490.95	0.679408	low
TCGA-B6-A0IJ-01A	-395.766	1159.96	764.192	0.753674	high
TCGA-B6-A0RI-01A	517.378	-311.915	205.463	0.804985	low
TCGA-B6-A0X1-01A	-826.785	296.257	-530.527	0.864263	high
TCGA-B6-A0RE-01A	-493.767	-546.026	-1039.79	0.899419	high
TCGA-B6-A0RN-01A	461.362	-815.94	-354.578	0.850985	low
TCGA-B6-A0IA-01A	-1082.02	-855.264	-1937.29	0.949042	low
TCGA-B6-A0I5-01A	56.7857	-93.5343	-36.7486	0.825565	low
TCGA-B6-A0RU-01A	-4.30728	-901.127	-905.434	0.890624	high
