# Supplementary material for: A Novel Prognostic Signature of Mitophagy-Related E3 Ubiquitin Ligases in Breast Cancer
Source: Int J Mol Sci. 2025 Feb 12;26(4):1551. doi: 10.3390/ijms26041551 (PMC11855622; doi:10.3390/ijms26041551)
Supplement: Supplementary file 1 [file ijms-26-01551-s001.zip › Table S8.xlsx]

## Sheet: Sheet1
Table S8 CIBERSORT analysis
ID	B cells naive	B cells memory	Plasma cells	T cells CD8	T cells CD4 naive	T cells CD4 memory resting	T cells CD4 memory activated	T cells follicular helper	T cells regulatory (Tregs)	T cells gamma delta	NK cells resting	NK cells activated	Monocytes	Macrophages M0	Macrophages M1	Macrophages M2	Dendritic cells resting	Dendritic cells activated	Mast cells resting	Mast cells activated	Eosinophils	Neutrophils
TCGA-A8-A08A-01A	0.0187249	0	0	0.0269259	0	0.168388	0	0.0809422	0	0	0.0319811	0	0.00622854	0.200454	0.0731833	0.373021	0	0	0.0201499	0	0	0
TCGA-A8-A0A7-01A	0.151837	0	0.0667333	0.152419	0	0.240996	0.054759	0	0.0127262	0	0.0136642	0	0.0182527	0.0851251	0.0726551	0.101331	0	0	0.0295014	0	0	0
TCGA-A8-A09W-01A	0.0691005	0	0.000540307	0.0652037	0	0.208963	0.0294092	0.0130814	0	0	0	0.00656666	0.00197473	0	0.0920284	0.346118	0.0092935	0	0.157721	0	0	0
TCGA-A8-A08L-01A	0.0778281	0	0.000706359	0.0691678	0	0.344248	0.0407773	0.0267676	0	0	0.0633752	0	0.044064	0.0990426	0.082954	0.123897	0	0	0.0271721	0	0	0
TCGA-A8-A08R-01A	0.0727631	0	0.0115704	0.00364576	0	0.220644	0.0420236	0.0438032	0	0	0.0295195	0	0	0.357722	0.118742	0.0765374	0	0	0.023029	0	0	0
TCGA-A8-A06Q-01A	0.0541282	0	0.0107979	0.111809	0	0.151479	0.0150996	0.0257385	0	0	0	0.02251	0.0323448	0.0177795	0.0565521	0.34811	0.00588544	0	0.141173	0	0.00659286	0
TCGA-A8-A09N-01A	0.103162	0	0.00537359	0.137199	0	0.250405	0.00250291	0.0330565	0.0197707	0	0.00595488	0.0190529	0.0196807	0.00859815	0.0863317	0.210828	0.000649953	0	0.0959577	0	0.00147573	0
TCGA-A8-A06Z-01A	0	0.00239812	0	0	0	0.152218	0	0	0.026767	0	0	0.0279765	0.00291909	0.299823	0.0224849	0.366324	0	0	0.0973114	0	0.00177848	0
TCGA-AC-A8OQ-01A	0.164006	0	0.12054	0.0499066	0	0.208218	0.00820038	0.073417	0.0232147	0	0.0356985	0	0.00631099	0.139405	0.0592262	0.110846	0	0	0.00101036	0	0	0
TCGA-E9-A1RD-01A	0.0666632	0	0.00860371	0.0043811	0	0.194841	0	0.0388062	0	0	0.0129539	0	0.0558975	0	0.0549832	0.415992	0.0317172	0	0.11516	0	0	0
TCGA-AC-A8OR-01A	0.000752565	0.0074552	0	0	0	0.15631	0	0.00976928	0.0498569	0	0.112668	0	0.0332659	0.317241	0.000675018	0.218459	0	0	0.0935478	0	0	0
TCGA-D8-A27P-01A	0.0931183	0	0.00280812	0.0174857	0	0.0518842	0	0.0466893	0.0233141	0	0.0359592	0	0	0.410959	0.0134603	0.221639	0	0	0.0826829	0	0	0
TCGA-AC-A6NO-01A	0.116404	0	0	0.0638705	0	0.230994	0	0.0803044	0	0	0.0107962	0.00891122	0.0136981	0.142709	0.0527977	0.201269	0.0142323	0.0237605	0.0402531	0	0	0
TCGA-AN-A04D-01A	0.0969534	0	0.028706	0.050273	0	0.139515	0	0.0827326	0	0	0.0245685	0	0.0104575	0.177026	0.0340279	0.281079	0	0.0347815	0.00336125	0	0.0365186	0
TCGA-AN-A04C-01A	0.0515801	0	0.00147193	0.0639787	0	0.317189	0.019093	0.0438438	0	0	0.0219039	0	0.0351618	0.0767727	0.0760819	0.238188	0	0.0228157	0.0319191	0	0	0
TCGA-E9-A248-01A	0.0552991	0.00315595	0.0784365	0.086409	0	0.389306	0.0382526	0	0	0	0.0382318	0	0.0046831	0.107156	0.0772679	0.110421	0	0.00336289	0.00801863	0	0	0
TCGA-OK-A5Q2-01A	0.234023	0	0	0.0728792	0	0.402418	0.0182257	0	0	0	0.0330921	0	0.0188056	0.0461508	0.034015	0.113063	0.0100072	0.00431631	0.0130042	0	0	0
TCGA-AC-A8OS-01A	0.107006	0	0	0.0920337	0	0.359877	0	0	0	0	0.018428	0.0073608	0.0283923	0.00909695	0.03843	0.165429	0	0.0121319	0.161815	0	0	0
TCGA-BH-A0HL-01A	0	0.0189275	0.0054184	0	0	0.239529	0	0.0724788	0.0157949	0	0.0785159	0.0180777	0.0412454	0.240589	0	0.238867	0	0.00798204	0.022574	0	0	0
TCGA-BH-A0HO-01A	0.0428957	0	0	0.00959415	0	0.137364	0	0.0429227	0.0121539	0	0	0.0225965	0	0.256543	0.046467	0.350562	0	0	0.0586137	0	0.0118949	0.00839304
TCGA-E9-A1R3-01A	0.0229907	0	0	0	0	0.273425	0	0.00109919	0	0	0.0332279	0	0.0135106	0.150377	0.00624321	0.267372	0.0686012	0.130086	0.0330677	0	0	0
TCGA-BH-A0DS-01A	0.106627	0	0	0.121057	0	0.101913	0.0250452	0.00700769	0.0278025	0	0	0.000884616	0.00812309	0.280984	0.0477722	0.240029	0	0	0.032755	0	0	0
TCGA-AQ-A54N-01A	0.0384411	0	0.0376912	0.124092	0	0.193951	0	0.137877	0	0	0.00461492	0.00710712	0.0417415	0.0324906	0.0624728	0.282489	0	0.0100839	0.0269478	0	0	0
TCGA-HN-A2NL-01A	0.0988686	0	0	0.149905	0	0.136219	0.0121514	0.0789905	0.0470424	0	0	0	0	0.235996	0.0906342	0.126025	0	0	0.0241694	0	0	0
TCGA-LL-A6FQ-01A	0.00183854	0.00389218	0.00229442	0	0	0.131623	0	0.0241761	0.037493	0	0.0957086	0	0	0.412151	0.0233118	0.217087	0.00688382	0	0.0435416	0	0	0
TCGA-AR-A24P-01A	0.129807	0	0.0154245	0.013532	0	0.325379	0	0	0	0	0.0489896	0	0.0379696	0.0322317	0.0613907	0.273402	0.00356671	0.0199168	0.0349105	0	0.00347987	0
TCGA-AN-A04A-01A	0.0700577	0	0.00962456	0.0431696	0	0.305064	0	0	0	0	0.038461	0	0	0.241718	0.075416	0.188512	0.0149326	0	0.0130441	0	0	0
TCGA-E9-A1R5-01A	0.0645399	0	0.0123327	0.00804477	0	0.274702	0	0	0	0	0.0290154	0	0	0.246634	0.0717733	0.21511	0.00616771	0	0.071136	0	0	0.000544321
TCGA-BH-A0DQ-01A	0.103828	0	0.00906914	0	0	0.11681	0.00675493	0.018932	0.0232485	0	0.0317986	0	0	0.351599	0.0421678	0.20016	0	0	0.0956309	0	0	0
TCGA-UU-A93S-01A	0.088097	0	0.0363501	0.0247298	0	0.0704869	0.0157525	0.121789	0	0	0.025408	0.0299654	0.000316014	0.282621	0.0332053	0.189885	0	0.0363417	0.0450517	0	0	0
TCGA-E2-A1IL-01A	0.120493	0	0.0162758	0.0592746	0	0.212856	0	0.0424018	0	0	0.000322403	0.00687025	0.0213965	0.0992948	0.0986742	0.240007	0	0	0.0821336	0	0	0
TCGA-BH-A0E0-01A	0.0529391	0	0	0.0189738	0	0.207813	0	0.0434947	0.0889437	0	0	0.0364047	0.00573961	0.100325	0	0.142418	0.140592	0.135774	0.0265827	0	0	0
TCGA-BH-A18G-01A	0	0	0	0.155215	0	0.293475	0	0	0	0	0	0.0280131	0.0321397	0.195317	0	0.0536626	0	0.00724428	0.183902	0	0.0510318	0
TCGA-A2-A0CU-01A	0.15371	0	0	0.0547736	0	0.315234	0	0.0236645	0	0	0.0227341	0	0.0270689	0	0.0713063	0.256588	0	0	0.0707063	0.00421372	0	0
TCGA-BH-A6R9-01A	0.0576579	0	0.018336	0.0349654	0	0.113793	0.0156233	0	0.00781507	0	0.0253177	0	0	0.236609	0.0683065	0.307792	0.0167817	0	0.0970028	0	0	0
TCGA-AR-A0TR-01A	0.181145	0	0	0.0937274	0	0.26822	0	0.0257249	0.0429215	0	0.028651	0	0.0151255	0	0.0623825	0.217193	0	0.0206924	0.0442174	0	0	0
TCGA-AN-A0XV-01A	0.119413	0	0	0.0662626	0	0.387385	0	0.0213391	0	0	0.0105841	0	0.00909876	0.0978615	0.082691	0.131959	0	0.0222743	0.0511321	0	0	0
TCGA-AN-A0XL-01A	0.0959971	0	0.011505	0.0492581	0	0.22299	0	0	0	0	0.0071879	0.000350011	0.016218	0	0.0492783	0.347486	0	0	0.197144	0	0.00258551	0
TCGA-BH-A0RX-01A	0.0544671	0	0	0.125945	0	0.242271	0.111225	0	0	0	0.0695265	0	0.0404871	0.105462	0.0991862	0.106193	0	0.011424	0.0338141	0	0	0
TCGA-AN-A0XW-01A	0.0445636	0	0.00110042	0.0443522	0	0.331373	0.0518243	0.0679121	0	0	0.0544462	0	0.0273634	0.0377469	0.115559	0.107476	0.00180918	0.00404979	0.0847145	0	0.0257089	0
TCGA-AQ-A0Y5-01A	0	0	0.000100552	0	0	0.142533	0	0	0.0260311	0	0.0136757	0.00794716	0	0.366504	0.0469083	0.320292	0	0	0.0760083	0	0	0
TCGA-AN-A0FF-01A	0.0963341	0	0	0.0256412	0	0.147099	0.0268595	0.00672866	0	0	0	0	0.0280884	0.384415	0.0184702	0.183816	0	0.0120589	0.0704884	0	0	0
TCGA-BH-A0HK-01A	0.0987764	0	0.08935	0	0	0.370955	0.0114878	0	0	0	0.0198642	0	0.0239893	0	0.065659	0.24354	0.00636128	0.0207548	0.0380827	0	0.0111793	0
TCGA-E9-A1R4-01A	0.0601155	0	0	0.0636096	0	0.331872	0.0093718	0.0157658	0	0	0.0408086	0	0.0753696	0.0402975	0.106601	0.21137	0.00983243	0	0.0349869	0	0	0
TCGA-EW-A1PC-01B	0.00452264	0	0	0.076394	0	0.15297	0	0.129414	0	0	0	0.105255	0.0184988	0	0	0.191495	0	0.236734	0.0623109	0	0.0113879	0.0110188
TCGA-AN-A0FD-01A	0.0850994	0	0.0154473	0.0622014	0	0.185358	0	0.0821792	0.0397982	0	0.0283454	0.00725752	0	0.212329	0.0592214	0.178822	0	0.0187806	0.0251616	0	0	0
TCGA-AC-A3EH-01A	0.058676	0	0.00743911	0.0496368	0	0.157318	0	0.00555089	0.0258034	0	0.0201791	0	0	0.396522	0.0518603	0.185067	0	0	0.0419477	0	0	0
TCGA-E9-A1RF-01A	0.0529472	0	0.0114055	0.0983022	0	0.275288	0.0266089	0.0312955	0.0120533	0	0.0458299	0	0.0132132	0.130158	0.0765425	0.207394	0.00101545	0.00718413	0.0107608	0	0	0
TCGA-AN-A0FS-01A	0.157261	0	0.00819813	0.0128815	0	0.214937	0	0.0390628	0	0	0	0.00722675	0.00372887	0	0.0110705	0.347206	0	0.00635684	0.189178	0.00289251	0	0
TCGA-AN-A0FK-01A	0.108907	0	0.0117683	0.0433253	0	0.113418	0	0.0212742	0.0444971	0	0.0147724	0.000455251	0	0.341191	0.0657375	0.189974	0	0	0.0446797	0	0	0
TCGA-AN-A0FT-01A	0	0.000268956	0	0.0582993	0	0.281295	0	0.020531	0.00477345	0	0.0134507	0.0330404	0.0344435	0.0529351	0.0671573	0.329807	0.00641317	0	0.0652671	0	0.0323189	0
TCGA-B6-A400-01A	0.00489381	0.00481219	0	0.0475837	0	0.0927186	0	0.0376503	0	0	0	0.0110404	0	0.50371	0	0.18212	0	0.110687	0	0.00478389	0	0
TCGA-E9-A249-01A	0.0765422	0	0	0.0345893	0	0.271754	0	0.110828	0	0	0.0216842	0.0101541	0.000352551	0.153801	0.08049	0.197852	0.00968877	0	0.0322636	0	0	0
TCGA-AN-A0FN-01A	0.119819	0	0	0.0849283	0	0.392597	0.0139061	0.0452334	6.16661e-05	0	0.0154168	0	0.00182802	0.0321669	0.0857504	0.167302	0	0.000181435	0.0361917	0.00461773	0	0
TCGA-A2-A4RW-01A	0.103881	0	0.0058352	0.104736	0	0.182588	0.030119	0.0116317	0.0124796	0	0.0136885	0.00324886	0.0270345	0.000127777	0.0553283	0.152295	0	0	0.297007	0	0	0
TCGA-BH-A18T-01A	0.124012	0	0.0252866	0.0571586	0	0.225898	0.0547288	0.0647703	0.00153172	0	0	0.00371221	0.00138671	0.230827	0.073295	0.113951	0	0.00229969	0.0198636	0	0.00127838	0
TCGA-AN-A0AK-01A	0.0609256	0	0.0165802	0	0	0.210863	0.0704971	0.0335406	0.000918629	0	0.0327586	0	0.00363615	0.225493	0.0765147	0.246308	0	0	0.0219647	0	0	0
TCGA-GI-A2C8-01A	0.0660964	0	0	0.0250042	0	0.102941	0	0.0216288	0.0160734	0	0.0420003	0	0	0.326249	0.0342722	0.319851	0	0	0.0458838	0	0	0
TCGA-AN-A0AL-01A	0.135055	0	0.0399684	0.0178997	0	0.299448	0.0209041	0.0135155	0	0	0.0640862	0	0.00299093	0.137212	0.0375849	0.149085	0	0.0686759	0.0135744	0	0	0
TCGA-LL-A73Z-01A	0.0997981	0	0.00887277	0.04913	0	0.232616	0	0.00535192	0.0456342	0	0.0215066	0.00655275	0.0228093	0.0247784	0.208659	0.20181	0.0163401	0	0.0561406	0	0	0
TCGA-AN-A0FL-01A	0.0590074	0	0	0.000171593	0	0.206103	0	0.00886687	0	0	0.0385762	0	0.0083437	0.364531	0.0195236	0.200515	0	0.073212	0.0211489	0	0	0
TCGA-EW-A1P8-01A	0.0234624	0	0.00184939	0.0296558	0	0.188828	0.00721892	0.0360985	0.0254134	0	0.0225064	0	0.0983252	0.0917246	0.0506568	0.316392	0.096434	0	0	0.0114346	0	0
TCGA-AN-A0FJ-01A	0.0455546	0	0.000599387	0.041325	0	0.289433	0	0.0510435	0	0	0.00759175	0.00871091	0.031177	0.313059	0.109847	0.0898927	0	0	0.011767	0	0	0
TCGA-A1-A0SM-01A	0	0.0273081	0	0.0332711	0	0.179192	0	0	0	0	0.0420828	0.0173038	0.0156849	0.0478316	0.0059547	0.467881	0	0.0243682	0.0982908	0	0.0349488	0.00588184
TCGA-A8-A07S-01A	0.0670155	0	0.0121703	0.00347476	0	0.152128	0	0.0340505	0.00313347	0	0.0214904	0	0.0576914	0.148077	0.063912	0.395479	0	0	0.0398823	0	0	0.00149542
TCGA-AC-A7VB-01A	0.0903344	0	0.0214246	0.196134	0	0.00512454	0.00528738	0.00918661	0.0377121	0	0	0	0.0450415	0.330419	0.0239776	0.155477	0	0	0.079881	0	0	0
TCGA-E2-A56Z-01A	0.0381444	0	0.000987281	0.016568	0	0.197986	0	0.014161	0.0676548	0	0.00841416	0.0183934	0	0.307958	0.0961198	0.187197	0	0	0.0464154	0	0	0
TCGA-A2-A0T2-01A	0.0786373	0	0.00554399	0.110291	0	0.191195	0.0163334	0.0745359	0.0172871	0	0.00366397	0.0132318	0.0138609	0.103273	0.0894668	0.262108	0	0	0.0147669	0	0	0.00580458
TCGA-EW-A1IY-01A	0.0833838	0	0.00166141	0.0250595	0	0.507767	0.0339752	0.0261967	0	0	0	0	0.000338282	0	0.126735	0.0933784	0.0527768	0.0148991	0.0338287	0	0	0
TCGA-A1-A0SB-01A	0.00909564	0	0	0.0638986	0	0.333626	0	0.0856117	0	0	0.0148248	0.0222573	0.063227	0.0195762	0	0.172136	0	0.0926924	0.081952	0	0.0411021	0
TCGA-E2-A1LK-01A	0.000506856	0.00716836	0	0	0	0.102109	0	0.0121552	0.000339971	0.00488625	0.0364615	0	0	0.665808	0.00984786	0.0956171	0	0.060139	0.00496096	0	0	0
TCGA-A7-A6VY-01A	0.0498216	0	0.0539335	0.00211282	0	0.217551	0.0176839	0.0622386	0	0	0.0302624	0	0	0.296461	0.145715	0.12422	0	0	0	0	0	0
TCGA-OL-A97C-01A	0.00472601	0.004838	0	0.177828	0	0.171554	0	0.0431936	0	0	0	0.0136451	0	0.339611	0.0583603	0.169491	0	0	0.0167527	0	0	0
TCGA-A8-A07R-01A	0.235937	0	0.0728009	0	0	0.147815	0	0.0584723	0.00571878	0	0.00704205	0	0.00195597	0.166794	0.0744603	0.129418	0	0.0791849	0	0	0	0.0204005
TCGA-A8-A09R-01A	0.0669466	0	0.00422972	0.0222925	0	0.170599	0	0.0539604	0.0327978	0	0.0135383	0	0	0.295509	0.101316	0.196336	0	0	0.0424741	0	0	0
TCGA-A8-A079-01A	0	0.0601365	0.0155857	0.107775	0	0.232388	0.0133069	0.0102923	0	0	0.07943	0	0.07471	0.191634	0.0111659	0.120899	0	0	0.0590313	0	0.0236447	0
TCGA-E2-A15K-06A	0.19213	0	0.0539498	0.0112	0	0.145834	0	0.00367734	0	0	0.0323826	0.000201371	0.0251186	0	0	0.33695	0.00413289	0.0170977	0.153062	0.000165705	0.024098	0
TCGA-E2-A15K-01A	0.130933	0	0	0.0989651	0	0.283896	0.00665401	0.0469687	0.00182678	0	0.0316882	0	0.0058893	0.146712	0.0464604	0.164983	0	0.0192864	0.0157355	0	0	0
TCGA-A7-A6VW-01A	0.152888	0	0.0542714	0.0378499	0	0.110929	0	0.0546947	0.00384588	0	0	0.0597308	0.0225694	0.240675	0.00955312	0.0721998	0	0.054558	0.120945	0	0	0.00528945
TCGA-BH-AB28-01A	0.225735	0	0	0.0553047	0	0.313862	0.0134993	0	0	0	0.0409008	0	0.0342912	0	0.0625522	0.22109	0.00355199	0.00951269	0.0197005	0	0	0
TCGA-E9-A2JT-01A	0.318718	0.133598	0	0.15198	0	0.227735	0.0162686	0.0161454	0	0	0.0130336	0	0.00823287	0.0286259	0.0347084	0.041378	0	0.00711913	0.00245732	0	0	0
TCGA-E2-A15O-01A	0.0507838	0	0	0.0115512	0	0.243369	0.0101699	0.030734	0.0423129	0	0.0236339	0	0.0134536	0.342689	0.0328156	0.115958	0	0.00569275	0.0768369	0	0	0
TCGA-BH-A6R8-01A	0.0465215	0	0.000708177	0.0167075	0	0.154404	0	0.0724825	0.0365427	0	0.0285798	0	0.00553561	0.222073	0.0682446	0.284216	0	0.00526686	0.0587176	0	0	0
TCGA-BH-A0E6-01A	0.202289	0	0	0.101396	0	0.146063	0.0784245	0.0317457	0.00160626	0	0	0	0	0.368664	0.0333831	0.0081044	0	0	0.0283245	0	0	0
TCGA-BH-A8FY-01A	0	0.0482288	0	0	0	0.272557	0	0.0881656	0	0	0.0880203	0.0262201	0.076441	0	0.0124422	0.194313	0.00904472	0	0.145733	0	0.0388341	0
TCGA-C8-A278-01A	0.0864333	0	0.0847019	0.0179792	0	0.270211	0.0284572	0.0324819	0.00152937	0	0.026435	0	0.00356701	0.13161	0.0771129	0.171417	0.0102822	0.00269052	0.0550922	0	0	0
TCGA-E9-A1NI-01A	0	0.00744862	0	0	0	0.248048	0	0.0303605	0.00166529	0	0.0405273	0.0223596	0	0.46331	0.00623647	0.088032	0.00100592	0	0.0910059	0	0	0
TCGA-D8-A1Y1-01A	0.00330852	0	0	0.0470181	0	0.209346	0	0.0364196	0	0	0.0428315	0.00594625	0.0568321	0.152374	0	0.33278	0	0	0.104552	0	0.0085924	0
TCGA-PL-A8LZ-01A	0.0687766	0	0.00253199	0	0	0.318245	0.0118545	0.101634	0	0	0.0163793	0.000462986	0.00893879	0.0564782	0.194751	0.108371	0	0.0659655	0.045611	0	0	0
TCGA-5T-A9QA-01A	0	0.00633852	0.000218704	0.0117868	0	0.338862	0	0.00268094	0.0876798	0	0.0750117	0	0.0323707	0.235992	0.00242367	0.175975	0	0	0.0305087	0	0.000151221	0
TCGA-AN-A0AJ-01A	0.0278301	0.0124771	0	0.0828686	0	0.256748	0.0287581	0.0117105	0	0	0	0	0	0.232191	0.0800832	0.191936	0.00700132	0	0.0683965	0	0	0
TCGA-A8-A099-01A	0.0359533	0	0.00362931	0.0565485	0	0.262214	0.0558256	0.00127988	0	0	0	0.00437083	0.0173694	0.0265814	0.0637894	0.354165	0.0107259	0	0.100237	0	0.00730957	0
TCGA-A8-A07O-01A	0.0511663	0	0.00490806	0.0437919	0	0.16186	0.0257088	0.00448711	0	0	0.0269225	0	0.00367322	0.555183	0.0226992	0.0712682	0	0.0240133	0	0.00431848	0	0
TCGA-A8-A07W-01A	0.036049	0	0.00362459	0.0275076	0	0.2167	0.00057338	0.0137892	0.0170235	0	0.0441292	0	0	0.258484	0.0771379	0.289356	0	0	0.0156257	0	0	0
TCGA-A8-A09A-01A	0.0659633	0	0	0.0960775	0	0.16637	0	0	0.00327693	0	0	0.0160278	0.0302928	0.207923	0.127318	0.068417	0.0179043	0	0.20043	0	0	0
TCGA-D8-A27R-01A	0.0633123	0	0.0109457	0.160578	0	0.170838	0.0779147	0	0	0	0	0	0.0497554	0	0.0494406	0.304561	0	0	0.112654	0	0	0
TCGA-A7-A6VV-01A	0.0758003	0	0.00580319	0.00377152	0	0.120833	0	0.0278531	0.033859	0	0.0218759	0	0	0.508927	0.0620974	0.118649	0	0	0.0205301	0	0	0
TCGA-A7-A3J0-01A	0.0815774	0	0	0.0466671	0	0.186599	0	0.100647	0.0498218	0	0.0083686	0.0189901	0.00651929	0.199595	0.109748	0.169703	0	0	0.021763	0	0	0
TCGA-A7-A6VX-01A	0.0464409	0	0.0110193	0.00279771	0	0.222394	0	0.039604	0.0225733	0	0.00532408	0.00331294	0	0.376106	0.065164	0.184453	0	0	0.0208106	0	0	0
TCGA-C8-A1HL-01A	0.0587629	0	0.0059717	0.0163372	0	0.126286	0.0152712	0.0090033	0.0109438	0	0.0201352	0	0	0.388662	0.0275172	0.261969	0	0	0.0406724	0	0.0184682	0
TCGA-EW-A1PE-01A	0.1914	0	0.0803907	0.0460433	0	0.162231	0.0193135	0.0361227	0.0117113	0	0.0250181	0	0.00155696	0.0854618	0.0752645	0.213761	0	0.0112914	0.0334327	0	0	0.00700237
TCGA-BH-A42T-01A	0.0669289	0	0	0.0569831	0	0.176485	0	0.0915069	0.00371312	0	0.0100842	0	0.0798658	0	0.0189716	0.273354	0	0.0333491	0	0.179628	0.00913028	0
TCGA-AR-A5QQ-01A	0.103022	0	0.0722875	0.0486822	0	0.300189	0.0221738	0.0147161	0	0	0.0372221	0	0	0.117054	0.0516827	0.18608	0.0123279	0.0148388	0	0.0197231	0	0
TCGA-A2-A25F-01A	0.0436432	0.0241973	0	0.0547429	0	0.377544	0.0516322	0.0145986	0	0	0.0382753	0	0.0112002	0.165412	0.0903654	0.10577	0	0.00419177	0.0184262	0	0	0
TCGA-A7-A3IZ-01A	0.0759304	0	0.00654924	0.0248329	0	0.0966252	0	0.00645018	0.00144257	0	0	0.00597701	0	0.0755269	0.0161347	0.327405	0	0	0.363126	0	0	0
TCGA-LD-A9QF-01A	0.0638834	0	0	0.0734004	0	0.095227	0.0132198	0.043397	0.0546708	0	0	0.0223641	0.0143162	0.413807	0.0625395	0.083674	0	0	0.0595009	0	0	0
TCGA-A7-A5ZW-01A	0.0672241	0	0.00695464	0.0311758	0	0.244268	0.0118683	0.0101689	0	0	0.0286006	0	0.00620989	0.154958	0.0402615	0.220134	0.0139342	0.00177709	0.162464	0	0	0
TCGA-BH-A0GZ-01A	0.118709	0	0.00405419	0.0781561	0	0.172046	0	0.0270408	0.03771	0	0.0129765	0	0.00775127	0.0531653	0.0346544	0.297732	0.0143914	0.00197196	0.0936541	0	0.0459869	0
TCGA-C8-A1HF-01A	0.0826114	0	0.0148999	0.146714	0	0.329228	0.0436884	0.0565658	0.0378051	0	0.0325972	0	0.0110518	0.000247599	0.0731183	0.167314	0	0	0.00415895	0	0	0
TCGA-A8-A07P-01A	0.0571499	0	0	0.0264616	0	0.223816	0.0120786	0	0	0	0.013577	0	0.0585511	0.0132068	0.0372915	0.269748	0.0195292	0.0228584	0.234489	0	0.0112435	0
TCGA-A7-A5ZX-01A	0.162571	0	0.0431104	0.0410055	0	0.098762	0	0.0141488	0	0	0.00231834	0	0	0.11288	0.0146547	0.278714	0	0	0.231836	0	0	0
TCGA-E2-A15M-01A	0.0760769	0	0	0.0245061	0	0.451241	0.0433652	0	0	0	0.0759887	0	0.0435208	0.0593194	0.0485665	0.128022	0.000616229	0.0126097	0.0361685	0	0	0
TCGA-E2-A1IU-01A	0.0832858	0.106826	0	0.183913	0	0.214719	0.00713133	0	0	0	0.0100676	0	0.0460169	0.109663	0.061702	0.0392328	0	0	0.124349	0	0.0130938	0
TCGA-E9-A1R6-01A	0.0458885	0	0.00460755	0.001552	0	0.0978219	0	0.019829	0.0482331	0	0.0134394	0	0	0.373143	0.0625205	0.264265	0	0	0.0667628	0	0	0.00193756
TCGA-A7-A3J1-01A	0.135644	0	0	0.0871582	0	0.404264	0.0111013	0	9.07468e-05	0	0.0805383	0	0.0224366	0.0353181	0.0670936	0.128321	0	0.00774057	0.0202932	0	0	0
TCGA-C8-A1HI-01A	0.140179	0	0.0675875	0.012147	0	0.17629	0	0.0210308	0.00633351	0	0	0	0.00181392	0.0196858	0.0808965	0.364032	0	0.0296558	0.0803483	0	0	0
TCGA-A7-A3IY-01A	0.00573523	0	0	0	0	0.0496194	0	0.0196047	0.0301474	0	0.0231923	0.00259236	0.00710451	0.545394	0.0150991	0.239012	0	0	0	0.0624988	0	0
TCGA-C8-A1HG-01A	0.0813557	0	0.0487954	0.171258	0	0.238656	0.0325394	0.0381406	0.0358607	0	0.00869879	0.00327171	0.0163891	0.0214948	0.077498	0.201599	0.000288525	0	0.0241542	0	0	0
TCGA-W8-A86G-01A	0.186807	0	0.0525799	0.0371957	0	0.12402	0	0.0169298	0.00150403	0	0.0155112	0.02295	0.019399	0	0.00688366	0.320514	0	0	0.195705	0	0	0
TCGA-4H-AAAK-01A	0.094541	0	0.00971032	0.037815	0	0.271903	0	0.0170928	0	0	0.0129628	0	0.0339031	0.0829731	0.0532187	0.250371	0	0.0093453	0.126164	0	0	0
TCGA-AC-A62V-01A	0.00110857	0.00927855	0	0.0332238	0	0.0753725	0	0.0244017	0.0354365	0	0.0715563	0	0.0229823	0.370659	0	0.232665	0.00636958	0	0.116946	0	0	0
TCGA-AO-A1KS-01A	0.00735095	0.002315	0	0	0	0.294779	0	0.0873001	0	0	0.0589219	0.000290651	0.0578683	0.042536	0.0680109	0.134286	0	0.0341577	0.209582	0	0.00260138	0
TCGA-JL-A3YX-01A	0.0861359	0	0.00581194	0.105769	0	0.172525	0	0.0330929	0.00103961	0	0.0112461	0.010885	0.0246081	0.00598449	0.016938	0.21533	0	0.00658457	0.304049	0	0	0
TCGA-C8-A12N-01A	0.053212	0	0.000381877	0.0198442	0	0.183637	0	0.0188786	0.0101299	0	0	0.015501	0.0303313	0	0.0468345	0.300147	0.184028	0	0.127775	0	0	0.00929935
TCGA-C8-A12M-01A	0.102133	0	0.0340728	0.0906783	0	0.299353	0.0356651	0.0262501	0.0159105	0	0.0309354	0	0.0209862	0.0655258	0.0587962	0.10258	0	0.000289537	0.116823	0	0	0
TCGA-C8-A12P-01A	0.0866805	0	0.0126658	0.00709927	0	0.245554	0.0339548	0.0104478	0.00109094	0	0.00988658	0	0	0.159975	0.0999514	0.232992	0	0.0208387	0.078864	0	0	0
TCGA-JL-A3YW-01A	0.0168498	0	0	0.0201707	0	0.172728	0.000363316	0.0323226	0.0328151	0	0.0496434	0	0	0.431946	0.0793343	0.152668	0	0	0.0111587	0	0	0
TCGA-B6-A0I9-01A	0.0885534	0	0	0.0516284	0	0.266701	0	0.0304849	0.0136584	0	0.0277585	0	0.019421	0.156853	0.0451504	0.200649	0	0.0879906	0.0111515	0	0	0
TCGA-C8-A12L-01A	0.171382	0	0.0254486	0.0203998	0	0.263452	0.0290349	0.07262	0	0	0.0287208	0.0162602	0.0184507	0.142752	0.0571535	0.0833111	0.0150541	0.000582601	0.0553787	0	0	0
TCGA-A7-A426-01A	0.20831	0	0	0.101038	0	0.225712	0	0.0150646	0	0	0.0429161	0.00358633	0.0322242	0	0.0235623	0.176763	0	0	0.170823	0	0	0
TCGA-BH-A1EV-01A	0.0286895	0	0.0102557	0	0	0.427826	0	0.00490805	0	0	0.133068	0.00934898	0.0640328	0.203626	0.00412135	0.0856806	0	0	0.0284423	0	0	0
TCGA-A8-A0A1-01A	0.0329039	0	0	0.0172637	0	0.136555	0	0.0481744	0.0354403	0	0.00257716	0.00462809	0.00441385	0.490817	0.0793697	0.0861993	0	0	0.0616575	0	0	0
TCGA-A8-A08I-01A	0.0570149	0	0.0104175	0.101523	0	0.193591	0.00879257	0.0206064	0.0297164	0	0.0174628	0.00743726	0.00622002	0.357561	0.0917599	0.0677128	0	0	0.0301841	0	0	0
TCGA-A8-A07J-01A	0.0433307	0	0	0	0	0.152571	0	0.00971051	0.0134291	0	0.0122472	0	0.0101573	0.27371	0.0305616	0.293246	0.0415184	0	0.114337	0	0	0.00518115
TCGA-A8-A097-01A	0.0643375	0	0	0.00341255	0	0.146343	0	0.0201944	0.0224989	0	0.0366436	0	0	0.341874	0.0543008	0.281735	0	0	0.0286599	0	0	0
TCGA-A8-A09B-01A	0.0974275	0	0.018853	0.0952546	0	0.25983	0	0.00426339	0	0	0.0137417	0	0.103715	0	0.0560289	0.282657	0	0	0.0682298	0	0	0
TCGA-D8-A1JF-01A	0.165387	0	0.086406	0.050417	0	0.259955	0.0217459	0.0160895	0	0	0.0558887	0	0.00817313	0.0775321	0.0281254	0.186264	0	0.015297	0.028719	0	0	0
TCGA-C8-A1HK-01A	0.197172	0	0.108836	0.0575788	0	0.244168	0.0149942	0.0562736	0.0147359	0	0.00247488	0.00266868	0	0.0403191	0.0500999	0.185101	0	0.0128218	0.012757	0	0	0
TCGA-A7-A5ZV-01A	0.0384749	0	0	0.0471728	0	0.0796406	0	0.0167139	0.012714	0	0	0.0194284	0.0183521	0.261888	0.00884936	0.340961	0.00544096	0.0920733	0.0547287	0	0	0.00356264
TCGA-C8-A130-01A	0.11	0	0.0154288	0.0836148	0	0.309181	0.0132233	0.0206577	0.0275638	0	0.0406872	0	0.00562445	0.0391094	0.0752054	0.189603	0	0	0.0701016	0	0	0
TCGA-D8-A1JS-01A	0.00120608	0.00334633	0	0	0	0.195937	0	0.101437	0	0	0.077581	0	0.02893	0.393681	0.017318	0.084353	0.0126062	0	0.0836039	0	0	0
TCGA-EW-A1IW-01A	0.142527	0	0	0.136822	0	0.180752	0.0602272	0.0309963	0	0	0	0	0.0368746	0.0857474	0.0348713	0.199646	0	0.0285549	0.0500942	0	0.0128875	0
TCGA-D8-A27W-01A	0.172306	0	0.0822471	0.0806199	0	0.184512	0.0474233	0	0.0220099	0	0.0366225	0	0.0172682	0.0849566	0.0351782	0.191253	0.00139079	0	0.0442127	0	0	0
TCGA-AC-A6IX-01A	0.142198	0	0.00798894	0.0755906	0	0.270567	0.0182217	0.0154139	0	0	0.0388532	0	0.0362391	0	0.0549406	0.262769	0	0.00847772	0.0687403	0	0	0
TCGA-AC-A6IX-06A	0.260043	0.0361099	0	0.101238	0	0.369981	0	0	0	0	0.0434285	0	0.0347662	0	0.0178968	0.108497	0	0.0227993	0.00524057	0	0	0
TCGA-C8-A1HM-01A	0.0877197	0	0.0109266	0.180832	0	0.207597	0.0953325	0.0560173	0.00153745	0	0.0408501	0.0326942	0.0166663	0	0.102082	0.116738	0	0.000216517	0.0507892	0	0	0
TCGA-C8-A1HE-01A	0.0831762	0	0	0.0535059	0	0.274005	0.0191804	0.00860495	0	0	0.0860647	0	0.00956549	0	0.0478579	0.341708	0.00168727	0.0200958	0.0454779	0	0.0090702	0
TCGA-C8-A1HO-01A	0.0631073	0	0.0320218	0.0237698	0	0.319402	0.00499353	0.0227487	0	0	0.0202316	0	0.0029817	0.147475	0.104567	0.213847	0	0	0.0448549	0	0	0
TCGA-AN-A0XO-01A	0.00243057	0.0063813	0	0	0	0.129977	0	0.0143029	0.0494539	0	0.056229	0.00313771	0	0.529821	0	0.0361386	0	0.105141	0.066987	0	0	0
TCGA-E9-A295-01A	0.0521715	0	0.00561994	0.0213336	0	0.245991	0.0056935	0.0218015	0.0546497	0	0.0706302	0	0.038129	0.0422439	0.0988234	0.206228	0.00895981	0	0.127725	0	0	0
TCGA-C8-A26X-01A	0.0469653	0	0.0767424	0.0401805	0	0.134459	0.0235341	0.0535671	0.0346833	0	0.0697653	0	0	0.294316	0.0633957	0.149142	0	0	0.0132489	0	0	0
TCGA-LL-A7T0-01A	0.0796578	0	0.00788916	0.105261	0	0.203329	0	0.0210298	0.065068	0	0.0239641	0	0	0.316768	0.0428291	0.12298	0	0	0.0112236	0	0	0
TCGA-D8-A1XC-01A	0	0	0.00135602	0	0	0.234759	0	0.0249975	0.0286234	0	0.0905667	0.0252665	0.0306506	0.0761871	0.0358275	0.36244	0	0	0.0893257	0	0	0
TCGA-C8-A137-01A	0.0796478	0	0.00758649	0	0	0.19092	0	0.0380404	0.00716926	0	0	0.00707567	0	0.288515	0.06856	0.232859	0	0	0.0796269	0	0	0
TCGA-C8-A138-01A	0.0796973	0	0.00758211	0.143319	0	0.129031	0.0332199	0.0498623	0.0478977	0	0.014452	0.000585808	0.000124679	0.25064	0.0262185	0.128706	0	0.0347472	0.0539157	0	0	0
TCGA-C8-A8HQ-01A	0.076314	0	0	0.0550004	0	0.226952	0	0.0649918	0.0408833	0	0.0501383	0	0	0.218233	0.0825225	0.172056	0	0	0.0129084	0	0	0
TCGA-D8-A27V-01A	0.164657	0	0.0128971	0.0190679	0	0.362528	0.032134	0.00990611	0	0	0.0260413	0	0.0352843	0	0.0759639	0.188773	0.00842253	0	0.0622873	0	0.00203743	0
TCGA-C8-A26W-01A	0.122185	0	0	0.0817403	0	0.362288	0.0093013	0.0352396	0.0148823	0	0.0392721	0	0.0190953	0	0.08363	0.22682	0	0	0.00554732	0	0	0
TCGA-C8-A12Z-01A	0.072245	0	0.00864266	0.00552261	0	0.130924	0	0.0254893	0.0168841	0	0.013752	0	0	0.43133	0.0794634	0.182127	0	0	0.0336198	0	0	0
TCGA-C8-A134-01A	0.0767482	0	0	0.0455165	0	0.125979	0.015401	0.0427182	0.0430535	0	0.0423742	0	0.00210416	0.328656	0.163278	0.0845106	0	0	0.0296612	0	0	0
TCGA-C8-A132-01A	0.199593	0	0.0146539	0.0664054	0	0.28817	0.0276269	0	0.00534373	0	0.0474173	0	0.0340552	0.196816	0.0480401	0.0469912	0	0.00335935	0.021528	0	0	0
TCGA-C8-A12W-01A	0.0524496	0	0.0747968	0.0114509	0	0.0997313	0	0.0115919	0.0314613	0	0	0.0102974	0	0.410894	0.0337269	0.194975	0	0	0.0686251	0	0	0
TCGA-C8-A12V-01A	0.062638	0	0	0.0838084	0	0.260291	0.0249383	0.0755075	0.0243324	0	0.0724263	0	0.00264606	0.15463	0.118355	0.103996	0.000254447	0.00347614	0.0127004	0	0	0
TCGA-D8-A73W-01A	0	0.0214178	0	0.0501829	0	0.150801	0	0.0257327	0.0216535	0	0.0369651	0.016326	0.0509214	0.374267	0.0397558	0.145055	0	0	0.0669214	0	0	0
TCGA-C8-A12X-01A	0.0733218	0	0.00689655	0.0544074	0	0.169181	0.00825572	0.0142922	0.0247575	0	0.0438569	0	0	0.189166	0.0269269	0.326346	0	0	0.0314041	0	0	0.031189
TCGA-C8-A12Q-01A	0.0683949	0	0	0.00853456	0	0.145192	0	0.0449666	0.0160408	0	0.0278923	0	0	0.372138	0.0715804	0.213783	0	0	0.0314781	0	0	0
TCGA-C8-A12O-01A	0.0845391	0	0.00852573	0.022343	0	0.185996	0.00425634	0.0187059	0.0373681	0	0.0176083	0	0	0.336998	0.0599939	0.166806	0	0	0.0568596	0	0	0
TCGA-C8-A12U-01A	0.0651013	0	0.00829907	0.231607	0	0.178891	0.0723816	0.0389398	0.0187761	0	0.0211911	0.0107282	0.0214107	0.0378181	0.085136	0.115547	0.00833418	0	0.0858391	0	0	0
TCGA-BH-A0HU-01A	0.0966015	0	0.0144222	0.109145	0	0.237286	0	0.0366487	0.0636412	0	0.032774	0	0.0138891	0.0992672	0.0627633	0.163794	0	0.0386643	0.0220286	0	0.00907492	0
TCGA-E2-A15H-01A	0.205495	0	0.138803	0.0452902	0	0.186992	0	0.0185626	0	0	0.0143512	0	0.0013479	0.13875	0.0508763	0.173897	0	0	0.0256352	0	0	0
TCGA-C8-A135-01A	0.165556	0	0.0468446	0.0564264	0	0.328357	0.0168691	0.0199493	0.0238941	0	0.019714	0	0.0257769	0	0.0518049	0.214013	0.00802133	0	0.0227733	0	0	0
TCGA-C8-A3M8-01A	0.124786	0	0.00137714	0.0407584	0	0.18457	0	0.00427903	0.0362436	0	0.037951	0	0	0.296705	0.0471602	0.215333	0	0	0.0108367	0	0	0
TCGA-C8-A1HN-01A	0.0365866	0	0.00544763	0.0235363	0	0.127069	0	0.0161563	0.0181928	0	0.00227932	0	0	0.330947	0.0620164	0.325564	0	0	0.0315788	0	0.0190419	0.00158368
TCGA-LL-A5YM-01A	0.00249554	0.0206841	0.0080112	0.0488859	0	0.0349303	0	0.0136641	0.0239732	0.00422191	0	0	0	0.453594	0.0564292	0.206551	0	0	0.126559	0	0	0
TCGA-D8-A1XU-01A	0.0738781	0	0.00518623	0.0289369	0	0.225991	0	0.0101961	0.0131746	0	0.0357467	0	0.039362	0	0.0563031	0.358995	0.0897783	0	0.0624523	0	0	0
TCGA-A8-A0A4-01A	0.127614	0	0.0101446	0.0683648	0	0.176832	0	0.0429089	0.0102821	0	0.014776	0.0101028	0.0109376	0.0187442	0.0772562	0.311159	0	0	0.120878	0	0	0
TCGA-C8-A8HP-01A	0.0524274	0	0.0109615	0.112783	0	0.225703	0	0.0370402	0.042932	0	0	0.0276534	0.0121949	0.151443	0.0867615	0.174755	0	0	0.0653441	0	0	0
TCGA-A8-A06P-01A	0.0658346	0	0	0.0289647	0	0.174642	0	0.0093602	0.0106839	0	0.0291929	0	1.84933e-05	0.122155	0.0203839	0.444371	0	0	0.0943929	0	0	0
TCGA-A8-A086-01A	0.000815753	0.00902561	0	0.0168572	0	0.19056	0	0.0179755	0.0291719	0	0.0660874	0	0.0166829	0.404314	0.00140787	0.164553	0	0	0.0817533	0	0	0.000795799
TCGA-A8-A06O-01A	0.0928504	0	0.00680435	0.0359603	0	0.217653	0.0432113	0.0222631	0.00915298	0	0.00024661	0	0.0203304	0.141671	0.0876123	0.237763	0.0262465	0	0.0582343	0	0	0
TCGA-D8-A27H-01A	0.116868	0	0.00815252	0.011932	0	0.197641	0	0.00856584	0.0226117	0	0.0202897	0	0.0031623	0.188012	0.0591	0.339384	0	0	0.0242798	0	0	0
TCGA-D8-A27T-01A	0.110615	0	0.00446936	0.0701874	0	0.399059	0	0	0	0	0.0302308	0.00332694	0.0448424	0.0766915	0.0562856	0.145798	0	0.0154759	0.0430191	0	0	0
TCGA-LD-A74U-01A	0.0717053	0	0.00432345	0.00507523	0	0.0445187	0	0.00610971	0.00870169	0	0.0134225	0	0	0.503196	0.0209702	0.230405	0	0	0.0915722	0	0	0
TCGA-EW-A1J2-01A	0.0509094	0	0.00230744	0.0452502	0	0.305505	0	0.0020598	0	0	0.0338766	0	0.0068004	0.23353	0.0667606	0.200332	0	0.00802718	0.0446413	0	0	0
TCGA-D8-A140-01A	0.0935219	0	0.066945	0.0909643	0	0.21689	0.0257234	0.0410924	0.0284799	0	0.0266097	0	0.0221394	0.0790465	0.0713498	0.166848	0	0.0151237	0.055266	0	0	0
TCGA-LD-A7W6-01A	0.213765	0	0.0256603	0.107653	0	0.312424	0.0172628	0.0140722	0	0	0.0143368	0.0108125	0.0214682	0	0.0513557	0.106933	0.000497115	0.0145881	0.0891704	0	0	0
TCGA-D8-A1JT-01A	0.05132	0	0.00515099	0	0	0.100805	0	0.0851008	0	0	0	0.0161194	0	0.263417	0.0443955	0.345583	0	0.0392308	0.0339272	0	0.0149509	0
TCGA-A7-A3RF-01A	0.0204334	0	0.00486762	0.032462	0	0.0541447	0.0189205	0.0259672	0.04464	0	0.0232672	0	0.0145328	0.346601	0	0.263059	0	0.00746492	0.143639	0	0	0
TCGA-C8-A8HR-01A	0.105224	0	0	0.100658	0	0.245656	0	0.031578	0.0112922	0	0.033907	0	0.0123009	0	0.100647	0.344731	0	0	0.0140054	0	0	0
TCGA-D8-A27G-01A	0.0464448	0.0106073	0	0.0116375	0	0.288599	0.0420282	0.00646509	0.00571829	0	0.0163585	0	0.0512132	0.156517	0.0802607	0.119806	0.00964492	0	0.132572	0	0.0221288	0
TCGA-D8-A145-01A	0.253826	0	0.210414	0	0	0.185798	0.00867487	0.0155412	0	0	0.032244	0	0.00202002	0.088688	0.0323791	0.106651	0	0	0.0637632	0	0	0
TCGA-D8-A27M-01A	0.162694	0.0145882	0	0.0507708	0	0.260203	0.00565755	0.032532	0	0	0.0558374	0	0.0126373	0.0211011	0.167134	0.191975	0	0	0.0248697	0	0	0
TCGA-C8-A131-01A	0.00682867	0	0.0052778	0.0360683	0	0.24628	0	0.00625006	0.0114428	0	0.0355709	0	0.00915004	0.390171	0.0385425	0.196005	0	0.00428537	0.0141269	0	0	0
TCGA-GM-A5PV-01A	0.0548079	0	0.00771183	0.0472538	0	0.276846	0	0.0640771	0	0	0	0.0294083	0.0113487	0.109298	0.101718	0.25489	0.00651055	0	0.0361303	0	0	0
TCGA-AC-A6IW-01A	0.0380122	0	0	0.0925127	0	0.134843	0.016157	0.0932485	0.0251383	0	0.0208243	0	0.0856894	0	0.140034	0.234276	0.104428	0	0.0148376	0	0	0
TCGA-BH-A0HP-01A	0.111346	0	0.00839953	0.0462594	0	0.273445	0	0.0187556	0.02376	0	0.0467149	0	0.0448356	0	0.055532	0.333519	0	0	0.0374333	0	0	0
TCGA-A1-A0SJ-01A	0.123744	0	0.0179035	0.0101225	0	0.417696	0	0	0	0	0.0430726	0	0	0.0836645	0.0734997	0.154466	0.0471459	0	0.028685	0	0	0
TCGA-AC-A62X-01A	0.00158644	0.0022766	0	0.0499317	0	0.0936205	0	0.075629	0.00812662	0	0.0215778	0.0354142	0.0596125	0.234077	0.00938169	0	0	0.177956	0.221742	0	0	0.00906881
TCGA-A7-A4SB-01A	0.235375	0	0.0676884	0.0563369	0	0.167568	0	0.039236	0	0	0.00256382	0.0108881	0.00303083	0	0.0455419	0.233637	0	0	0.138134	0	0	0
TCGA-S3-AA11-01A	0.0808768	0	0.0227263	0.000221417	0	0.122016	0	0.0214178	0.0205305	0	0.0019102	0.00232549	0	0.377347	0.0337871	0.196401	0	0	0.12044	0	0	0
TCGA-BH-A0DK-01A	0.104693	0	0	0.106593	0	0.363323	0.0161352	0.00464067	0.0199117	0	0.0234426	0	0.00661827	0.0959149	0.0965943	0.149281	0	0	0.0128517	0	0	0
TCGA-S3-AA17-01A	0.10439	0	0.0025857	0.0682033	0	0.229012	0.0653305	0.0116883	0	0	0.111475	0	0.0081415	0.183513	0.11053	0.0903183	0	0	0.0148125	0	0	0
TCGA-EW-A1PD-01A	0.0861729	0	0.0087903	0.00491601	0	0.189915	0.00270408	0	0.0178424	0	0.0317181	0	0	0.394737	0.0448288	0.188828	0	0	0.0295474	0	0	0
TCGA-D8-A142-01A	0.0416136	0.0129693	0.0494949	0.0184216	0	0.212987	0.0130198	0.023575	0	0	0.0559495	0	0.00999147	0.313144	0.0675622	0.130546	0	0	0.0507253	0	0	0
TCGA-D8-A1JH-01A	0.20061	0	0.0199611	0.044428	0	0.242078	0.00919515	0.011382	0.00536752	0	0.0317094	0	0.0290639	0.000686564	0.0328387	0.262583	0.0218632	0.00725337	0.0809803	0	0	0
TCGA-A8-A07I-01A	0.000178384	0.0162051	0.00385789	0	0	0.205686	0.0252352	0.0413649	0.0330837	0	0.0278637	0	0	0.347494	0.0788059	0.154803	0	0	0.0654222	0	0	0
TCGA-A8-A09X-01A	0.0947322	0	0.00235797	0.0792552	0	0.333872	0.0172066	0.0102733	0.0495161	0	0.0111167	0.00962351	0.0167391	0.0334053	0.0751643	0.196118	0.00106257	0	0.0695571	0	0	0
TCGA-E2-A15S-01A	0.0621498	0	0.0269029	0.0655036	0	0.0897886	0	0	0.0378191	0	0	0.0450713	0	0.363126	0.0203334	0.203111	0.00429934	0	0.0783998	0	0.00349495	0
TCGA-OL-A66P-01A	0.00874782	0.0126711	0.111439	0.223747	0	0.119773	0.0212219	0.0604875	0.0200841	0	0.0524828	0.0170709	0.0138456	0.0631141	0.0456625	0.187555	0.000602138	0	0.0414957	0	0	0
TCGA-D8-A1Y3-01A	0.0208216	0	0	0.102843	0	0.0448234	0.00691013	0.0223647	0.00806164	0	0	0.00033515	0.0299795	0.0391755	0.0815211	0.494706	0	0.00694867	0.141509	0	0	0
TCGA-D8-A143-01A	0.0902387	0	0.0570225	0.0675619	0	0.317297	0.0174834	0.0139332	0	0	0.0570955	0	0.0129371	0.186067	0.0525643	0.118091	0	0.00629572	0	0.00341247	0	0
TCGA-D8-A1J8-01A	0.062294	0	0.00469494	0.0436758	0	0.351655	0.0437967	0.0593015	0	0	0.0333203	0	0	0.0938881	0.134068	0.120791	0	0.0322855	0.0121473	0	0	0.00808112
TCGA-D8-A1Y2-01A	0.0488388	0	0	0.039569	0	0.167594	0.0158462	0.00221937	0.0106147	0	0.0354631	0	0	0.436513	0.0410274	0.198771	0	0	0.00354364	0	0	0
TCGA-A1-A0SG-01A	0.232805	0.0554869	0	0.0361367	0	0.204292	0	0	0	0	0.0208991	0	0.00462436	0.0186887	0.0456045	0.23558	0.0152767	0.00132536	0.12928	0	0	0
TCGA-BH-A0E2-01A	0.0528447	0	0.00986428	0.0261828	0	0.234625	0	0.0374705	0.059189	0	0.0284481	0	0	0.260181	0.07467	0.123675	0	0	0.0928499	0	0	0
TCGA-A1-A0SD-01A	0.102265	0	0.00690429	0.00858915	0	0.316774	0.00436718	0.00747335	0	0	0.0399596	0	0	0.0655559	0.149039	0.211313	0.0012629	0.025019	0.0614768	0	0	0
TCGA-D8-A27I-01A	0.109513	0	0	0.0638951	0	0.360845	0.0117297	0	0	0	0.051474	0	0.0181516	0	0.0742968	0.199665	0.045153	0	0.0652775	0	0	0
TCGA-C8-A27B-01A	0.0355692	0	0.00763869	0.0341371	0	0.19828	0.0285598	0.0499694	0	0	0.0525845	0	0.0170481	0.31019	0.172247	0.0680864	0.00200859	0	0.0236807	0	0	0
TCGA-EW-A1PF-01A	0.11704	0	0	0.0193094	0	0.247723	0.00633856	0.0144323	0.00201565	0	0.0422116	0	0	0.241933	0.0590914	0.242262	0	0	0.00764383	0	0	0
TCGA-LL-A5YO-01A	0.149817	0	0	0.142965	0	0.164299	0.0159012	0.0391143	0.0853522	0	0.0290523	0	0.0117097	0.14501	0.109082	0.0734205	0	0	0.0342758	0	0	0
TCGA-LL-A740-01A	0.0510039	0	0	0	0	0.134364	0.00124214	0.0276549	0.0369627	0	0.0302037	0	0	0.36241	0.00352845	0.255696	0.0244694	0.0391738	0.0332902	0	0	0
TCGA-D8-A1XK-01A	0.0865245	0	0.0255779	0.0304781	0	0.211723	0.0339433	0.0240372	0	0	0.0603492	0	0.0105166	0.326146	0.0726189	0.116921	0	0	0.0011643	0	0	0
TCGA-A7-A4SD-01A	0.060394	0	0.0166764	0.0434788	0	0.258988	0.0380082	0.0309017	0	0	0.0877026	0	0.00340522	0.189356	0.169294	0.0275443	0	0.0435041	0.0307473	0	0	0
TCGA-A7-A4SC-01A	0.156597	0	0.0122998	0.0464667	0	0.350867	0.00515001	0	0	0	0.0615457	0	0.0266826	0	0.0556776	0.231843	0	0	0.0528704	0	0	0
TCGA-AC-A2QJ-01A	0.00109998	0.00569066	0.00224119	0.0362289	0	0.0134162	0.0267313	0.0393704	0.0060365	0	0.0324537	0	0	0.363726	0.00933025	0.426453	0.00294524	0	0.0342763	0	0	0
TCGA-A7-A425-01A	0.0537036	0	0	0.030478	0	0.207512	0	0	0	0	0.0496616	0	0.0783106	0	0.0173389	0.469242	0	0	0.0937539	0	0	0
TCGA-LL-A5YN-01A	0.224192	0	0.0197635	0.102419	0	0.2043	0.00985394	0.08088	0.0642203	0	0	0	0.00564451	0.0935825	0.0514249	0.124088	0	0	0.0196323	0	0	0
TCGA-D8-A1JU-01A	0.0471925	0	0.000783276	0.0762492	0	0.239246	0.0274297	0.0058223	0	0	0.031127	0	0.00968266	0	0.0339043	0.346542	0	0	0.182021	0	0	0
TCGA-A7-A56D-01A	0.0382345	0	0.0122824	0.0116378	0	0.0651231	0	0.0253234	0.0197672	0	0	0.0228355	0.00216405	0.40743	0.00643138	0.256187	0	0.0817331	0.050851	0	0	0
TCGA-D8-A1XG-01A	9.07522e-05	0.00434506	0	0	0	0.304572	0	0	0.0584477	0	0.0663051	0.0239574	0.0268477	0.126863	0.00387789	0.0245269	0.00100012	0	0.335184	0	0.023982	0
TCGA-E2-A158-01A	0.0715969	0	0.0440872	0.0391425	0	0.189539	0	0.092892	0	0	0.0361972	0.00368145	0.0306917	0.134085	0.147719	0.137574	0.00924685	0.0231641	0.0192925	0	0.0210896	0
TCGA-LL-A5YP-01A	0	0.0174557	0.0224619	0.0339931	0	0.282863	0	0.0308189	0	0	0.0186009	0	0.0427197	0.198475	0.0544584	0.231129	0.0193217	0.00268542	0.0450178	0	0	0
TCGA-AC-A3OD-01B	0.0757369	0	0	0.00854845	0	0.578831	0.0282713	0	0	0	0.0168213	0	0.0159067	0.02337	0.0707252	0.111038	0.0164349	0.0138781	0.0404383	0	0	0
TCGA-A7-A4SA-01A	0.114938	0	0.00437677	0.0982874	0	0.392614	0.0314614	0	0	0	0.040172	0	0.0135091	0	0.118166	0.145664	0.00256402	0.0145856	0.0236623	0	0	0
TCGA-AC-A5XU-01A	0.0760164	0	0.038683	0.0832044	0	0.178035	0	0.0215855	0.04115	0	0.0197667	0	0	0.249792	0.058321	0.203143	0	0	0.0303031	0	0	0
TCGA-AC-A3TN-01A	0.0260591	0	0.0267343	0.0619532	0	0.297449	0	0.0422542	0.0153857	0	0.0383367	0	0.0231839	0.135006	0.0156218	0.210736	0	0.00238948	0.10489	0	0	0
TCGA-A8-A09V-01A	0.103039	0	0.018135	0	0	0.22136	0	0	0	0	0.0226242	0	0.0987946	0	0.0237837	0.334786	0	0.00571555	0.171761	0	0	0
TCGA-A8-A084-01A	0.14633	0	0.0191724	0	0	0.129567	0	0.0346913	0.0280068	0	0.0295893	0	0	0.345118	0.0669632	0.138769	0	0	0.0360945	0	0	0.0256981
TCGA-BH-A0H0-01A	0.114623	0	0.0140895	0.0412885	0	0.249132	0.00168414	0.00868418	0.0313131	0	0.0231744	0	0.0238509	0	0.0471763	0.272266	0.00409961	0	0.168619	0	0	0
TCGA-D8-A1XV-01A	0	0.00348333	0	0.0245662	0	0.188126	0.0229306	0.019187	0	0	0.0632839	0.0125144	0.033789	0.0269053	0.0270809	0.385721	0.0143429	0.00228552	0.115633	0	0.0601512	0
TCGA-EW-A6S9-01A	0.116547	0	0.0108377	0	0	0.231462	0	0.0520808	0.0105597	0	0	0.029264	0.0250085	0.27029	0.00347451	0.107688	0	0.0230069	0.119781	0	0	0
TCGA-D8-A1XF-01A	0.0567088	0	0.0541583	0.0331797	0	0.121089	0.0270075	0.0297613	0.0237434	0	0.0237559	0.00940328	0	0.27395	0.073978	0.205663	0	0	0.0676018	0	0	0
TCGA-D8-A1XZ-01A	0.10005	0	0.00569432	0.0149088	0	0.334614	0.00270437	0.0244822	0.00745334	0	0.021585	0	0.00250676	0.0850343	0.100612	0.254557	0	0	0.0457978	0	0	0
TCGA-XX-A899-01A	0.252415	0	0.00245898	0.0487383	0	0.272908	0.0315783	0	0	0	0.0569832	0	0.0157807	0.0800973	0.0477294	0.112842	0	0	0.0784694	0	0	0
TCGA-BH-A18N-01A	0	0.00930536	0	0	0	0.480202	0	0.00900786	0.0186599	0	0.121534	0	0.0544937	0.147658	0.0120936	0.106135	0.0112337	0	0.0281117	0	0	0.00156486
TCGA-C8-A26Z-01A	0.232228	0	0.0256756	0.0167057	0	0.141673	0	0	0	0	0	0.0165446	0	0	0.0443208	0.45045	0	0	0.0611114	0.011291	0	0
TCGA-AC-A3W7-01A	0.0378161	0	0	0.0617017	0	0.282361	0	0.000532441	0	0	0.0718859	0.00418887	0.0404474	0.101429	0.0394183	0.226162	0	0.000717237	0.13334	0	0	0
TCGA-D8-A1Y0-01A	0.0785954	0	0	0.0959603	0	0.179538	0.0599469	0.0442261	0	0	0	0.0339672	0.0597673	0.038156	0.117256	0.0872418	0.00875053	0	0.191037	0	0.00555683	0
TCGA-AQ-A1H2-01A	0.0116227	0	0	0.0655444	0	0.177766	0.0075342	0.00460709	0	0	0.0177083	0	0.196132	0	0.0491654	0.395433	0	0	0.0634297	0	0.011057	0
TCGA-BH-A0DP-01A	0.122995	0	0.000786923	0.103265	0	0.260647	0	0.0201242	0	0	0.0127707	0	0.0317844	0.0430548	0.0505811	0.300549	0	0.00406724	0.0493737	0	0	0
TCGA-BH-A0E1-01A	0.115475	0	0.0170326	0.0136274	0	0.131835	0	0	0	0	0.0204047	0	0.00193549	0.421559	0	0.186243	0	0.0254951	0.0663927	0	0	0
TCGA-EW-A1J5-01A	0.0780519	0	0	0.067379	0	0.329057	0.0187931	0.0522165	0	0	0.021959	0	0.0367604	0.0401097	0.0801354	0.199569	0	0.0137372	0.0622308	0	0	0
TCGA-LL-A73Y-01A	0.124786	0	0	0.0195745	0	0.212488	0.0176436	0.018881	0.0177434	0	0.0249292	0	0	0.431658	0.00930172	0.0586911	0.00992158	0.048049	0.00633294	0	0	0
TCGA-D8-A1JC-01A	0.0322842	0	0.0127989	0.0263029	0	0.190087	0.0195444	0.0402138	0.0119625	0	0.0289941	0	0	0.363057	0.0700875	0.146352	0	0	0.0583157	0	0	0
TCGA-D8-A1XR-01A	0.00176961	0.00361406	0	0	0	0.188835	0.0135788	0.01345	0.0416167	0	0.0643749	0	0	0.419519	0	0.191612	0	0.0113608	0.0502692	0	0	0
TCGA-XX-A89A-01A	0.134093	0	0.05748	0.0160595	0	0.351747	0.0219854	0	0	0	0.0394917	0	0.0195595	0.0851877	0.0452269	0.202957	0	0	0.0262117	0	0	0
TCGA-D8-A27F-01A	0.131806	0	0.0198268	0.00603655	0	0.0979775	0	0.0072197	0	0	0.0365188	0	0.00251796	0.52322	0.00897414	0.122572	0	0.0121118	0	0.0312191	0	0
TCGA-LL-A6FR-01A	0.00269092	0.0110719	0	0.0163426	0	0.0638522	0	0.031417	0.0527808	0	0.0723372	0	0	0.613523	0	0.126804	0	0	0	0.00918076	0	0
TCGA-D8-A73U-01A	0.0741265	0	0.00012206	0.144605	0	0.278792	0.00269727	0.0215647	0.00856831	0	0.0470114	0.0232873	0.0379452	0.147048	0.0886984	0.0462076	0.00408091	0	0.0752453	0	0	0
TCGA-BH-A0DZ-01A	0.0361444	0	0.000485069	0.0261294	0	0.16584	0.0125776	0.0311996	0.026617	0	0.0302754	0	0	0.161329	0.112322	0.350014	0	0.00584194	0.0412245	0	0	0
TCGA-D8-A1XS-01A	0.0741976	0	0.0103254	0	0	0.300307	0.0140808	0.0344594	0.0166485	0	0.0574007	0	0.0416442	0.0348095	0.0793595	0.274918	0.000976949	0.000107083	0.0607658	0	0	0
TCGA-AC-A3HN-01A	0.135684	0	0.00493543	0.0408431	0	0.156675	0.00575641	0.0333871	0.0341058	0	0.0211641	0	0	0.262643	0.0387688	0.168201	0	0	0.0978352	0	0	0
TCGA-D8-A1XQ-01A	0.0322995	0	0.0241513	0.0120717	0	0.246884	0.0104975	0.041455	0	0	0.0340708	0	0	0.207391	0.1406	0.245998	0	0	0.00458163	0	0	0
TCGA-D8-A27L-01A	0.119655	0	0.00988896	0.0117524	0	0.274442	0.0184751	0.0233361	0.0153764	0	0.0399022	0	0.0185578	0.085665	0.0598218	0.169068	0.00680063	0	0.147259	0	0	0
TCGA-A2-A1G6-01A	0.0509893	0	0.00486435	0.120543	0	0.20931	0.0469518	0.018271	0	0	0	0	0.0897221	0.0412661	0	0.175214	0.00934437	0.0452805	0.141737	0	0.0465061	0
TCGA-E2-A1BC-01A	0.201399	0	0.0022866	0.00994786	0	0.326602	0	0.0318367	0	0	0	0.0499403	0.00393295	0.00641978	0.0516362	0.216265	0.0347799	0	0.00740704	0.0077623	0.0497849	0
TCGA-D8-A1JA-01A	0.0410224	0	0.00205238	0	0	0.271824	0.00553662	0.0403441	0	0	0.0131649	0	0	0	0.0363808	0.245561	0	0.238411	0.0219871	0	0	0.0837157
TCGA-D8-A1XY-01A	0.0688238	0	0.0132351	0	0	0.164105	0	0.0456436	0	0	0.000480225	0	0	0.131165	0.0485282	0.407605	0.00325847	0.0115586	0.105596	0	0	0
TCGA-AC-A3W5-01A	0.0841477	0	0	0.0712842	0	0.193057	0.00352692	0.0357209	0.0564115	0	0.0430252	0	0	0.254472	0.0627134	0.172361	0	0	0.023279	0	0	0
TCGA-EW-A1J3-01A	0.0583018	0	0.0125648	0.01708	0	0.339225	0	0.0241907	0	0	0.00556753	0.00124364	0.00763211	0.0237307	0.104895	0.299456	0	0.0124378	0	0.0662548	0.0274203	0
TCGA-D8-A1XT-01A	0.0129863	0	0.000437506	0	0	0.172794	0.0033549	0.050712	0.0033242	0	0	0.00609337	0	0.335132	0.131537	0.240829	0	0	0.0427996	0	0	0
TCGA-C8-A274-01A	0.0605065	0	0.00184688	0.00271691	0	0.269369	0	0.0512589	0	0	0.0416868	0	0.0228652	0	0.0833945	0.406084	0	0.0116898	0.0369911	0	0	0.0115904
TCGA-D8-A1X7-01A	0.0652732	0	0	0.00850289	0	0.166182	0.0356166	0.0110618	0	0	0.0415018	0	0	0.273358	0.0171286	0.327276	0	0	0.0490253	0	0	0.00507338
TCGA-EW-A6SA-01A	0.019834	0	0.0530984	0.0614798	0	0.174255	0	0.0799051	0	0	0	0.00880017	0	0.312431	0.0223737	0.0261166	0	0	0.241707	0	0	0
TCGA-AC-A5EH-01A	0	0	0	0.00981193	0	0.121881	0	0.110992	0.000451923	0	0.000918934	0.00715528	0	0.376393	0.0665808	0.225724	0	0.000365279	0.0797254	0	0	0
TCGA-C8-A273-01A	0.108507	0	0.0171443	0.0257794	0	0.166365	0	0.0396785	0.0276635	0	0	0.00306391	0	0.301791	0.0241499	0.236609	0	0.0230994	0.0243852	0.00176325	0	0
TCGA-BH-A0HN-01A	0	0.0161053	0	0.055354	0	0.144663	0	0.0109524	0.0102263	0	0.0759578	0	0.147978	0	0.00401476	0.497033	0.0250743	0.00244205	0	0.0101998	0	0
TCGA-A8-A075-01A	0.044072	0	0.0380441	0.0521745	0	0.249496	0.0163414	0.0515208	0	0	0.044411	0	0.00962087	0.130472	0.0998859	0.209619	0.00952883	0	0.0448134	0	0	0
TCGA-UL-AAZ6-01A	0.0163747	0	0.00577302	0.0116051	0	0.141335	0	0.00346167	0.0107074	0	0.0222503	0	0	0.362819	0.0417761	0.313589	0	0	0.0703088	0	0	0
TCGA-A8-A0AB-01A	0.116889	0	0.0230144	0.0224033	0	0.114231	0.0214996	0	0	0	0.0765369	0	0.0156866	0.14431	0	0.247782	0	0.0178309	0.199816	0	0	0
TCGA-LL-A5YL-01A	0.17436	0	0	0.111927	0	0.105674	0	0.0170822	0.00264269	0	0	0.0293244	0.030013	0.0379696	0.0245528	0.287943	0	0.0439149	0.134596	0	0	0
TCGA-D8-A27N-01A	0.162322	0	0.0463513	0.0143342	0	0.129133	0.00885108	0.00919823	0.0294822	0	0	0.00432626	0	0.307509	0.0435208	0.195481	0	0	0.0494911	0	0	0
TCGA-A2-A0T1-01A	0.0688087	0	0.00295297	0.0975276	0	0.28534	0.00691961	0.0202163	0.0546472	0	0.0405101	0	0.0185192	0.177803	0.0762068	0.138485	0	0	0.0120632	0	0	0
TCGA-D8-A1XD-01A	0.154056	0	0.0267406	0.00323845	0	0.241834	0	0.00799795	0.00349621	0	0.0107754	0.0388355	0.0174315	0.176776	0.00224223	0.233859	0	0.00206797	0.0806489	0	0	0
TCGA-A2-A25C-01A	0.109007	0	0.00122227	0.00194038	0	0.366937	0	0.00177615	0	0	0.0386399	0	0.0179361	0.0459813	0.0555751	0.207978	0	0.128986	0.0240197	0	0	0
TCGA-AR-A1AR-01A	0.00787337	0.0061265	0	0	0	0.325521	0.028386	0	0	0	0.0588022	0	0.0426045	0.283906	0.0996102	0.127843	0.00125205	0.00198954	0.0160853	0	0	0
TCGA-S3-AA15-01A	0.250758	0	0.288839	0.0364662	0	0.156061	0.0171444	0	0	0	0.0256626	0	0.0304073	0.0740187	0.0189504	0.0820708	0	0	0.0196223	0	0	0
TCGA-E2-A15D-01A	0.0963222	0	0.000807389	0.0765538	0	0.309272	0	0.0900925	0	0	0	0.0191106	0.0210914	0.0929916	0.0597891	0.185246	0.00391878	0	0.0448043	0	0	0
TCGA-OL-A66O-01A	0.0493594	0	0.102447	0.143621	0	0.0793251	0	0.0260961	0.0335916	0	0	0.0885207	0.00823056	0	0.00495996	0.319303	0	0	0.102225	0	0.042321	0
TCGA-A2-A1FW-01A	0.0996635	0	0.0051125	0.0307692	0	0.428231	0.0140873	0	0	0	0.00854006	0	0.0106081	0.0102542	0.0764545	0.266741	0	0.000624778	0.0489136	0	0	0
TCGA-S3-AA14-01A	0.175528	0	0.0241857	0.0576773	0	0.254916	0	0.0310219	0	0	0.0222813	0	0.0098704	0	0.0325312	0.293295	0	0.0274077	0.0712858	0	0	0
TCGA-D8-A27E-01A	0.0428777	0	0.00559367	0.0549553	0	0.23786	0	0.0304478	0	0	0.0191432	0	0.0851108	0	0.0748506	0.319855	0.0347816	0	0.0666109	0	0.0279132	0
TCGA-AC-A62Y-01A	0.0226026	0	0	0	0	0.180709	0.00202745	0.0167327	0.000363915	0	0.0434218	0	0	0.428426	0.0234451	0.273672	0	0	0	0.00859931	0	0
TCGA-A2-A0T5-01A	0.0960284	0	0	0.012555	0	0.237427	0	0.0560837	0.00747679	0	0.0211563	0	0.0384789	0.106246	0.032375	0.276155	0	0.0823566	0.033662	0	0	0
TCGA-LL-A9Q3-01A	0.0617307	0	0.00923865	0.0793446	0	0.23898	0.013474	0.0021945	0.043236	0	0	0.0314403	0.016562	0.0436298	0.0760707	0.23992	0.00610928	0	0.13807	0	0	0
TCGA-EW-A3U0-01A	0.144203	0	0	0.137416	0	0.213838	0.0406164	0.0332922	0.0196869	0	0.0703918	0	0.0262287	0.105346	0.0989097	0.0975608	0	0.000160316	0.0123495	0	0	0
TCGA-D8-A1J9-01A	0.00225543	0.000838586	0	0.0312072	0	0.165713	0	0.0305633	0.0270895	0	0	0.0479463	0.0306027	0.272816	0.0244369	0.206028	0.000506653	0	0.159406	0	0.000590202	0
TCGA-EW-A423-01A	0.00756807	0	0	0.062306	0	0.26405	0.00206079	0.0150352	0.0695708	0	0.0277643	0	0.00897956	0.101752	0.0580999	0.34817	0	0	0.0346434	0	0	0
TCGA-A2-A0T0-01A	0.0701232	0	0.00236043	0.0388328	0	0.235105	0	0.0267396	0.0374035	0	0.0662627	0	0	0.222202	0.0932719	0.190414	0	0	0	0.017285	0	0
TCGA-D8-A1XM-01A	0.0829315	0	0	0.0501628	0	0.333564	0.0196873	0	0	0	0.0341536	0	0.0228068	0.0271615	0.0592344	0.261078	0.043479	0	0.0657411	0	0	0
TCGA-BH-A1EY-01A	0.0364321	0	0	0.0343457	0	0.355675	0.0210438	0.0133209	0	0	0.0439904	0	0.0198663	0.127196	0.0671542	0.189719	0.0312667	0.00166354	0.0583269	0	0	0
TCGA-D8-A1X6-01A	0	0.00427616	0	0.0300806	0	0.142333	0	0.0213149	0	0	0.012998	0	0.113391	0.00168693	0.0246762	0.566781	0	0	0.0333166	0	0.0491457	0
TCGA-AO-A1KT-01A	0.023123	0	0	0	0	0.220789	0	0.0313255	0	0	0.0228882	0	0	0.192803	0.014928	0.379828	0	0.055912	0.04387	0	0.0124455	0.00208693
TCGA-A7-A4SF-01A	0.176328	0	0.0708302	0.0465867	0	0.214893	0.0101616	0.0107748	0.0377325	0	0.0324027	0	0.000910598	0.189023	0.0702497	0.0830539	0	0	0.0570532	0	0	0
TCGA-A8-A093-01A	0.137828	0	0.0157948	0.0454382	0	0.111427	0	0.0122173	0.00118588	0	0.0206365	0	0.0133003	0.212605	0.00743074	0.2883	0.0219767	0	0.11186	0	0	0
TCGA-A8-A06R-01A	0.0608195	0	0.0836529	0.0247008	0	0.170022	0.000343924	0.0161498	0.0387429	0	0	0.00647878	0.0104772	0.315459	0.091331	0.117905	0.000722314	0	0.0631945	0	0	0
TCGA-A2-A04P-01A	0.165857	0	0	0.0880849	0	0.238421	0.0185614	0.145575	0	0	0.00364609	0	0.0394701	0.0526963	0.13436	0.0403503	0	0.0411298	0	0	0.0318485	0
TCGA-A8-A082-01A	0.000541997	0.00419383	0	0	0	0.283803	0.0143814	0.00319824	0.0229861	0	0.161173	0	0.0429911	0.10612	0	0.217447	0.0107145	0	0.0942399	0	0.0382098	0
TCGA-GM-A5PX-01A	0.143115	0	0.0213636	0.06375	0	0.315433	0	0	0	0	0.0049468	0.00424367	0.00240461	0.024089	0.0402011	0.269843	0	0	0.110609	0	0	0
TCGA-D8-A1JD-01A	0.0655607	0	0.00832996	0.0196977	0	0.282714	0.0135896	0.0197887	0.017664	0	0.0342641	0	0.0726755	0.0159322	0.0598522	0.239872	0.0251813	0.00836785	0.114685	0	0	0.00182519
TCGA-D8-A1XB-01A	0.079636	0	0.00840059	0.0492514	0	0.199036	0	0.0189084	0	0	0	0.0265052	0.0186016	0.091838	0.0152574	0.224231	0	0.00242981	0.265905	0	0	0
TCGA-BH-A0BD-01A	0.0768598	0	0	0.0805687	0	0.322911	0	0.0569832	0	0	0.0161957	0.00315885	0.0232418	0.0546547	0.0516296	0.158891	0	0.0766258	0.0782797	0	0	0
TCGA-E2-A15G-01A	0.0696259	0	0	0.0516643	0	0.207008	0	0.0393871	0	0	0.0276634	0	0.0816368	0	0.0352149	0.392088	0.00411673	0	0.0915944	0	0	0
TCGA-A2-A0YE-01A	0.13203	0	0.0352736	0	0	0.25337	0	0.0644979	0	0	0.0263778	0.00011368	0.00991546	0.114397	0.0546901	0.163039	0	0.125301	0.020995	0	0	0
TCGA-EW-A1IZ-01A	0.138069	0	0.0112755	0.3026	0	0.133362	0.0255656	0.122549	0.0166586	0.00732378	0.00196004	0	0	0.0280485	0.0858388	0.110573	0	0	0.0161763	0	0	0
TCGA-A1-A0SQ-01A	0.0301862	0	0.036999	0.0610585	0	0.314295	0	0.0908729	0	0	0.0271255	0	0.0847641	0.022633	0	0.14167	0	0	0.140761	0	0.0496352	0
TCGA-B6-A0WW-01A	0.083701	0	0.00938153	0.01552	0	0.257895	0.00751906	0.0715357	0.00827298	0	0.0262269	0	0.000355735	0.0900651	0.114749	0.251488	0	0	0.0632903	0	0	0
TCGA-EW-A1P6-01A	0.196936	0	0.0766072	0.0692201	0	0.202739	0	0.0353755	0	0	0.0165277	0	0.00480394	0.0160474	0.0418097	0.271433	0	0	0.0685013	0	0	0
TCGA-S3-A6ZG-01A	0.18	0	0.0381202	0.0793461	0	0.125785	0.0142015	0.0165049	0	0	0	0.0310156	0.0130208	0.0796208	0.0275653	0.201075	0.0104656	0	0.126426	0	0.0568527	0
TCGA-D8-A3Z6-01A	0.104106	0	0.00568287	0	0	0.257777	0	0.0131766	0.0235826	0	0.0511221	0	0.0206914	0	0.0790366	0.380941	0	0	0.0638832	0	0	0
TCGA-E2-A14Z-01A	0.038899	0.00547876	0	0.0284426	0	0.326163	0.0390955	0.0479393	0.0157947	0	0.0857805	0	0.0616697	0.0725485	0.0749306	0.0957406	0.00648833	0.00701032	0.0940185	0	0	0
TCGA-D8-A1X5-01A	0.0761717	0	0.0017894	0.050133	0	0.23946	0	0.0269554	0.0159803	0	0.0142014	0	0.163522	0.0573291	0.100512	0.213487	0	0	0.0398241	0	0	0.000634021
TCGA-A2-A0YJ-01A	0.00275388	0.00610918	0	0.0751638	0	0.244736	0	0.013537	0	0	0.140293	0	0	0.454449	0.00157464	0	0.0188159	0	0.0406898	0	0	0.00187826
TCGA-BH-A5IZ-01A	0.0341054	0	0.00930338	0.045133	0	0.126175	0	0.00538508	0	0	0.0294819	0	0.0124975	0.350827	0.0220764	0.240323	0	0.106512	0	0	0.00059328	0.0175869
TCGA-AC-A6IV-01A	0.0689494	0	0.00195304	0.0532542	0	0.35219	0	0	0	0	0.0401317	0	0.0248777	0.0554159	0.0580562	0.281358	0	0	0.0638143	0	0	0
TCGA-B6-A0IK-01A	0.121906	0	0	0.0619055	0	0.297454	0.00428755	0.0259864	0.0210615	0	0.0316064	0	0.0183683	0.0370927	0.0573724	0.212149	0.0117509	0.0727659	0.0262928	0	0	0
TCGA-S3-A6ZF-01A	0.156779	0	0	0.049075	0	0.272332	0.0169242	0.0026585	0	0	0.0181568	0	0.0111548	0.0686387	0.0631223	0.228489	0	0.03347	0.0792002	0	0	0
TCGA-B6-A409-01A	0.11169	0	0	0.166782	0	0.134145	0	0.0576537	0	0	0	0	0.0300625	0.181937	0.166929	0.0583264	0	0	0.0907968	0	0	0.00167727
TCGA-BH-A8FZ-01A	0.102037	0	0	0	0	0.239073	0.0208802	0.0132034	0	0	0.0386483	0	0.0411356	0.193084	0.0174128	0.15821	0.0248336	0.0536947	0.0977869	0	0	0
TCGA-S3-AA12-01A	0.0798843	0	0.0176389	0.0875554	0	0.233239	0	0.0408406	0.0340972	0	0.0337064	0	0.034616	0.044165	0.0293385	0.278577	0.0033928	0.00986479	0.0718422	0	0	0.00124231
TCGA-D8-A1JE-01A	0.0035858	0.00304853	0	0.102918	0	0.296124	0.0150274	0.0140718	0	0	0.0534611	0	0.0559699	0.0154136	0.0594524	0.230523	0.00311854	0	0.125152	0	0.0221338	0
TCGA-EW-A1PA-01A	0.0954276	0	0.00119879	0.00910342	0	0.321093	0.0221345	0.00743341	0	0	0.0255013	0	0.0105286	0.15007	0.119221	0.110997	0	0	0.127291	0	0	0
TCGA-EW-A1J1-01A	0.0711589	0	0	0.0815272	0	0.267537	0.0280752	0.0529337	0	0	0.0418949	0	0.0099535	0.0976971	0.0891987	0.219391	0.00122755	0	0.0394054	0	0	0
TCGA-A2-A0T6-01A	0.12957	0	0	0.0576347	0	0.315539	0.00611104	0.0273988	0	0	0.0268867	0	0.0105041	0.0163465	0.0528661	0.197665	0.00410986	0.004064	0.136825	0.00391668	0.0105627	0
TCGA-E9-A1NH-01A	0.11076	0	0.00705064	0.0687864	0	0.177265	0	0.0249289	0.0346727	0	0.0211359	0	0.00714908	0.140002	0.0521497	0.258237	0.0468383	0	0.0510246	0	0	0
TCGA-BH-A1FG-01A	0.0798004	0	0.00960477	0.0740228	0	0.194702	0.0168296	0.00778538	0	0	0.0076506	0	0.0555456	0.0079524	0.0621587	0.255288	0.00529112	0	0.218126	0	0.00524309	0
TCGA-A8-A07G-01A	0.0382477	0.0707375	0	0.0785215	0	0.165442	0.010591	0	0	0	0.00624734	0	0.0218758	0.246371	0.0139757	0.153516	0	0.0062952	0.18818	0	0	0
TCGA-A8-A07F-01A	0.0751959	0	0.00199545	0.0252003	0	0.350232	0.00973577	0.0137716	0.00501327	0	0.0274854	0	0.0081205	0.0679331	0.059742	0.24886	0.0200114	0.00748755	0.0792159	0	0	0
TCGA-D8-A1JI-01A	0.0514129	0	0.0030675	0.0559326	0	0.14195	0	0.0449875	0	0	0.0112583	0	0.0707465	0	0.0389778	0.485731	0.015601	0	0.0541254	0	0.0262103	0
TCGA-A8-A0A2-01A	0.0903344	0	0.0287752	0.0518282	0	0.351834	0	0.0242574	0.021674	0	0.0207687	0	0.0751086	0	0.0690169	0.220319	0	0	0.046083	0	0	0
TCGA-A8-A09T-01A	0	0	0.00139229	0.00924646	0	0.184554	0	0.0177843	0	0	0.0158566	0.0140121	0.0720561	0.0156917	0.0713295	0.535766	0	0.0347927	0.0167707	0	0	0.0107473
TCGA-AQ-A7U7-01A	0.149168	0	0	0.113225	0	0.331136	0.00953801	0.075419	0.00926678	0	0.0196626	0	0.0115056	0.0299225	0.112765	0.111597	0	0	0.0267946	0	0	0
TCGA-A2-A1G1-01A	0.0571747	0	0	0.0527138	0	0.263366	0.0508977	0.0279063	0	0	0.0515677	0	0.0213198	0.0957956	0.161091	0.160251	0.00142669	0.0322477	0.016688	0	0	0.00755351
TCGA-D8-A147-01A	0.113204	0	0.00447899	0.0319878	0	0.320673	0.0260244	0.00675191	0	0	0.0410784	0	0.0235535	0.239171	0.0698492	0.0978643	0	0.0111554	0.0142083	0	0	0
TCGA-A1-A0SP-01A	0.0818087	0	0.0160084	0.0390077	0	0.227015	0.0226235	0.0063497	0	0	0	0.0266939	0.0260574	0.261923	0.0573637	0.150875	0.0460336	0.0141737	0.0240663	0	0	0
TCGA-AC-A23C-01A	0.0794574	0	0.00451484	0.0560044	0	0.359895	0	0.0284444	0.00420136	0	0.0405749	0	0.00887445	0.0330024	0.0706095	0.264624	0	0.0181696	0.0316144	0	0	1.26801e-05
TCGA-S3-AA10-01A	0.0678383	0	0	0.0970082	0	0.196313	0.0302278	0.114844	0.0271743	0	0.0418332	0	0.00394465	0.13154	0.186145	0.0870394	0	0	0.016092	0	0	0
TCGA-A2-A0YK-01A	0.27151	0	0.00779368	0.103765	0	0.378334	0.0251688	0.00999512	0	0	0.0167199	0	0.0150382	0.0118342	0.0678949	0.0772527	0	0	0.0146939	0	0	0
TCGA-AC-A2QI-01A	0.111689	0	0	0.0362619	0	0.260538	0.000379151	0.0579018	0.0266022	0	0.042531	0	0.0154446	0.134329	0.0694708	0.217314	0	0	0.0275379	0	0	0
TCGA-AC-A5XS-01A	0.0585358	0.0149842	0	0.17179	0	0.172164	0	0	0.00026202	0	0	0.0202077	0.0322044	0	0.0916137	0.329131	0	0	0.100467	0	0	0.00863953
TCGA-D8-A1JM-01A	0.0114606	0	0	0.270583	0	0.129755	0.00361154	0.137874	0	0	0	0.0629254	0.0191951	0.142859	0.0923617	0	0	0.00233679	0.0918662	0	0.0351731	0
TCGA-E2-A154-01A	0.0369157	0	0	0.034256	0	0.196635	0	0.00127501	0	0	0.00792345	0	0	0.0382251	0.0193572	0.542072	0	0.0467522	0.0613165	0	0	0.0152723
TCGA-LL-A7SZ-01A	0.0241445	0.00223288	0.23587	0.100035	0	0.222009	0.0112233	0.0139717	0.0385612	0	0.0468041	0	0.010299	0.0324411	0.0306245	0.228666	0	0	0.00311816	0	0	0
TCGA-A2-A1G4-01A	0.15945	0	0.0152917	0.0623022	0	0.24799	0.0137639	0.0338485	0	0	0.00826796	0	0.00882115	0.0306724	0.0555702	0.297846	0	0	0.0422687	0	0.023907	0
TCGA-E2-A15P-01A	0.109565	0	0.0108074	0.0446465	0	0.227007	0.00129821	0	0	0	0.0227205	0	0.0258394	0.0456566	0.0938385	0.251437	0	0	0.167184	0	0	0
TCGA-LL-A8F5-01A	0.071003	0	0.143418	0.00719023	0	0.192103	0	0.0768089	0.0361474	0	0.00530364	0.00731024	0	0.241245	0.079737	0.112746	0	0	0.0269877	0	0	0
TCGA-E2-A1L9-01A	0.0514587	0	0.00137214	0.0128403	0	0.0941015	0	0.0183735	0.0298643	0	0.0245203	0	0	0.521615	0.0222156	0.180454	0	0.0418337	0.00135055	0	0	0
TCGA-OL-A6VQ-01A	0.159748	0	0	0.00997974	0	0.384887	0.00647877	0	0	0	0.0146106	0	0.0210411	0	0.0721731	0.1021	0.0492688	0.00716744	0.172546	0	0	0
TCGA-D8-A1XL-01A	0.0730403	0	0.0034161	0.123936	0	0.248409	0.0453669	0.0778222	0.0172605	0	0.0721839	0	0.0495099	0	0.0781145	0.197261	0.00102802	0.0105118	0.00213965	0	0	0
TCGA-EW-A1PH-01A	0.0848765	0	0.0190554	0.0765836	0	0.296742	0.0547521	0.0416477	0	0	0.0338469	0	0.0055178	0.131847	0.0835648	0.107426	0	0.0641397	0	0	0	0
TCGA-A8-A08G-01A	0.0474527	0	0.00718792	0.0366427	0	0.186755	0	0.0643005	0.0256567	0	0.0330181	0	0.0017983	0.172126	0.0948944	0.268881	0	0	0.0540172	0	0	0.00726985
TCGA-A8-A07E-01A	0.0830264	0	0.00236824	0.0941699	0	0.290102	0.0169522	0	0.00804736	0	0.0424814	0	0.0230516	0	0.0815197	0.195522	0.0254112	0	0.137348	0	0	0
TCGA-EW-A1PB-01A	0.0271093	0	0.000486788	0.0790871	0	0.15186	0.0301063	0.0512144	0.00119137	0	0.054569	0	0.00774371	0.0350076	0.325153	0.168329	0.00101255	0	0.0671287	0	0	0
TCGA-D8-A1JL-01A	0.0112529	0.00471073	0	0.00700124	0	0.251845	0.0416	0.031405	0.00749644	0	0.0278632	0	0	0.314768	0.0985764	0.138772	0	0.0169556	0.0477532	0	0	0
TCGA-D8-A1JJ-01A	0.0403594	0	0.00468196	0.0266142	0	0.138081	0	0.0123567	0.0184418	0	0.0194891	0	0	0.464467	0.0385056	0.198098	0.0154772	0	0.0170019	0.00642502	0	0
TCGA-BH-A18J-01A	0.0336768	0	0	0.00250083	0	0.0919947	0	0.00197684	0.0391587	0	0.00596786	0	0	0.403899	0.0400724	0.357007	0	0	0.00984845	0	0	0.0138977
TCGA-E9-A243-01A	0.0838922	0	0.00906414	0.0710001	0	0.347134	0.0354555	0	0	0	0.0139617	0	0.00693405	0.0919382	0.125969	0.168006	0	0	0.0380248	0	0	0.00862039
TCGA-BH-A2L8-01A	0.114986	0	0	0.163681	0	0.335917	0.0202665	0.0197482	0.00506072	0	0.0153398	0	0.0311277	0.0233539	0.0793164	0.164155	0	0	0.0270488	0	0	0
TCGA-AC-A8OP-01A	0.148891	0	0	0.0304563	0	0.243158	0	0.0520404	0	0	0.0665378	0	0.0046523	0.146132	0.0781502	0.173334	0	0	0.0262136	0.0304352	0	0
TCGA-A7-A13E-01B	0.118356	0.00673679	0	0	0	0.485121	0.0441731	0	0	0	0	0	0.037136	0.00321521	0.0719662	0.083577	0	0.0115784	0.0585113	0	0.0796287	0
TCGA-A7-A13E-01A	0.00537006	0.00557565	0.00353015	0	0	0.254313	0	0.0380367	0.02842	0	0.0230657	0	0.0157801	0.564114	0.00134641	0.000676092	0	0.00368126	0.0560899	0	0	0
TCGA-A2-A1G0-01A	0.185715	0	0.110982	0.0523475	0	0.284447	0.00714784	0	0	0	0.0216837	0	0.0218199	0	0.0380001	0.198189	0.0615547	0	0.0164825	0.00163179	0	0
TCGA-AR-A2LH-01A	0.211341	0	0.0337901	0.0722173	0	0.357374	0.027678	0	0.0245338	0	0	0.00823039	0.061578	0.0197004	0.0499225	0.0689564	0	0	0.0646782	0	0	0
TCGA-C8-A26V-01A	0.0374003	0	0.00195276	0	0	0.267371	0.0143912	0.0174398	0	0	0.0672407	0.00439585	0.00505364	0.168664	0.130673	0.164736	0.00769304	0.0608772	0.0449428	0	0.00716816	0
TCGA-AO-A0J7-01A	0.0804348	0	0.010326	0.00541946	0	0.298352	0	0.0174806	0.0102694	0	0.0168931	0	0	0.153406	0.0739485	0.278944	0.0292163	0	0.0253091	0	0	0
TCGA-BH-A0HI-01A	0.106163	0	0.00183966	0.0246377	0	0.148034	0	0.0513256	0.0267858	0	0.00622606	0	0	0.251035	0.0387282	0.319945	0	0	0.0229401	0	0	0.0023407
TCGA-D8-A1JN-01A	0.0895881	0	0.00403084	0.0711733	0	0.30248	0.00376167	0.070762	0.0197483	0	0.0212279	0	0.0730971	0	0.0615949	0.212405	0	0	0.0701306	0	0	0
TCGA-OL-A5S0-01A	0.0423425	0	0	0.0298254	0	0.17204	0	0	0.00445016	0	0.0318726	0	0	0.377246	0.121449	0.184416	0	0	0.0363587	0	0	0
TCGA-AO-A1KO-01A	0.0648591	0	0.0386758	0.0213802	0	0.463911	0.0104044	0	0	0	0.0302139	0	0.0114514	0.0408536	0	0.220203	0	0.0893374	0.0087108	0	0	0
TCGA-BH-A0AW-01A	0.0951715	0	0	0.107324	0	0.360684	0.0337244	0.011839	0.0181903	0	0.0479579	0	0.0178319	0.082941	0.0870489	0.107882	0	0.00688601	0.022519	0	0	0
TCGA-A2-A0T4-01A	0.0843299	0	0	0.0494838	0	0.171665	0	0.0503935	0.0205205	0	0.012195	0	0	0.194543	0.056574	0.186598	0	0.00997498	0.163722	0	0	0
TCGA-E2-A15L-01A	0.0502502	0	0.0232419	0	0	0.189422	0	0	0.00988095	0	0.00614768	0	0	0.185569	0.0310747	0.412243	0	0	0.0680817	0	0.0240886	0
TCGA-D8-A141-01A	0.0773106	0	0	0.0573608	0	0.393276	0.025023	0.01658	0.00269503	0	0.0549273	0	0.0151829	0.159704	0.0836969	0.0916515	0	0	0.0225918	0	0	0
TCGA-A7-A26J-01A	0.0663315	0	0.00160153	0	0	0.253213	0	0	0	0	0.00788368	0	0.0168998	0.0873021	0.0464375	0.410581	0	0.00689661	0.0549744	0	0.0451018	0.00277709
TCGA-A7-A26J-01B	0.126538	0	0	0	0	0.399311	0.0320218	0.00447106	0	0	0.0631867	0	0.00625964	0.0336069	0.0468347	0.0995483	0	0.0361175	0.0300231	0	0.122081	0
TCGA-S3-AA0Z-01A	0.0937318	0	0	0.0737142	0	0.152893	0.0130691	0.10045	0.00291209	0	0.0557202	0	0.00658971	0.203828	0.0885564	0.202676	0	0	0.00585941	0	0	0
TCGA-E2-A15E-06A	0.256651	0.0525606	0	0.102065	0	0.274179	0.0137906	0	0	0	0.0361662	0	0.0209119	0	0.0317081	0.172752	0.00928332	0.00148457	0.028448	0	0	0
TCGA-E2-A15E-01A	0.0933733	0	0.00966389	0.105509	0	0.179595	0	0	0	0	0	0.0237728	0.051838	0.084126	0.0388255	0.246404	0.015409	0.00279509	0.148689	0	0	0
TCGA-A2-A0T7-01A	0.0549888	0	0.00790328	0.0769699	0	0.29743	0.0225777	0.00333301	0	0	0.0338656	0	0.0145098	0.148451	0.025217	0.250834	0	0.00555897	0.0583608	0	0	0
TCGA-A1-A0SI-01A	0.102083	0	0.00794683	0.148719	0	0.10598	0	0.0759901	0.00292291	0	0	0.0624911	0.0258093	0.243688	0.0894836	0.0510617	0	0	0.0838251	0	0	0
TCGA-BH-A42V-01A	0.146107	0	0	0.0702491	0	0.324084	0	0	0.0116799	0	0.0251572	0	0.0267148	0.0816775	0.0398323	0.186041	0.0350235	0	0.0534339	0	0	0
TCGA-D8-A13Z-01A	0.0666888	0	0	0.034562	0	0.181976	0.016181	0.0265317	0.0135688	0	0.0439609	0	0	0.335587	0.0383681	0.182203	0	0.0506334	0.00973928	0	0	0
TCGA-D8-A1JP-01A	0.049019	0	0.00102109	0.0832774	0	0.206625	0.0250191	0.0183713	0.0193742	0	0.0457474	0	0.0065507	0.094526	0.0556018	0.353462	0	0	0.0414049	0	0	0
TCGA-B6-A0WX-01A	0.17529	0	0	0.0658183	0	0.355169	0.0124148	0.035253	0.0155168	0	0.0434682	0	0.0204842	0.058305	0.098189	0.120091	0	0	0	0	0	0
TCGA-A8-A0A6-01A	0.0909157	0	0	0.125063	0	0.332728	0.00828762	0.0333983	0	0	0.0338571	0	0.00822342	0.0574683	0.0852356	0.191905	0.000776996	0.00645856	0.0256815	0	0	0
TCGA-E2-A155-01A	0.19728	0	0	0.0782495	0	0.144498	0.0122586	0.0154361	0	0	0.0390018	0	0.0290309	0.12037	0.0510281	0.201038	0	0	0.111809	0	0	0
TCGA-S3-A6ZH-01A	0.129148	0	0.055289	0.0796656	0	0.147961	0	0.0358578	0.0288626	0	0	0.0258092	0.0367457	0	0.0423909	0.164541	0.0308683	0.0970822	0.125779	0	0	0
TCGA-A2-A4S2-01A	0.0824651	0	0.00232539	0.0900853	0	0.2773	0.0046162	0.0129193	0	0	0.0561688	0	0.0300183	0.236425	0.0538101	0.111525	0	0.00921211	0.0331294	0	0	0
TCGA-D8-A146-01A	0.114783	0	0	0.0293981	0	0.170245	0.00773645	0.00838838	0	0	0.0269612	0	0	0.352356	0.0429976	0.124292	0	0	0.122842	0	0	0
TCGA-A7-A4SE-01A	0.0171621	0.0298604	0	0	0	0.179168	0.00595472	0.0290887	0	0	0.0447562	0	0	0.510138	0.125803	0.0459981	0	0	0.0120705	0	0	0
TCGA-LD-A66U-01A	0.165189	0	0.048061	0.176311	0	0.213946	0	0.0368026	0.047745	0	0	0.0318985	0.0301501	0.0428223	0.0630059	0.0831417	0	0	0.0609269	0	0	0
TCGA-E9-A1RG-01A	0.087332	0	0	0.109893	0	0.181459	0	0.0177831	0.0636669	0	0.00650584	0.0156135	0.0205021	0.0339053	0.0694846	0.314955	0.0229547	0.0105713	0.0453738	0	0	0
TCGA-A2-A4RY-01A	0.247228	0	0.0198854	0.059548	0	0.326956	0	0	0	0	0.0549289	0	0.0415132	0.00368368	0.026791	0.165285	0.0062274	0.00894527	0.0390069	0	0	0
TCGA-AO-A0J3-01A	0.030141	0	0	0.0384427	0	0.234877	0	0.011405	0.00666307	0	0	0.0462238	0	0.0575289	0.0694971	0.304336	0	0	0.200886	0	0	0
TCGA-BH-A18H-01A	0.113692	0	0.00503735	0.0981242	0	0.30723	0.0643942	0	0	0	0.0855655	0	0.0155646	0.197668	0.070174	0.0140661	0	0	0.0284831	0	0	0
TCGA-AO-A0JA-01A	0.146823	0	0.0141648	0.0693402	0	0.349831	0.00298925	0.00632178	0.000791311	0	0	0	0.0384931	0.0514944	0.0386933	0.131441	0	0	0.125345	0	0.0242713	0
TCGA-E2-A15F-01A	0.0928069	0	0	0	0	0.171807	0	0.0761688	0	0	0.0364576	0	0	0.350855	0.0246545	0.127286	0	0.0481519	0.071812	0	0	0
TCGA-A2-A0YH-01A	0.11099	0	0.0121084	0.0657426	0	0.172943	0	0.02216	0.00366342	0	0	0.0190577	0.0305618	0.0965876	0.0526738	0.244675	0	0.0309861	0.128766	0	0.00908471	0
TCGA-D8-A4Z1-01A	0.124809	0	0.0158144	0.150828	0	0.236621	0.0337461	0	0	0	0	0.00537782	0.0335568	0.0718202	0.0373368	0.04117	0	0	0.243308	0	0.00561277	0
TCGA-BH-A0BJ-01A	0.239593	0	0.018451	0.0857342	0	0.217893	0	0.00517532	0.00201109	0	0	0.00588542	0	0.138565	0.0227089	0.191541	0	0	0.072443	0	0	0
TCGA-A7-A26I-01B	0.000354626	0.00710162	0	0.000458111	0	0.321726	0	0.0449717	0.00328304	0	0.0547803	0	0.0415881	0.241941	0.000638525	0.17535	0	0	0.107808	0	0	0
TCGA-BH-A8G0-01A	0.212122	0	0	0	0	0.144464	0.0216368	0.00116141	0	0	0.0418691	0	0	0.411737	0.0114698	0.124006	0	0	0.0315334	0	0	0
TCGA-D8-A1XJ-01A	0.00390669	0.0046634	0.00102667	8.8867e-05	0	0.236857	0.000176175	0.0295695	0.0654964	0	0.0378518	0	0.0229471	0.449834	0.00605257	0.0521824	0	0	0.0867118	0	0	0.00263595
TCGA-A2-A4S3-01A	0.0707775	0	0	0.0857885	0	0.225118	0.00647094	0.0655052	0.071502	0	0.0292205	0	0	0.232901	0.0587471	0.126137	0	0.000909195	0.0269232	0	0	0
TCGA-A2-A0YG-01A	0.0880861	0	0.00586533	0.00116399	0	0.293551	0.0278079	0.0373938	0	0	0.041791	0	0.000590905	0.165633	0.080961	0.220667	0	0	0.0364894	0	0	0
TCGA-EW-A2FW-01A	0.06916	0	0.0135986	0.0102652	0	0.12693	0.0381464	0.0130357	0.000510853	0	0.0422281	0	0	0.230129	0.0423633	0.296437	0	0	0.117196	0	0	0
TCGA-E2-A1IN-01A	0.0597589	0	0.00399526	0.00753749	0	0.274611	0	0.00941155	0	0	0.0170051	0	0.0195127	0	0.0400984	0.423358	0	0.0180355	0.120735	0	0	0.00594118
TCGA-AC-A3QP-01A	0.112634	0	0.00522598	0.0888916	0	0.0776796	0	0.0220403	0	0	0	0.0250149	0.0848607	0	0.0181453	0.486487	0	0	0.0790213	0	0	0
TCGA-AC-A2B8-01A	0.076077	0	0.000957665	0.0563281	0	0.346036	0	0	0	0	0.0239715	0	0.0618269	0.0677843	0.0654713	0.236344	0	0.00207515	0.0631279	0	0	0
TCGA-E9-A1N6-01A	0	0	0	0.0314648	0	0.115511	0.0336642	0.0320865	0	0	0	0	0	0.429004	0.0276765	0.283608	0	0	0.0469848	0	0	0
TCGA-A7-A2KD-01A	0.0908279	0	0.00480233	0.0419403	0	0.33844	0.0124414	0.00767271	0	0	0.0554884	0	0.00533889	0.104875	0.0795591	0.243504	0	0	0.0151101	0	0	0
TCGA-OL-A5RZ-01A	0.00495235	0.0322002	0	0.105013	0	0.205999	0	0.0746418	0.00203776	0	0.063564	0	0.0747559	0.304955	0	0.0762045	0	0	0.0556767	0	0	0
TCGA-AO-A0J8-01A	0.0589206	0	0	0.0454011	0	0.162254	0.00272977	0.0196557	0.0443663	0	0.00786508	0.00209532	0	0.416802	0.0276402	0.124083	0	0.016514	0.0716725	0	0	0
TCGA-MS-A51U-01A	0.1833	0	0.0171058	0.0932398	0	0.339991	0	0	0	0	0.0277807	0	0.027793	0.0548774	0.089977	0.131207	0.00695746	0	0.0277712	0	0	0
TCGA-A2-A1FZ-01A	0.0637739	0	0.00139523	0.0286616	0	0.280027	0	0.00142912	0	0	0.0309712	0	0.0470583	0.0378414	0.0585634	0.354075	0.0303794	0	0.0658244	0	0	0
TCGA-E2-A15C-01A	0.191332	0	0	0.0377915	0	0.25686	0.0315126	0.0773517	0	0	0.0717695	0	0.018265	0.0610335	0.0962277	0.12098	0	0	0.0368775	0	0	0
TCGA-EW-A1OW-01A	0.0850994	0	0.00583406	0.0529169	0	0.116841	0	0.0777791	0.00501245	0	0	0.0119754	0	0.408977	0.0924182	0.0392783	0.00190106	0	0.101967	0	0	0
TCGA-AC-A23E-01A	0.00677356	0	0	0.0153862	0	0.0969504	0	0.0177978	0	0	0.0141649	0	0	0.200223	0.0149551	0.530725	0	0	0.0940871	0	0	0.00893681
TCGA-BH-A0WA-01A	0.0221881	0	0.000956793	0.0214984	0	0.189194	0	0.0490932	0.00043749	0	0.0085671	0.0169513	0	0.47099	0.108329	0.0415591	0	0	0.0702362	0	0	0
TCGA-BH-A0H7-01A	0.099179	0	0	0.0206502	0	0.196257	0.00710245	0	0	0.0065928	0	0	0	0.291883	0.0769911	0.208791	0	0	0.0925537	0	0	0
TCGA-EW-A1P5-01A	0.00559818	0.00225934	0	0	0	0.116181	0	0.0600029	0.00148403	0	0.0263004	0.00424484	0.0296797	0.327649	0.0772249	0.194047	0	0.100419	0.0549095	0	0	0
TCGA-A2-A4S0-01A	0	0	0.00183579	0.0749791	0	0.158813	0	0.0565418	0	0	0	0.0192106	0.0437166	0	0.0113666	0.481232	0	0	0.133994	0	0.01831	0
TCGA-AC-A3YI-01A	0.0821768	0	0.0117895	0.0596336	0	0.204493	0	0.0262743	0.00270608	0	0	0.0365562	0	0.475222	0	0.0450145	0	0.0119828	0.0441509	0	0	0
TCGA-E2-A153-01A	0	0.00526836	0	0	0	0.206149	0	0.0153739	0.0426759	0	0.0641463	0	0.0181217	0.384639	0	0.152037	0	0.0193736	0.0856759	0	0.0065392	0
TCGA-AR-A0TU-01A	0.0192915	0	0	0.0845453	0	0.18882	0.0548134	0.0697609	0.0114144	0	0.0282423	0.00183954	0.00950225	0.109258	0.141619	0.159509	0	0.0887519	0.0326333	0	0	0
TCGA-E2-A15A-06A	0.18171	0.0276735	0	0.114336	0	0.357965	0.0257641	0	0	0	0.0469402	0	0.0286578	0	0.0800185	0.114027	0.0168226	0	0.00608621	0	0	0
TCGA-E2-A15A-01A	0.0530646	0	0.00224389	0.0880993	0	0.115634	0	0.050706	0.00183014	0	0	0.0445916	0.0254297	0.143189	0.141485	0.168542	0.00411392	0	0.157347	0	0.00372337	0
TCGA-OL-A66I-01A	0.0168476	0	0.000479559	0.1821	0	0.312175	0.0477893	0.00106002	0.0349601	0	0.0318811	0	0.0123027	0.109454	0.123011	0.040716	0.0439042	0.000161238	0.039109	0	0.00404939	0
TCGA-A2-A1FV-01A	0.158541	0	0.0030615	0.0218337	0	0.260291	0	0.0470862	0	0	0	0.0290527	0.00217771	0	0.0175643	0.281644	0	0	0.178748	0	0	0
TCGA-BH-A5J0-01A	0.0481343	0	0.00280577	0.0498552	0	0.242278	0	0.0332189	0.0457411	0	0.0197741	0	0.0247495	0.176428	0.081246	0.226498	0.0020996	0	0.0471719	0	0	0
TCGA-EW-A424-01A	0.225536	0	0.122009	0.0692574	0	0.105618	0	0.0311201	0	0	0.0147762	0	0.0425306	0	0.00408153	0.255478	0	0.00360816	0.119959	0	0.0060278	0
TCGA-A7-A13G-01B	0	0.0249144	0.000532333	0.0139619	0	0.221966	0	0	0	0	0.103007	0	0.0509124	0	0	0.389905	0.0272152	0	0.0991014	0	0.0684842	0
TCGA-A7-A26G-01A	0.186543	0	0.0677238	0.0531599	0	0.254096	0.0484017	0	0	0	0.0125033	0	0.024372	0.116543	0.0391958	0.0939467	0	0.00312977	0.100386	0	0	0
TCGA-A2-A0YT-01A	0.0565638	0	0.00479628	0.117887	0	0.259751	0.00547511	0	0	0	0	0.00439533	0.064734	0.022978	0.029122	0.244262	0	0.140822	0.0468117	0	0.00240254	0
TCGA-A7-A26H-01A	0.0733987	0	0	0.0358989	0	0.290595	0.000237384	0.0139357	0	0	0.0361205	0	0.00852363	0.230074	0.0549013	0.237353	0	0.00786309	0.0110989	0	0	0
TCGA-E9-A54Y-01A	0.232221	0.0118908	0.047281	0	0	0.129628	0	0.079782	0.000234538	0	0.0695569	0	0.000641628	0.238056	0	0.103413	0	0.0278557	0.0594399	0	0	0
TCGA-E2-A156-01A	0	0	0	0	0	0.121312	0	0.0446358	0.000937763	0	0	0.0494472	0.0152211	0.150323	0	0.418873	0	0.0474977	0.151753	0	0	0
TCGA-E9-A54X-01A	0.000246037	0.00393398	0	0.0131894	0	0.269524	0	0.0692544	0.0156085	0	0.10715	0	0	0.426495	0	0.015949	0.015874	0	0.040049	0	0.0203711	0.00235536
TCGA-BH-A0HF-01A	0.068085	0	0	0.0356474	0	0.127783	0.0103748	0.00405818	0.0101934	0	0.0232917	0	0	0.462979	0.0495553	0.168902	0	0	0.0391299	0	0	0
TCGA-D8-A1X9-01A	0.0461538	0	0.00112803	0.0197152	0	0.276087	0.010501	0.0524651	0.0354684	0	0.0324326	0	0.0218351	0.12025	0.0421491	0.223572	0	0.0781615	0.0373348	0	0	0.00274672
TCGA-BH-A0W3-01A	0.0206621	0	0	0.000500637	0	0.194758	0	0.0147043	0.00296835	0	0.0271089	0	0.208419	0	0.0416427	0.395603	0	0.0128166	0.0652474	0	0.0155683	0
TCGA-AC-A3QQ-01B	0.177625	0	0.00325908	0.154402	0	0.200108	0.0462548	0	0	0	0.0374946	0	0.0445222	0.0493643	0.0626737	0.0293891	0.00133503	0	0.159539	0	0.0340337	0
TCGA-A7-A26F-01B	0.123575	0	0.0141114	0	0	0.355573	0.0251516	0	0	0	0.100373	0	0.0231302	0.0372234	0.0228849	0.175256	0	0.0804345	0	0.00804813	0.0342383	0
TCGA-A2-A4RX-01A	0.225091	0	0	0.0503152	0	0.278886	0.00413669	0.0121446	0	0	0.0517338	0	0.00837434	0.240315	0.0499374	0.0786757	0	0	0.000390222	0	0	0
TCGA-BH-A0EB-01A	0.0838378	0	0	0.0532405	0	0.261064	0.0046491	0.0314491	0.0179541	0	0.0467849	0	0.0811428	0	0.0709925	0.276466	0.0381257	0	0.0342928	0	0	0
TCGA-E9-A24A-01A	0.0448672	0	0.00124971	0	0	0.219062	0.00249512	0.00146781	0	0	0.034521	0	0.0658528	0.00540297	0.0602995	0.544088	0	0	0.0206933	0	0	0
TCGA-BH-A0H6-01A	0.0531109	0	0.00950897	0.0245561	0	0.26927	0	0.00524011	0	0	0.00632491	8.2828e-05	0.0273187	0.0793104	0.0362207	0.383985	0	0	0.0855053	0	0.0144358	0.00513009
TCGA-C8-A27A-01A	0.102423	0	0.0186247	0.00367714	0	0.203595	0	0.0348009	0.0336855	0	0.00787776	0	0	0.223195	0.109092	0.254325	0	0	0.00870319	0	0	0
TCGA-E2-A1LA-01A	0.0888708	0	0.00207813	0.160728	0	0.162595	0.0127213	0.0567832	0.0520536	0	0	0.0404159	0.0279601	0.177778	0.0696344	0.0882551	0	0	0.060127	0	0	0
TCGA-B6-A0I8-01A	0.124756	0	0.0752513	0.0316785	0	0.0209247	0	0.019776	0.0207368	0	0.00876689	0	0	0.119759	0.0233	0.427993	0	0.0465357	0.0650968	0	0	0.015425
TCGA-A2-A0EX-01A	0.0843162	0.0195631	0	0.100042	0	0.262761	0	0.0351144	0	0	0.00650801	0.0328478	0.0499263	0.195228	0.0441781	0.0299334	0	0	0.139582	0	0	0
TCGA-OL-A5RY-01A	0.207415	0	0.0168556	0.0674617	0	0.329918	0.0351741	0	0	0	0.0254222	0	0.0127974	0.00946895	0.0580794	0.200724	0.01645	0	0.0202324	0	0	0
TCGA-AC-A3YJ-01A	0.0275113	0	0	0.0333083	0	0.127811	0	0.0115518	0.0118874	0	0.0205515	0	0.0436281	0	0.0214378	0.655685	0.00381037	0	0.0428179	0	0	0
TCGA-AQ-A04H-01B	0.065766	0	0.000447296	0	0	0.201343	0.0197035	0	0.0193359	0	0.0481612	0	0	0.377573	0.0532504	0.17552	0	0.00021659	0.0386828	0	0	0
TCGA-A2-A0CM-01A	0.0575517	0	0.00578977	0.0868267	0	0.296931	0.0371447	0.0626435	0.00620421	0	0.0272376	0	0.0245287	0.176368	0.11615	0.084199	0	0	0.0184251	0	0	0
TCGA-E9-A1QZ-01A	0.14916	0.00435896	0	0.0762589	0	0.462717	0.0238504	0	0	0	0.0226919	0	0.00927631	0.000878382	0.0729393	0.123369	0.00114931	0.00757802	0.045772	0	0	0
TCGA-BH-A0W4-01A	0.0598246	0	0.000864803	0	0	0.149212	0	0.0174635	0.0101297	0	0	0.0223379	0	0.382544	0.0371683	0.176287	0	0	0.144168	0	0	0
TCGA-LL-A440-01A	0.0548476	0	0	0.00742444	0	0.119996	0.000352463	0.00144069	0.00944023	0	0.029927	0	0.00160425	0.42404	0.0170915	0.255726	0	0	0.0781104	0	0	0
TCGA-EW-A6SB-01A	0.011408	0.030832	0.18704	0.0690805	0	0.219726	0.0139946	0.102266	0.0496074	0	0.00114649	0.0233862	0.00273352	0.0788552	0.0687557	0.0909939	0.0483032	0	0.00187128	0	0	0
TCGA-A8-A07U-01A	0.0940062	0	0.0127949	0.04937	0	0.24401	0.0362981	0.0691152	0.0439575	0	0.0312598	0.00254949	0.020889	0.0832086	0.208343	0.0567619	0	0.0104437	0.0369932	0	0	0
TCGA-A8-A09Q-01A	0.0699673	0	0	0.135889	0	0.141446	0.0280546	0.0651041	0.00178336	0	0	0.0185923	0.0346885	0.13458	0.043656	0.205049	0	0	0.12119	0	0	0
TCGA-LL-A50Y-01A	0.0632097	0.0625176	0	0.0795501	0	0.11354	0	0	0.0259885	0	0	0.000627685	0.0183532	0.162388	0.0282572	0.388098	0.0090197	0	0.0484503	0	0	0
TCGA-AC-A3TM-01A	0.117796	0	0.0165324	0.170926	0	0.219542	0	0.0534729	0.0610558	0	0.0130709	0	0.0106528	0.065439	0.0270512	0.213692	0	0	0.0307699	0	0	0
TCGA-E2-A159-01A	0.0472885	0	0.00679899	0.0917731	0	0.331816	0.0476139	0	0	0	0.0246374	0	0.0054134	0.136201	0.105889	0.14807	0.0085306	0.0024726	0.043496	0	0	0
TCGA-A7-A13F-01A	0.0844384	0	0.00164168	0.00145978	0	0.157783	0	0.00887247	0	0	0.0135529	0	0	0	0.0144217	0.477095	0.125489	0.0204556	0.0746912	0	0	0.0200988
TCGA-D8-A73X-01A	0.0630456	0	0.00757773	0	0	0.11656	0.00480245	0.024023	0.0396857	0	0.0642452	0	0	0.398035	0	0.135574	0	0.00120435	0.145247	0	0	0
TCGA-A2-A0D4-01A	0.0119791	0	0	0	0	0.27726	0	0.0214835	0	0	0.0774837	0	0.0617199	0.123444	0.00910111	0.0833449	0.00242197	0	0.31354	0	0.0182223	0
TCGA-A2-A0YD-01A	0.125445	0	0.00444478	0.0422169	0	0.295313	0.000120057	0.0189658	0.000759898	0	0.0310113	0	0.0122678	0.110812	0.0696242	0.216594	0	0	0.0651749	0	0	0.00725054
TCGA-BH-A0AY-01A	0.0229174	0	0	0.0970752	0	0.25837	0	0.01372	0.00465587	0	0.00641953	0.00459904	0.010503	0.0738153	0.0669427	0.285971	0.00169677	0	0.153314	0	0	0
TCGA-D8-A1X8-01A	0.0735338	0	0.00419041	0.0284453	0	0.348145	0	0	0	0	0.0526821	0	0.0554051	0	0.0485729	0.308031	0.0139706	0	0.0661203	0	0	0.000903816
TCGA-BH-A1F0-01A	0.0660325	0.00982057	0.00197492	0.0285196	0	0.280482	0.0339468	0.0110102	0	0	0.0454141	0	0.0381444	0.0942606	0.118992	0.199055	0	0.052617	0.01973	0	0	0
TCGA-E9-A5UO-01A	0.00460539	0	0.00289102	0	0	0.044442	0	0.0265196	0.0132895	0	0.0240836	0.0229519	0.00368988	0.259326	0	0.405677	0	0.0163467	0.176177	0	0	0
TCGA-E9-A1NG-01A	0.00312405	0.000563583	0	0.0375682	0	0.213606	0	0	0.00606664	0	0.00779367	0.00922995	0.0278186	0.228876	0	0.383229	0	0.0407691	0.0413544	0	0	0
TCGA-EW-A2FV-01A	0.103925	0	0.00178473	0	0	0.47542	0.00722943	0.0149422	0	0	0.03581	0	0.0267427	0.0265537	0.102365	0.163933	0.000888729	0.0139747	0.0264301	0	0	0
TCGA-EW-A1OV-01A	0.11921	0.00177372	0	0.152065	0	0.338305	0.0157175	0.0172317	0.00824288	0	0.0307623	0	0.0174202	0.10409	0.0975772	0.0833634	0	0	0.0142407	0	0	0
TCGA-A8-A06Y-01A	0.244479	0	0.0216392	5.46796e-05	0	0.110277	0	0.0717114	0.0168238	0	0	0	0	0.158417	0	0.20914	0	0.0869509	0.0805069	0	0	0
TCGA-AC-A2FM-01A	0.0348206	0	0.00139512	0.0668977	0	0.382634	0	0.010953	0	0	0.0548273	0.00555696	0.0508632	0	0.0494184	0.186074	0.00326317	0	0.153297	0	0	0
TCGA-OL-A66N-01A	0.146067	0	0	0.150437	0	0.147844	0.00202701	0.0553157	0	0	0	0.0162138	0.0228227	0	0.0243916	0.296773	0	0	0.138108	0	0	0
TCGA-AO-A0J5-01A	0.102854	0	0.00520186	0.0376744	0	0.233788	0	0	0	0	0.0258696	0	0.00167074	0.0629186	0.0327654	0.38831	0	0	0.108948	0	0	0
TCGA-BH-A202-01A	0.0811356	0	0.0103545	0.0458402	0	0.254679	0.0403795	0.0433814	0.0219711	0	0.0391167	0	0	0.142347	0.0719541	0.201578	0.00683001	0	0.0404331	0	0	0
TCGA-AO-A0JG-01A	0.128573	0	0	0.15094	0	0.398193	0	0.0345995	0	0	0.00884044	0	0.0147294	0.0448049	0.0740919	0.122582	0	0	0.0226459	0	0	0
TCGA-E9-A5UP-01A	0	0.00380583	0	0	0	0.128887	0	0.0742857	0.0637314	0	0.083159	0	0.0325536	0.451185	0	0	0	0.124479	0.0379123	0	0	0
TCGA-BH-A0HB-01A	0.0512535	0	0.00178868	0.106565	0	0.319516	0.0111098	0.00802506	0.0481347	0	0.0253135	0	0.0298188	0.121633	0.0639238	0.178585	0.0048222	0.0029044	0.0266062	0	0	0
TCGA-BH-A18L-01A	0.0831732	0	0.0102347	0.0185363	0	0.203408	0.0335191	0.0251954	0	0	0	0.0150754	0.0190044	0	0.11753	0.346727	0.00945787	0	0.0949661	0	0.0231731	0
TCGA-E9-A5FK-01A	0.125472	0	0	0.200113	0	0.209941	0	0.0256734	0.123687	0	0.0281465	0.0108884	0.017735	0.00692907	0.0582294	0.136503	0	0.0183377	0.0383431	0	0	0
TCGA-OL-A66H-01A	0.00292	0.0254471	0	0.100986	0	0.261999	0.0328916	0	0.00178634	0	0	0	0.0760038	0.069968	0.0823031	0.246599	0.00117634	0	0.0896943	0	0.00822494	0
TCGA-AQ-A04J-01A	0.283975	0	0	0.0226297	0	0.360805	0.055766	0	0	0	0.056647	0	0.0213934	0.0843286	0.0406555	0.057758	0	0.0160412	0	0	0	0
TCGA-A2-A4S1-01A	0.00099248	0.00317754	0	0.026614	0	0.0753977	0.00172152	0	0.00530782	0	0.0168454	0.00557403	0	0.186485	0.0175158	0.626539	0	0	0.0338299	0	0	0
TCGA-E2-A2P5-01A	0.0596694	0	0.0076396	0.0684431	0	0.399099	0	0.0486155	0.00565431	0	0.012905	0.0176052	0.0258411	0.0170504	0.0747685	0.146678	0.0133068	0	0.102723	0	0	0
TCGA-A8-A0A9-01A	0	0	0.00055812	0.060893	0	0.206787	0.0078495	0.0328314	0.00703957	0	0	0.0237946	0.00538213	0.312551	0.10482	0.153915	0.000522142	0	0.0830572	0	0	0
TCGA-A2-A0SV-01A	0.0299073	0	0	0	0	0.256266	0.0097028	0.033955	0.0173403	0	0.0350333	0	0.0106692	0.182122	0.0648712	0.346715	0	0	0.0134175	0	0	0
TCGA-BH-A0HX-01A	0.196394	0	0.0247556	0.0191028	0	0.269559	0	0	0	0	0.000651165	0	0	0.26998	0.0476946	0.125725	0	0	0.0461389	0	0	0
TCGA-E2-A108-01A	0.0856363	0	0	0.157365	0	0.264288	0.00978871	0.0818198	0.0275862	0	0.0112075	0	0.0092441	0.0428048	0.0691862	0.16249	0	0	0.0785834	0	0	0
TCGA-D8-A1XA-01A	0.0528196	0	0	0.00389443	0	0.141921	0	0.0222437	0.0324226	0	0.0129672	0	0	0.28334	0.0590485	0.264863	0	0	0.119398	0	0	0.00708206
TCGA-E9-A6HE-01A	0.0534902	0	0.00284566	0.118969	0	0.173995	0	0.0475922	8.79132e-05	0	0.000464114	0.0374795	0.0405056	0.0723408	0.0160951	0.353573	0	0.021031	0.0539988	0	0	0.00753303
TCGA-LQ-A4E4-01A	0.087109	0	0.0112531	0.0115583	0	0.133122	0	0	0.0298354	0	0.00345492	0.0286362	0.0190837	0	0.0264141	0.328142	0	0	0.321391	0	0	0
TCGA-A1-A0SO-01A	0.104632	0	0.0234826	0.017663	0	0.295537	0.0398822	0.0287192	0	0	0.0407623	0	0.00852923	0.152131	0.100093	0.166657	0	0.0219109	0	0	0	0
TCGA-BH-A201-01A	0.0382409	0	0.00587818	0.0478905	0	0.299718	0	0.0827832	0.00118845	0	0.0317952	0.0188217	0	0.404925	0.00887418	0	0	0.00322899	0.0566552	0	0	0
TCGA-OL-A6VO-01A	0.0190843	0	0	0.00653665	0	0.179202	0.00131124	0.0500366	0.0198893	0	0.00376509	0.00415987	0	0.562069	0.0594299	0.066971	0	0.0207922	0.0031906	0	0.00356232	0
TCGA-B6-A0X4-01A	0	0.00312821	0	0	0	0.204769	0	0.105663	0	0	0	0.0726459	0.0339509	0.0673581	0	0.299161	0	0.0256509	0.156802	0	0.0308707	0
TCGA-E9-A1R0-01A	0.167753	0	0	0.0626837	0	0.301493	0.0202187	0.00856845	0.0202442	0	0.0701621	0	0.0256952	0.0693502	0.0408034	0.164039	0	0	0.0489888	0	0	0
TCGA-E2-A1IJ-01A	0.203011	0	0.0148878	0.0817924	0	0.284748	0	0.0342913	0.0214476	0	0.0259479	0	0.01645	0.00848783	0.0594007	0.163815	0.00109802	0	0.0846221	0	0	0
TCGA-E2-A10E-01A	0.0416334	0	0.00338109	0.0172538	0	0.293218	7.75608e-07	0.0708069	0	0	0.0451437	0	0.0216138	0.0903594	0.156829	0.136351	0.0390402	0	0.0823914	0	0.001977	0
TCGA-E2-A1B6-01A	0.127079	0.071068	0	0.132294	0	0.279548	0.0401407	0.0250801	0.0195667	0	0.0731504	0	0.0137609	0.0816231	0.0796931	0.0464879	0	0.010206	0.000303271	0	0	0
TCGA-EW-A1J6-01A	0.126108	0	0	0.0819471	0	0.221193	0.0416631	0.0956606	0.00416276	0	0.0148016	0	0.0311106	0.0175522	0.115931	0.150115	0	0.0148087	0.0838922	0	0	0.00105425
TCGA-E2-A10F-01A	0.122576	0	0.0120627	0.0328982	0	0.313864	0.000718599	0.00578511	0.0137759	0	0.0445227	0	0.0205305	0.123803	0.0624503	0.214916	0	0	0.0320977	0	0	0
TCGA-OL-A5RX-01A	0.239208	0	0.021314	0.0828138	0	0.299583	0.00522579	0.0396117	0	0	0.0681485	0	0.0283229	0.0259824	0.0531616	0.121288	0	0	0.0153407	0	0	0
TCGA-E2-A1LE-01A	0.0520341	0	0.00126851	0.0883758	0	0.301868	0.00406473	0.0246614	0.0342427	0	0.0266801	0	0	0.220179	0.0772027	0.151648	0	0	0.017774	0	0	0
TCGA-A8-A08C-01A	0.0312468	0	0	0.071543	0	0.262753	0	0.0466015	0.0152665	0	0.00670792	0.00261353	0.00491372	0	0.0468419	0.359445	0.0197781	0.106539	0.0244716	0	0	0.00127923
TCGA-WT-AB44-01A	0.0764318	0	0.00972366	0.0636837	0	0.154286	0	0.0467598	0	0	0.0161939	0	0.015454	0.167557	0.0150159	0.342407	0	0.00507075	0.0874165	0	0	0
TCGA-A8-A06U-01A	0.0579123	0	0.0172398	0.0650499	0	0.220441	0.0250847	0.0675552	0.0176342	0	0	0.0180624	0.0171965	0.0357007	0.110669	0.278903	0	0.00504104	0.0635101	0	0	0
TCGA-LL-A442-01A	0	0.00465312	0	0	0	0.322363	0	0.00645564	0.0490318	0	0.097123	0	0.0475268	0	0	0.350874	0	0.00636143	0.0761998	0	0.0358417	0.00357048
TCGA-AC-A4ZE-01A	0.097422	0	0.0215071	0.0691844	0	0.376508	0.00242697	0	0	0	0.0107748	0	0.0217944	0	0.0405412	0.239736	0	0	0.120105	0	0	0
TCGA-A7-A13H-01A	0.095003	0	0.0393248	0.0392252	0	0.150955	0	0.00326549	0.0344158	0	0.0143822	0	0.0138327	0.416263	0.0494235	0.105311	0	0	0.0385979	0	0	0
TCGA-E9-A2JS-01A	0.017953	0	0	0.0429104	0	0.166381	0.0132954	0.0347437	0.0113298	0	0	0	0	0.169515	0.110408	0.239757	0	0	0.193707	0	0	0
TCGA-A7-A0DC-01A	0.0350905	0	0.00481784	0	0	0.204912	0	0	0	0	0.0147932	0.00652048	0	0.355236	0	0.124213	0	0	0.102856	0	0.151561	0
TCGA-A7-A0DC-01B	0	0	0.000380098	0	0	0.276022	0	0	0	0	0.0614308	0	0.00538327	0.136223	0	0.166228	0	0.00140867	0.182374	0	0.17055	0
TCGA-EW-A1P4-01A	0.060238	0	0.00371871	0.136484	0	0.233504	0.0605347	0.0224302	0	0	0.0657494	0.0496347	0.0246234	0.0638435	0.084447	0.0767363	0.0386658	0.0142379	0.0595377	0	0	0.00561509
TCGA-EW-A1OY-01A	0.0969146	0	0	0.023973	0	0.271541	0	0.022092	0.0142911	0	0.026935	0	0.00554012	0.134931	0.137965	0.24345	0	0	0.0223677	0	0	0
TCGA-EW-A1OX-01A	0	0.00495905	0	0.0208988	0	0.198817	0	0.0444217	0.025039	0	0.112953	0	0.0460606	0.156524	0.00551885	0.0235553	0	0	0.349721	0	0.0115313	0
TCGA-BH-A0DI-01A	0.0838146	0	0	0.0417937	0	0.178671	0	0.0260848	0.0158774	0	0.00796134	0	0	0.318738	0.0619081	0.19331	0	0	0.0718409	0	0	0
TCGA-A8-A09K-01A	0.0536638	0	0.0246796	0.142543	0	0.24551	0.0285124	0.0810986	0	0	0	0.0189135	0.0133293	0.0481522	0.0590253	0.128752	0.00163564	0	0.154184	0	0	0
TCGA-A2-A3XU-01A	0.135539	0	0.0388064	0.0693385	0	0.021709	0	0.104188	0.0245851	0	0	0.0236778	0	0.27078	0.00095079	0.310426	0	0	0	0	0	0
TCGA-EW-A1P7-01A	0.19601	0.0982701	0.0208442	0.120846	0	0.256361	0.0187079	0.00222841	0	0	0.0315876	0	0.00699867	0.113806	0.0532144	0.0720789	0	0.0090455	0	0	0	0
TCGA-E9-A3QA-01A	0.0714852	0	0	0.0161023	0	0.212105	0.0607988	0.0522863	0.0114036	0	0.039046	0	0.0166108	0.187414	0.159883	0.0424549	0	0.09479	0.0342062	0	0	0.00141385
TCGA-BH-A18P-01A	0.100019	0	0.0101058	0.0166537	0	0.231034	0.011108	0.0340894	0	0	0.0320456	0	0	0.207472	0.0953705	0.198578	0	0.0327206	0.0308037	0	0	0
TCGA-BH-A0GY-01A	0.0869203	0	0.00227849	0	0	0.248602	0.0268923	0	0	0	0.0465016	0	0	0.382583	0.0874372	0.0785659	0	0	0.0402196	0	0	0
TCGA-E9-A3X8-01A	0.12071	0	0.0918128	0.224861	0	0.17901	0	0.0532729	0.0614307	0	0	0.0270004	0.0147093	0	0.0528186	0.136517	0.00206983	0	0.0357879	0	0	0
TCGA-A7-A0CJ-01A	0.0974777	0	0.00554036	0.0298533	0	0.269105	0.00605381	0.0449201	0.0144573	0	0.0358136	0	0.0237432	0.213623	0.0576546	0.143342	0.00192374	0.0314597	0.0250321	0	0	0
TCGA-E2-A570-01A	0.107503	0	0.0240249	0.0313196	0	0.238303	0	0.0112903	0.00635043	0	0	0.00797496	0	0.113134	0.0207354	0.340013	0	0.0110605	0.0877747	0	0	0.000516673
TCGA-A8-A092-01A	0.0384671	0	0	0	0	0.161231	0.0238535	0.00122788	0	0	0	0.0428769	0.0088521	0.146298	0.110184	0.30945	0	0	0.157559	0	0	0
TCGA-A8-A08P-01A	0.0177463	0	0	0.0352114	0	0.289562	0.0447168	0.0109708	0	0	0	0.00245745	0.0193065	0.144723	0.142816	0.180651	0.00445619	0	0.107383	0	0	0
TCGA-A8-A08O-01A	0.215381	0	0.0815573	0.0184346	0	0.296919	0	0	0	0	0	0.0220196	0.0120171	0.0329854	0.0355281	0.226854	0	0	0.0583036	0	0	0
TCGA-BH-A0EE-01A	0.0889133	0	0.00103676	0.0327465	0	0.248812	0.0152876	0.0379994	0.0187869	0	0.0780733	0	0.0131411	0.0617349	0.150507	0.10373	0	0.0951229	0.0541082	0	0	0
TCGA-A8-A06X-01A	0.0419972	0	0.00448669	0.0869735	0	0.0982339	0.00720704	0.0770547	0.0289099	0	0.0158358	0.00359272	0	0.30826	0.0625117	0.232672	0	0.0184717	0.0137926	0	0	0
TCGA-EW-A6SC-01A	0.0773534	0	0	0.00587263	0	0.235562	0	0.0197072	0	0	0.0174612	0	0.0189052	0.0839155	0.0403838	0.257184	0.0540999	0	0	0.129547	0.0600077	0
TCGA-A7-A26E-01B	0	0.00152802	0.00297277	0.0055537	0	0.272889	0	0.0401496	0	0	0.00788046	0.0173836	0.0293463	0	0.00237247	0.259661	0	0.00391972	0.103134	0	0.253209	0
TCGA-A7-A26E-01A	0.0652741	0	0.00859529	0.0115743	0	0.230479	0	0.026376	0	0	0.00730056	0	0.159495	0	0.0403281	0.300525	0	0.00386175	0.0845518	0	0.0616397	0
TCGA-BH-A1F2-01A	0.00216365	0.00239543	0	0	0	0.271269	0	0.0413646	0.0316664	0	0.00878085	0.0193759	0.0324823	0.397122	0.00545101	0.0841246	0	0	0.103804	0	0	0
TCGA-A7-A13D-01B	0.0565766	0	0	0.00631339	0	0.222989	0	0.0637306	0	0	0.0655045	0.0199614	0.0445225	0.381136	0	0	0	0.0297567	0.0570764	0	0.052433	0
TCGA-A7-A13D-01A	0.0168216	0	0	0.0189799	0	0.0183746	0	0.134746	0	0	0	0	0	0.762562	0	0	0	0.0252567	0	0.01093	0.0123291	0
TCGA-A2-A0YM-01A	0.00993337	0	0	0.0185564	0	0.153779	0	0.00881768	0	0	0.0344501	0	0.0253568	0.494648	0.0638625	0.0458621	0	0.143503	0	0.00123179	0	0
TCGA-A1-A0SK-01A	0.0391891	0	0	0.149611	0	0.0884064	0	0.163075	0	0	0	0.0285226	0	0.448291	0.0087946	0.0333184	0	0	0.0407911	0	0	0
TCGA-A2-A0EV-01A	0.0773855	0	0.00801742	0.0499423	0	0.2234	0.0226808	0.0200702	0.00275051	0	0.0363161	0	0	0.30863	0.026108	0.151956	0	0.0324394	0.0403031	0	0	0
TCGA-E2-A14X-01A	0.181929	0	0.058683	0.0657284	0	0.380537	0.0191363	0.0366118	0	0	0.0268533	0	0.00904108	0.0469682	0.070101	0.102655	0	0.00175614	0	0	0	0
TCGA-OL-A5D8-01A	0.0762248	0	0.0163815	0.086314	0	0.170153	0	0.085297	0.000939116	0	0.0908413	0	0.0527819	0.261839	0.0650966	0.0339498	0.00250383	0	0.0576785	0	0	0
TCGA-BH-A0BC-01A	0.0757826	0	0.00299237	0.0575804	0	0.158084	0.00728613	0.0260015	0.0415075	0	0.030125	0	0	0.250516	0.073875	0.245902	0	0	0.0303474	0	0	0
TCGA-E2-A14W-01A	0.00570105	0	0	0	0	0.250719	0	0	0.065585	0	0.0938823	0	0.0242769	0.469455	0	0	0	0	0.0753089	0	0.0150722	0
TCGA-E9-A227-01A	0.072942	0	0.00349603	0.10325	0	0.357943	0.0152605	0	0	0	0.0119392	0	0.0426032	0	0.0443819	0.205342	0.0534606	0.0521551	0.0372259	0	0	0
TCGA-A8-A07L-01A	0.123407	0	0.012542	0.0506342	0	0.193695	0	0.0188023	0.0223843	0	0.00186463	0	0	0.129819	0.0463264	0.331252	0	0.00503059	0.0621133	0	0	0.00212948
TCGA-E9-A1RB-01A	0.0470856	0	0.0003756	0	0	0.0962331	0	0.0629424	0.0120203	0	0.0250048	0	0	0.464429	0.0576861	0.219584	0.0100515	0	0	0.00458792	0	0
TCGA-E2-A1B5-01A	0.136389	0	0.0187018	0.113919	0	0.421516	0.0222427	0	0.0361294	0	0.0385046	0	0.0185742	0.0248169	0.0647061	0.0745618	0	0.0203709	0.00956773	0	0	0
TCGA-AC-A3BB-01A	0.257482	0	0.0366694	0.107171	0	0.287426	0	0.0127102	0.0347101	0	0.0308345	0	0.0227448	0.0317052	0.0398307	0.114675	0	0.00456678	0.0194738	0	0	0
TCGA-AQ-A1H3-01A	0.0956157	0	0	0.0654225	0	0.424006	0.00948121	0	0	0	0.0365853	0	0.0219509	0.0190381	0.0641048	0.132889	0.0708968	0.0312944	0.0287149	0	0	0
TCGA-A2-A0YC-01A	0.109617	0	0.00717125	0.0456143	0	0.191073	0.0022702	0.00727954	0.0245912	0	0.0137222	0.00169261	0.0183667	0.103125	0.0337605	0.23545	0.0645051	0.00393998	0.119623	0	0	0.0181991
TCGA-BH-A0EA-01A	0.0651294	0	0	0.0119176	0	0.161246	0	0.0431032	0.00935102	0	0.0294868	0	0	0.267185	0.0311209	0.282319	0.0711038	0	0.0280382	0	0	0
TCGA-B6-A0I6-01A	0.0815185	0	0.00599105	0.0988938	0	0.191984	0.0241588	0.0592584	0	0	0	0.0191121	0.00948971	0.305192	0.0462659	0.0998931	0	0	0.0551464	0	0.00309665	0
TCGA-A2-A3XV-01A	0.0567727	0	0.00282093	0.0301164	0	0.188345	0	0.043197	0	0	0.0137708	0.00765629	0.00473127	0.125978	0.0406029	0.476876	0	0	0.00913349	0	0	0
TCGA-LL-A441-01A	0.40342	0	0.0143782	0.0501737	0	0.202462	0.0224196	0.0268842	0.000198439	0	0.0550922	0	0.007542	0.124448	0.0496127	0.0385517	0	0	0.00481785	0	0	0
TCGA-AO-A0J2-01A	0.0547013	0	0.0179485	0.0349211	0	0.333047	0.00165618	0.0515332	0	0	0.0584248	0.0729705	0.0195887	0.0701272	0.103763	0.13187	0.00327532	0.00659498	0.0395776	0	0	0
TCGA-E9-A1N4-01A	0.0450666	0.0341131	0	0	0	0.151357	0.0382308	0	0.000859532	0.000106023	0.0177198	0	0.0304244	0.416476	0.0777994	0.104103	0.00283862	0	0.0809061	0	0	0
TCGA-E9-A3Q9-01A	0.10225	0	0.0133143	0.0926707	0	0.1529	0	0.0193696	0	0	0.00296148	0.0145534	0.158424	0	0.0239936	0.381705	0	0	0.0378583	0	0	0
TCGA-BH-A18F-01A	0.135764	0	0	0.0756117	0	0.32556	0.0147758	0.0106142	0.00712782	0	0.0192255	0	0.00643836	0.104856	0.0819217	0.126919	0.0247648	0	0.0664216	0	0	0
TCGA-AQ-A54O-01A	0.140516	0	0.0144672	0.0284662	0	0.0710596	0	0.111564	0.0412371	0	0.00483533	0	0	0.320261	0.0534648	0.176699	0	0	0.0374293	0	0	0
TCGA-A8-A08F-01A	0.0238922	0	0	0.0341174	0	0.235238	0	0.035749	0	0	0.0214411	0.0133721	0.0637591	0.224497	0.098471	0.229168	0	0	0.0202956	0	0	0
TCGA-A8-A091-01A	0.109382	0	0	0.0725602	0	0.229086	0	0.00649878	0	0	0.0273865	0	0.00311113	0.0564717	0.031097	0.400976	0	0	0.0634306	0	0	0
TCGA-E2-A1B4-01A	0.109265	0	0.0264396	0.0155266	0	0.24121	0	0.0303422	0.0397318	0	0	0.000635215	0	0.0766471	0.0738346	0.277524	0	0	0.108844	0	0	0
TCGA-A8-A08S-01A	0.0436785	0	0.00386211	0.0102777	0	0.130364	0	0.0674789	0.0542607	0	0	0.0200105	0	0.40871	0.0606966	0.152113	0	0	0.0399611	0	0	0.00858739
TCGA-AC-A2QH-01B	0	0.0114004	0	0	0	0.379952	0	0.0560288	0.0253961	0	0.116487	0.00889738	0	0.355327	0	0.0405465	0	0	0.0046157	0	0	0.00134877
TCGA-A8-A09M-01A	0.0938424	0	0.00818824	0.0776923	0	0.283875	0.00676892	0.0488515	0.0295849	0	0.0556573	0	0.06906	0	0.0841467	0.233641	0	0.00787433	0.000817404	0	0	0
TCGA-A7-A0DB-01C	0	0	0.00294885	0	0	0.389739	0	0.0142863	0	0	0.0717711	0	0.0354277	0	0.000469811	0.268035	0	0	0.0990795	0	0.118243	0
TCGA-A7-A0DB-01A	0.0105554	0	0.000727619	0.0327028	0	0.188248	0	0.00349996	0.0204186	0	0.00637825	0.0181674	0.0139756	0.425115	0	0.143078	0.00241935	0	0.116357	0	0.0183577	0
TCGA-BH-A1FD-01A	0	0.0113665	0	0.0238157	0	0.230707	0	0.0496307	0	0	0.0218681	0	0	0.260221	0.0708763	0.260326	0	0.00573738	0.0503383	0	0.00720257	0.00791032
TCGA-EW-A6SD-01A	0.0593242	0	0.0313336	0.0592915	0	0.214996	0.0258263	0.0442137	0.0296637	0	0.0583422	0	0.0107696	0.101916	0.131862	0.185184	0.00974957	0	0.0375277	0	0	0
TCGA-AR-A5QN-01A	0.080097	0	0	0.141173	0	0.2625	0.024366	0	0	0	0.0728301	0	0.0673527	0.0870616	0.0250329	0.0900764	0	0.0173663	0.127776	0	0.00436875	0
TCGA-D8-A3Z5-01A	0.0847204	0	0.170936	0.12866	0	0.14482	0	0.0482113	0.0197436	0	0.0661095	0.010071	0.0301341	0	0.0347939	0.205676	0	0	0	0.0561245	0	0
TCGA-E2-A1II-01A	0.0241461	0.0171918	0	0.090334	0	0.343133	0.108818	0.0761181	0.00878012	0	0.00978069	0	0.0153975	0.0572534	0.141362	0.0648593	0	0.0071804	0.0330304	0	0.00261529	0
TCGA-AR-A1AY-01A	0.000788905	0.014153	0.0028128	0	0	0.252994	0	0.022617	0.000468157	0	0.0792864	0	0	0.546981	0.0387614	0.0275015	0.00321685	0	0.0104183	0	0	0
TCGA-E2-A1IH-01A	0.117764	0	0	0.0855515	0	0.343273	0.00973831	0.0291425	0.0106167	0	0	0.00869127	0.00121847	0.189043	0.0544839	0.11055	0	0.0175609	0.0223672	0	0	0
TCGA-A2-A0D2-01A	0.0707058	0	0	0.171006	0	0.119676	0.0189723	0	0	0	0	0	0.0382523	0.348099	0.0870105	0.0975634	0	0	0.048714	0	0	0
TCGA-A2-A3XS-01A	0.140558	0	0	0.222008	0	0.188523	0.00749893	0.0411943	0	0	0	0	0.0666064	0.0850338	0.0757727	0.0612501	0	0	0.111555	0	0	0
TCGA-A8-A07C-01A	0.0958118	0	0	0.026935	0	0.301588	0.0468762	0.0311749	0	0	0.0594305	0	0	0.116751	0.0657462	0.221723	0	0.0204365	0.0135265	0	0	0
TCGA-C8-A3M7-01A	0.204624	0	0.18787	0.0406147	0	0.232913	0	0.00290452	0	0	0.0207381	0	0.010339	0	0.0551172	0.134099	0	0.00658191	0.104199	0	0	0
TCGA-BH-A1FH-01A	0.289915	0	0.0598681	0.0602311	0	0.202045	0	0	0	0	0	0.0321953	0.0298071	0	0.0152582	0.237797	0	0.006127	0.0667572	0	0	0
TCGA-EW-A3E8-01B	0.217946	0	0.0314866	0.109913	0	0.213271	0	0.0244278	0.0145368	0	0	0.00825599	0.0401414	0.0864385	0.103184	0.0328802	0.0003417	0	0.117176	0	0	0
TCGA-E9-A1N8-01A	0.0387686	0	0.000568159	0.0431835	0	0.19786	0	0.0926119	0	0	0	0.0412871	0	0.31668	0.12841	0.105156	0	0	0.0354744	0	0	0
TCGA-E2-A14V-01A	0.0930751	0	0.000504317	0.0458921	0	0.248054	0.0138256	0.0247094	0.0170858	0	0.00434691	0	0.0040922	0.145534	0.0602674	0.163799	0	0.0349854	0.143829	0	0	0
TCGA-A2-A0EU-01A	0.0638702	0	0	0.0393512	0	0.317719	0	0.0184182	0	0	0.00316536	0.0101615	0	0.13573	0.0618389	0.106994	0.0170065	0.0389534	0.185486	0	0	0.00130639
TCGA-E2-A576-01A	0.130933	0	0.103088	0.0793112	0	0.140266	0	0.018107	0.0579864	0	0	0.0744395	0.0210355	0.0548256	0.0549536	0.0731031	0	0	0.191951	0	0	0
TCGA-A7-A0CG-01A	0.182641	0	0.0455645	0.0505884	0	0.410934	0.0253177	0	0	0	0.0259744	0	0.016608	0	0.0439505	0.125723	0.0129242	0.0124513	0.047323	0	0	0
TCGA-E2-A107-01A	0.0382327	0	0.000448552	0.129239	0	0.234762	0	0.0115324	0.00747636	0	0	0.0310183	0.0246846	0.0386041	0.0148814	0.273131	0	0.0458474	0.150142	0	0	0
TCGA-E9-A226-01A	0.0127911	0	0.00812775	0	0	0.25825	0	0.0646409	0	0	0	0.0163067	0	0.319637	0.0495784	0.209103	0	0	0.0615651	0	0	0
TCGA-E2-A2P6-01A	0.117947	0	0.0195485	0.0139264	0	0.192988	0	0.0281247	0.00923561	0	0.00581786	0.00108095	0.0287182	0	0.0697356	0.388553	0	0	0.0961961	0	0.0281277	0
TCGA-EW-A1PG-01A	0.0846833	0	0	0.0519463	0	0.276668	0.0464974	0	0	0	0.0623231	0	0.026284	0.0497737	0.0213064	0.142281	0	0.0808848	0.0627474	0	0.0946048	0
TCGA-A2-A0D1-01A	0.0930543	0	0.0238616	0.0667737	0	0.188277	0	0.0454036	0.0376352	0	0.0250539	0.000918453	0	0.331195	0.0502424	0.137585	0	0	0	0	0	0
TCGA-E9-A1N3-01A	0.073126	0	0.00420508	0.0998448	0	0.136904	0	0.00709847	0	0	0.0148358	0	0.0401531	0.0170652	0.00358528	0.43022	0	0.00685255	0.149985	0	0.0161252	0
TCGA-OL-A5RV-01A	0.222741	0	0.0563654	0.0389547	0	0.256777	0	0	0	0	0.0229548	0	0.00476377	0	0.0246974	0.193427	0.0209579	0	0.158361	0	0	0
TCGA-E2-A573-01A	0.0672522	0	0.00170898	0.0824704	0	0.213763	0.0218513	0.0951252	0.00552907	0	0.0547238	0	0.00433187	0.226293	0.068127	0.088539	0	0.0580122	0.0122726	0	0	0
TCGA-E9-A1R2-01A	0.103752	0	0	0.0456272	0	0.12006	0.0249889	0.0923411	0.0255856	0	0.0142775	0.0748578	0.0513263	0.066815	0.0828742	0.0977516	0	0	0.195371	0	0.00437199	0
TCGA-A2-A0ET-01A	0.0878898	0	0.0066986	0.0665107	0	0.336003	0.0109481	0.029559	0.0170028	0	0.0307063	0	0.0313601	0	0.0475987	0.227271	0.0570547	0.0111632	0	0	0.0402337	0
TCGA-E9-A1NF-01A	0.0182668	0	0.000414348	0.0027669	0	0.156513	0	0.0112656	0.00559053	0	0.0134042	0	0	0.397596	0.0488598	0.311184	0	0	0.0341386	0	0	0
TCGA-A7-A0CE-01A	0.0835609	0	0.00832776	0.0539234	0	0.11687	0.012998	0.021831	0	0	0.0226798	0.00406928	0	0.205504	0.0830075	0.216716	0	0.114521	0.0559913	0	0	0
TCGA-A7-A0CH-01A	0.066843	0	0.00140799	0.0346537	0	0.285324	0	0.030682	0	0	0	0.00540023	0.00880978	0.0932717	0.0380289	0.333665	0.00695385	0.0394217	0.0555378	0	0	0
TCGA-A7-A0DA-01A	0.0714708	0	0	0	0	0.161544	0	0.0104469	0.00982191	0	0.0201817	0	0	0.398564	0.0655649	0.243937	0	0.0107154	0	0.00775414	0	0
TCGA-E9-A1NE-01A	0.0889159	0	0	0.104693	0	0.494681	0.0440845	0.00400025	0	0	0.0236671	0	0.0202089	0.00410778	0.0939174	0.105511	0	0.00176587	0.0144471	0	0	0
TCGA-A2-A3XY-01A	0.0874221	0	0	0.0326201	0	0.28611	0.00487046	0	0.00766652	0	0.044286	0	0.0264053	0.23909	0.188349	0.0831804	0	0	0	0	0	0
TCGA-BH-A18I-01A	0.0833799	0	0	0.0371299	0	0.36138	0.0113228	0.0235113	0	0	0.0564907	0	0.0106165	0.0522991	0.100213	0.152525	0.0135234	0.0430734	0.0545345	0	0	0
TCGA-A2-A04Y-01A	0.0459693	0	0.00311083	0.115212	0	0.316915	0.00591361	0.0222566	0	0	0.0249949	0	0.0115587	0.0156258	0.0456244	0.329663	0	0	0.0329933	0	0.030162	0
TCGA-E9-A1N9-01A	0.129725	0	0.00536003	0.0477493	0	0.46235	0.0110827	0	0	0	0.0215339	0	0.0265578	0.0449695	0.086887	0.152044	0.00781824	0	0.00392315	0	0	0
TCGA-A2-A3KC-01A	0.124537	0	0.000257477	0.00993345	0	0.299594	0	0.00394957	0	0	0.0471494	0	0.00227843	0.104021	0.0456022	0.332044	0.000484692	0	0.030149	0	0	0
TCGA-OL-A5D6-01A	0.0880268	0	0	0.00812963	0	0.295441	0	0	0	0	0.0393242	0	0.0372386	0.0264068	0.0638124	0.377395	0.0146228	0	0.049603	0	0	0
TCGA-OL-A5RW-01A	0.0501391	0	0.00256012	0	0	0.122995	0	0.0898774	0.00232477	0	0.00411998	0.000276501	0.00593595	0.165863	0.0667439	0.313816	0	0.142849	0.0324996	0	0	0
TCGA-E9-A1NA-01A	0.040205	0	0	0.0106404	0	0.192346	0	0.00499447	0	0	0.0245893	0	0.107211	0.143938	0.0464629	0.356109	0	0.0440727	0.0285292	0	0	0.000900711
TCGA-BH-A28Q-01A	0.0936176	0	0.00256607	0.0216124	0	0.401919	0.00103012	0	0	0	0.0358198	0	0.0423758	0	0.0619101	0.26848	0.0106663	0.0266244	0.0333779	0	0	0
TCGA-E9-A1N5-01A	0.00665262	0	0	0.103821	0	0.217079	0	0.0251998	0.0556639	0	0	0.0374634	0.021897	0.229805	0.0335771	0.180526	0	0	0.088314	0	0	0
TCGA-BH-A28O-01A	0.222538	0	0.171424	0.0536496	0	0.325979	0	0	0	0	0.0249817	0.00379291	0.0143342	0	0.0297571	0.120163	0	0.0121438	0.0212361	0	0	0
TCGA-BH-A0HQ-01A	0.194644	0	0.0205214	0.0131032	0	0.102426	0	0.00731776	0.00399951	0	0.0163901	0	0	0.364036	0.00592046	0.116236	0	0.00444007	0.150966	0	0	0
TCGA-A8-A085-01A	0.005503	0	0	0	0	0.171565	0	0	0.027888	0	0.0782356	0	0	0.384622	0.00151836	0.230774	0	0	0.0998944	0	0	0
TCGA-A8-A08J-01A	0.0614771	0	0.0238073	0.028361	0	0.11175	0	0.0218079	0.0201861	0	0.00932835	0	0	0.277501	0.0494771	0.360527	0	0	0.0312269	0	0	0.00455033
TCGA-BH-A0BA-01A	0.205975	0	0.159651	0.0408401	0	0.321821	0.0159177	0.00435886	0	0	0.0125093	0	0.0154114	0	0.0302203	0.0946835	0.0127693	0.000966121	0.0848756	0	0	0
TCGA-E2-A1BD-01A	0.0932185	0	0.0104339	0.0829416	0	0.167053	0	0.0603769	0	0	0	0.0245578	0	0.0959145	0.109463	0.283662	0	0	0.0723784	0	0	0
TCGA-E2-A1IF-01A	0.0970937	0	0.00431637	0.0438043	0	0.155473	0	0.00296555	0.0410555	0	0.0166786	0	0	0.410471	0.0159495	0.181677	0	0.00254439	0.027971	0	0	0
TCGA-A7-A0D9-01A	0.0774858	0	0.0377742	0.0288614	0	0.159863	0	0	0.0154452	0	0.0528112	0	0	0.217478	0	0.322525	0	0.0412152	0.0465399	0	0	0
TCGA-AO-A0J6-01A	0.0144169	0	0	0.121173	0	0.128663	0.000916511	0.124342	0.0100145	0	0.0779759	0.0381338	0.0151697	0.0443456	0.0980134	0.118189	0	0.167011	0.0416356	0	0	0
TCGA-E2-A10B-01A	0.112262	0	4.50977e-05	0.0462367	0	0.316713	0	0.0157262	0.0370944	0	0.0383178	0	0.0428517	0.0206284	0.052465	0.247512	0.0191545	0.00432395	0.0466689	0	0	0
TCGA-BH-A18R-01A	0.119536	0	0.0311431	0.0338317	0	0.320121	0.0354516	0.0149974	0	0	0.0411677	0	0.0226624	0.0303209	0.075597	0.181343	0.0460296	0.013408	0.0327252	0	0.00166398	0
TCGA-E9-A229-01A	0.0746879	0	0.00456298	0.093437	0	0.205104	0	0	0.00338851	0	0.00396073	0.00998265	0.0403868	0.0986649	0.0792609	0.205582	0.00101235	0	0.177639	0	0.00233075	0
TCGA-BH-A0B1-01A	0.141134	0	0.00585998	0.00862307	0	0.324632	0	0.044569	0	0	0.0172945	0	0.00227582	0.0463533	0.1013	0.209207	0.00681842	0.00603351	0.0858993	0	0	0
TCGA-AR-A1AS-01A	0.00355995	0	0	0.00232154	0	0.123319	0	0.00443201	0	0	0.0461626	0	0	0.391886	0	0.382421	0	0	0.0437871	0	0	0.00211159
TCGA-B6-A3ZX-01A	0.3384	0.0230228	0	0.121245	0	0.146534	0.0245583	0.0732302	0.0639038	0	0.048581	0	0.0102439	0.0694413	0.0363587	0.0444807	0	0	0	0	0	0
TCGA-BH-A0DH-01A	0.238289	0	0.157399	0.024336	0	0.0936386	0	0	0.040541	0	0	0.00837821	0	0.196277	0.0217543	0.168044	0	0	0.0513433	0	0	0
TCGA-A8-A08B-01A	0.08277	0	0.0488076	0.0541496	0	0.274091	0.00578881	0.0590735	0.0204868	0	0.0650447	0	0.00238715	0.104204	0.110264	0.128643	0.00103224	0.0121527	0.0311057	0	0	0
TCGA-A8-A0AD-01A	0.016232	0	0	0.0118157	0	0.197253	0	0.00559853	0	0	0.0031442	0	0.17231	0	0.0176489	0.461382	0	0.00347855	0.104845	0	0.00629243	0
TCGA-E9-A3HO-01A	0.0218665	0	0	0.138736	0	0.209145	0.0314573	0.0250071	0.00424995	0	0	0.0531295	0.0693514	0.116667	0.130137	0.0611314	0.00771642	0	0.131406	0	0	0
TCGA-AR-A2LN-01A	0.16564	0	0	0.030433	0	0.345271	0	0	0	0	0.0179849	0	0.0186474	0	0.0374749	0.231168	0	0.00565401	0.13891	0	0.00881604	0
TCGA-GM-A3NY-01A	0.230891	0	0.109926	0.0480246	0	0.25143	0	0.0339215	0	0	0	0.0282934	0.00828723	0	0.0734828	0.188892	0	0	0.026851	0	0	0
TCGA-E2-A14Q-01A	0.0913321	0	0.00923143	0.0679616	0	0.46565	0.0038322	0	0	0	0	0	0.025127	0	0.104652	0.140555	0	0	0.0916584	0	0	0
TCGA-A7-A0CD-01A	0.076692	0	0.00936342	0.0295385	0	0.208834	0	0.00735357	0.0242015	0	0.041241	0	0.00160555	0	0.0465005	0.345719	0	0.00739024	0.201561	0	0	0
TCGA-E9-A22B-01A	0.0765761	0	0.0119758	0.0355895	0	0.284498	0	0.0460478	0	0	0.0214587	0	0	0.0681038	0.0925183	0.232806	0.0520649	0	0.0462479	0	0	0.0321133
TCGA-E2-A14R-01A	0.0296395	0	0.0417415	0.0772235	0	0.133489	0.0332003	0.0609563	0.0116547	0	0.0217451	0	0	0.348542	0.100035	0.0888005	0	0.0223908	0.0305816	0	0	0
TCGA-BH-A203-01A	0.0189726	0.0352797	0	0.066625	0	0.122945	0.00458512	0.0325152	0	0	0.00575378	0.0140848	0.033069	0.183251	0.0911872	0.206596	0	0.0343286	0.1427	0	0.0081074	0
TCGA-E2-A574-01A	0.0057833	0.00617368	0	0.174809	0	0.139648	0.00611958	0.0270906	0.0350279	0	0.0577408	0	0	0.454046	0.00136686	0.0921133	0	0	0	8.14125e-05	0	0
TCGA-AR-A5QP-01A	0.0936206	0	0.0652519	0.173012	0	0.218849	0	0.0202768	0	0	0	0.0103393	0.0524101	0.104944	0.0108738	0.113645	0	0.00701114	0.12542	0	0.00434567	0
TCGA-E9-A247-01A	0.125239	0	0.035208	0.0468165	0	0.170126	0	0.0163742	0.0278542	0	0.00882053	0.00615216	0.0034466	0.153289	0.0509838	0.213771	0.0127283	0.0454698	0.0837212	0	0	0
TCGA-E9-A22A-01A	0.0721027	0	0.00583848	0.0928831	0	0.29351	0.00698846	0.0286509	0.0222954	0	0.0306382	0	0.00272281	0.088675	0.0772954	0.212823	0	0.0123763	0.045324	0	0	0.00787648
TCGA-BH-A0B4-01A	0.0996963	0	0.00119398	0.0646396	0	0.308437	0.00258414	0.0131653	0.0168384	0	0.0380393	0	0.0123509	0.0281138	0.112411	0.247867	0.00810861	0	0.046555	0	0	0
TCGA-A1-A0SN-01A	0.00554823	0.000627773	0.00221394	0.0366633	0	0.379467	0.035929	0	0.00133869	0	0.0399291	0.00241882	0.0356595	0.202008	0.0451706	0.0914315	0.00560467	0	0.11599	0	0	0
TCGA-AR-A2LO-01A	0.1568	0	0	0.118587	0	0.367094	0.00435012	0.0293027	0	0	0.0418986	0	0.0274598	0	0.0748291	0.162677	0	0.00682296	0.0101784	0	0	0
TCGA-BH-A0B3-01A	0.0241287	0	0.0615404	0.0620725	0	0.175691	0.0324548	0.0480372	0.0411467	0	0.065318	0	0.00663664	0.102136	0.183871	0.178994	0	0	0.0179729	0	0	0
TCGA-E9-A1NC-01A	0.15785	0	0.097133	0.0606913	0	0.163073	0	0.0330838	0.0408244	0	0.015372	0.00546011	0.00257195	0.181041	0.121025	0.100254	0	0	0.0216198	0	0	0
TCGA-A2-A3KD-01A	0.198592	0	0.109679	0.0418101	0	0.223825	0.00971898	0	0	0	0.00412922	0	0.0135951	0.0350264	0.0450498	0.275053	0	0	0.0343661	0.00637973	0.00277456	0
TCGA-E2-A572-01A	0	0.0104808	0.0585371	0.0948756	0	0.0862609	0	0.0166577	0.0218481	0	0	0	0.0439384	0.202911	0.0131367	0.0460481	0	0.0259649	0.368744	0	0.010596	0
TCGA-EW-A1IX-01A	0.0939465	0	0	0.0355514	0	0.223843	0	0.0196484	0.0181926	0	0.0241857	0	0	0.177529	0.00490077	0.289777	0	0.0211157	0	0.087622	0.00024538	0.00344221
TCGA-EW-A1P1-01A	0.0307155	0	0.000722719	0.0459565	0	0.330754	0.0158335	0	0	0	0.0475638	0	0.00897279	0.217387	0.0750733	0.20233	0	0.0126869	0.0120045	0	0	0
TCGA-A8-A08Z-01A	0.0204044	0	0.000100236	0.0140244	0	0.209701	0	0	0	0	0.0309879	0	0.0172969	0.238807	0.0341722	0.37752	0	0	0.0569861	0	0	0
TCGA-OL-A5RU-01A	0.226074	0	0.0149612	0.1101	0.000861523	0.168067	0.062508	0	0.0376961	0	0.108737	0	0.051025	0.097989	0.0969047	0.0189855	0.00234521	0	0	0	0.00374538	0
TCGA-OL-A6VR-01A	0.117269	0	0.0112434	0.0256614	0	0.133597	0	0.0181442	0	0	0.0643812	0	0.0240515	0.306528	0.0259102	0.208271	0	0	0.0649439	0	0	0
TCGA-E2-A10C-01A	0.0902836	0	0.00396597	0.04209	0	0.308937	0.0191799	0.00259787	0.0608015	0	0.0489204	0	0.0120354	0.236203	0.040523	0.105092	0	0	0.0293709	0	0	0
TCGA-E9-A1RC-01A	0.00252547	0.000527358	0.00019988	0	0	0.209754	0	0.0822464	0.000495643	0	0.0513909	0	0	0.520696	0	0.0211209	0	0.0633542	0.0476896	0	0	0
TCGA-E2-A10A-01A	0.074056	0	0.0283788	0	0	0.116908	0.00480931	0.0154427	0.00915769	0	0	0	0	0.424237	0.0418571	0.241889	0	0	0.043264	0	0	0
TCGA-EW-A1OZ-01A	0.0525465	0	0	0.0326369	0	0.189394	0.0178834	0.00214653	0.0212432	0	0.0248584	0	0	0.259652	0.0490385	0.29303	0	0	0.0575709	0	0	0
TCGA-E9-A22H-01A	0.0932027	0	0.00767392	0.0464175	0	0.257409	0.0121504	0.0447166	0.0131037	0	0.0209402	0.0029757	0.00568378	0.0146005	0.0605919	0.301689	0.0118239	0.00229355	0.0656748	0	0.0390525	0
TCGA-AR-A2LQ-01A	0.0699487	0	0.0313764	0	0	0.156302	0	0	0	0	0.0150489	0	0	0.350228	0.0363167	0.267982	0	0	0.0727978	0	0	0
TCGA-AC-A2FB-01A	0.128245	0	0	0.0760007	0	0.458928	0.0581941	0	0	0	0.0145941	0	0.0228865	0.0165307	0.0946752	0.0654957	0	0.0184498	0.0460008	0	0	0
TCGA-AO-A12H-01A	0	0.0077639	0	0.0289157	0	0.248409	0	0.0724662	0.0372171	0	0.109047	0	0.0557945	0.175147	0	0.217936	0	0	0.040489	0	0.00681564	0
TCGA-E9-A22G-01A	0.0626303	0	0.00132272	0.000253552	0	0.20179	0.0101469	0.0699648	0.00693466	0	0.0296196	0	0	0.286164	0.0533866	0.0624993	0	0.208935	0.00635261	0	0	0
TCGA-E2-A14P-01A	0.101744	0	0	0.0931259	0	0.2526	0.0189936	0.0891597	0	0	0.00763204	0	0.0536853	0.165048	0.127133	0.036494	0.00313774	0	0.0512469	0	0	0
TCGA-BH-A0H9-01A	0.0641724	0	0	0.0329824	0	0.299315	0.00694885	0	0	0	0.00478816	0	0.0127986	0.182733	0.0529489	0.29563	0	0	0.0476828	0	0	0
TCGA-E9-A22D-01A	0.083775	0	0	0.287281	0	0.108896	0.112432	0.0481059	0.039263	0	0.049387	0	0.0175205	0.0282848	0.0577405	0.127381	0.00192581	0	0.0380067	0	0	0
TCGA-EW-A1P0-01A	0.0745003	0	0.00558221	0.0599374	0	0.294458	0.026808	0.0386225	0.0126245	0	0.0300951	0	0.0103792	0.162471	0.0671504	0.190762	0.0101864	0	0.0164231	0	0	0
TCGA-E9-A1ND-01A	0.0701053	0	0.012491	0.0532714	0	0.250485	0.0472725	0.0378408	0.0107775	0	0.076574	0	0.0552086	0.0437053	0.192118	0.121051	0	0.0209967	0.00810244	0	0	0
TCGA-E9-A22E-01A	0.063254	0	0.00416505	0.0508642	0	0.187861	0.0120239	0.0166899	0.0457287	0	0.0328142	0	0	0.236928	0.0880795	0.208904	0	0	0.0526872	0	0	0
TCGA-BH-A0C0-01A	0.0724805	0	0	0.141248	0	0.182866	0.0359311	0.0590409	0.0492359	0	0.070278	0	0.0293995	0.0870038	0.124775	0.108039	0.00969624	0	0.0300057	0	0	0
TCGA-AR-A1AT-01A	0.091585	0	0	0.0880494	0	0.298943	0.00789152	0.0314954	0	0	0.0465863	0	0.00709809	0.132021	0.0807307	0.193048	0	0	0.0225521	0	0	0
TCGA-OL-A66K-01A	0.137448	0	0.0412504	0.0830056	0	0.110781	0	0.101883	0.0145208	0	0	0.0111814	0.0161646	0.137298	0.0084463	0.238059	0	0	0.0999621	0	0	0
TCGA-A8-A095-01A	0.0840561	0	0	0.0702679	0	0.264658	0	0.0248082	0.00547108	0	0.0205607	0.00306694	0.0117095	0.0630684	0.031946	0.276467	0.00272187	0.0385922	0.102606	0	0	0
TCGA-E9-A228-01A	0.00110959	0.00174026	0	0	0	0.188402	0	0.00363258	0.00294871	0	0.0664593	0	0	0.545609	0.0136171	0.0961994	0.00670235	0	0.0735791	0	0	0
TCGA-BH-A1EU-01A	0.139415	0.0188055	0	0.0372952	0	0.388261	0.0255832	0.0045352	0	0	0.0167339	0	0.00886143	0.068909	0.0471365	0.19577	0.00413875	0.0159571	0.0285986	0	0	0
TCGA-BH-A0W5-01A	0.25539	0.0192775	0	0.0463117	0	0.353636	0.0203736	0.00911519	0	0	0.023958	0	0.00414986	0.144289	0.0282194	0.0757537	0	0.000166008	0.0193595	0	0	0
TCGA-A2-A25B-01A	0.0568229	0	0.0035584	0.0325411	0	0.392041	0.00566036	0.0183475	0	0	0.0341272	0	0.0189335	0.0430849	0.0865596	0.262598	0	0.00956059	0.0195643	0	0.00586964	0.0107311
TCGA-OL-A66L-01A	0.0827456	0	0	0.120508	0	0.288991	0	0.0438587	0	0	0.00629706	0.0186857	0.0433063	0.00253676	0.0606453	0.265402	0	0.0179951	0.0490283	0	0	0
TCGA-A8-A07B-01A	0.0550195	0	0.0099108	0.00815694	0	0.257992	0.000324014	0.0467694	0	0	0.0235118	0	0.0236476	0.0265594	0.0960617	0.311332	0	0.0302395	0.110476	0	0	0
TCGA-A8-A08X-01A	0.0712868	0	0.176528	0.0395185	0	0.215787	0.00691845	0.0328177	0.0461698	0	0.0226476	0	0.00910862	0.0883187	0.0196839	0.18325	0	0.0731649	0.0148006	0	0	0
TCGA-E2-A105-01A	0.0695845	0	0.0126106	0.0390591	0	0.107278	0	0.0196622	0.0370975	0	0.00581658	0	0	0.424508	0.0570577	0.218066	0	0	0.00926043	0	0	0
TCGA-D8-A1XW-01A	0.040938	0	0.00165284	0.0666091	0	0.21784	0	0.0307328	0.0204063	0	0.00884534	0.0255811	0.04004	0.141208	0.0847458	0.230001	0	0	0.0913994	0	0	0
TCGA-E2-A1LL-01A	0.00205021	0.0247265	0	0.0604978	0	0.166986	0	0.0581236	0	0	0.0122433	0.0272566	0.0570908	0.274818	0.0083081	0.0767372	0.00192066	0	0.121009	0	0.108232	0
TCGA-E2-A14U-01A	0.139585	0	0.0248789	0.0852926	0	0.284317	0	0.019321	0	0	0.0360262	0	0.00465794	0.0414897	0.0299945	0.318986	0.0054125	0	0	0.0100381	0	0
TCGA-A1-A0SE-01A	0.11331	0	0.00995777	0.107063	0	0.251717	0.00816428	0	0	0	0	0.0253786	0.0410837	0.0969177	0.0477096	0.0403758	0	0	0.258323	0	0	0
TCGA-BH-A0BF-01A	0.0761694	0	0.0272724	0.091061	0	0.311809	0.0124647	0.0597141	0.0132008	0	0.0547756	0	0.0459663	0.0253739	0.0666301	0.158899	0	0.0031887	0.0534755	0	0	0
TCGA-E2-A3DX-01A	0.194815	0	0	0.118682	0	0.367177	0.0204803	0	0	0	0.0427159	0	0.0317524	0.025045	0.0603638	0.106201	0.000382343	0	0.0323858	0	0	0
TCGA-B6-A1KC-01B	0	0	0	0.0625802	0	0.0838022	0	0.020415	0.00237672	0	0	0	0.00388643	0.195514	0.0244048	0.463128	0	0	0.143893	0	0	0
TCGA-GM-A3XG-01A	0.0160375	0	0.00811837	0.0620356	0	0.238846	0	0.124399	0	0	0.00340834	0.0451024	0	0.410996	0.0403298	0.00258033	0	0	0.048146	0	0	0
TCGA-A2-A0SY-01A	0.200605	0	0.00845859	0.133851	0	0.19962	0.0658047	0.0107678	0	0	0.00688467	0	0.0695077	0.0374399	0.0599348	0.113287	0	0	0.0889839	0	0.00485533	0
TCGA-AO-A03V-01A	0.286319	0	0.0279696	0.0264967	0	0.263937	0	0.0280816	0	0	0.0116184	0.0219621	0.0187024	0.0815859	0.0681039	0.127607	0	0	0.0376154	0	0	0
TCGA-E2-A14O-01A	0.035407	0	0.00703501	0.0433862	0	0.136379	0	0.0234996	0.0108	0	0.00225664	0.0151269	0	0.488326	0.0616294	0.133705	0	0	0.0424493	0	0	0
TCGA-BH-A0E7-01A	0.00358209	0	0	0.000215616	0	0.193716	0	0.0408499	0	0	0.0219917	0.0380279	0.0277938	0.0363254	0.0150447	0.409835	0	0.00995762	0.202661	0	0	0
TCGA-BH-A0W7-01A	0.104609	0	0.00324822	0.112596	0	0.263266	0.0846673	0	0.00949652	0	0.0407449	0	0.0295674	0.173685	0.064805	0.067388	0.00241008	0	0.0435171	0	0	0
TCGA-A2-A0SW-01A	0.088248	0	0.0903366	0.122261	0	0.288827	0.0190719	0.0511679	0.0242821	0	0.0186406	0	0.0083114	0.0661971	0.0643699	0.140232	0.000282446	0	0.0177726	0	0	0
TCGA-E9-A1RA-01A	0.148251	0	0	0.0557773	0	0.120825	0	0.0221423	0.0364198	0	0.0194958	0	0	0.267672	0.0623048	0.238039	0	0	0.0290731	0	0	0
TCGA-A8-A09I-01A	0.0535264	0	0.00352712	0.022492	0	0.230874	0.041213	0.0656234	0	0	0.037656	0.00308105	0.0545554	0.0803178	0.0703712	0.22172	0.0183648	0.0468087	0.0267638	0	0	0.023106
TCGA-A8-A07Z-01A	0.024926	0.00695151	0	0.0101352	0	0.100715	0.0550517	0.0115325	0.027534	0	0.0318435	0.0158575	0.070481	0.0387274	0	0.271582	0	0.214807	0.119855	0	0	0
TCGA-BH-A1FM-01A	0.00175137	0.00620115	0	0	0	0.147973	0.0177723	0	0.00319469	0	0	0	0	0.432404	0.00194515	0.201257	0	0	0.153055	0	0	0.034446
TCGA-BH-A0C1-01B	0.105647	0	0.010025	0.105525	0	0.41146	0.0228835	0.00693002	0	0	0.0308062	0	0.0130751	0.0137893	0.0494466	0.177806	0	0.0273894	0.0252174	0	0	0
TCGA-E9-A1RH-01A	0.0372173	0	0.00608233	0	0	0.181092	0	0.0254501	0	0	0.0188036	0.0165405	0	0.357408	0.128121	0.0462092	0.0679929	0	0.107856	0	0.00722703	0
TCGA-E2-A109-01A	0.219808	0	0.0579587	0.0161932	0	0.212603	0	0	0.0341419	0	0	0.00978581	0	0.237749	0.0351403	0.117718	0	0.0031711	0.0557318	0	0	0
TCGA-E9-A1RE-01A	0.0964497	0	0.00715928	0.0449355	0	0.248978	0.0132672	0.0129407	0.0272416	0	0.0185218	0	0	0.242039	0.0457222	0.11716	0	0	0.125585	0	0	0
TCGA-PE-A5DC-01A	0.0929914	0	0.0126492	0.0355444	0	0.255406	0	0	0.0374038	0	0.0427082	0	0	0.228845	0.0954327	0.14019	0	0	0.0588296	0	0	0
TCGA-E2-A14N-01A	0.0632922	0	0	0.0121205	0	0.436548	0.0344608	0.0296127	0	0	0.0571797	0	0.0111251	0.0830068	0.15858	0.0875174	0	0.0199356	0	0.00662077	0	0
TCGA-A1-A0SH-01A	0.153066	0	0.0190971	0.0144146	0	0.240444	0	0	0	0	0.0139382	0	0.00431328	0.0905439	0.0283912	0.320799	0	0	0.112042	0	0	0.00294995
TCGA-A2-A3XX-01A	0.10321	0	0	0.054935	0	0.156497	0.0218835	0.0403285	0	0	0.0791162	0	0	0.323165	0.0758356	0.114188	0	0	0.020442	0	0.0103992	0
TCGA-3C-AALK-01A	0.0790149	0	0.00599694	0.0798307	0	0.345954	0	0	0.0332139	0	0.0443252	0	0.0246045	0	0.0588809	0.209182	0.0326958	0.00754965	0.0642314	0.01452	0	0
TCGA-E9-A1RI-01A	0.0962635	0	0.0137453	0.0209036	0	0.23741	0.0187968	0	0	0	0.0202832	0	0	0.178652	0.0387659	0.300704	0	0	0.0744759	0	0	0
TCGA-D8-A27K-01A	0.167504	0	0	0.0787672	0	0.205998	0.036723	0.0423329	0	0	0.126232	0	0.0571593	0.0236248	0.06463	0.0775266	0	0	0.118807	0	0.000694982	0
TCGA-A1-A0SF-01A	0.149078	0	0.100872	0.165653	0	0.316397	0.0144737	0	0	0	0.00395687	0	0.00770926	0	0.0538589	0.104713	0.0340668	0.0109829	0.038238	0	0	0
TCGA-E9-A1R7-01A	0.157147	0	0.0497966	0.0741202	0	0.307441	0	0.0252238	0	0	0.0496183	0.00992794	0.0404377	0.12312	0	0.00523005	0	0	0.157938	0	0	0
TCGA-A2-A0CO-01A	0.195675	0	0	0.120636	0	0.326475	0.0239526	0	0	0	0.0715724	0	0.0146024	0.0223015	0.0733295	0.10781	0	0.0168155	0	0.0268295	0	0
TCGA-5L-AAT1-01A	0.0783063	0	0	0.141498	0	0.201431	0	0.0531317	0.0526354	0	0.0560386	0	0.0220069	0	0.107132	0.248593	0.00173493	0	0.0374918	0	0	0
TCGA-3C-AALJ-01A	0.0836311	0	0	0.100429	0	0.292716	0.0254523	0	0.00895723	0	0.0277604	0	0	0.281885	0.044179	0.125485	0	0	0.00950482	0	0	0
TCGA-A2-A0YL-01A	0.0973217	0	0.00299403	0.197764	0	0.224182	0.0460572	0.00978856	0	0	0	0	0.0547374	0.0283383	0.0895568	0.0964653	0.00632668	0	0.0972025	0	0.0492652	0
TCGA-C8-A12Y-01A	0.0592222	0	0.0224869	0.053251	0	0.172116	0	0.0453058	0.0531614	0	0	0.0406587	0.0172095	0.0621224	0.0916274	0.25347	0	0.00113789	0.128232	0	0	0
TCGA-5L-AAT0-01A	0.126086	0	0	0.132072	0	0.272225	0	0.0231414	0.0299991	0	0.0537492	0	0.029139	0.0258811	0.0736692	0.199928	0	0	0.0341091	0	0	0
TCGA-A8-A09E-01A	0.131341	0	0	0.0377375	0	0.257401	0	0.0289599	0.00572321	0	0.0138563	0	0.00615731	0.0881861	0.0952443	0.285032	0	0.00381693	0.0465456	0	0	0
TCGA-A2-A0YI-01A	0.0825595	0	0	0.0439044	0	0.311803	0.0112927	0.00846314	0	0	0.0388409	0	0.0020997	0.16104	0.0650013	0.259553	0.00177609	0	0.0136652	0	0	0
TCGA-BH-A1EX-01A	0.0723142	0	0	0.0123493	0	0.264828	0.00120972	0.0246731	0.0126589	0	0.0321572	0	0	0.220157	0.0347279	0.288021	0	0.0262823	0	0.0106204	0	0
TCGA-A2-A0T3-01A	0.0866959	0	0	0.0394717	0	0.244791	0.012406	0	0	0	0.069064	0	0.0139515	0.318034	0.0607288	0.152762	0	0	0.00209555	0	0	0
TCGA-BH-A0BV-01A	0.0728623	0	0.00644689	0.0744055	0	0.263731	0.00716843	0.00389899	0.0225323	0	0.0452527	0	0	0.225512	0.0425846	0.217713	0	0	0.00865822	0.00923404	0	0
TCGA-A8-A09D-01A	0.0762509	0	0.00136786	0.0160332	0	0.182104	0.0103179	0.0172546	0.0235302	0	0.0266876	0	0	0.303419	0.0521183	0.256644	0	0	0.0332743	0	0	0.000998144
TCGA-E2-A1LG-01A	0.0626281	0	0.0422299	0.044872	0	0.174765	0	0.12279	0	0	0.0276863	0	0	0.138596	0.170742	0.159392	0.0145587	0.0172193	0.0245209	0	0	0
TCGA-AO-A0JI-01A	0.129666	0	0.0129517	0.0297277	0	0.177423	0	0	0	0	0	0.0142688	0	0.00227126	0.0353883	0.0405255	0	0	0.557777	0	0	0
TCGA-A2-A3XZ-01A	0.343849	0	0.0492609	0.0379412	0	0.21911	0.0218251	0.0258446	0.0492571	0	0.0147563	0	0.010587	0.0227722	0.0392353	0.137199	0	0.0101002	0.0182616	0	0	0
TCGA-A2-A0SX-01A	0.082319	0	0	0.0516816	0	0.338124	0.0200289	0.0374626	0.00246646	0	0.0391128	0	0.0124041	0.26071	0.0731259	0.0739817	0	0.00858227	0	0	0	0
TCGA-A2-A0YF-01A	0.0454754	0	0.00311549	0	0	0.200508	0	0.0328007	0.0366182	0	0.0352938	0	0	0.362531	0	0.166456	0	0	0.0727185	0	0.044483	0
TCGA-AO-A0JB-01A	0.104401	0	0	0.115378	0	0.186121	0	0.0308014	0.0567424	0	0.00228926	0.0156421	0.0230915	0.0232136	0.0352168	0.347655	0	0.0290112	0.0304362	0	0	0
TCGA-BH-A0HY-01A	0.0945659	0	0.0178314	0.0184903	0	0.292099	0	0.0381056	0	0	0.0229765	0	0	0.104889	0.111959	0.238021	0	0	0.0610619	0	0	0
TCGA-A2-A3Y0-01A	0.0468617	0	0	0.168496	0	0.177884	0.0186281	0.0803983	0.0795115	0	0.0520658	0.0130248	0.0127125	0.114875	0.104815	0.11973	0	0.00594488	0.00505211	0	0	0
TCGA-AO-A0JC-01A	0.360874	0.0163342	0.00964263	0.12675	0	0.268913	0.0372573	0.0273759	0.000703545	0	0.0147415	0	0.00964749	0.0262167	0.0273213	0.0658426	0	0.00558227	0.00279838	0	0	0
TCGA-AR-A24K-01A	0.184487	0	0.0247048	0.0415694	0	0.280724	0	0.00312951	0	0	0.0221026	0	0.0126028	0	0.0319837	0.343484	0.00828583	0.0469262	0	0	0	0
TCGA-AR-A24W-01A	0.155517	0	0.026914	0.0486376	0	0.341795	0	0	0	0	0.0287306	0	0.0156116	0	0	0.163147	0.0129161	0.0696508	0.0854096	0.00934365	0.0423277	0
TCGA-BH-A18V-01A	0.0202674	0.00288818	0	0	0	0.227321	0.0217105	0.0483368	0	0	0.0376722	0	0	0.376	0.0928499	0.150973	0	0.00682153	0	0.0151592	0	0
TCGA-BH-A18V-06A	0.0798736	0	0	0.164221	0	0.103317	0.0122353	0.0606342	0.0955005	0	0.0036942	0.0296132	0.02272	0.0651291	0.153524	0.158851	0	0.0105251	0.0401611	0	0	0
TCGA-BH-A0HW-01A	0	0	0.00396172	0	0	0.187437	0	0.00666344	0.0487168	0	0	0.0561421	0.00697538	0.348842	0	0.205841	0	0.0591711	0.0762491	0	0	0
TCGA-BH-A18U-01A	0.0557579	0	0.00864181	0.0131222	0	0.234533	0.000364669	0.0828584	0.0209679	0	0.023209	0	0	0.179926	0.109783	0.211889	0	0.00775255	0.0321918	0	0	0.0190024
TCGA-E2-A15T-01A	0.105289	0	0.00375921	0.0317311	0	0.145062	0.0175073	0.0349422	0.0119429	0	0.0367273	0	0	0.415338	0.0378499	0.12586	0	0	0.020342	0	0.0136498	0
TCGA-BH-A0B8-01A	0.0557084	0	0.00415214	0.0546374	0	0.288446	0.00883343	0.02377	0	0	0.00902413	0.0166288	0.0314706	0.0153588	0.0393602	0.261928	0	0.025149	0.132264	0	0.0332699	0
TCGA-BH-A0B9-01A	0.0578993	0	0	0.128527	0	0.199817	0.0417219	0.0640952	0.0430782	0	0.00715414	0	0.00616935	0.111489	0.160973	0.0943162	0.0511549	0	0.0336047	0	0	0
TCGA-AO-A0J4-01A	0.207073	0	0.0256118	0.00375531	0	0.350521	0.0341981	0.0288591	0	0	0.0414923	0	0.0144786	0.133781	0.119885	0.0403442	0	0	0	0	0	0
TCGA-A2-A259-01A	0.146589	0	0	0.0123938	0	0.263129	0.0232545	0	0	0	0.043337	0	0.0411659	0.0283882	0.0409916	0.116278	0.0017618	0.0429642	0.239748	0	0	0
TCGA-E2-A1LS-01A	0.128006	0	0	0.0463193	0	0.322595	0	0.00742024	0	0	0.030944	0	0.0384934	0	0.0762529	0.277336	0	0.0726327	0	0	0	0
TCGA-EW-A2FS-01A	0.123535	0.0106914	0.0322265	0.0857213	0	0.378632	0	0.0406742	0	0	0.0233946	0	0.0208352	0.0360533	0.0825772	0.157218	0.00443254	0	0	0.00400864	0	0
TCGA-EW-A1P3-01A	0.126647	0	0.0026104	0.0329844	0	0.280223	0	0.0368158	0	0	0.0152433	0	0.00410087	0	0.105283	0.323699	0	0	0.0603913	0	0.0120019	0
TCGA-BH-A0HA-01A	0.10475	0	0.0064338	0.0781555	0	0.351659	0.0210377	0.0303895	0.0295014	0	0.0433895	0	0.0126016	0	0.0998478	0.154329	0.00620416	0.0109491	0.0507515	0	0	0
TCGA-WT-AB41-01A	0.104643	0	0.0234517	0.140214	0	0.20103	0.020529	0.058332	0.0620246	0	0.0152055	0	0.00739612	0.0768484	0.0258304	0.194711	0	0.0474723	0.0223113	0	0	0
TCGA-D8-A1JG-01B	0.090002	0	0.0418693	0	0	0.342011	0.0513349	0	0	0	0.0531946	0	0.00515319	0.0914139	0.110896	0.173621	0.00437402	0	0.0361306	0	0	0
TCGA-AO-A0J9-01A	0.0607682	0	0.00023718	0.102038	0	0.212798	0	0.0125572	0.0352003	0	0.0130175	0.00880728	0.00931603	0.192965	0.0384114	0.258096	0.0147688	0	0.0410191	0	0	0
TCGA-A8-A06T-01A	0.0890267	0	0.00516247	0.0976966	0	0.319488	0.0181658	0.0452317	0	0	0.0574266	0	0.0299275	0.0377259	0.0764568	0.189552	0	0.0235272	0.0106126	0	0	0
TCGA-A2-A0CZ-01A	0.142491	0	0.0134964	0.0471642	0	0.225224	0	0.00958911	0.0166883	0	0.0196961	0	0	0.300386	0.0623824	0.0710848	0	0	0.0917976	0	0	0
TCGA-BH-A0H5-01A	0.179087	0	0.0302212	0.165508	0	0.257419	0.0420747	0.0074452	0.000697229	0	0.0349624	0	0.0123657	0.100358	0.0687958	0.0836192	0	0	0.0174466	0	0	0
TCGA-E2-A1B0-01A	0.081498	0	0	0.135214	0	0.163138	0.0389502	0	0.00164103	0	0.0164409	0	0.0193551	0.317576	0.0541527	0.0631678	0	0.0580955	0.0507712	0	0	0
TCGA-AO-A12G-01A	0.123483	0	0.00339131	0.0733969	0	0.256018	0	0.0505252	0	0	0.0313672	0.00892501	0.0296342	0.00284142	0.0897368	0.201712	0.0127657	0	0.116203	0	0	0
TCGA-E2-A15J-01A	0.0203117	0	0	0.0430573	0	0.112273	0	0.119613	0	0	0	0.0256147	0.00447663	0.26052	0	0.215184	0	0.126928	0.0567182	0	0.0153036	0
TCGA-A8-A076-01A	0.105371	0	0.00725302	0.0245906	0	0.170557	0.0188271	0	0	0	0.0147996	0.00717269	0.00418187	0.226474	0.0533758	0.269413	0	0	0.0960536	0	0	0.00193083
TCGA-BH-A1FR-01A	0.00872224	0.0756255	0	0.133026	0	0.162186	0	0.0263567	0	0	0	0	0.0264714	0.272434	0.0709165	0.167312	0	0	0.056949	0	0	0
TCGA-BH-A0DO-01B	0.225382	0	0.0420356	0.0168338	0	0.0932307	0	0.0498917	0	0	0.0276122	0	0	0.388285	0.0178796	0.130176	0	0	0.00867337	0	0	0
TCGA-E2-A1L6-01A	0.0746392	0	0.0021682	0	0	0.171396	0	0.051494	0	0	0.0265901	0	0	0.391067	0.0343553	0.19872	0	0	0.0495709	0	0	0
TCGA-AR-A2LK-01A	0.0630215	0	0.00438507	0.00412903	0	0.208559	0	0.0138796	0.031176	0	0.00953191	0	0.0354776	0.127917	0.0594807	0.336342	0	0	0.1061	0	0	0
TCGA-A2-A0SU-01A	0.0989921	0	0.00286619	0.075142	0	0.314169	0.0255392	0.00528842	0.00753531	0	0.0217049	0	0.0147038	0.0824718	0.0354933	0.201648	0.0235122	0.0375236	0.05341	0	0	0
TCGA-EW-A2FR-01A	0.0554864	0	0.00444784	0.0472919	0	0.172753	0.0130728	0.0183916	0.021123	0	0.0156019	0	0	0.385753	0.0422337	0.186272	0	0	0.0375738	0	0	0
TCGA-BH-A1FL-01A	0.164551	0	0	0.0566697	0	0.279055	0	0.0376748	0.00924344	0	0.0124451	0	0.0121691	0	0.0602901	0.264588	0	0	0.103315	0	0	0
TCGA-A2-A0CY-01A	0.00519903	0.00795513	0	0.0608845	0	0.124676	0	0.0385874	0.0284127	0	0.163653	0	0.0396875	0.476908	0.0128641	0.00843864	0	0	0.0327346	0	0	0
TCGA-D8-A1XO-01A	0.0741222	0	0	0.0516897	0	0.312481	0	0.00519689	0	0	0.0216682	0	0.139866	0	0.0381178	0.274241	0.0383382	0.013152	0.0311276	0	0	0
TCGA-AO-A0JL-01A	0.0939853	0	0.0209298	0.0491645	0	0.100865	0.00489208	0.0695971	0.010757	0	0.023146	0.0158962	0	0.332029	0.0520521	0.194236	0	0	0.0324503	0	0	0
TCGA-A2-A04X-01A	0.0859704	0	0.00121833	0.0613694	0	0.343332	0.0149695	0.0470451	0.0086039	0	0.0141054	0	0.0321914	0.1066	0.0884683	0.104141	0	0.0425191	0.0494663	0	0	0
TCGA-D8-A1JB-01A	0.134017	0	0	0.160418	0	0.305939	0.00567471	0.0514851	0.00592144	0	0.0184879	0	0.0176946	0.0171205	0.112392	0.121881	0	0	0.0489698	0	0	0
TCGA-BH-A1FU-01A	0.229087	0	0	0.0651673	0	0.156263	0.0542222	0	9.54473e-06	0	0	0	0.0114899	0.319983	0.108697	0.0401906	0	0	0.0148903	0	0	0
TCGA-E2-A15I-01A	0.126461	0	0	0.0697706	0	0.42466	0.0178743	0	0	0	0	0.000333511	0.00206507	0.108	0.0582038	0.136127	0.00579685	0.0166801	0.0340282	0	0	0
TCGA-BH-A18Q-01A	0.0896129	0	0.0150638	0.113049	0	0.170563	0	0.0861456	0.00862865	0	0.0392523	0.0126136	0.0296886	0.00252647	0.156313	0.168128	0	0.0626642	0.0457499	0	0	0
TCGA-BH-A1EW-01A	0.0839989	0	0.00740774	0	0	0.351692	0.0708872	0	0	0	0.0953851	0	0.0754609	0	0.0764644	0.145401	0	0.0209404	0.0723624	0	0	0
TCGA-AR-A0TY-01A	0.139853	0	0	0.00784921	0	0.163203	0.0233911	0	0	0	0.00307266	0	0	0.269722	0.014005	0.312686	0	0	0.066218	0	0	0
TCGA-A2-A3XW-01A	0.00586897	0	0.00054049	0.0371484	0	0.216305	0	0.0176228	0.0854936	0	0.0119699	0.032968	0.034115	0.165447	0.0112305	0.233789	0.0586999	0.0142959	0.0734037	0	0	0.00110206
TCGA-D8-A13Y-01A	0	0.00574935	0	0	0	0.120772	0	0.119037	0	0	0	0.0840263	0.0201031	0.281364	0.00368638	0.300031	0	0	0.0652307	0	0	0
TCGA-A2-A0CX-01A	0.0531672	0	0.00786503	0.0285506	0	0.298359	0.0196191	0.0243178	0	0	0.0456505	0	0	0.227448	0.0675196	0.191916	0	0	0.0310096	0	0	0.00457708
TCGA-E2-A15R-01A	0.0772849	0	0.0117411	0.0334731	0	0.21754	0	0.0272628	0	0	0.0116107	0.00133835	0.00283854	0	0.020635	0.479215	0	0	0.0764804	0	0.0358647	0.00471551
TCGA-AR-A2LR-01A	0.138137	0	0	0.079703	0	0.10344	0.028181	0.00504952	0	0	0.00275314	0	0.0339812	0.0853066	0.0481222	0.381003	0	0.0368439	0.0574795	0	0	0
TCGA-BH-A208-01A	0.191348	0	0.0885046	0.0592955	0	0.16183	0.0136951	0.0175767	0.0172225	0	0	0	0.00149066	0.0121542	0.00410062	0.289727	0	0.0973324	0.0457231	0	0	0
TCGA-OL-A5D7-01A	0.141085	0	0	0.137028	0	0.244887	0.0415584	0.0691295	0.0467394	0	0.053359	0	0.022846	0.0644723	0.100524	0.0672758	0	0.011095	0	0	0	0
TCGA-B6-A0X7-01A	0.103094	0	0.0133417	0.0428794	0	0.246746	0	0.0172009	0.00803553	0	0.0218592	0.00168406	0.00479774	0.00541974	0.0753125	0.282551	0.00582631	0.00455955	0.166692	0	0	0
TCGA-OL-A5DA-01A	0.112696	0	0.0151457	0.127578	0	0.253697	0.0021642	0.111089	0.0217739	0	0.0261028	0	0.00193328	0	0.0896449	0.196933	0	0	0.041242	0	0	0
TCGA-AO-A03U-01B	0.00319364	0	0	0.0497996	0	0.208724	0	0	0	0	0.100755	0.0417656	0.0852304	0	0.00520004	0.393511	0.0230415	0.017825	0.0709547	0	0	0
TCGA-E2-A1IK-01A	0.105859	0	0.0056042	0.0824208	0	0.312976	0.0123612	0	0.00147178	0	0.0433188	0	0.00819988	0.149505	0.109398	0.160036	0	0	0.00405975	0.0047897	0	0
TCGA-GM-A2D9-01A	0.0820236	0	0.00912637	0.038457	0	0.20165	0	0.00266191	0.0274908	0	0.0131023	0	0.000137411	0.190976	0.0643469	0.345253	0	0	0.0247739	0	0	0
TCGA-BH-A0AV-01A	0.0771772	0	0.0123852	0	0	0.135723	0.00506248	0.00362956	0.0121642	0	0.0298427	0	0	0.573124	0.00973991	0.121415	0	0.00847397	0.0112628	0	0	0
TCGA-E2-A1L7-01A	0.0983199	0	0.00795463	0.119731	0	0.401433	0.0383419	0	0	0	0.015669	0	0.0171727	0.0691531	0.0681168	0.140921	0.00636441	0.00724163	0.00958126	0	0	0
TCGA-AO-A12F-01A	0.0794358	0	0	0	0	0.257051	0	0.0244653	0	0	0.0374611	0	0.0324153	0.0823736	0	0.301878	0	0.12386	0.0414221	0	0.018634	0.00100432
TCGA-A2-A1FX-01A	0.0725618	0	0.0105157	0.0625666	0	0.221188	0	0.0117584	0	0	0.0128028	0	0.102588	0	0.0612741	0.311383	0	0	0.117692	0	0.0156694	0
TCGA-AC-A2FG-01A	0.121045	0	0.0373028	0.0441517	0	0.27607	0	0	0	0	0.0332943	0	0.0130727	0.0752777	0.0178954	0.203616	0.0490735	0.00529216	0.123909	0	0	0
TCGA-E2-A1IO-01A	0.123594	0	0.0127666	0.121462	0	0.35814	0.0232517	0	0	0	0.0409748	0	0.0272453	0.0663158	0.0614708	0.129176	0	0.000388363	0.035214	0	0	0
TCGA-AR-A1AV-01A	0	0.00570161	0	0	0	0.289107	0.00524899	0.0062896	0.0536259	0	0.0999946	0	0.0365338	0.378961	0	0.0518994	0	0	0.0726388	0	0	0
TCGA-AO-A03M-01B	0.146535	0	0.0492048	0.108007	0	0.228604	0.0436449	0.0497686	0.0109131	0	0.0343823	0	0.0150388	0.024504	0.0878552	0.156225	0.00934036	0	0.0359761	0	0	0
TCGA-BH-A0BG-01A	0.139459	0	0	0.0937319	0	0.249643	0.0249527	0.0679061	0.0403388	0	0.0317855	0	0.0124243	0.0310848	0.0890021	0.158735	0	0.0534328	0.00750411	0	0	0
TCGA-A2-A0D3-01A	0.198434	0	0	0.183754	0	0.248122	0.0433451	0.0646634	0.000702615	0	0	0	0.0510669	0.0402023	0.100352	0.0224595	0	0	0.0412633	0	0.00563499	0
TCGA-BH-A0BM-01A	0.153535	0.013167	0	0.065568	0	0.26553	0	0.0251155	0	0	0	0.0200098	0.0394552	0.208199	0.0459977	0.0315743	0	0	0.112036	0	0.0198132	0
TCGA-AO-A1KQ-01A	0.122404	0	0.025097	0.14689	0	0.205977	0.0197044	0.0402206	0.0228271	0	0.0342624	0	0.000354193	0.20126	0.0419106	0.12452	0	0	0.0145729	0	0	0
TCGA-A2-A0EW-01A	0.151486	0	0	0.043279	0	0.343706	0	0.0475253	0	0	0	0.0148675	0.0076126	0	0.0556573	0.248934	0.0178135	0.0014178	0.067701	0	0	0
TCGA-AO-A0JJ-01A	0.126349	0	0	0.0596829	0	0.322115	0.00871271	0.0290272	0.00555469	0	0.024899	0	0.0398399	0	0.0520462	0.276771	0.00405609	0	0.0509469	0	0	0
TCGA-HN-A2OB-01A	0.0951705	0	0.0046484	0.0549369	0	0.237619	0	0	0	0	0.0264369	0	0.0194417	0.0418029	0.0271341	0.260821	0	0	0.231989	0	0	0
TCGA-BH-A0AU-01A	0.097909	0	0.00331609	0.0732537	0	0.316982	0.00337934	0.0207374	0.0312234	0	0.019611	0	0.0076023	0.147819	0.0697502	0.162362	0	0.00810815	0.0379459	0	0	0
TCGA-BH-A0AZ-01A	0.176319	0	0.0172514	0.0731602	0	0.238238	0.020775	0	0	0	0.0294909	0	0.00270336	0.147128	0.041358	0.203355	0	0	0.0502202	0	0	0
TCGA-A2-A04V-01A	0.00489831	0.00104632	0	0.0462747	0	0.189052	0	0.0102397	0.0299872	0	0	0.0565132	0.0369201	0.282301	0.0180039	0.171535	0	0.00299936	0.15023	0	0	0
TCGA-A2-A0EY-01A	0.144134	0	0.0102353	0.06328	0	0.355074	0.0183358	0.0111063	0	0	0.036298	0.00163357	0.0311546	0.0422151	0.0681996	0.134643	0.0116715	0	0.0720198	0	0	0
TCGA-BH-A0EI-01A	0.0403032	0	0.000232451	0	0	0.175904	0	0.0176023	0.0119477	0	0.0132775	0.0249791	0.0129134	0.1499	0.00612876	0.377555	0	0.0101042	0.159151	0	0	0
TCGA-BH-A1FJ-01A	0.0462885	0	0.000321483	0.0321191	0	0.0994452	0	0.0552201	0.0196834	0	0	0.0228265	0	0.11372	0	0.303527	0	0.194797	0.0706688	0	0.0392124	0.00217048
TCGA-BH-A0H3-01A	0.0980706	0	0.00307894	0.0510553	0	0.340624	0	0.0016843	0	0	0.00496919	0	0	0.118862	0.0736252	0.250668	0.0276027	0	0.0297594	0	0	0
TCGA-AR-A2LM-01A	0.0657954	0	0.000965905	0.120356	0	0.258199	0.0196371	0.0234895	0	0	0.0146262	0	0.0213524	0	0.0696977	0.223154	0.0130033	0	0.169723	0	0	0
TCGA-E2-A150-01A	0.0357064	0	0	0	0	0.187289	0.0200834	0.0683699	0.0270336	0	0.0881411	0	0.00218717	0.37213	0.108213	0.0908467	0	0	0	0	0	0
TCGA-PE-A5DD-01A	0.123062	0	0.0108938	0.133459	0	0.423793	0.00396955	0	0.0123075	0	0.0289609	0	0.0160406	0.0200231	0.0653558	0.116605	0	0	0.0455298	0	0	0
TCGA-AR-A0TX-01A	0.116638	0	0	0.0812948	0	0.272049	0.0216342	0.0489654	0.0223176	0	0.0554584	0	0.0128779	0.0402477	0.070612	0.202973	0	0.0275972	0.0273352	0	0	0
TCGA-AO-A0JF-01A	0.0557933	0	0	0.0425197	0	0.330791	0.0131232	0	0	0	0.0378503	0	0.0197443	0.0109818	0.0356221	0.253457	0.0692453	0	0.130872	0	0	0
TCGA-AR-A0U0-01A	0.0608635	0	0.0136121	0.0701917	0	0.228908	0.0594738	0.0452482	0.00279683	0	0.104849	0	0.0101672	0.0931034	0.181729	0.0978896	0	0	0.0311685	0	0	0
TCGA-B6-A0IE-01A	0.230366	0	0.323132	0.0502063	0	0.167222	0.00195417	0	0.00224988	0	0.0203685	0	0.0222218	0.0338613	0.00500408	0.0273727	0	0	0.116041	0	0	0
TCGA-OL-A66J-01A	0.0846628	0	0.00128669	0.0510468	0	0.096623	0	0.0410842	0.00230828	0	0.0362826	0	0	0.335416	0.0414382	0.277626	0	0	0.0322254	0	0	0
TCGA-BH-A18S-01A	0.120708	0	0.00898597	0.0740106	0	0.117214	0.00133423	0.0148987	0.0139342	0	0.00260318	0	0.0522608	0.0587365	0.0100347	0.452368	0	0	0.0417944	0	0.0311166	0
TCGA-AR-A2LL-01A	0.154836	0	0.0495641	0.0414971	0	0.0824167	0.00397857	0.00887888	0.00806643	0	0	0	0.00163585	0.288323	0.0234146	0.23266	0.0217878	0	0.0829415	0	0	0
TCGA-GM-A3XN-01A	0.272187	0	0.0177899	0.123958	0	0.192607	0.0194855	0.0150392	0.00123274	0	0	0.00163493	0.0317077	0.146097	0.0748028	0.0618088	0	0	0.0416497	0	0	0
TCGA-AO-A03N-01B	0.0445026	0	0	0.0198094	0	0.0870344	0.00769139	0.0271181	0.0220403	0	0.00866499	0	0	0.49177	0.0380466	0.19347	0	0	0.0488251	0	0.0110271	0
TCGA-V7-A7HQ-01A	0.0875868	0	0	0.0313795	0	0.122501	0	0.0479648	0.044325	0	0	0.0222554	0	0.127241	0.0113973	0.424333	0	0.00651001	0.0712116	0	0	0.00329467
TCGA-BH-A0DG-01A	0.176597	0	0	0.0310057	0	0.145288	0.046816	0.0132493	0.00056442	0	0.0650062	0	0.0329062	0.15471	0.109993	0.107169	0.00573326	0	0.110962	0	0	0
TCGA-A2-A0D0-01A	0.0326152	0	0.00177158	0.0113456	0	0.266693	0.0106852	0.0922551	0	0.00670996	0	0.0232961	0	0.36055	0.126171	0.0679077	0	0	0	0	0	0
TCGA-BH-A0DV-01A	0.12983	0	0	0.0567734	0	0.263821	0	0	0	0	0	0.0194131	0.0111681	0.057991	0.0202659	0.256343	0	0	0.184394	0	0	0
TCGA-B6-A408-01A	0.0962971	0	0.00139713	0.00231472	0	0.277351	0	0.0407477	0.0641975	0	0.0451864	0	0.00838126	0.149244	0.0532178	0.227315	0	0	0.0343503	0	0	0
TCGA-B6-A0RG-01A	0.0826402	0	0.000458951	0.0214911	0	0.173897	0	0.0480511	0	0	0	0.0297541	0	0.266365	0.100173	0.163205	0.00775257	0.00272145	0.103492	0	0	0
TCGA-AO-A03R-01A	0.117422	0	0	0.211843	0	0.232192	0.0617004	0	0.00293382	0	0	0	0.0776171	0.0547135	0.103353	0.0636888	0.00330759	0	0.065863	0	0.00536527	0
TCGA-B6-A0X5-01A	0.0476411	0	0	0.0947196	0	0.181026	0.0112833	0.0377112	0	0	0	0	0.0211309	0	0	0.413199	0	0	0.144874	0	0.0484145	0
TCGA-GM-A3XL-01A	0.0643609	0	0.0343458	0.0639458	0	0.219074	0.0625109	0.0697053	0	0	0.0306979	0.00946397	0	0.0953685	0.119091	0.148729	0.00346805	0.01311	0.0655027	0	0	0.000625759
TCGA-E2-A14Y-01A	0	0.00981262	0.0017785	0	0	0.19395	0	0.0837524	0	0	0.0857837	0	0.000503032	0.252824	0.0427968	0.133879	0	0.159409	0.0355103	0	0	0
TCGA-AO-A03T-01A	0.0763348	0	0.00560935	0.0742419	0	0.25054	0.00803696	0.00620041	0.0571956	0	0.0265224	0	0.0162699	0.198225	0.105548	0.153474	0	0	0.0218017	0	0	0
TCGA-BH-A1EN-01A	0.00317892	0	0.00584236	0	0	0.432013	0.00351461	0.00539394	0.00214618	0	0.0904244	0	0.0628711	0.0309553	0.00396167	0.195496	0.00159255	0.00470337	0.137752	0	0.0201549	0
TCGA-E2-A152-01A	0.030359	0	0.00468058	0.0137142	0	0.186159	0	0.00150445	0.00413863	0	0.0251266	0.00883844	0	0.322842	0.0384231	0.280147	0	0	0.0840667	0	0	0
TCGA-BH-A0B5-01A	0.0523126	0	0.000273778	0.120791	0	0.21228	0.00391667	0.0246819	0.00411299	0	0	0	0.0244892	0.210777	0.0551611	0.102446	0.00488286	0	0.182615	0	0.00125992	0
TCGA-E2-A1IG-01A	0.103074	0	0.0169023	0.0442652	0	0.225102	0	0	0.029688	0	0.0092297	0	0	0.188265	0.0641694	0.29841	0.000921788	0	0.0175721	0	0	0.00240008
TCGA-AO-A12E-01A	0.0942522	0	0.000194314	0	0	0.201455	0	0.00375288	0	0	0.0194253	0	0.0633515	0	0.0254435	0.419162	0	0.00644446	0.166518	0	0	0
TCGA-GM-A2DF-01A	0.139543	0	0.0373962	0.0829864	0	0.093287	0.0215451	0.0318725	0.00250246	0	0	0.008075	0	0.301842	0.110962	0.169988	0	0	0	0	0	0
TCGA-BH-A0DX-01A	0.0351507	0	0	0.0146478	0	0.0968736	0.00361312	0.0026239	0.00558358	0	0.00837044	0	0	0.586337	0.0375613	0.138908	0	0	0.0703301	0	0	0
TCGA-AR-A255-01A	0.11012	0	0.000344216	0.122563	0	0.139099	0.000780719	0.0135512	0.00136689	0	0	0	0.03458	0.12413	0.107519	0.182243	0	0	0.163703	0	0	0
TCGA-B6-A40C-01A	0.0628919	0	0.00366235	0.0877467	0	0.294889	0	0.0134873	0.0362399	0	0.0538671	0	0.0922334	0	0.0475978	0.305539	0	0	0.0018463	0	0	0
TCGA-AO-A0JM-01A	0.0820984	0	0.0085175	0.0154589	0	0.159893	0.00130359	0.0504759	0.0340094	0	0.00728621	0	0	0.403743	0.0568034	0.147394	0	0	0.0330173	0	0	0
TCGA-A2-A0ES-01A	0.132116	0	0.0189264	0.0393826	0	0.362539	0.0188005	0	0	0	0.0288348	0	0.025928	0	0.054171	0.253276	0	0.0152826	0.0507432	0	0	0
TCGA-AO-A0JD-01A	0.10178	0	0.00300579	0.0513691	0	0.248164	0.0438067	0.0764321	0	0	0.0303109	0	0.0227258	0.0911611	0.0805569	0.157871	0.031683	0.0151472	0.0459868	0	0	0
TCGA-GM-A4E0-01A	0.0514041	0	0.00525879	0.148309	0	0.280428	0	0.0100358	0	0	0.0310992	0	0.0194222	0	0.0834819	0.331002	0.00854052	0	0.0310187	0	0	0
TCGA-BH-A1FN-01A	0.0616189	0	0.00221963	0	0	0.129661	0	0.0940775	0.00375895	0	0.0257781	0	0	0.475038	0.0649851	0.120399	0	0.0131002	0.00227197	0	0	0.00709153
TCGA-GM-A2DH-01A	0.0835164	0	0	0.0477281	0	0.345372	0.0321336	0.0751264	0.00448729	0	0.071949	0	0.0371538	0.10281	0.0766913	0.0557267	0.00312331	0.0117416	0.0524402	0	0	0
TCGA-BH-A0BO-01A	0.124276	0	0.00686849	0.00173946	0	0.182978	0.00653957	0	0	0	0.0235116	0	0.12622	0.00396387	0.0118112	0.207416	0	0.0287725	0.112006	0	0.0480175	0.115879
TCGA-BH-A18M-01A	0.165238	0	0.0310907	0.0250595	0	0.346532	0.00251943	0	0	0	0.0349729	0	0.0265794	0	0.0477807	0.248034	0	0.00180757	0.0703863	0	0	0
TCGA-AC-A2BK-01A	0.132292	0	0.0163907	0.102617	0	0.139926	0.0467001	0.0682687	0	0	0	0.00749489	0	0	0.0686237	0.263895	0	0.135399	0.0183924	0	0	0
TCGA-AR-A5QM-01A	0.103287	0	0.0117487	0.0274995	0	0.0879428	0	0.0344244	0.0335175	0	0	0	0	0.405657	0.0153765	0.104262	0	0.00389241	0.164485	0.0079063	0	0
TCGA-B6-A1KI-01A	0.178947	0	0.0195456	0.00244542	0	0.101211	0	0.064718	0.0191653	0	0.0165361	0	0	0.244352	0.0293078	0.249459	0	0	0.0629721	0	0	0.0113405
TCGA-E2-A1L8-01A	0.193761	0	0.0255517	0.0363702	0	0.253319	0	0.0380772	0	0	0.00859694	0	0.0075526	0	0.0324964	0.14588	0.131433	0.0974551	0.029506	0	0	0
TCGA-A2-A04T-01A	0.172191	0	0.0188737	0.0747287	0	0.266088	0.0701025	0.0422976	0.0090483	0	0.0319024	0	0.00619061	0.0974153	0.0555163	0.143537	0	0.012108	0	0	0	0
TCGA-AC-A23G-01A	0.0570071	0	0	0.0429075	0	0.0912602	0	0.0133508	0.0280782	0	0.00829674	0	0	0.526695	0.0152491	0.180107	0	0	0.037048	0	0	0
TCGA-BH-A0BQ-01A	0.106256	0	0.0071538	0.115135	0	0.247834	0	0.0156921	0.000289677	0	0	0.0225768	0.0447532	0.224537	0.0680643	0.0549157	0	0.00862193	0.084171	0	0	0
TCGA-BH-A0BZ-01A	0.0513257	0	0.00633224	0.0909131	0	0.302483	0.0451161	0.0352266	0.00429426	0	0.0405587	0.00334853	0.0355059	0.113382	0.125398	0.0785567	0.000361241	0	0.0671984	0	0	0
TCGA-AC-A2FO-01A	0.188278	0	0	0.0839081	0	0.43649	0.0205667	0	0	0	0.00780672	0	0.0368714	0.00251861	0.0592584	0.132876	0.00108386	0	0.0303426	0	0	0
TCGA-A2-A0ER-01A	0.0589216	0	0.00357762	0.0408413	0	0.321486	0	0.00480433	0	0	0.024953	0	0.00840098	0.0297877	0.0530966	0.290082	0.0234941	0.0284051	0.110606	0	0	0.00154307
TCGA-BH-A1FE-06A	0.0496609	0	8.49958e-05	0	0	0.296381	0	0	0	0	0.0496025	0.00176036	0.0669863	0	0.0177487	0.457413	0	0.0166344	0	0.0437288	0	0
TCGA-BH-A1FE-01A	0.146177	0	0.0176115	0.0640943	0	0.339516	0.0643114	0.0121838	0	0	0.0536829	0	0.0371488	0.0281606	0.106476	0.0481262	0.00291861	0	0.0795926	0	0	0
TCGA-BH-A0BL-01A	0.210521	0	0.0176639	0.0428368	0	0.236573	0.0393156	0.0374923	0	0	0.0531008	0	0.015376	0.0583042	0.145557	0.0907968	0.029555	0.00672448	0.0161834	0	0	0
TCGA-B6-A402-01A	0.00233631	0.0146079	0	0.00348266	0	0.140562	0	0.0673022	0.0229176	0	0.121092	0	0	0.595231	0.00658594	0.0224582	0	0	0	0.00342415	0	0
TCGA-GM-A2DD-01A	0.0726319	0	0	0.0849498	0	0.394419	0.0319285	0	0	0	0.0413453	0	0.0160143	0.0731032	0.108328	0.119128	0.00799593	0.027015	0.023141	0	0	0
TCGA-AR-A0TV-01A	0.0496962	0	0.00518492	0.0849996	0	0.232029	0.0350255	0.048411	0	0	0.0252268	0	0.026547	0.241386	0.0808821	0.145661	0	0	0.0249509	0	0	0
TCGA-A2-A0CT-01A	0.0850858	0	0.00648666	0.0482247	0	0.178465	0	0.0273049	0	0	0	0.0233998	0.000783713	0	0.0445046	0.331794	0.0340386	0	0.152649	0	0.0672624	0
TCGA-BH-A0BP-01A	0.088792	0	0	0.00534587	0	0.078873	0	0.0269443	0.0349849	0	0.03201	0	0	0.395234	0.0377352	0.270813	0	0	0.0292673	0	0	0
TCGA-E2-A1LB-01A	0.0816049	0	0.0831692	0.0768284	0	0.131912	0	0.0215921	0.00140813	0	0	0.0306576	0.0361246	0	0.0244178	0.433742	0	0.00326926	0.0531766	0	0.0220977	0
TCGA-E2-A14T-01A	0.0522491	0	0.000706855	0.0317176	0	0.0715917	0.000364761	0.00547297	0.005273	0	0.00385839	0	0	0.632218	0.027371	0.136403	0	0	0.0327739	0	0	0
TCGA-E2-A1AZ-01A	0.103088	0	0	0.000517206	0	0.395737	0.0576673	0.0410449	0	0	0.0631477	0	0.0228253	0.0272045	0.120901	0.12386	0	0.0194152	0.0245909	0	0	0
TCGA-BH-A0BR-01A	0.0479233	0	0.00712519	0.000499313	0	0.165804	0.0175043	0.0339466	0.00971813	0	0.0448353	0	0	0.366424	0.028905	0.205291	0.00459367	0.00508533	0.0623455	0	0	0
TCGA-AO-A0JE-01A	0.092097	0	0.00872955	0.0678258	0	0.277185	0.03999	0.0556351	0.0402329	0	0.0190032	0	0.0323991	0	0.0667083	0.222953	0	0.0410008	0.0362404	0	0	0
TCGA-A2-A0CS-01A	0.0088853	0	0	0.010592	0	0.190478	0	0.0181081	0.0295902	0	0.0196149	0	0.0259443	0	0	0.217423	0.209265	0.120843	0.147186	0	0	0.00207049
TCGA-B6-A0I1-01A	0.12067	0	0.0366651	0.0259058	0	0.0222928	0	0.0170922	0.0006363	0	0.0029878	0.00480439	0	0.6036	0.0463714	0.0655393	0	0.0373839	0.0160515	0	0	0
TCGA-E2-A1IE-01A	0.0939275	0	0.0333454	0.0374565	0	0.264456	0	0.00405922	0	0	0	0.0288837	0.00928969	0.10516	0.0346279	0.304976	0	0	0.0838181	0	0	0
TCGA-BH-A0BT-01A	0.10852	0	0	0.0762636	0	0.271884	0.0115342	0.0360432	0.0558567	0	0.0145643	0.00366721	0.0189335	0.0787883	0.0693565	0.164894	0.0175629	0.0199826	0.0521495	0	0	0
TCGA-BH-A0BW-01A	0.0491388	0	0	0.0197341	0	0.248684	0.0387156	0.0324737	0	0	0.0918974	0	0.0278522	0.0750033	0.244461	0.115171	0	0	0.0568686	0	0	0
TCGA-AO-A12C-01A	0.254844	0	0.061366	0	0	0.0560319	0	0.00992098	0.0196372	0	0	0.00269977	0	0.328724	0.0248453	0.175133	0	0	0.0667976	0	0	0
TCGA-BH-A0DE-01A	0.0728159	0	0.0045392	0.0313877	0	0.274692	0	0.0178574	0	0	0.0524079	0	0.0557644	0	0.0833701	0.362331	0	0.00916301	0.0356714	0	0	0
TCGA-B6-A0RM-01A	0.0928412	0	0.00899296	0.0506421	0	0.28643	0	0.00422289	0.00391264	0	0.00423572	0	0.00550832	0	0.0436146	0.210749	0.0339035	0	0.254947	0	0	0
TCGA-BH-A0DL-01A	0.00160133	0.0105812	0	0.0519577	0	0.140639	0.0370471	0.0418701	0.00534658	0	0.0281524	0	0.0135388	0.21954	0.156441	0.196091	0.0675651	0.0109549	0.0186426	0	0	3.03242e-05
TCGA-AR-A1AJ-01A	0.0418411	0.00695615	0	0.0226553	0	0.365698	0.035097	0.0317864	0	0	0.0571999	0	0.0139097	0.0755257	0.117298	0.219477	0	0.0125556	0	0	0	0
TCGA-A2-A04Q-01A	0.102912	0	0	0.102525	0	0.247748	0.0352423	0.0419051	0.023987	0	0.0810513	0	0.0123308	0.135517	0.0991966	0.0914407	0.00678581	0.00947239	0.00988677	0	0	0
TCGA-BH-A0DT-01A	0.0934217	0	0.00445267	0.0642949	0	0.372584	0.00649905	0	0	0	0.0362964	0	0.0211371	0.0808948	0.0981102	0.111905	0.0601331	0.0110453	0.0392254	0	0	0
TCGA-GM-A2DB-01A	0.126953	0.0544333	0	0.0115651	0	0.252266	0.0274378	0.0146992	0.000552992	0	0.0738301	0	0	0.243477	0.14534	0.0469759	0	0	0.00247037	0	0	0
TCGA-B6-A0WV-01A	0.0460442	0	0.00935926	0.0813367	0	0.198425	0	0.0444187	0	0	0	0.00641657	0	0.0928634	0.0693592	0.34176	0	0.0637678	0.0462483	0	0	0
TCGA-A2-A0EQ-01A	0.114242	0	0	0.123789	0	0.263016	0.0378902	0.033453	0.0337609	0	0.0545562	0	0.00428947	0.143163	0.0900073	0.0882513	0	0.00253771	0.0110442	0	0	0
TCGA-A2-A0EO-01A	0.0723049	0	0.0305067	0.057753	0	0.323358	0	0.00525837	0	0	0	0.00758428	0.0202224	0.101993	0.0870558	0.180608	0.0127199	0	0.100635	0	0	0
TCGA-AO-A03L-01A	0.166005	0	0.0394588	0.0970584	0	0.313308	0.0210306	0	0	0	0	0.0106994	0.0420623	0.0795418	0.063003	0.0384435	0	0	0.129389	0	0	0
TCGA-B6-A0RL-01A	0	0.0232393	0	0.117693	0	0.0820434	0	0.15774	0	0	0	0.0251578	0.0102339	0.241484	0	0.18788	0	0.109434	0.0428029	0	0	0.00229176
TCGA-BH-A0B0-01A	0.105318	0	0	0.093553	0	0.227386	0.0158081	0.0193885	0.0369974	0	0.0330136	0	0.0208106	0.144716	0.0590745	0.129182	0.00275449	0.0251407	0.0868577	0	0	0
TCGA-AO-A03O-01A	0.0529184	0	0.0188522	0	0	0.248353	0.0941473	0.032549	0.00116893	0	0.0217339	0	0.0228116	0.14675	0.13235	0.143714	0	0.00460745	0.0800437	0	0	0
TCGA-BH-A0B6-01A	0.0939115	0.00595295	0	0.219726	0	0.150111	0.0227978	0.0438565	0.0666416	0	0.064267	0	0.0594813	0.0992228	0.0806753	0.0677919	0	0	0.0255637	0	0	0
TCGA-BH-A0DD-01A	0.0534685	0	0.00182084	0.0442081	0	0.307034	0	0.0780176	0	0	0.0173514	0.000883813	0.00874143	0.180884	0.103669	0.157896	0	0.0117	0.0343256	0	0	0
TCGA-BH-A0E9-01B	0.167483	0	0.00264842	0.10162	0	0.345957	0.0333047	0	0	0	0.0652735	0	0.0389926	0	0.0390929	0.167762	0.000281953	0	0.0375831	0	0	0
TCGA-AO-A1KR-01A	0.0797479	0	0.0225418	0.138681	0	0.182019	0.0562752	0.128645	0	0	0.0412653	0.0344524	0.0214379	0.0221893	0.0701542	0.0706573	0	0.0939928	0.0379411	0	0	0
TCGA-AO-A12D-01A	0.0242109	0	0.0203935	0.0714159	0	0.386959	0.0544682	0.00973634	0	0	0.0431363	0	0.0187985	0.0800036	0.101893	0.133164	0	0.0159665	0.039854	0	0	0
TCGA-BH-A1ET-01A	0.0784704	0	0.00376734	0.0702706	0	0.346518	0	0	0	0	0.00241578	0.000527963	0.0703754	0	0.0454332	0.273284	0.0149197	0.00898361	0.0546848	0	0.030349	0
TCGA-BH-A204-01A	0	0	0	0.140873	0	0.210266	0	0.00286399	0	0	0	0.0146481	0.0321	0	0.0129749	0.427959	0	0	0.0858567	0	0.0611325	0.0113259
TCGA-GM-A2DC-01A	0.12097	0	0.0014813	0.114233	0	0.222688	0	0.0331047	0.0588373	0	0.0540908	0	0.0128337	0	0.0731272	0.268801	0	0	0.0398333	0	0	0
TCGA-E2-A106-01A	0.0704054	0	0.0451186	0.0661698	0	0.16602	0	0.0902041	0	0	0	0.0285035	0.00739297	0.146324	0.0938189	0.151325	0	0	0.124335	0	0.0103825	0
TCGA-AR-A0U2-01A	0.0681502	0	0.00625136	0.0860238	0	0.368636	0.031282	0	0	0	0.0429937	0	0.0113946	0.147769	0.0779748	0.142105	0	0	0.0174196	0	0	0
TCGA-AR-A0TS-01A	0.308771	0	0	0.0520738	0	0.294039	0.0220966	0	0	0	0.0706201	0	0.018244	0.0618787	0.0824542	0.08616	0	0.00366285	0	0	0	0
TCGA-BH-A0B7-01A	0.140217	0	0	0.0056311	0	0.32489	0.0110244	0	0	0	0.0518064	0	0.0337556	0.295714	0.104695	0.0281333	0.00137745	0	0.00275571	0	0	0
TCGA-B6-A0IN-01A	0.203241	0	0	0.0388277	0	0.286802	0.0103158	0.0202699	0.0443121	0	0.0420143	0	0.0185231	0.0885412	0.0368717	0.164309	0.0352761	0	0.0106967	0	0	0
TCGA-GM-A2DI-01A	0.134264	0	0	0.153421	0	0.234246	0.0594688	0	0	0	0.0621073	0	0.0222665	0.090865	0.103546	0.112088	0	0.000963634	0.026764	0	0	0
TCGA-GM-A2DO-01A	0.26838	0	0.0275343	0.13107	0	0.280481	0.0224547	0	1.39241e-05	0	0.0389567	0	0.00380849	0.117023	0.0675777	0.0410028	0	0	0.00169771	0	0	0
TCGA-B6-A401-01A	0.0851605	0	0	0.0533401	0	0.107524	0.0281049	0.0832185	0.00033626	0	0.0572827	0	0	0.517272	0	0.0367092	0	0.0241699	0.0068822	0	0	0
TCGA-AR-A254-01A	0.054808	0	0.00596598	0.0289418	0	0.299528	0.0312328	0.0108175	0	0	0.0592497	0	0.00918372	0.168882	0.0849451	0.231802	0	0	0.0121811	0	0	0.00246163
TCGA-AR-A1AO-01A	0.0182344	0	0	0.0148764	0	0.119281	0.00147029	0.0157792	0.0161304	0	0.0282429	0	0	0.611437	0.0422587	0.102153	0	0	0.0301365	0	0	0
TCGA-AR-A1AX-01A	0.179675	0	0	0.0570789	0	0.345774	0.0272111	0.028736	0	0	0.0444344	0	0.0180908	0.0341741	0.0868791	0.0832021	0	0.000714339	0.09403	0	0	0
TCGA-AR-A1AW-01A	0.0957909	0.0516456	0.0112518	0.0617071	0	0.268637	0.0628028	0	0	0	0.0764533	0	0.0208997	0.177549	0.0777947	0.0938571	0	0	0	0.00161077	0	0
TCGA-AR-A2LJ-01A	0.119776	0	0.00936993	0.0717406	0	0.146296	0	0.0295034	0.0431219	0	0	0.0535618	0.000667964	0.273612	0.043419	0.161488	0	0	0.0474445	0	0	0
TCGA-AC-A2FE-01A	0.0559787	0	0.00435535	0.150446	0	0.426769	0.0114938	0.0104924	0.00693138	0	0.0534754	0	0.0375004	0	0.0748777	0.129915	0.00223059	0.027025	0	0.00850938	0	0
TCGA-PE-A5DE-01A	0.174085	0	0.0323943	0.221256	0	0.284775	0.0140839	0.000591816	0.00219561	0	0.0563519	0	0.023771	0.0388581	0.0908752	0.0607624	0	0	0	0	0	0
TCGA-GM-A2DK-01A	0.0664636	0	0.00107944	0.0525202	0	0.123787	0	0.013743	0.00715621	0	0.00480907	0	0	0.385446	0.037936	0.280042	0	0	0.0270179	0	0	0
TCGA-AC-A2FK-01A	0.195769	0	0.0805463	0.0657098	0	0.291274	0	0	0	0	0.0218677	0	0.0156592	0.125754	0.0200103	0.145213	0	0	0.0381968	0	0	0
TCGA-E2-A1B1-01A	0.0751121	0	0	0.074588	0	0.285894	0.0274979	0	0	0	0.0203133	0	0.0342646	0.243337	0.113836	0.0559215	0	0	0.0692364	0	0	0
TCGA-A2-A04U-01A	0.120545	0	0.0273581	0.0648597	0	0.0699062	0.000841589	0.0704325	0.0329912	0	0.00299909	0	0	0.263062	0.0435533	0.278605	0	0.0130416	0.0118037	0	0	0
TCGA-A2-A0CQ-01A	0.0131766	0	0	0.0461009	0	0.200655	0	0.0366967	0.0267264	0	0.021765	0	0.104377	0	0.023306	0.438008	0	0.0075089	0.0310993	0	0.0505802	0
TCGA-AR-A250-01A	0.0396512	0	0.00630843	0.0065084	0	0.25053	0.00775682	0.0201328	0.0373482	0	0.023797	0	0	0.291666	0.0556533	0.203821	0	0	0.0568268	0	0	0
TCGA-BH-A0C3-01A	0.0891265	0	0	0.0469721	0	0.397604	0	0	0	0	0.0427524	0	0.0431213	0.0272599	0.103075	0.144238	0.0160603	0.00167275	0.0881175	0	0	0
TCGA-BH-A1F5-01A	0.0954863	0	0.000193018	0.0125032	0	0.268955	0	0.0252174	0	0	0	0	0	0	0.0296923	0.291726	0.0409675	0.000760004	0.173857	0.0409025	0	0.0197396
TCGA-B6-A0RT-01A	0.111877	0	0	0.193217	0	0.309518	0.0321567	0.0501054	0.00666688	0	0.065682	0	0.0146056	0.0410627	0.122326	0.0471424	0	0.00245625	0.00318427	0	0	0
TCGA-AC-A2FF-01A	0.138494	0	0	0.0974091	0	0.369392	0.00771512	0	0	0	0.0224347	0	0.0183548	0	0.0388506	0.185307	0.027299	0.0234622	0.0712815	0	0	0
TCGA-BH-A18K-01A	0.0945991	0	0.00812346	0.0217798	0	0.0981259	0	0.065818	0.0152938	0	0.0168596	0	0	0.307221	0.0521905	0.265	0.00405124	0	0.0503292	0	0	0.000608444
TCGA-BH-A0C7-01B	0.111923	0	0.00899979	0	0	0.363654	0.0121094	0	0	0	0.0410348	0	0	0.114702	0.0765089	0.152401	0	0.0118805	0.106787	0	0	0
TCGA-A2-A3XT-01A	0.034441	0	0.00360159	0.0255883	0	0.132365	0.0123856	0.0126799	0.0170904	0	0.0230345	0	0.00389056	0.523935	0.0598612	0.12454	0	0	0.0249452	0	0.00164109	0
TCGA-BH-A1EO-01A	0.00918645	0	0	0.0121833	0	0.284258	0.00757005	0.0112111	0	0	0.0518786	0	0.0202219	0.180441	0.0781107	0.191521	0.0155084	0	0.137908	0	0	0
TCGA-A2-A0CP-01A	0.121636	0	0.0120295	0.15505	0	0.247668	0	0.0024255	0	0	0	0	0.0394224	0.0586019	0.00410359	0.043996	0	0.00820577	0.306862	0	0	0
TCGA-AR-A252-01A	0.0796325	0	0.0184189	0.13015	0	0.459133	0.0379256	0	0	0	0.00910319	0	0.0356275	0.00704187	0.0570684	0.134852	0	0.0128673	0.0181798	0	0	0
TCGA-AR-A256-01A	0.017819	0	0	0.0104217	0	0.234221	0	0.0158202	0	0	0.0463783	0	0	0.328129	0.0525378	0.180718	0	0.113955	0	0	0	0
TCGA-AR-A1AP-01A	0.0800881	0	0.00146393	0.0202643	0	0.2401	0.00626096	0.0244208	0.0247795	0	0.0406137	0	0.0208895	0.140811	0.0835562	0.259823	0.00940514	0	0.0475237	0	0	0
TCGA-AR-A24L-01A	0.1482	0	0.0173931	0.0019916	0	0.191999	0.0136579	0.00209131	0.00253075	0	0.00710693	0	0	0.200165	0.0540065	0.269942	0	0	0.0909149	0	0	0
TCGA-AR-A1AU-01A	0.0764753	0	0.0197275	0.126521	0	0.258594	0.0174884	0	0	0	0	0.00252334	0.0534619	0.10169	0.0538369	0.152208	0	0.0121093	0.124123	0	0.00124132	0
TCGA-AO-A03P-01A	0.0885318	0	0.0158283	0.013351	0	0.152844	0	0.0573163	0.0287709	0	0.0174753	0	0	0.211745	0.0565918	0.299322	0	0.0076564	0.0505669	0	0	0
TCGA-AR-A1AN-01A	0.0575453	0	0	0.0364745	0	0.0995142	0	0.00462654	0.0132442	0	0	0	0	0.516833	0.0556898	0.157229	0	0	0.0588436	0	0	0
TCGA-AO-A1KP-01A	0	0.010726	0	0	0	0.391001	0	0.069719	0	0	0.0290475	0	0.0435171	0.0633018	0.0373279	0.0494144	0.00750018	0.12522	0.0925447	0	0.0806806	0
TCGA-B6-A0IH-01A	0.103793	0	0.00256432	0.137361	0	0.314513	0	0.0360485	0.0229303	0	0.00906625	0	0.0224131	0	0.0891857	0.157496	0.0299711	0.00580805	0.0688502	0	0	0
TCGA-BH-A1F6-01A	0.0638211	0	0.0178361	0.0552998	0	0.178657	0.0268515	0.0180625	0.000641393	0	0.0553666	0	0.0175291	0.252832	0.112992	0.192282	0	0	0.00782902	0	0	0
TCGA-B6-A0WS-01A	0.19461	0	0.00284442	0	0	0.283053	0.0570437	0	0.0386497	0	0.0629475	0	0.0162989	0.207584	0.0530627	0.0591939	0	0	0.0247127	0	0	0
TCGA-AR-A1AL-01A	0.076606	0	0	0.030534	0	0.400292	0.0176745	0	0	0	0.0427585	0	0.0275787	0	0.0251019	0.235952	0.0663245	0.00729139	0.062379	0	0.00750799	0
TCGA-AR-A24S-01A	0.0359908	0	0	0.00164488	0	0.262172	0.0173764	0	0	0	0.0457604	0	0.0101948	0.247732	0.0627741	0.1867	0.0984631	0	0.0311913	0	0	0
TCGA-AO-A12B-01A	0.0338681	0	0.00711557	0.0194664	0	0.365138	0.0174565	0.0138879	0	0	0.0793584	0	0.0526248	0.00726371	0.0627421	0.273101	0	0	0.067978	0	0	0
TCGA-AR-A0TQ-01A	0.175432	0	0.0283642	0.0355563	0	0.311392	0.0400921	0	0	0	0.0311248	0	0	0.219017	0.0478213	0.0961516	0	0	0.0150486	0	0	0
TCGA-AR-A1AM-01A	0.135439	0	3.48607e-05	0.0973549	0	0.251904	0	0.00822706	0.0120869	0	0.0318265	0	0.0162882	0.103831	0.0394742	0.248435	0	0	0.0550978	0	0	0
TCGA-AR-A24Z-01A	0.0662736	0	0.00572616	0.016237	0	0.104401	0.00845617	0.0273676	0.010141	0	0	0	0	0.404265	0.0319593	0.299077	0	0	0.0260959	0	0	0
TCGA-AR-A24X-01A	0.13836	0	0	0.0431674	0	0.443657	0	0.0269619	0	0	0	0	0.0173294	0	0.0739357	0.216807	0	0.00611145	0	0.0336706	0	0
TCGA-AR-A0TW-01A	0.0549937	0	0.0387999	0.141516	0	0.242413	0.0763669	0.0475383	0	0	0.00877704	0	0.00998772	0.0252243	0.11938	0.151562	0	0	0.0817277	0	0.00171367	0
TCGA-A2-A0CV-01A	0.120988	0	0	0.0886235	0	0.333678	0	0.023385	0.00563142	0	0.00372928	0	0.0713535	0	0.0753172	0.242892	0.0147126	0.0094993	0.0101908	0	0	0
TCGA-A2-A0CL-01A	0.152419	0	0	0.0965195	0	0.321428	0.0457318	0.0103128	0	0	0.0870183	0	0.0195086	0.0272762	0.129504	0.0912575	0	0.00945948	0.00956495	0	0	0
TCGA-A2-A0ST-01A	0.102011	0.010034	0	0.077602	0	0.349407	0	0.0623844	0	0	0.00914633	0.011548	0.0275588	0.127382	0.130035	0.0329708	0.0241716	0.0143538	0.0213959	0	0	0
TCGA-AR-A1AQ-01A	0.0721498	0	0.0464978	0.0927846	0	0.234909	0.0538953	0.062527	0.00169571	0	0.0696198	0	0.00943679	0.140362	0.0807883	0.121632	0.000988127	0.00890922	0.00380425	0	0	0
TCGA-AC-A2BM-01A	0.0421484	0	0.00212008	0.0204643	0	0.411972	0.00938936	0.0225889	0	0	0.0387771	0	0.00134984	0.0748539	0.0430724	0.212335	0	0.0285633	0.0680248	0	0.0243407	0
TCGA-AR-A251-01A	0.121714	0	0.00406805	0.0213159	0	0.296362	0.0184974	0.00759338	0	0	0.0251673	0	0.0195288	0.0976374	0.162098	0.144882	0	0.0560194	0.0251158	0	0	0
TCGA-AR-A24N-01A	0.131251	0	0.0656998	0.0141062	0	0.282121	0	0.0339539	0	0	0.0379592	0	0.0177786	0.0102919	0.0603718	0.251407	0	0.0231451	0.0254326	0	0.0464825	0
TCGA-B6-A0RS-01A	0.149356	0	0.014036	0.122617	0	0.0911967	0	0.0955021	0.00453438	0	0	0.0769064	0.0203779	0.0723674	0.0712828	0.148618	0	0.0114703	0.0995748	0	0.0221601	0
TCGA-B6-A1KF-01A	0.000580986	0.0125679	0.00487247	0.00942723	0	0.181352	0	0.0402945	0.0310896	0	0.126807	0	0.00408279	0.526343	0	0.0410748	0	0.00259304	0.0189154	0	0	0
TCGA-GM-A2DN-01A	0.0650007	0	0.00254391	0.0648484	0	0.349115	0.0256144	0.00959566	0	0	0.0357604	0	0.00946249	0.261747	0.0691853	0.0770839	0.0126318	0.0114027	0.00600806	0	0	0
TCGA-A2-A0EM-01A	0.0342142	0	0	0.0548941	0	0.235273	0	0.000857644	0	0	0.014954	0	0.0936932	0	0.0107244	0.314609	0.0545229	0.0915441	0.0947132	0	0	0
TCGA-A2-A04W-01A	0.0748041	0	0.00840357	0.0305945	0	0.126185	0	0.0164766	0.0107428	0	0.00934961	0	0	0.427254	0.0311754	0.231729	0	0	0.033286	0	0	0
TCGA-AO-A12A-01A	0.223324	0	0.0262707	0.102216	0	0.241651	0	0.0509653	0	0	0.0142908	0.0213722	0.0228851	0.0143054	0.0342568	0.161243	0	0.0361581	0.0510621	0	0	0
TCGA-E2-A1LI-01A	0.0875322	0	0	0.0124093	0	0.275744	0.00827319	0.0336906	0	0	0.0555392	0	0.0281176	0.268889	0.0829302	0.114812	0	0	0	0.0320626	0	0
TCGA-B6-A0RP-01A	0.000189741	0.0505807	0	0.184547	0	0.157292	0.00212797	0.0220955	0.000188132	0	0	0.0194491	0.0568317	0.162521	0.0101241	0.215334	0.000238364	0.0121746	0.0477943	0	0.0585126	0
TCGA-AR-A24U-01A	0.0731518	0	0	0.00806473	0	0.398293	0.0596008	0.00356885	0	0	0.0419678	0	0.016686	0.168467	0.0462552	0.112918	0	0.0137292	0.0572975	0	0	0
TCGA-B6-A40B-01A	0.0759972	0	0.000575881	0.0036109	0	0.0994119	0	0.0259955	0.0114837	0	0.00738054	0	0	0.438842	0.00245387	0.17522	0	0.0354264	0.123603	0	0	0
TCGA-AR-A1AK-01A	0.0851461	0	0.00271477	0.0788772	0	0.29531	0.00745345	0.0571418	0	0	0.0252344	0	0.0906122	0	0.0792219	0.245584	0	0	0.0327046	0	0	0
TCGA-AR-A24Q-01A	0.0957281	0	0.0291844	0.0746133	0	0.242741	0.0085428	0.0250905	0.0130352	0	0.0291956	0	0.00265199	0.298307	0.0482277	0.117213	0	0	0.0154695	0	0	0
TCGA-AR-A24T-01A	0.114628	0	0.013281	0.0149873	0	0.234399	0.00596601	0.000127638	0	0	0.0225495	0	0	0	0.04398	0.395875	0.000590307	0	0.13267	0	0.0209469	0
TCGA-AR-A24V-01A	0.0567829	0	0.00733431	0.0231605	0	0.104408	0.00969809	0.0147536	0.0189575	0	0.010397	0	0	0.230295	0.0249096	0.358832	0	0	0.127318	0	0.00207492	0.0110787
TCGA-A2-A25E-01A	0.152081	0	0	0.0330809	0	0.300094	0.0306462	0.0133605	0	0	0.0365635	0	0.0137547	0.0664431	0.0801762	0.203357	0.018817	0	0.0358933	0	0.015733	0
TCGA-GM-A2DM-01A	0	0.0106023	0	0.00805372	0	0.275247	0.0258408	0.0130477	0.0238109	0	0.136297	0	0.0597888	0.209632	0	0.129599	0.0129243	0.038937	0.0317773	0	0.0244415	0
TCGA-E2-A1LH-01A	0.0840382	0	0	0.135983	0	0.243935	0.00892799	0.0199919	0.0563055	0	0.0195143	0	0.0104259	0.143132	0.141972	0.107806	0	0	0.0279682	0	0	0
TCGA-AO-A128-01A	0.0255913	0	0	0.126556	0	0.173591	0.0513027	0.0762393	0.00745617	0	0.0903811	0	0.0127134	0.0427324	0.221486	0.122335	0	0	0.0496155	0	0	0
TCGA-Z7-A8R6-01A	0.0531472	0	0	0.0557805	0	0.197543	0	0.0390646	0.0339897	0	0	0.0188411	0.0112341	0.237936	0.0688746	0.162808	0.0154589	0	0.105322	0	0	0
TCGA-AR-A0U4-01A	0	0.00195272	0.000818738	0.0121454	0	0.101313	0.0184893	0.0140847	0	0	0.0197217	0	0.0637195	0.564494	0.132424	0.0331052	0.00320655	0	0.0280772	0	0	0.00644829
TCGA-AR-A0TZ-01A	0.0430931	0	3.11568e-05	0.0302356	0	0.310686	0	0.0114364	0	0	0.00111009	0	0.0231002	0.0526377	0.0640122	0.412518	0.00536632	0.0069037	0.0214456	0.0101943	0.00722902	0
TCGA-A2-A25A-01A	0.154616	0	0.0205267	0.0539933	0	0.343345	0	0	0	0	0.0308842	0	0.0131422	0	0.0764894	0.208464	0	0.00190019	0.0966388	0	0	0
TCGA-A2-A0CW-01A	0.0709998	0	0	0.0437693	0	0.264741	0.0538362	0.0418691	0	0	0.026329	0	0.00865854	0.124935	0.0906254	0.170471	0	0.0323797	0.0713862	0	0	0
TCGA-A2-A0CR-01A	0.172737	0	0.0320497	0.173443	0	0.250064	0	0.0204119	0.0596473	0	0	0.0362693	0.0230403	0.0686801	0.0493421	0.0809215	0	0	0.0333947	0	0	0
TCGA-AO-A129-01A	0.173278	0	0.0327844	0.0777132	0	0.242901	0.0218369	0.0758627	0.00699499	0	0.0754616	0	0.0177534	0.106519	0.102931	0.0607975	0	0.00516647	0	0	0	0
TCGA-Z7-A8R5-01A	0.167649	0	0.0498805	0.107708	0	0.121825	0	0.0423478	0.0123958	0	0.00942052	0.0226225	0.0291974	0.0655842	0.00669534	0.31882	0	0	0.0458535	0	0	0
TCGA-AR-A1AI-01A	0.0533591	0	0.0260667	0.0985424	0	0.300415	0.0359662	0.028676	0	0	0.0506726	0	0.0398995	0.122537	0.0822338	0.135923	0	0.0174157	0.00829257	0	0	0
TCGA-AO-A126-01A	0.100817	0	0.0131353	0.0537393	0	0.276055	0	0.0437839	0.0310077	0	0.00642599	0	0.0097965	0	0.0553199	0.296169	0	0.00496026	0.10879	0	0	0
TCGA-AR-A0TT-01A	0.184673	0	0.044626	0.0252337	0	0.267151	0.0148244	0.0277383	0.0368097	0	0.0324693	0	0.00176476	0.164731	0.0640194	0.119722	0	0	0.0162366	0	0	0
TCGA-GI-A2C9-01A	0.00596147	0.00585274	0	0.0130916	0	0.143892	0	0.0575315	0.0132836	0	0	0.0114956	0	0.201475	0.0558606	0.338182	0.0357475	0.0517803	0.0608521	0	0.00499461	0
TCGA-GM-A3NW-01A	0.0773674	0	0.000615098	0.0179287	0	0.409995	0	0	0	0	0.0321309	0	0.0100797	0	0.064154	0.193315	0.0301858	0.00160996	0.162618	0	0	0
TCGA-BH-A42U-01A	0.190903	0	0.0474227	0.0850469	0	0.251136	0	0.0119278	0.0422217	0	0.00567389	0.0143322	0.00892527	0.15089	0.0342619	0.147515	0	0	0	0.00974321	0	0
TCGA-A8-A08T-01A	0.0515783	0	0	0.0496181	0	0.15327	0.0152242	0.00872395	0.00905409	0	0	0	0	0.341862	0.0107589	0.235433	0	0	0.124477	0	0	0
TCGA-AR-A24R-01A	0.0938219	0	0	0.110145	0	0.145102	0.0285807	0.0131147	0.00105051	0	0	0	0.0511207	0.0645608	0.108387	0.163755	0.0218176	0.00409142	0.186922	0	0.00753083	0
TCGA-AO-A125-01A	0.0525491	0	0	0	0	0.0640463	0	0.151868	0	0	0	0.00733538	0.032477	0.264129	0	0.243781	0	0.155847	0.0279672	0	0	0
TCGA-B6-A0WY-01A	0.091693	0	0.0045644	0.046792	0	0.15032	0.0038153	0.0469614	0.0231066	0	0.0177924	0	0.00318933	0.165416	0.116219	0.263654	0	0.00706724	0.0594097	0	0	0
TCGA-BH-A1ES-01A	0.0620886	0	0.00101354	0	0	0.243001	0	0	0	0	0.024424	0	0	0.214859	0	0.338981	0	0.0815303	0.0301586	0	0	0.00394463
TCGA-BH-A1ES-06A	0.0439564	0	0	0.146518	0	0.154223	0	0	0	0	0.0751911	0	0.0380591	0	0.000724585	0.3718	0	0.0815433	0	0	0.0513747	0.0366101
TCGA-BH-A1FC-01A	0.0743249	0	0.0866349	0.14775	0	0.296871	0.0680915	0.0600876	0	0	0.030592	0	0.0169318	0.0244627	0.0896787	0.0866797	0	0.00613845	0.0098477	0	0.00190954	0
TCGA-AO-A124-01A	0.104498	0	0.00339142	0.0586102	0	0.219244	0.0224911	0.0410426	0	0	0.0526907	0	0.0255887	0.216827	0.0135865	0.0862702	0	0.129391	0	0.0263688	0	0
TCGA-GM-A2DL-01A	0.055588	0	0.000419458	0.00386598	0	0.199771	0	0.0400814	0.0194958	0	0.00708304	0	0.000553372	0.198394	0.0574521	0.337491	0.0154763	0.0232839	0.0410439	0	0	0
TCGA-A2-A0EP-01A	0.109497	0	0	0.0331296	0	0.249328	0.0279171	0.0176455	0.00720975	0	0.036007	0	0.046583	0.298452	0.00971089	0.119782	0.00643925	0.0255427	0.0127573	0	0	0
TCGA-AR-A24O-01A	0.131352	0	0.000573424	0.173023	0	0.189111	0.0458512	0.00188857	0	0	0	0	0.044657	0.0531597	0.0698505	0.141399	0.00525104	0	0.109057	0	0.0348273	0
TCGA-AR-A24M-01A	0.167249	0	0.0062017	0	0	0.162358	0	0.00379599	0	0	0.00334691	0	0.00813132	0.0473637	0.0184918	0.434586	0	0.0022833	0.130562	0	0	0.0156305
TCGA-BH-A1FB-01A	0.108662	0.00807049	0	0.0946187	0	0.372724	0.022496	0.00422492	0	0	0.0519119	0	0.0267948	0.00416691	0.0713484	0.13421	0.0412517	0	0.0595206	0	0	0
TCGA-A2-A04R-01A	0.121831	0	0.0188838	0.0252798	0	0.0865175	0	0.0384341	0.0169624	0	0	0.00774952	0	0.38965	0.0404029	0.133387	0	0	0.120902	0	0	0
TCGA-AR-A1AH-01A	0.207715	0	0.0193566	0.0172418	0	0.187892	0	0.00298802	0	0	0.0368279	0	0.00873705	0.213095	0.0080491	0.17237	0	0.0751275	0	0.0260946	0.0245054	0
TCGA-B6-A0IM-01A	0	0.00878668	0	0	0	0.266814	0	0.0146929	0.0181491	0	0.0603184	0.028129	0.0368911	0.40104	0.025831	0.0624489	0	0	0.0768987	0	0	0
TCGA-B6-A0IP-01A	0.236879	0.0462835	0	0.0900689	0	0.238322	0.0205764	0.0677354	0	0	0.049545	0	0.0190436	0.0190297	0.0629108	0.132424	0	0	0.0171819	0	0	0
TCGA-B6-A0IB-01A	0.105072	0	0.0169004	0.0400761	0	0.192768	0	0	0.0500202	0	0	0.0359659	0	0.277964	0.0456339	0.170906	0	0	0.0646941	0	0	0
TCGA-B6-A0X0-01A	0.036176	0	0	0.141086	0	0.226926	0	0	0	0	0	0.0138682	0.0395598	0.184724	0.0807871	0.209481	0.00252699	0	0.0648654	0	0	0
TCGA-AQ-A04L-01B	0.00350374	0.00695947	0	0.0157276	0	0.196264	0	0.0921827	0.0141625	0	0.048446	0.02241	0.022577	0.395518	0	0.122324	0	0.00309165	0.056833	0	0	0
TCGA-BH-A209-01A	0.0805407	0	0	0.137015	0	0.323374	0.0599002	0	0	0	0.0520099	0	0.0299984	0.0704456	0.0782215	0.0920872	0.00345732	0.0219251	0.0510248	0	0	0
TCGA-3C-AALI-01A	0.0753505	0	0.00376692	0.104516	0	0.218548	0.00915507	0.042154	0.0538309	0	0.0617865	0	0	0.162552	0.0608382	0.132733	0	0.0637507	0.0110182	0	0	0
TCGA-3C-AAAU-01A	0.212886	0	0.0388848	0	0	0.16537	0	0.0236108	0.0188313	0	0.0265167	0	0	0.121267	0.0240396	0.351916	0	0	0.0166778	0	0	0
TCGA-AR-A0U3-01A	0.058593	0	0.00760436	0.00632066	0	0.236606	0.0338055	0.0054386	0.0144554	0	0.0372963	0	0	0.287033	0.0407253	0.170742	0	0.0370779	0.0643023	0	0	0
TCGA-A2-A0EN-01A	0.115464	0	0	0.0985127	0	0.398549	0.0225443	0	0.0178926	0	0.0611314	0	0.0207233	0	0.0551163	0.154855	0.0281411	0.00762598	0.0179755	0	0	0.00146907
TCGA-A2-A0CK-01A	0.151117	0	0.0246499	0.101448	0	0.340903	0	0.00203569	0.0230001	0	0.007516	0	0.0176067	0	0.0475848	0.25238	0	0	0.0317594	0	0	0
TCGA-B6-A1KN-01A	0.18343	0	0.0176454	0.163063	0	0.194684	0.0111811	0	0	0	0	0	0.024258	0.0810112	0.0428258	0.0317837	0	0.127294	0.115609	0	0.00131038	0.0059045
TCGA-B6-A0RQ-01A	0.200164	0	0.013147	0.0821499	0	0.0595323	0	0.0484222	0	0	0.0163924	0.00638604	0.000530433	0.0370908	0.0125849	0.409979	0	0.00295189	0.110669	0	0	0
TCGA-AR-A0TP-01A	0.000150921	0.00508641	0	0	0	0.131372	0	0.0202128	0.0276384	0	0.0857059	0	0	0.685665	0	0.0227928	0	0	0.0202566	0	0.00111901	0
TCGA-B6-A0IQ-01A	0.0798188	0	0.0322763	0.0764262	0	0.216676	0.0264281	0.0941219	0.0348314	0	0.0597848	0	0	0.155055	0.126845	0.0573049	0.027796	0	0.012636	0	0	0
TCGA-A2-A04N-01A	0.136317	0	0	0.0400352	0	0.207357	0	0.0415801	0	0	0.0302777	0	0	0.122044	0.0311056	0.29234	0	0	0.0989438	0	0	0
TCGA-B6-A0I2-01A	0.0798251	0	0.012366	0.166304	0	0.141379	0.0293654	0.0724099	0.028677	0	0.0958165	0.0114625	0.0109432	0.114077	0.166839	0.0477715	0	0	0.0227635	0	0	0
TCGA-B6-A0IG-01A	0.0971538	0	0.00798558	0.0460262	0	0.213359	0.00622736	0.0294976	0.0387413	0	0.0355637	0	0	0.286895	0.0878245	0.0887604	0	0.0345137	0.0274522	0	0	0
TCGA-AR-A24H-01A	0.0269948	0.00485379	0	0.182578	0	0.12491	0.00416781	0.102372	0	0	0	0.0152747	0.035191	0.0935413	0.103282	0.237496	0	0	0.0640462	0	0.00529197	0
TCGA-B6-A0RO-01A	0.12177	0	0.018913	0.0783662	0	0.15398	0	0.0182924	0	0	0	0.0125024	0.0769109	0	0.0434604	0.344555	0	0.0535761	0.0369423	0	0.0407307	0
TCGA-B6-A0IO-01A	0.0336994	0	0	0.0479126	0	0.284545	0	0.040668	0.038401	0	0	0.00344335	0.022827	0.182966	0.120304	0.153009	0	0	0.0722255	0	0	0
TCGA-AR-A2LE-01A	0.111399	0	0.0137949	0.0499809	0	0.302609	0.0157419	0.0013821	0	0	0.0253195	0	0.0126699	0.0475903	0.0456076	0.26048	0.0459417	0.0251065	0.0423775	0	0	0
TCGA-B6-A0RV-01A	0.137003	0	0.0233036	0.107994	0	0.33009	0.00405837	0	0.00319653	0	0.0749952	0	0.064507	0.124657	0.0880811	0.0393322	0.00278248	0	0	0	0	0
TCGA-B6-A2IU-01A	0.149556	0	0.00952213	0.0562308	0	0.250476	0	0.0261266	0	0	0.0156528	0	0.0413334	0	0.054864	0.2622	0.0139099	0	0.120128	0	0	0
TCGA-B6-A0WT-01A	0.0783801	0	0.040941	0.0341814	0	0.224936	0	0.0296716	0	0	0.0128522	0	0	0.172149	0.0399687	0.196361	0	0.0482183	0.12234	0	0	0
TCGA-B6-A0WZ-01A	0.0167512	0	0	0.0380098	0	0.198697	0	0	0.0390633	0	0.0368178	0	0	0.278857	0.0311417	0.224895	0	0.0424869	0.0932793	0	0	0
TCGA-B6-A0RH-01A	0.149165	0	0.10443	0.0486696	0	0.114437	0.00409873	0.049022	0.0435123	0	0.011006	0.00272284	0	0.150713	0.0721843	0.132235	0	0.0590043	0.0587998	0	0	0
TCGA-GM-A2DA-01A	0.159641	0	0.0176015	0.0573966	0	0.49051	0.0146426	0.0132202	0	0	0.0352517	0	0.00873748	0.00431969	0.0926201	0.0731366	0	0	0.0329226	0	0	0
TCGA-B6-A0IJ-01A	0.0324488	0	0.0212808	0.0670264	0	0.167291	0.0159547	0.0486284	0.0561099	0	0.0319698	0	0.024309	0.246281	0.123388	0.128975	0.0132093	0	0.0231274	0	0	0
TCGA-B6-A0RI-01A	0.0684129	0	0.00951255	0.0162051	0	0.166061	0	0.00809396	0.0221277	0	0.0233791	0	0	0.280246	0.037871	0.283485	0.00796289	0	0.0701811	0	0.00435147	0.00211062
TCGA-B6-A0X1-01A	0.0681979	0	0.00546475	0.0978768	0	0.183279	0.0515275	0.0878225	0.0127513	0	0.0986767	0	0.0190269	0.039182	0.111932	0.140146	0	0.0752323	0.00888402	0	0	0
TCGA-B6-A0RE-01A	0.0897835	0	0.0801692	0.0139235	0	0.123688	0.0281576	0.0781307	0.00641252	0	0.0259347	0	0	0.298216	0.0828515	0.133692	0	0.0186664	0.00601774	0	0.0143562	0
TCGA-B6-A0RN-01A	0.175957	0	0	0.0765769	0	0.309941	0	0.0345046	0.000400593	0	0	0	0.0221004	0	0.0372429	0.273606	0.0104461	0	0.0592247	0	0	0
TCGA-B6-A0IA-01A	0.0260762	0	0	0	0	0	0	0.0975799	0.0180831	0.056818	0.045266	0	0	0.543072	0	0	0	0.174395	0.03871	0	0	0
TCGA-B6-A0I5-01A	0.141529	0	0	0.0616655	0	0.201796	0	0.0875896	0.0285337	0	0.0213308	0	0.0139326	0.183309	0.0274017	0.212656	0	0	0.0202571	0	0	0
TCGA-B6-A0RU-01A	0.0900735	0	0.00302609	0.0377598	0	0.24436	0	0.0237865	0.00639322	0	0.0216729	0	0.00355432	0.192621	0.056892	0.277944	0	0.013028	0.0288881	0	0	0
