# Supplementary material for: A Novel Prognostic Signature of Mitophagy-Related E3 Ubiquitin Ligases in Breast Cancer
Source: Int J Mol Sci. 2025 Feb 12;26(4):1551. doi: 10.3390/ijms26041551 (PMC11855622; doi:10.3390/ijms26041551)
Supplement: Supplementary file 1 [file ijms-26-01551-s001.zip › Table S9.xlsx]

## Sheet: Sheet1
Table S9 Predicted drug sensitivity by the OncoPredict analysis
ID	Camptothecin	Vinblastine	Cisplatin	Cytarabine	Docetaxel	Gefitinib	Navitoclax	Vorinostat	Nilotinib	Olaparib	Axitinib	AZD7762	SB216763	KU-55933	Afatinib	Staurosporine	PLX-4720	NU7441	Doramapimod	Wee1 Inhibitor	Nutlin-3a (-)	Mirin	PD173074	ZM447439	Alisertib	RO-3306	MK-2206	Palbociclib	Dactolisib	Pictilisib	AZD8055	PD0325901	Obatoclax Mesylate	5-Fluorouracil	Dasatinib	Paclitaxel	Crizotinib	Rapamycin	Sorafenib	BI-2536	Irinotecan	Oxaliplatin	BMS-536924	GSK1904529A	Tozasertib	PF-4708671	PRIMA-1MET	Erlotinib	Niraparib
TCGA-A8-A08A-01A	0.0712347	0.0086429	23.9466	3.00275	0.00535419	21.1565	13.8839	3.36399	23.9113	65.5204	18.378	1.14614	192.416	90.7258	4.31837	0.040908	51.9996	13.3403	89.1338	5.02264	27.7169	86.7004	41.6341	21.2526	6.68294	21.0302	9.89555	17.6427	0.0901324	2.43166	0.727273	1.15533	3.85389	40.0481	4.51941	0.0282124	21.6348	0.0708985	8.0486	2.23227	9.55941	17.559	5.592	60.6926	21.655	38.2251	69.158	13.0628	69.0143
TCGA-A8-A0A7-01A	0.0849434	0.0176601	41.3405	7.55791	0.00946446	34.3177	3.27053	3.57588	26.5433	151.368	28.6231	2.9654	276.605	103.243	6.14368	0.175564	174.024	15.8429	70.2229	5.83639	180.167	192.804	100.712	28.6129	23.3514	20.317	12.385	63.1372	0.191718	5.23868	0.863276	2.92896	5.57217	199.77	22.8486	0.0343216	31.5319	0.126965	11.9727	0.748415	16.3957	35.833	16.4262	67.3689	24.1748	62.8116	125.033	13.5521	123.419
TCGA-A8-A09W-01A	0.143443	0.0789799	69.9293	9.25127	0.0124098	52.6055	4.04694	4.95148	26.7587	108.184	40.2742	3.74886	275.195	96.5107	10.2843	0.104459	103.413	15.6875	83.3583	10.0053	259.96	222.286	101.721	26.2694	17.4257	22.5334	20.2539	66.0556	0.217228	5.52299	0.875975	6.10374	6.79522	196.617	9.37786	0.0617237	28.1968	0.148581	16.1356	2.15789	24.9391	62.86	14.4636	59.514	42.0749	65.8696	192.765	21.0284	119.51
TCGA-A8-A08L-01A	0.472758	0.0952686	166.739	25.2105	0.0295897	52.4699	8.13553	4.62131	45.7627	208.729	37.4886	3.64416	305.621	105.962	9.74718	0.365268	217.367	18.8746	88.2552	13.8739	505.095	330.923	137.765	39.144	36.4571	21.4301	37.582	81.9077	0.735376	15.3107	0.918064	3.77645	7.7021	186.783	25.0124	0.191301	67.7583	0.225541	17.2838	1.66547	96.6746	114.31	17.9201	90.116	44.1422	67.7482	379.1	20.456	273.029
TCGA-A8-A08R-01A	0.0415329	0.010011	6.92082	2.68952	0.0055727	17.0136	3.33006	2.52775	37.2607	34.662	12.7592	0.160653	134.305	73.0818	8.44248	0.0203947	34.0175	10.6723	119.111	3.79858	55.2768	67.2699	26.4014	10.1326	2.05744	19.9369	17.8942	21.6688	0.117679	2.31753	0.745248	0.775823	2.0782	33.5612	2.15545	0.0242378	11.3863	0.106607	14.4662	1.41676	6.94219	24.2745	3.36603	58.1016	11.1019	33.5612	51.4673	11.0068	37.3633
TCGA-A8-A06Q-01A	0.134772	0.0330304	46.7407	8.37918	0.0166422	27.6064	8.27663	5.83272	36.1362	91.3857	23.2085	3.77731	186.13	94.9828	6.40877	0.0777718	96.7074	12.1571	76.4056	12.386	92.9947	169.84	73.7663	20.7392	11.7196	18.8787	22.9476	57.0258	0.179545	5.14724	0.818244	3.04171	6.27218	145.057	7.15936	0.0838662	37.6902	0.10028	14.1157	0.774064	15.515	43.2763	13.2264	85.2323	16.4621	60.9349	83.2134	15.3279	84.9559
TCGA-A8-A09N-01A	0.0606127	0.0246415	56.2968	6.46119	0.00966364	45.741	9.40829	4.96642	52.1581	177.986	33.3818	1.62492	293.822	111.37	10.152	0.0622699	88.6143	23.5474	147.55	8.8791	118.999	116.861	122.393	41.3104	12.2139	25.1011	49.2159	24.6131	0.231767	4.95962	0.93514	0.717074	4.5667	102.228	6.40194	0.0695852	41.0332	0.197634	15.6899	2.08192	12.8815	35.5098	4.63551	98.284	31.3219	67.5821	135.208	22.8056	144.01
TCGA-A8-A06Z-01A	0.0407725	0.00976547	18.388	2.06811	0.00595405	17.2213	4.01561	2.31005	21.1519	66.6667	18.0437	0.97373	255.176	106.587	3.48238	0.0492662	67.6713	19.3766	97.2391	4.12283	37.9516	88.4395	56.7172	18.5433	6.21589	22.1557	9.91952	18.0106	0.100452	1.95538	0.826401	1.2708	4.34315	35.1068	6.93916	0.0240731	17.9337	0.0574436	7.62532	1.76794	4.95106	21.3815	5.15535	44.3833	16.5179	51.6937	77.027	11.2965	57.7658
TCGA-AC-A8OQ-01A	0.0412637	0.0112531	12.6707	2.05141	0.00713099	19.6509	5.23069	3.45965	24.5991	42.9233	11.9948	0.912276	163.134	81.875	3.05952	0.0333721	54.4707	12.6168	82.0952	5.82322	31.1424	64.2116	35.0559	12.7826	2.83825	19.8835	7.80429	15.9465	0.10591	1.85474	0.652457	1.02939	3.65586	38.5825	4.72699	0.0351966	17.9263	0.0573603	8.87404	3.55902	5.57968	22.2542	6.13223	49.9323	11.4406	23.9384	51.3839	13.4611	34.6722
TCGA-E9-A1RD-01A	0.0565666	0.0209217	21.4513	3.85029	0.0100844	21.659	14.7361	4.48848	31.829	68.5984	17.9703	2.28113	157.205	78.0042	6.2842	0.0560686	50.4185	10.3632	82.422	8.07346	59.4382	157.315	64.9362	19.8431	6.83762	17.3394	25.5628	23.8873	0.153894	5.57806	0.704396	0.90911	3.95519	79.7338	10.2672	0.064551	26.9616	0.0897891	10.7199	1.17157	8.43336	26.6659	6.64732	81.2894	17.055	46.3643	134.705	11.0929	74.3615
TCGA-AC-A8OR-01A	0.116537	0.0217427	33.5825	5.98908	0.0133665	14.0052	12.6206	5.67401	78.6672	59.8077	21.3203	1.82087	124.139	80.8107	4.09186	0.0348885	79.1755	9.91913	82.5497	16.8455	15.3906	158.458	54.1863	19.7465	10.3485	19.8857	31.4774	31.7356	0.253375	5.93398	0.803361	0.938406	4.64075	101.182	3.78049	0.0950883	30.4606	0.218586	20.0898	1.42366	14.0431	20.0663	4.95715	122.352	19.9246	58.873	132.358	9.90762	63.2681
TCGA-D8-A27P-01A	0.0923917	0.0314868	22.177	3.87038	0.0118237	37.409	15.6919	4.32615	25.6998	62.2007	21.7717	1.23909	162.671	85.6556	6.98809	0.0525316	78.601	14.1108	78.646	9.98801	48.4805	133.785	74.0427	22.2835	12.9509	21.9937	11.3316	27.3757	0.0953624	3.36154	0.649846	1.82732	4.08502	83.1256	9.11338	0.0652976	32.5883	0.0959402	13.6408	2.80624	10.5572	37.3903	8.87169	58.4942	33.0171	51.2665	114.759	13.3589	67.6019
TCGA-AC-A6NO-01A	0.0141552	0.00365869	2.55465	0.97177	0.00330777	19.1953	0.896338	2.96114	47.1167	24.8663	6.86378	0.266395	207.626	95.7164	6.55923	0.0407306	38.7061	14.7254	138.387	1.75827	216.227	64.2724	40.9794	9.42094	0.786147	17.7697	29.5095	24.8322	0.144822	3.46029	0.871293	0.902067	2.58471	95.4293	19.8346	0.0100855	8.94907	0.104728	5.92072	0.112775	1.16993	21.3251	5.17983	55.8854	2.77532	35.4824	160.27	11.4872	31.3824
TCGA-AN-A04D-01A	0.0478312	0.0272774	29.2545	5.13265	0.00653948	44.1985	22.4617	5.02928	27.8204	118.998	30.8574	1.26635	356.108	111.223	11.3475	0.0730191	135.872	23.7039	173.384	10.9969	91.3471	96.2834	164.033	47.6151	9.49837	28.8544	22.0479	16.0593	0.0757463	3.77188	0.722854	1.64834	3.5493	58.0611	7.09624	0.0459748	43.8096	0.0566222	11.6013	5.63553	6.17416	19.3196	11.2827	74.9778	55.2602	37.1198	90.8544	20.9656	99.6733
TCGA-AN-A04C-01A	0.132392	0.0458817	39.2014	9.81156	0.0204765	28.6143	12.5869	4.07928	62.3976	116.833	28.6196	2.41086	181.761	88.9735	6.19822	0.0564801	118.077	14.6676	93.41	12.1571	122.451	195.767	79.1277	21.9735	9.94294	18.947	38.3293	56.1013	0.392151	7.2264	0.952503	2.27826	5.71531	276.796	5.8918	0.144516	35.6379	0.217881	21.8501	0.814202	19.6932	83.5498	7.17138	111.761	17.9041	97.6644	125.912	15.0217	121.7
TCGA-E9-A248-01A	0.188095	0.038194	57.4728	12.4672	0.0149495	40.941	9.90937	6.09157	46.8765	93.3379	28.4392	1.70154	189.337	86.0452	9.74397	0.0348719	86.2555	9.13528	98.4038	14.8596	75.6426	124.43	69.8401	23.3402	8.17051	19.7215	30.3647	49.4779	0.240358	5.28839	0.780984	1.76477	4.39798	217.198	3.28934	0.127261	35.1646	0.183045	23.678	0.976752	29.2931	79.7231	8.74688	91.6377	16.4002	59.0857	133.199	19.4149	107.575
TCGA-OK-A5Q2-01A	0.115643	0.0612807	8.90317	4.49375	0.0049743	14.2654	15.7676	7.59327	25.5556	68.1425	20.3608	0.506876	280.333	81.2338	3.36415	0.0648181	77.3072	19.0052	168.577	8.71168	218.283	170.342	86.3067	13.9784	16.2065	22.2901	10.6925	26.6775	0.0998167	1.61542	0.700939	1.71625	5.79874	32.8865	8.75139	0.0227668	23.0911	0.0245446	14.3462	2.73221	17.8868	47.7301	17.358	48.418	26.3585	23.3915	115.025	8.01289	75.3496
TCGA-AC-A8OS-01A	0.0920475	0.0234581	22.5276	6.27251	0.00734848	21.2995	49.6467	6.62799	94.442	81.2069	22.9366	0.826463	217.09	83.3771	6.76332	0.0329681	78.9841	19.7292	167.938	17.9323	86.3672	132.22	178.053	18.3366	8.64704	23.7332	42.9496	38.1291	0.220285	3.90581	0.873532	0.464478	4.02477	108.567	8.84839	0.0851596	22.5961	0.127184	21.2748	1.43823	13.9885	80.2781	7.41973	184.774	17.5133	39.4984	204.309	10.8953	83.9487
TCGA-BH-A0HL-01A	0.105611	0.0209961	56.1712	6.06199	0.00713172	32.87	3.6681	2.5201	20.8561	113.067	33.3944	3.7494	235.729	122.025	7.68067	0.233263	174.937	17.7472	66.2957	5.2485	219.413	166.547	93.8634	29.3597	18.8895	21.6023	19.6497	51.2064	0.16109	4.76148	0.839441	3.18025	6.47815	246.397	31.3831	0.0219074	20.463	0.105709	10.0627	1.35243	13.4394	35.1487	17.9605	58.3195	32.8071	65.5164	66.6314	16.9235	86.0334
TCGA-BH-A0HO-01A	0.241346	0.03737	57.9019	11.2889	0.0184462	36.2426	8.71295	5.21386	37.402	95.6011	20.8251	2.48524	182.174	84.1756	7.47763	0.0680622	118.144	10.1017	75.0381	14.6489	125.833	128.334	57.4993	18.8149	7.16453	17.617	19.8129	59.7728	0.290115	5.04662	0.758089	1.55269	4.31118	240.287	6.91358	0.107945	25.7812	0.145391	20.3953	1.02097	33.731	101.185	9.62579	66.5344	14.1773	53.8431	106.275	21.0351	91.3677
TCGA-E9-A1R3-01A	0.0988731	0.0183233	18.5884	7.54454	0.0111449	27.339	11.3692	5.52155	43.6779	53.9794	18.8275	1.06423	139.082	76.6633	5.85883	0.021302	59.6494	10.6702	92.6687	7.33719	97.2662	128.648	41.178	18.0911	4.11409	18.5502	30.2976	32.0926	0.16865	6.24469	0.688469	1.4636	3.49466	112.953	2.03945	0.0787716	25.3717	0.120249	17.9337	1.20873	14.3964	44.8113	8.72063	96.651	11.8361	47.0912	66.2439	14.4564	49.9317
TCGA-BH-A0DS-01A	0.0875513	0.0226854	20.9815	5.15107	0.00994575	42.3449	5.37735	4.4264	33.8131	77.8952	26.3544	1.59512	219.674	97.1193	10.559	0.0624815	98.3045	16.3834	93.6857	7.903	74.3682	136.832	54.3589	23.1151	10.9352	22.64	22.937	34.8915	0.183775	4.48927	0.824483	1.78182	5.31259	92.9186	12.9948	0.0561043	29.1199	0.107302	14.5154	2.12169	11.0492	39.362	9.01292	78.6823	23.0896	67.7592	57.8624	19.8883	69.0117
TCGA-AQ-A54N-01A	0.0797458	0.0320637	18.336	5.57602	0.0120839	22.7787	20.8496	5.74495	63.582	69.1331	20.1104	1.38032	157.259	80.6567	6.49021	0.0782272	126.231	11.6166	94.0988	9.91751	150.972	157.309	78.8861	20.3243	5.53595	19.0363	25.154	39.8603	0.294756	7.11178	0.864819	0.854875	3.43528	99.9396	13.6448	0.112822	26.1904	0.147822	20.1004	0.836703	11.357	35.0866	7.08166	80.2569	19.198	53.4345	165.051	10.607	54.864
TCGA-HN-A2NL-01A	0.268563	0.0760175	37.3764	23.4616	0.0157333	30.5462	3.57349	3.71558	53.5591	107.897	36.2493	1.08574	377.284	109.199	9.46511	0.103709	186.424	29.4859	183.488	7.90853	510.099	135.464	55.2236	23.2189	17.3795	25.9896	27.0493	95.329	0.315557	3.75082	1.04498	6.6959	5.97369	99.4465	11.6107	0.0539472	44.7307	0.13803	19.7235	1.02951	44.9499	89.0432	14.4731	91.4779	25.6986	90.6134	106.544	23.0851	160.056
TCGA-LL-A6FQ-01A	0.12122	0.0431828	64.0166	12.0624	0.0109673	48.8424	8.08219	5.33179	53.9944	115.58	35.2892	1.75412	228.008	97.3265	12.3591	0.0329668	138.134	13.7476	120.614	11.3449	149.585	165.168	118.889	34.7772	10.61	23.559	45.7536	54.3154	0.229563	5.60606	0.847601	2.51747	3.45116	269.633	3.02103	0.103767	41.2308	0.169239	23.3381	1.16658	19.1406	57.0282	10.8204	120.924	25.8998	87.4188	86.7439	21.1061	94.4085
TCGA-AR-A24P-01A	0.194747	0.0589751	47.8674	12.4965	0.0180918	43.7403	8.52445	5.37429	43.3974	101.179	30.8066	5.25691	230.832	101.543	9.32872	0.0997477	122.187	15.5858	95.5446	16.1634	72.9494	314.289	139.606	28.4588	21.4516	22.2095	17.9899	44.3978	0.100884	4.54622	0.821452	2.49203	5.29519	138.445	8.76721	0.102007	32.5721	0.145594	17.9407	1.52291	26.4746	32.7765	10.7611	94.0392	30.2584	77.1586	128.956	20.5345	105.229
TCGA-AN-A04A-01A	0.0662351	0.0122878	12.4625	5.1762	0.00746161	27.8746	6.66763	4.58811	47.9061	48.9031	15.3603	0.347882	219.908	85.9174	11.8793	0.0195305	55.5366	16.1729	167.21	6.76667	128.099	44.1473	43.4784	13.4167	4.22951	24.0451	53.2402	41.1907	0.439979	4.76344	0.936754	0.847408	2.85707	74.819	2.48758	0.0344205	19.6499	0.179659	14.4401	0.739748	10.1129	57.063	5.81103	81.9458	11.9098	42.0574	146.392	19.4181	69.7228
TCGA-E9-A1R5-01A	0.078552	0.0311594	31.193	5.9025	0.0131772	31.385	6.06194	3.35909	37.2238	132.748	28.6236	2.1359	252.507	111.68	5.61656	0.0798116	127.097	21.5039	106.592	7.09743	89.0803	201.278	108.744	26.6878	17.481	23.1418	20.1365	43.1629	0.124409	3.34948	0.953518	2.19365	4.90141	91.5867	5.14542	0.056414	25.2505	0.107371	14.4864	1.45379	10.9844	32.1769	10.8096	84.757	23.9204	103.88	76.3252	14.284	108.704
TCGA-BH-A0DQ-01A	0.040266	0.0127634	9.47423	2.35362	0.00880727	32.8996	9.55242	4.89756	32.9954	32.4095	12.6807	0.56985	91.0537	62.7753	9.55529	0.00992973	41.6526	4.88691	71.4079	6.8805	19.8687	89.2553	32.8659	13.0157	1.86024	14.6642	15.0896	23.2729	0.0877807	3.06265	0.564414	0.588773	2.12085	86.0009	0.735919	0.0693252	21.229	0.0807088	16.0348	0.688999	5.2125	23.8665	4.95258	90.7345	6.75739	38.4605	51.4072	14.0475	34.3491
TCGA-UU-A93S-01A	0.0429691	0.0140155	9.9798	5.69135	0.00555095	15.4073	5.90881	6.28203	79.4936	42.8501	10.8404	0.417784	152.655	59.6608	4.90926	0.0147071	28.8274	6.85441	124.686	11.413	186.816	88.58	51.6546	6.94102	4.42217	16.4289	18.8093	37.6456	0.161306	2.99209	0.70674	1.14675	4.04148	99.2463	2.05436	0.0712298	16.4498	0.0761856	22.449	0.806265	7.24592	58.7775	4.74759	88.1855	5.78002	18.7529	383.384	6.69604	74.9923
TCGA-E2-A1IL-01A	1.048	0.344314	99.6341	23.7349	0.0262306	35.7607	38.0137	11.669	114.427	151.664	24.0467	0.88123	305.909	82.5968	13.6012	0.12163	105.349	14.9551	129.478	32.4906	844.442	187.526	149.945	15.1294	30.2533	24.3579	45.0192	110.268	0.480992	8.41434	0.896627	1.44031	7.44156	316.49	18.7035	0.284332	37.7325	0.148015	38.0173	1.53449	128.484	169.354	16.0441	97.2506	26.3971	33.215	496.29	13.9137	164.497
TCGA-BH-A0E0-01A	0.0680706	0.00376341	6.96618	3.38201	0.00314846	14.8207	1.36723	1.99152	35.0089	28.4736	11.5824	0.289385	190.897	77.2913	4.63282	0.0198377	28.7836	12.5199	119.371	2.21479	175.726	49.8647	15.4565	10.3349	0.828251	17.4389	12.9819	25.3817	0.166887	2.47611	0.975626	0.636712	2.50442	164.36	4.26433	0.00874039	11.2513	0.197605	8.89933	0.1079	10.1083	41.4364	2.89136	52.841	3.51956	61.5729	201.733	6.76882	56.8699
TCGA-BH-A18G-01A	0.0796456	0.0305693	45.4729	5.37376	0.0111212	65.9347	3.71082	5.22404	39.3167	114.401	29.5403	1.74746	300.804	117.463	18.9162	0.176315	173.281	21.9569	98.035	5.98262	145.692	140.137	99.0303	41.6996	11.9741	23.7747	28.909	39.419	0.254634	6.44546	0.784582	3.49432	4.5116	107.7	13.6941	0.074886	34.3495	0.147465	12.6707	2.37148	13.0917	38.285	14.202	60.6659	22.9145	75.0489	93.1745	31.4228	91.6783
TCGA-A2-A0CU-01A	0.134831	0.0246896	24.5806	11.8642	0.00517656	10.8538	11.9905	3.2362	43.7496	106.832	22.1439	0.680342	216.948	80.7649	6.18151	0.0409856	79.1685	14.3603	117.11	10.9485	145.232	69.6216	58.0762	12.427	8.38671	24.0896	10.2927	71.5816	0.19119	2.46257	0.791297	1.18811	4.43387	67.575	4.03289	0.0209341	24.9696	0.0740226	18.2217	1.2687	18.8244	88.7457	7.29363	98.4956	20.7805	43.6361	111.372	6.62043	136.735
TCGA-BH-A6R9-01A	0.181474	0.0130032	69.4173	4.43724	0.00862564	22.0474	13.8229	3.41361	27.204	120.616	25.8522	2.25815	295.566	112.288	3.19998	0.207636	136.094	18.7855	73.5481	6.15741	136.579	164.059	64.3624	25.4832	13.4006	23.8736	11.3903	26.0858	0.216386	4.32466	0.871744	1.94318	7.70719	64.0213	20.3201	0.0324072	27.9778	0.117264	10.3271	2.35781	18.6355	27.6581	11.6958	47.9886	33.4445	49.6363	79.4383	12.061	88.0461
TCGA-AR-A0TR-01A	0.0620144	0.00644593	16.0288	1.75968	0.00505932	14.1185	6.75764	2.99664	21.7005	46.3914	16.686	0.606897	188.13	85.6569	2.26489	0.0409386	57.7589	12.1058	81.8783	3.47062	61.1326	83.9176	27.931	15.5201	4.50508	21.515	6.43357	14.6537	0.0994124	2.02626	0.693003	1.11826	3.83925	30.5227	2.83641	0.0216814	18.9336	0.0641612	10.5235	2.92001	7.59046	16.204	6.62055	41.6775	16.2898	31.9377	52.0865	8.76939	47.1005
TCGA-AN-A0XV-01A	0.0344252	0.00887166	4.6212	3.36597	0.0019709	6.83463	8.98736	4.83385	42.646	44.0173	13.8853	0.232621	250.544	78.8532	3.36966	0.0179711	52.797	21.8102	321.243	4.40045	184.456	32.2452	74.3627	12.1864	0.604083	23.7548	20.7789	25.7074	0.0957133	1.71066	0.852389	0.809438	2.29708	24.5906	0.875537	0.00768357	11.562	0.0359601	8.60714	1.77708	4.88226	19.7409	5.44089	59.3906	10.2493	19.8666	237.606	4.90357	76.4695
TCGA-AN-A0XL-01A	0.0410208	0.0203	18.1602	2.19256	0.0118236	23.9942	10.2658	5.0852	30.4837	67.3354	16.8351	1.37216	179.207	91.2949	4.63005	0.0571398	66.1429	14.6186	88.5427	6.2199	35.5782	105.512	48.5968	17.9179	7.21781	20.7807	12.9583	18.2209	0.111082	2.35023	0.697893	1.08234	3.73626	48.5665	6.10759	0.0462406	25.5394	0.0653096	10.3693	3.02669	5.73017	31.2375	6.05721	59.757	19.4911	38.8508	65.6506	15.6957	46.2153
TCGA-BH-A0RX-01A	0.193252	0.0707679	63.0365	30.2708	0.0218564	32.9133	7.21724	4.91254	48.0551	171.917	33.5321	3.58974	306.604	119.396	12.0456	0.333406	181.82	25.9141	108.98	20.2835	301.548	154.009	139.125	37.5052	41.6795	28.5092	48.2019	73.173	0.258998	9.9176	0.831496	5.04301	5.78227	87.6385	18.5278	0.145282	54.2961	0.103049	15.4912	6.81696	27.0581	59.4821	22.7098	87.324	53.4191	48.3723	118.16	20.2347	149.736
TCGA-AN-A0XW-01A	0.0558522	0.0249402	8.3407	3.3207	0.00509995	17.6551	8.90366	3.3296	48.2143	101.331	15.8633	0.322926	237.56	82.5415	10.2858	0.0357791	93.2811	15.4692	158.098	7.45384	174.277	54.002	96.2597	13.6019	3.8681	22.2274	17.6133	30.6379	0.116572	2.2146	0.77812	0.652332	2.09969	88.2899	5.5606	0.0260145	25.7316	0.0502896	15.7075	1.07817	7.07801	56.3234	6.61797	97.8752	9.63335	38.9773	116.088	8.6199	95.6851
TCGA-AQ-A0Y5-01A	0.129981	0.0290796	63.284	8.26356	0.00794728	41.4943	9.80027	5.3779	25.7955	121.639	18.1569	2.36609	232.716	105.208	7.56551	0.120313	107.717	20.5693	119.645	7.70652	129.877	115.739	125.137	26.202	13.1855	21.7289	18.4003	27.9508	0.117886	4.21794	0.715741	1.57965	4.79348	66.9035	12.1232	0.048144	40.3369	0.0873565	10.4826	1.74918	15.1897	33.0857	9.45826	68.3958	22.9641	34.5981	126.537	20.4523	101.755
TCGA-AN-A0FF-01A	0.148073	0.0590473	59.3695	12.7342	0.0240981	60.2731	16.9675	6.60138	59.0426	126.679	33.9315	2.12988	269.603	103.285	10.3112	0.0894716	135.144	19.558	105.851	14.5396	142.969	194.757	113.328	33.8054	22.0223	25.1413	36.7848	38.7753	0.318064	7.4893	0.847664	3.32896	4.73854	114.136	7.67941	0.159171	49.9144	0.133447	22.217	1.70271	20.4473	61.7692	12.5605	88.6267	37.2734	88.6753	122.406	27.0169	97.7456
TCGA-BH-A0HK-01A	0.0151854	0.00519452	1.9248	1.10572	0.0032717	11.1979	2.64646	2.91529	25.4443	15.1872	12.4564	0.211651	137.654	70.1335	6.63772	0.0115868	25.0335	11.4684	131.959	3.78451	42.6064	44.34	15.1958	8.30375	0.949603	19.85	15.6143	16.8723	0.134235	2.04691	0.740758	0.228116	2.61598	23.2937	1.25332	0.0139851	6.20835	0.0292003	9.06083	1.52029	2.30567	14.1497	4.18028	58.4575	6.5787	24.6819	62.9454	9.30561	21.3435
TCGA-E9-A1R4-01A	0.0716157	0.00994509	13.0992	1.58431	0.00536719	21.7169	4.42017	3.22243	11.1537	75.5445	27.7372	1.41775	331.294	116.126	6.00009	0.125057	88.0046	23.0027	121.2	4.10323	124.37	105.639	28.2373	40.6929	11.9035	26.7734	14.6317	11.99	0.0832563	2.39994	0.851121	1.44715	2.74017	25.6546	23.1339	0.0261065	30.2443	0.0406958	5.66732	1.99941	8.77454	16.9408	8.67841	26.6929	29.5774	46.4504	40.3971	14.313	61.5812
TCGA-EW-A1PC-01B	0.0713592	0.0246946	21.8521	4.81336	0.0094965	34.0148	4.59165	3.11978	19.51	60.2991	27.0588	0.950142	205.939	94.7344	5.46516	0.0807527	143.371	15.1013	84.0214	3.96239	162.44	143.911	54.216	23.9486	9.6233	22.952	14.2555	41.7367	0.173192	3.61238	0.756326	5.00506	2.87158	59.2645	4.47972	0.0386969	20.9965	0.111211	9.81676	1.21407	14.4869	29.4359	12.5642	41.8705	23.3144	57.1133	62.4817	12.0819	58.7063
TCGA-AN-A0FD-01A	0.161797	0.0160549	28.1189	4.92617	0.0100527	26.6162	18.9372	5.49209	26.6897	61.2005	27.1376	4.64838	168.766	93.6217	5.13087	0.0768628	112.188	12.7079	66.7363	9.02561	84.0984	188.053	69.6416	22.7414	12.2258	19.3311	12.6092	31.8527	0.109027	3.54891	0.73439	3.38937	5.40295	92.9911	13.1857	0.0457433	29.447	0.0815927	12.4443	1.29383	17.4671	35.7361	9.87938	85.8077	26.6946	53.1767	91.3131	15.7112	77.0924
TCGA-AC-A3EH-01A	0.120384	0.0256087	49.8631	9.28992	0.015835	38.6936	6.42714	4.36259	45.0694	140.356	50.3909	1.22738	276.857	104.316	11.6245	0.124596	171.392	19.3578	98.2512	7.22751	168.376	107.85	75.6079	39.8027	17.4883	27.0513	61.6008	59.0402	0.421004	9.08313	0.955162	3.11226	4.56792	96.8767	10.1085	0.0999153	47.6766	0.208791	13.0464	3.12439	27.2093	66.3256	11.3712	70.5056	56.0433	70.2111	116.273	17.5967	104.135
TCGA-E9-A1RF-01A	0.145198	0.0311272	42.8624	5.32829	0.0141773	45.5861	14.7038	6.2363	41.231	84.2372	24.5478	1.11257	214.552	85.1368	7.94474	0.0451947	114.994	10.1398	97.6878	8.82961	96.377	212.064	93.9303	21.8024	12.7166	19.3077	32.417	39.4989	0.240551	5.71431	0.770394	0.949835	4.77031	130.116	8.06752	0.103748	40.5212	0.134829	19.2696	0.463095	17.5232	42.8017	13.4405	87.3834	15.1306	56.6409	103.652	17.4202	94.1005
TCGA-AN-A0FS-01A	0.0530822	0.0225088	18.6588	5.6536	0.0103029	25.6745	4.19798	4.74108	28.0375	54.9147	22.2249	1.74485	136.881	77.1937	5.12313	0.0336485	43.8513	9.79677	72.7764	7.9889	73.6641	85.7219	46.3176	15.938	4.31979	19.8902	14.0888	38.8959	0.167584	3.02832	0.751708	1.01241	3.75881	68.6378	2.70245	0.0614735	20.232	0.0847633	14.8287	2.64171	7.64382	25.1937	8.43206	75.1364	19.3724	37.5124	50.8919	13.1445	56.2311
TCGA-AN-A0FK-01A	0.0358748	0.0186995	14.1963	2.05493	0.00710114	35.3429	5.29894	3.17486	33.7003	78.4836	27.0134	0.718037	282.256	114.398	8.05931	0.0551845	138.416	22.9259	140.035	4.86716	57.7542	83.4913	66.109	28.6615	5.09933	26.2181	14.8368	20.9743	0.0931239	1.73071	0.813269	1.27502	2.7618	28.3143	3.95666	0.0300991	32.3357	0.0529888	9.45393	2.72778	5.8704	23.786	6.74346	95.0576	25.5303	45.807	57.5099	28.3313	60.3667
TCGA-AN-A0FT-01A	0.0203344	0.00525206	3.89995	2.52117	0.00230312	9.87552	18.5286	7.87636	84.7924	42.1354	13.4219	0.24516	144.657	59.9705	6.2776	0.0151929	24.0373	8.9627	234.55	5.63654	244.423	53.8255	71.9992	11.7094	0.600199	17.9821	53.2	21.847	0.184423	6.08933	0.686264	0.143141	1.30111	20.8133	0.201931	0.0180163	18.5076	0.0862598	22.4073	1.2698	3.35016	25.7046	3.14466	83.4407	9.86758	26.5332	161.257	4.43452	62.1558
TCGA-B6-A400-01A	0.0596785	0.0117737	19.7133	2.41353	0.00734241	21.7443	9.1367	3.88737	28.9337	52.2736	17.3914	0.956106	138.763	79.3814	4.80972	0.0183379	58.8541	8.34177	84.0813	7.00678	46.6517	84.2805	54.6442	18.8896	4.05064	17.7984	18.8877	25.3022	0.126325	2.92888	0.675052	1.02918	2.95188	89.305	2.17524	0.042323	18.8058	0.0816315	12.1748	0.859743	7.5064	32.3164	4.87607	66.0775	12.0444	44.5802	76.2252	9.78543	44.7737
TCGA-E9-A249-01A	0.141453	0.0413588	43.3799	14.0367	0.0156471	45.5822	12.7598	5.4511	41.7736	109.538	26.8873	2.50256	229.685	97.5498	8.81527	0.0730872	128.732	14.238	106.033	14.7439	78.5266	133.029	108.521	32.8945	12.3163	22.4581	16.1463	39.795	0.116822	3.52303	0.780358	3.0065	5.01144	194.672	6.84449	0.130623	47.848	0.0956981	21.5363	1.20417	16.3667	54.2786	12.5355	100.334	21.3826	69.6172	103.583	19.4226	98.0124
TCGA-AN-A0FN-01A	0.264908	0.0363265	68.2078	17.2017	0.0142679	33.411	10.9907	4.69435	34.6755	169.198	36.4166	6.24925	217.017	99.9885	7.15528	0.207003	181.15	15.1334	74.7234	14.6471	145.541	172.857	106.953	39.9963	14.8448	22.2894	48.9096	72.1901	0.419604	11.6074	0.761502	4.66091	4.66081	273.263	10.596	0.143347	52.7307	0.219374	13.1819	2.05022	45.6842	82.3735	21.3132	75.4705	39.93	64.1935	144.568	13.1807	138.026
TCGA-A2-A4RW-01A	0.0593013	0.0151932	23.2524	2.63159	0.00755896	21.8815	8.33813	4.01937	31.6978	53.3237	16.0633	1.00378	178.751	92.2672	4.59071	0.0240162	48.5567	11.9114	96.7404	8.01159	53.8478	64.3138	50.0795	20.0699	3.44866	19.8666	17.3598	24.7823	0.121573	2.46075	0.770497	0.803169	3.32601	92.7573	3.02328	0.042187	18.838	0.0895255	12.2197	1.05197	6.71192	28.1727	4.97979	55.2745	11.5745	45.7109	71.9481	13.5138	40.1465
TCGA-BH-A18T-01A	0.140013	0.0169156	74.5268	6.00367	0.0108143	18.7666	6.27953	4.19349	28.0639	109.336	23.6521	2.457	178.047	92.3088	3.42163	0.0979264	82.0379	12.3795	70.0889	6.32392	71.1854	96.1954	53.5962	21.8504	9.58713	20.2824	12.6243	29.1859	0.157459	3.78066	0.784516	2.30672	5.15605	102.959	6.47511	0.050709	28.0505	0.114449	10.3818	2.13046	19.1131	37.6053	9.09255	56.6765	21.5823	52.1448	76.0618	10.2495	87.758
TCGA-AN-A0AK-01A	0.440718	0.0817955	285.947	38.201	0.0320604	56.8135	5.21274	6.54232	47.722	336.669	46.8491	6.32864	329.137	119.734	19.6032	0.306375	183.478	20.962	101.204	15.7332	232.539	236.857	146.74	45.4075	28.6103	24.37	63.4651	81.1236	0.416064	11.6704	0.96545	9.74958	6.10428	270.193	10.0881	0.339909	52.5726	0.368384	18.325	2.12621	86.8852	120.705	13.6131	97.6527	41.467	108.956	189.215	35.7666	255.896
TCGA-GI-A2C8-01A	0.0607393	0.0169267	27.98	3.27183	0.0122084	28.0891	3.01458	2.61939	25.1666	60.7881	15.405	1.00389	140.244	87.6598	6.42648	0.0577962	55.4364	12.4786	68.2716	5.10467	61.143	76.9477	38.0625	15.2503	3.89838	20.9036	10.4324	20.3535	0.142793	2.14056	0.740093	0.971182	3.70779	43.4611	6.14286	0.0472874	13.8759	0.0817586	9.89915	4.02657	8.98451	20.1865	6.6701	64.2237	14.9503	34.8964	38.253	18.7331	39.797
TCGA-AN-A0AL-01A	0.346094	0.0670626	91.8678	18.6052	0.0327435	39.9256	45.0134	6.43165	87.8964	148.184	30.4319	3.85506	206.058	99.4159	7.77229	0.156142	223.459	16.8134	90.8871	23.1785	175.835	299.934	138.405	31.8917	27.9692	22.7837	62.4829	77.3062	0.815083	16.9748	0.808438	2.912	6.49768	386.765	25.7842	0.332031	50.0478	0.269741	22.0794	1.7005	38.0476	116.035	16.3896	106.461	31.3326	60.5	225.554	18.9113	126.811
TCGA-LL-A73Z-01A	0.110658	0.0202557	22.6643	5.37623	0.00832838	42.2613	1.46795	3.68531	25.2096	77.6139	17.5557	0.366064	174.086	80.9325	15.8184	0.0716994	131.517	10.3595	73.1945	3.03321	296.146	125.089	47.3536	20.2074	7.38157	18.5722	32.788	46.0755	0.37719	8.36687	0.672665	4.73455	4.16149	85.1098	6.27496	0.0621228	29.7818	0.161395	12.7243	0.941419	19.5664	38.1428	7.83707	71.1642	12.3613	44.6387	204.682	14.468	91.6126
TCGA-AN-A0FL-01A	0.206785	0.0289126	92.6239	21.3212	0.0148658	48.4677	19.4196	4.36197	61.1208	161.871	30.4893	2.0009	404.195	111.499	11.8255	0.112007	216.25	23.847	172.314	22.8969	273.832	145.667	177.791	48.0949	26.2018	28.0423	88.2777	25.9726	0.226095	9.74254	0.773745	3.06286	3.88637	73.9895	14.491	0.242848	86.1454	0.15335	14.5826	3.60644	28.8927	62.7686	11.8447	76.3567	47.3948	45.0168	170.614	21.8744	150.189
TCGA-EW-A1P8-01A	0.0388549	0.0198893	14.1604	2.7735	0.00636691	25.4088	5.22813	2.46214	18.9443	74.9026	25.3161	1.50017	298.3	109.951	6.21536	0.0488806	95.9285	18.9825	114.991	6.9193	34.0749	102.89	74.3588	30.1878	6.90302	24.9605	14.2444	18.8992	0.121378	2.1723	0.835823	1.87337	3.48365	36.7031	5.95762	0.0291088	14.7499	0.0595632	9.43747	1.71618	5.98907	16.3956	7.14574	55.9846	31.5908	63.7379	70.5804	17.3558	58.0924
TCGA-AN-A0FJ-01A	0.113053	0.0226174	21.4376	6.85169	0.0116023	8.88082	7.35414	5.74904	90.1279	74.8936	17.0241	1.125	209.059	82.5417	1.45747	0.0574183	132.609	15.5472	134.502	9.62035	286.015	141.289	67.114	13.3835	11.3788	20.2705	28.6278	49.8633	0.408548	3.41766	0.908354	0.835059	6.81045	124.939	5.11812	0.0799432	17.7735	0.154357	20.5136	0.709872	20.3781	77.0058	8.66581	136.504	9.53527	28.7286	206.166	7.53115	120.104
TCGA-A1-A0SM-01A	0.072735	0.0183138	32.8613	3.29623	0.00983019	33.8105	5.2246	3.92696	28.0222	62.457	14.7639	0.832693	201.262	94.0848	7.45562	0.0331606	64.1195	13.2001	105.044	8.29638	61.4977	62.1453	53.0632	17.7141	3.97247	20.777	18.3289	18.9497	0.13599	2.40544	0.75816	0.92969	3.7936	55.3543	4.56006	0.058584	18.6548	0.0756986	13.4427	1.99604	9.11078	32.5711	5.13744	51.7336	13.2052	35.3295	66.5446	20.4126	43.6979
TCGA-A8-A07S-01A	0.0866105	0.0166643	32.9518	4.68941	0.011956	26.9426	6.57931	4.44622	33.3516	65.8862	19.3083	1.28795	129.956	81.3435	4.2068	0.0385129	79.8282	10.8054	76.3512	6.17343	82.9164	133.505	49.8543	18.5522	4.59895	18.3051	14.914	32.3211	0.143626	3.4257	0.724101	1.1627	4.40297	94.4283	4.60994	0.0756889	23.2016	0.152107	13.7377	1.72098	12.0474	27.505	6.68132	80.1324	17.3511	43.649	78.2993	13.6715	58.1386
TCGA-AC-A7VB-01A	0.0862286	0.0200381	24.4263	6.76035	0.0103598	23.1856	9.03438	5.41274	49.962	70.9852	21.7262	1.04838	136.697	78.8251	6.00652	0.0309041	49.2078	8.92457	79.1399	10.9765	41.9818	121.701	42.1604	19.6996	4.14855	18.2863	12.5419	29.4918	0.113131	2.60487	0.710877	1.10172	4.52368	92.9423	1.8914	0.062761	32.726	0.102065	14.6131	1.7039	13.3865	35.1627	4.4076	91.9637	15.2115	55.4066	140.963	12.3125	79.9432
TCGA-E2-A56Z-01A	0.174226	0.0246989	45.3862	10.2311	0.0112948	29.1061	10.0631	4.72335	26.1914	104.706	26.5098	2.01905	222.951	102.971	6.24418	0.0757846	101.876	16.2582	85.5453	7.44423	93.7123	118.76	69.0935	25.4924	8.28577	22.5152	13.9468	45.5191	0.135913	3.76412	0.832556	3.10845	4.20781	125.265	7.03436	0.0557927	21.5623	0.118828	12.1445	2.10311	22.7884	46.5577	11.3722	70.8005	26.5727	67.0003	62.8111	19.2019	86.017
TCGA-A2-A0T2-01A	0.236881	0.0975058	34.786	29.4122	0.0229424	22.4361	36.8031	8.63095	74.4995	139.129	16.8466	0.482682	278.281	85.1914	15.4825	0.084397	107.301	12.6676	132.102	16.1771	343.552	140.542	63.2217	14.8949	13.7327	22.6202	30.4367	52.8438	0.400605	5.25042	0.86056	3.14075	4.54883	265.547	3.21076	0.19052	40.1645	0.180896	28.7968	1.19835	39.7213	135.112	8.59457	173.817	17.919	35.2795	432.368	16.2723	185.979
TCGA-EW-A1IY-01A	0.118132	0.0196971	34.968	6.16319	0.00966698	31.1091	5.3092	3.10692	19.5738	73.3819	20.612	1.076	246.582	97.1344	5.44772	0.0415286	85.7995	15.1833	113.168	7.88147	168.216	96.6452	35.5552	20.1031	7.52288	21.8003	12.3024	31.3326	0.192318	3.22852	0.845611	3.17229	4.23644	97.3246	1.95351	0.0521407	31.4598	0.0874423	11.7737	0.83148	17.8264	65.8497	10.4598	59.5701	14.3452	48.4657	110.791	17.3576	85.6161
TCGA-A1-A0SB-01A	0.127004	0.0163504	56.1082	7.60726	0.00664927	29.2686	27.0725	5.40115	29.033	135.637	25.0891	4.25794	302.984	106.45	5.90102	0.131455	101.393	18.3718	102.332	11.3285	176.017	170.15	110.338	32.54	21.3149	24.5267	15.8011	20.1215	0.0930177	3.36002	0.675306	2.38274	5.2946	63.1162	19.9257	0.0304441	48.6352	0.0560687	9.80196	2.43392	13.0066	29.4191	11.4633	56.3725	38.1391	35.8608	152.728	12.9877	122.574
TCGA-E2-A1LK-01A	0.118164	0.0302492	29.8675	7.93526	0.0147061	28.1634	9.9954	4.52556	47.4718	87.9896	22.0163	2.7441	181.123	88.8875	3.65676	0.0845221	116.529	14.4077	78.0055	10.7775	106.054	133.221	59.3197	20.7121	7.66242	20.92	17.5237	61.8462	0.242994	4.16157	0.810769	3.74848	5.17505	180.048	9.61652	0.0831359	28.814	0.13016	14.215	1.44067	17.6061	65.2821	15.2767	64.7779	16.666	56.0952	74.8696	16.7451	80.3441
TCGA-A7-A6VY-01A	0.0513343	0.0226383	11.7876	4.73508	0.0165114	38.0887	5.48039	4.22467	37.2896	57.5771	33.1404	0.893565	182.055	96.5944	9.28509	0.149945	141.441	19.0249	90.9996	5.90815	396.38	181.696	53.1388	22.2018	7.82315	24.581	35.8333	70.8636	0.306092	7.69738	0.918376	2.94562	4.73629	93.0886	8.86144	0.0649682	20.6001	0.107582	14.9611	2.44916	9.40433	28.0193	14.6579	71.8054	30.7515	47.2383	111.06	17.0194	65.6961
TCGA-OL-A97C-01A	0.146751	0.0285651	55.7486	8.33553	0.0140137	28.501	14.7765	5.46141	33.3974	102.811	26.0226	2.91897	184.862	93.6363	4.15852	0.0790782	99.0487	12.9642	65.661	8.86846	104.724	163.948	60.8423	20.4027	10.3142	20.5376	15.2261	40.5787	0.175338	3.94146	0.804179	2.75058	5.54546	133.677	11.0277	0.0561357	28.2111	0.124417	12.7312	1.5241	16.942	34.0879	13.0925	79.6414	24.9537	51.4843	77.5299	17.8737	84.0993
TCGA-A8-A07R-01A	0.219972	0.0913839	58.1537	18.4611	0.0253794	30.6783	12.3471	6.73594	82.8997	102.591	30.0112	4.6065	233.79	102.212	7.22259	0.13115	175.813	17.3926	106.632	23.6315	205.962	193.523	94.6192	33.8893	16.6468	23.6835	28.4674	59.8253	0.203445	5.69737	0.867465	4.1488	5.08315	284.642	6.28017	0.269857	51.1861	0.201152	22.4894	2.21913	29.7399	89.3315	13.7595	87.6813	36.8307	62.1212	156.366	19.5446	126.516
TCGA-A8-A09R-01A	0.0790471	0.0272502	15.4507	5.84996	0.0104133	26.837	2.08785	4.29838	29.1864	57.4061	21.2056	1.20989	188.479	81.4931	4.69097	0.0399138	72.5564	11.2386	88.4052	6.45284	142.977	124.129	35.7966	16.162	8.32122	21.8881	10.3698	56.0784	0.193661	2.61896	0.783419	3.55168	4.95457	97.5654	3.2963	0.0362749	27.159	0.0838965	13.1633	1.6701	14.4481	36.2399	10.1413	46.7356	14.33	40.9468	90.5678	12.8217	80.6468
TCGA-A8-A079-01A	0.0815657	0.0150571	22.7831	3.26682	0.00869393	19.1863	6.42022	4.24902	37.8067	50.1317	22.8221	0.786225	137.431	79.1328	2.80338	0.0281961	50.5617	10.811	71.2497	5.45402	77.1674	97.2937	36.2332	16.5505	4.98727	19.857	11.6623	31.3159	0.159305	3.14301	0.73475	1.41535	3.77105	119.348	2.82241	0.0515806	19.009	0.132688	12.3636	1.61876	13.2189	34.8806	6.18658	69.4006	16.8733	43.7355	100.351	10.9673	66.8209
TCGA-E2-A15K-06A	0.135336	0.0172161	32.1067	9.40526	0.0107657	23.0601	7.40892	3.50121	22.6571	79.1555	32.8116	0.806745	227.109	86.5045	5.64414	0.0316414	58.6065	11.9827	86.6202	6.40125	135.868	107.439	44.0903	23.9057	11.6665	22.0848	24.8131	38.0756	0.186253	4.0937	0.819183	1.96029	3.73537	135.639	2.94556	0.110624	32.1802	0.168939	13.9689	1.4275	25.1881	47.6069	4.65739	51.5294	35.6783	55.1989	83.2275	11.5585	94.0988
TCGA-E2-A15K-01A	0.230687	0.037604	100.088	14.4201	0.0150044	66.5391	3.236	5.26284	32.4379	162.394	41.8098	2.23201	299.569	106.997	21.4781	0.0805504	95.054	17.7322	93.4243	8.71569	176.406	118.799	88.5387	35.5339	13.0811	26.2327	32.3369	39.3328	0.204065	4.86688	0.810993	3.37648	3.08246	173.107	12.8626	0.0706092	37.3838	0.158639	12.7059	2.76399	28.7197	49.8251	11.8139	70.6153	37.5285	63.3049	82.5422	27.132	130.311
TCGA-A7-A6VW-01A	0.15128	0.029475	42.3856	11.0781	0.014764	30.0829	7.73758	5.47363	45.4263	94.4341	23.0652	1.61612	168.556	73.3054	7.03626	0.0413412	64.6203	9.40213	80.7703	12.2724	144.399	172.319	52.9261	19.205	17.2266	18.4506	29.2988	34.5248	0.204615	6.34153	0.80057	2.89046	4.60034	244.791	3.54007	0.119539	36.4815	0.182738	19.4953	1.10654	29.9578	87.9346	8.23374	80.0016	20.862	52.0314	175.208	14.6143	119.321
TCGA-BH-AB28-01A	0.0764339	0.00884444	23.4169	3.63205	0.00698729	30.7213	3.43824	2.38449	18.697	97.4357	30.6003	0.648968	260.994	115.661	3.92922	0.0949851	166.175	22.6329	104.915	3.42691	244.555	127.507	76.7728	30.2704	12.6495	25.2594	24.1733	27.4932	0.258574	7.57086	0.839583	2.24809	5.34846	56.3995	19.0921	0.0512825	41.7306	0.0750908	8.21668	2.10916	15.0451	29.9561	14.5213	60.4233	25.2386	43.1712	70.7565	12.4775	73.928
TCGA-E9-A2JT-01A	0.103912	0.0329284	37.0895	7.92845	0.00823476	43.9376	6.44775	5.43248	33.0143	119.715	31.33	1.71436	351.516	111.533	7.36929	0.088277	177.918	23.5528	130.91	6.13391	121.716	137.611	86.2418	24.2203	15.1873	25.8809	19.1609	53.2544	0.275733	3.97497	0.86708	3.42002	4.79231	93.2099	7.47127	0.0406927	30.2827	0.0909137	15.8021	1.71223	17.0446	42.4631	20.4844	66.2235	26.3299	55.6952	71.5121	20.1434	110.061
TCGA-E2-A15O-01A	0.145274	0.0595536	50.9276	8.83737	0.0164805	29.6402	12.2529	4.29081	57.4496	124.744	41.7414	2.46886	307.719	107.006	4.79604	0.0596261	141.724	21.5847	128.077	12.1323	115.907	172.593	80.2292	33.3403	27.4291	26.0241	34.8812	34.5053	0.381396	4.61352	1.05824	2.80521	5.24004	136.176	11.3258	0.0808365	43.4537	0.164588	20.8845	2.01056	27.4201	79.1023	10.2485	86.1135	45.8912	87.5228	131.75	19.7497	104.54
TCGA-BH-A6R8-01A	0.0787147	0.0511821	28.8751	7.97517	0.010163	61.6103	28.7499	5.74926	39.2455	179.613	24.0446	1.23218	344.242	103.882	34.8501	0.139676	195.156	19.8871	177.75	17.3488	95.6631	131.069	138.032	44.2822	11.1542	27.6572	26.3849	19.8768	0.105674	4.20567	0.605882	1.46265	2.79563	49.018	12.1076	0.170301	58.1871	0.0510985	16.1147	3.58099	12.227	35.7833	11.3239	91.6711	36.0456	35.9926	71.1028	29.7729	153.478
TCGA-BH-A0E6-01A	0.170624	0.110311	51.7343	14.2775	0.0279726	37.7232	8.38621	7.55693	60.4914	106.8	31.748	2.26603	182.943	87.0787	8.13569	0.0866265	98.5597	12.5782	74.1734	15.4799	100.256	219.55	78.3051	26.5059	18.0412	20.2544	25.1435	77.055	0.201281	5.43596	0.866353	2.14402	5.95656	330.996	6.62656	0.292716	57.9346	0.160163	22.4767	1.37853	20.8418	48.5441	12.197	150.035	28.9961	64.4129	178.842	22.92	125.218
TCGA-BH-A8FY-01A	0.229586	0.0571928	132.592	12.0523	0.0183832	40.1406	5.82443	4.9779	45.1986	110.052	28.7147	2.49671	232.428	101.381	7.60655	0.0679763	87.643	15.5293	101.419	12.5736	107.685	123.41	59.6493	25.9501	7.67201	20.3323	16.7432	42.7955	0.168365	2.81153	0.830431	3.03198	5.34235	274.847	6.32415	0.135683	27.4157	0.183169	17.9887	1.14644	28.7649	73.082	5.63534	73.6568	20.7472	62.9512	61.6424	21.9022	112.353
TCGA-C8-A278-01A	0.0288125	0.0158617	7.87632	1.52488	0.00467648	15.7321	2.92582	2.04194	27.6902	47.3761	19.8752	0.463644	182.491	84.2836	2.31068	0.0382661	70.6422	15.2299	82.2218	4.04491	37.1697	72.486	38.3978	17.0307	4.65813	24.1568	4.73091	12.8293	0.0627906	0.972323	0.64836	0.847366	5.16266	19.6896	3.20217	0.0193861	23.8127	0.0351866	8.64348	4.12393	5.21126	13.604	7.6142	57.4794	25.8666	20.1452	48.2531	9.55827	60.1377
TCGA-E9-A1NI-01A	0.18724	0.0387764	83.5145	13.3571	0.0160589	32.5379	9.18436	4.76062	46.9906	123.245	35.7837	2.45525	188.534	88.5562	9.65076	0.0446326	111.862	10.4875	84.2639	16.2064	75.8825	211.513	77.5453	28.0422	14.5842	21.56	29.7605	49.7609	0.300887	4.65437	0.768187	2.98193	5.48889	213.194	4.3659	0.126554	45.4723	0.207854	23.2914	1.51017	30.3821	73.6071	6.1514	98.1312	33.8634	72.8245	168.663	16.6071	134.135
TCGA-D8-A1Y1-01A	0.354173	0.154224	131.709	21.3757	0.0436628	23.6868	15.365	8.25745	161.796	148.885	21.9149	0.767812	192.503	70.8456	10.806	0.031982	90.2389	8.07889	125.335	25.3066	357.475	221.352	115.063	10.4633	21.7797	18.2728	99.0148	110.896	0.739543	8.01661	0.870016	0.71393	5.00472	765.523	2.08056	0.799679	45.6293	0.416878	60.7312	0.507506	56.7594	452.618	5.90489	228.251	10.9258	48.8402	539.039	13.2024	189.629
TCGA-PL-A8LZ-01A	0.0685355	0.0238417	21.2859	8.93665	0.00949325	33.7031	4.52817	4.63004	37.4604	55.1986	22.0887	1.32959	159.725	82.3266	7.355	0.0311902	58.842	10.099	79.5296	7.56726	77.5236	121.271	54.8852	18.5697	5.32896	19.2954	19.5112	45.1679	0.153313	3.42858	0.734275	1.73487	4.15934	129.644	3.332	0.044988	23.6239	0.127087	16.9764	1.258	10.9676	35.5475	5.90505	89.3371	14.7238	65.5449	58.9059	16.9312	71.644
TCGA-5T-A9QA-01A	0.0623668	0.0130181	25.68	3.55402	0.00803285	27.125	3.90588	3.66673	17.7336	54.3423	16.2195	0.903645	200.02	98.3079	5.97215	0.0384764	54.6765	16.4589	96.3325	4.1071	61.8855	70.207	38.5692	19.063	3.21756	21.6081	13.7297	17.655	0.138042	2.58535	0.841963	1.21568	3.45551	50.1767	5.72941	0.0279939	15.8475	0.0798476	9.81316	1.86552	7.78029	25.8355	5.98402	43.7115	10.7738	52.2244	44.1106	16.2491	43.6208
TCGA-AN-A0AJ-01A	0.7988	0.364502	141.189	25.0385	0.0738326	51.6606	9.1852	8.37838	57.2841	229.873	49.1081	4.32965	222.808	101.289	13.0696	0.532067	354.391	21.6416	73.4858	15.3399	504.866	705.212	125.933	38.8355	62.2739	23.7009	84.8603	175.646	1.334	30.2741	1.02977	9.19795	7.83741	351.513	24.1109	0.563878	83.5075	0.335344	29.9218	1.40467	105.939	150.006	25.0682	82.348	53.7656	122.646	232.474	14.04	202.79
TCGA-A8-A099-01A	0.110522	0.0101281	30.0551	4.26092	0.00776214	20.7026	15.8609	3.69496	31.6652	61.2989	18.6116	1.20724	152.339	82.7839	3.32945	0.0346114	71.3521	9.92898	68.0127	5.3506	69.3924	114.35	44.1079	17.6238	4.52157	18.5402	13.9078	29.5788	0.118986	3.81011	0.64008	1.73804	3.40401	106.988	5.47078	0.0526272	22.1302	0.0902685	10.5169	1.27967	15.4833	33.9232	8.9153	62.0152	15.9099	35.5798	49.5999	11.8613	51.4687
TCGA-A8-A07O-01A	0.137808	0.024956	69.0759	9.24929	0.010188	31.7097	7.72263	4.21934	29.7702	133.629	23.8162	2.39871	229.77	103.144	5.45593	0.0802047	92.8805	15.6304	97.2004	8.57478	186.343	101.289	105.279	31.578	8.7787	23.4841	18.8062	30.3002	0.19945	3.82696	0.73179	2.22931	3.81272	128.587	10.0521	0.0554564	33.066	0.104423	10.2187	2.14943	17.0661	33.0264	11.1706	60.4483	24.1012	40.8852	97.9601	12.8435	96.4453
TCGA-A8-A07W-01A	0.0111073	0.00320859	1.14761	0.576969	0.00230789	6.6052	1.92934	1.89536	13.3019	25.2382	13.0957	0.0687247	140.38	79.0015	4.10173	0.016403	37.5791	17.6976	144.532	1.2494	53.8405	33.2808	21.8725	11.8584	1.07821	23.6718	11.1392	12.2068	0.0841334	1.62186	0.696285	0.239563	1.16634	9.81306	3.26436	0.00675862	6.7567	0.0334264	2.79443	1.60887	1.84916	10.4125	2.6332	49.3002	13.4741	25.5427	47.0211	5.46373	28.5125
TCGA-A8-A09A-01A	0.099633	0.0477581	37.7265	4.03467	0.0125178	25.7188	7.4521	4.98567	38.7011	55.5241	17.4082	1.65414	157.702	81.0938	4.8349	0.0475946	59.2652	10.4266	76.3328	8.38903	96.3922	105.18	47.7515	16.3642	6.89128	18.7142	10.179	49.9857	0.103312	2.54909	0.706569	1.76136	4.08564	159.869	5.27486	0.0796908	25.731	0.112559	13.6884	1.28455	13.3319	41.2661	8.72633	60.7023	15.5384	46.3412	108.713	12.2627	61.156
TCGA-D8-A27R-01A	0.445607	0.274982	230.742	45.46	0.091177	48.156	6.97747	9.8344	120.592	298.456	45.413	3.74221	238.307	96.5026	11.665	0.196291	290.021	13.7768	99.9501	28.7942	495.093	380.989	153.498	31.1603	43.2961	22.0051	73.626	186.884	0.690569	13.3615	0.97194	3.33581	5.6237	540.099	8.06995	1.77338	72.4947	0.27497	34.0875	1.46583	98.7405	205.515	15.1445	173.238	34.6937	98.7728	190.283	24.5389	222.515
TCGA-A7-A6VV-01A	0.0972162	0.0169945	49.6778	7.12365	0.00881359	27.193	3.81771	3.85363	28.7883	83.979	21.7265	2.12122	276.886	112.803	3.93628	0.0512955	75.3081	18.2859	98.9942	7.60182	73.247	98.703	67.7641	22.9522	8.11463	23.4021	16.0444	33.3527	0.170612	2.5676	0.919495	1.81032	5.29612	116.068	8.35649	0.0380511	28.6263	0.0821235	10.548	1.68156	13.1538	34.2006	9.50857	55.0862	17.2462	42.3994	71.2102	18.7242	57.257
TCGA-A7-A3J0-01A	0.0617572	0.0210466	17.0683	5.59594	0.00981219	31.7251	7.59349	5.5918	67.0271	58.7019	18.7103	1.00329	136.633	76.9487	6.72905	0.0390046	77.9009	10.6782	92.6273	8.30153	63.6101	115.523	57.8946	18.3847	3.4595	20.3745	18.4343	32.5279	0.153905	3.94692	0.693236	1.41771	2.79195	120.048	3.29178	0.114581	27.6007	0.126375	17.696	2.54682	8.68761	45.2029	6.95486	94.9987	13.9607	35.5816	102.76	14.2382	53.3222
TCGA-A7-A6VX-01A	0.126582	0.0319404	47.2758	5.27405	0.014785	24.2681	4.64757	4.61698	34.3062	86.873	21.6809	1.11469	188.048	88.7344	5.2271	0.0337743	92.1907	9.03938	90.4223	6.98957	84.955	146.487	40.4557	19.0494	4.77044	18.9379	23.7931	45.6748	0.259218	4.73999	0.868384	1.52781	4.16338	226.053	2.0607	0.097456	32.9683	0.12858	13.8368	0.542483	21.6825	80.148	9.50345	100.333	10.6574	56.9987	95.6179	19.6387	84.8172
TCGA-C8-A1HL-01A	0.0176735	0.0133393	8.17065	1.92574	0.00465416	15.1677	10.1948	3.96964	31.3351	46.8277	14.5277	0.280074	135.268	67.3951	5.02536	0.0231508	68.7679	8.95023	112.483	7.4355	26.6639	42.5774	89.5855	16.3001	2.9203	19.3263	9.4623	11.2296	0.0550823	1.61994	0.497707	0.260403	1.9264	16.2016	2.50578	0.0528736	19.8973	0.0166876	8.07573	3.46813	2.79933	11.6553	5.63525	70.1729	20.526	12.822	69.0161	5.48771	51.6707
TCGA-EW-A1PE-01A	0.0273767	0.00823668	5.5041	2.6255	0.0048787	6.80281	8.91666	4.86437	63.1406	32.2606	9.9758	0.219822	250.971	81.0524	2.03432	0.0281022	41.4958	13.7326	111.86	2.73677	137.117	67.8338	32.7632	7.20977	1.96499	18.0841	6.3806	58.4625	0.238347	2.61656	0.829719	0.604397	4.26884	39.5924	4.17728	0.0344515	11.0415	0.0714719	9.30201	0.67783	3.69147	15.4305	6.82774	69.5457	4.23181	21.6604	123.039	3.83737	56.7842
TCGA-BH-A42T-01A	0.363856	0.0355815	156.011	19.7445	0.0174051	25.3115	7.42281	3.95405	41.7557	148.274	31.8592	1.87645	219.589	94.9538	6.65582	0.0582025	105.907	12.5955	75.1024	12.3252	109.311	136.109	92.0523	26.429	19.8379	23.9228	19.0799	46.2647	0.27391	4.20094	0.795499	4.4379	4.91576	181.695	3.87285	0.133288	45.8414	0.172157	19.5035	2.68322	49.853	75.1649	8.64248	77.3311	36.4486	61.309	110.036	13.172	142.273
TCGA-AR-A5QQ-01A	0.133325	0.0193196	42.6425	5.2001	0.00916314	37.9039	4.74402	5.93921	30.5736	81.0136	28.9353	1.01281	195.367	92.4834	6.49149	0.0335824	92.4663	12.3063	93.9197	4.55284	70.536	157.852	77.9239	30.561	7.94667	22.1675	34.6999	38.0849	0.265231	4.9939	0.769848	2.25324	3.0262	149.114	3.75311	0.0590946	27.9105	0.159593	13.8725	0.999606	21.9834	37.594	7.35752	79.403	18.0783	80.0195	101.616	14.4385	69.411
TCGA-A2-A25F-01A	0.111773	0.0502451	42.3986	11.0132	0.0219744	31.0342	12.9916	6.52651	64.317	97.8777	30.6391	2.57494	181.448	89.9354	8.18242	0.0745537	110.448	12.5185	77.2948	10.4705	100.799	123.441	70.6799	23.3534	9.18724	20.8902	28.2797	88.1259	0.307089	6.38928	0.899713	2.26697	3.80579	184.742	8.005	0.165137	33.7316	0.174996	20.6699	1.76253	18.0195	77.3688	11.1055	91.8822	23.1764	84.6056	114.765	18.8456	97.3814
TCGA-A7-A3IZ-01A	0.100363	0.022477	29.4071	5.92972	0.0129916	23.9955	6.76887	4.7025	32.4143	59.2036	17.6779	1.28688	125.08	78.9745	6.71197	0.047959	61.5346	9.54767	74.2547	9.4366	65.8017	103.622	46.259	15.3613	3.25383	17.3409	16.8853	42.4952	0.144043	3.94178	0.685309	1.0749	3.64509	123.661	3.84759	0.0827194	20.0506	0.109105	15.0042	1.80474	14.8602	52.5011	6.4712	77.7524	12.6744	43.5689	86.8925	15.2604	64.4305
TCGA-LD-A9QF-01A	0.0264796	0.01637	3.03394	1.30425	0.00426788	8.41733	4.76175	3.57431	25.5381	32.3142	17.9167	0.12759	133.525	69.9691	4.30525	0.0239736	37.6245	10.5686	118.434	2.87683	121.42	89.7202	43.501	9.92509	2.90308	20.2143	29.8219	51.2814	0.486432	5.07781	0.960665	0.341979	3.81537	48.9198	5.62261	0.0196758	7.55089	0.117466	11.5999	0.677509	5.2712	25.6744	5.27698	64.0766	12.8095	31.2233	97.5203	3.88432	36.8518
TCGA-A7-A5ZW-01A	0.106771	0.0239825	47.0139	7.42457	0.0108644	29.8176	7.17426	4.42651	29.9663	90.2959	26.9866	1.18492	167.388	84.2698	7.19644	0.0414451	62.5871	10.1162	67.8404	5.71166	52.96	89.1952	52.7966	21.1553	4.59255	19.2034	13.6595	47.5459	0.160836	3.94344	0.750178	1.52009	3.25869	152.122	4.28392	0.0886032	22.7779	0.118906	11.4558	1.74109	18.1945	47.6247	9.88935	87.8117	20.0614	46.6408	101.309	18.9827	97.5082
TCGA-BH-A0GZ-01A	0.0508423	0.0149082	19.7222	5.14132	0.00620357	26.156	7.31133	3.68552	27.6719	60.2104	15.5922	0.948711	213.219	92.4263	6.8601	0.0529788	71.1856	14.2194	106.183	7.04999	44.3544	69.226	54.2135	17.2119	4.03197	22.5723	9.70298	19.3522	0.092956	1.77477	0.685664	0.776957	3.45291	23.3495	5.94737	0.0355292	15.6604	0.0647394	9.55926	4.3365	7.02266	18.8298	4.72614	44.7791	20.3848	25.3127	58.2012	18.9399	57.643
TCGA-C8-A1HF-01A	0.0238235	0.015587	7.72231	1.82542	0.00702449	27.5663	4.11087	3.21222	24.3372	45.8636	14.7406	0.569541	182.012	91.4448	4.77714	0.0427861	42.1253	18.1102	112.124	6.10322	55.6623	56.1076	54.2424	19.3267	3.8862	25.2956	11.8963	8.09999	0.0800511	1.96654	0.582302	1.05595	2.14541	22.1702	2.85378	0.0281592	24.0541	0.0356092	7.2976	6.99571	3.22405	12.2011	8.85507	60.6846	22.3688	15.6564	43.4035	14.2911	41.3322
TCGA-A8-A07P-01A	0.0969	0.0973163	34.7984	21.9956	0.0104743	56.36	24.9022	9.15695	98.5001	101.612	30.5995	1.10921	310.833	92.2718	13.1731	0.0371625	87.3837	16.9682	186.823	31.6794	190.88	114.979	147.55	36.8324	14.2963	30.9431	32.6142	30.6684	0.122198	2.68693	0.64215	3.41997	3.20896	65.8101	2.44762	0.129964	99.7272	0.0799834	23.3048	4.85164	9.79943	42.3932	9.94427	111.684	59.9805	35.788	112.716	25.8317	131.191
TCGA-A7-A5ZX-01A	0.0583723	0.0209339	13.7579	2.00357	0.00764069	12.6054	2.5837	1.79585	27.9566	73.352	17.6087	0.351696	265.348	108.189	4.81355	0.0788477	93.416	22.1993	98.9914	2.80168	229.497	50.4843	46.1073	15.0127	2.76385	24.108	23.7926	82.9737	0.43258	4.53009	1.21913	0.806941	2.95155	383.977	19.9585	0.0307718	11.5161	0.246736	12.8772	0.23582	7.09851	46.1351	6.12387	76.9193	12.9442	71.619	113.95	7.84043	83.2526
TCGA-E2-A15M-01A	0.0495993	0.0159269	22.4085	5.28637	0.0113053	30.3416	2.77541	3.84966	31.9305	68.638	18.7073	0.602236	185.96	91.5352	4.5642	0.0418025	65.3123	14.4765	91.6364	6.34246	102.361	85.0647	41.5969	19.1889	3.51806	21.5284	22.3719	37.2281	0.308541	5.60403	0.816028	1.38013	3.57634	45.443	3.23691	0.073142	28.582	0.111285	13.7403	2.65118	8.81881	30.905	8.23276	70.4382	18.6063	33.2777	61.9985	17.5357	52.2073
TCGA-E2-A1IU-01A	0.0674883	0.0157644	24.5974	3.15726	0.00769029	36.0508	1.99005	2.97129	33.5019	56.8842	17.1716	0.549099	226.853	98.9559	9.95685	0.0348776	92.9047	12.6001	87.2921	3.08341	57.8093	106.408	68.762	24.5561	2.93801	20.6985	16.3752	20.2891	0.121947	2.68355	0.702949	1.70516	3.54959	108.73	6.367	0.0491457	24.4441	0.0982207	8.53045	0.918028	10.8262	25.9113	4.17634	71.0483	8.87358	64.4122	83.0516	17.2082	78.1498
TCGA-E9-A1R6-01A	0.0713911	0.023135	44.813	4.86563	0.00722106	35.007	12.8365	4.03937	29.5284	105.781	21.8401	2.15567	299.065	109.119	5.80957	0.0568939	87.1321	17.7561	110.144	9.87562	106.621	87.486	134.219	29.3374	9.3267	25.5415	17.9096	21.5078	0.12735	2.74082	0.726164	1.50336	4.45919	50.3797	8.98655	0.0444346	38.7973	0.0594188	11.4885	3.2102	7.37351	26.9445	9.75532	63.2987	30.2544	33.0133	71.1811	17.1665	84.0461
TCGA-A7-A3J1-01A	0.216433	0.0242995	66.8804	7.76281	0.016972	28.3325	6.00609	4.09666	36.1525	83.6562	19.6397	2.47054	182.127	96.101	5.4946	0.0543542	98.0053	10.8211	69.4461	7.19059	104.058	176.931	63.4541	16.4803	10.3767	17.9909	21.2813	57.5086	0.298781	5.04329	0.929287	3.10827	6.61006	252.652	8.74872	0.0782364	29.1086	0.204578	18.0364	0.499154	22.2101	65.2486	7.19403	68.8254	11.8549	76.5583	75.609	16.1219	69.947
TCGA-C8-A1HI-01A	0.133111	0.0552382	40.2526	7.36946	0.0232656	45.8307	10.9605	5.53729	47.4755	144.066	25.0922	3.47663	207.745	95.6781	12.0974	0.113266	170.985	14.0839	75.0223	9.09813	160.901	252.548	131.939	32.6785	19.683	17.9461	45.8	44.388	0.35729	13.9325	0.887646	1.13529	6.3396	401.447	33.0874	0.174729	38.5771	0.234939	15.9794	0.57408	18.6467	43.9386	10.0618	111.108	19.2565	85.5038	144.484	17.4554	125.267
TCGA-A7-A3IY-01A	0.0534705	0.0209537	26.9611	3.37678	0.00721925	25.8347	6.13924	4.33264	26.4598	57.8958	16.3928	1.09784	207.026	89.5847	4.98007	0.0257066	54.3684	12.081	93.5288	7.83356	48.6449	72.4806	49.8303	15.5066	4.22234	20.5798	9.69647	31.7442	0.0948045	1.83976	0.765799	0.844045	4.15294	65.2784	4.43551	0.0381088	17.7987	0.0871382	13.263	1.94783	6.78216	29.1698	5.50788	55.4327	15.3811	35.9623	55.7434	18.4545	49.6596
TCGA-C8-A1HG-01A	0.124078	0.0395095	44.1501	8.64028	0.0147015	38.4715	16.7448	5.74322	62.5724	100.174	23.1322	3.06723	244.221	87.2594	10.3269	0.0768838	102.141	13.532	108.92	12.8124	97.7278	193.265	98.3225	19.9608	14.5971	19.2297	40.3701	47.9837	0.279519	8.16838	0.857261	2.34375	5.81016	153.38	12.6709	0.155493	32.1776	0.171836	20.9626	0.844274	14.8223	61.9455	8.53709	107.606	15.0096	70.0906	202.668	17.3547	105.936
TCGA-W8-A86G-01A	0.0662414	0.0216111	15.1265	3.95605	0.0148526	24.0306	4.50386	3.35582	31.6154	69.6846	19.1698	1.18183	158.93	91.8238	6.64167	0.0959717	89.7465	15.6386	69.1809	4.89076	110.606	94.6193	36.8883	16.2586	6.72802	21.1389	24.7757	41.9157	0.324156	6.59213	0.86601	1.46121	4.30218	67.5107	12.131	0.0687756	22.0919	0.113727	13.0449	3.04745	8.93566	33.7483	10.0773	65.0042	18.1138	46.2873	36.2473	13.4249	47.1508
TCGA-4H-AAAK-01A	0.150851	0.0365118	35.5298	5.4951	0.0221838	29.2738	6.83726	6.1849	69.1867	69.5039	13.362	0.627472	121.56	75.1327	8.71387	0.0209319	118.5	8.14566	87.8861	12.3131	135.928	84.4219	63.2836	10.6918	3.11885	18.0904	36.1343	55.5165	0.280339	4.28618	0.708605	0.749078	3.09601	286.806	2.60948	0.179415	19.3484	0.122497	22.4666	0.654706	20.5272	99.5892	6.7702	147.763	7.29415	33.3511	143.437	17.333	57.464
TCGA-AC-A62V-01A	0.103459	0.0103263	32.3038	3.99107	0.00619721	24.9711	8.34426	2.96324	30.5684	55.9556	13.7448	2.60344	190.804	89.1317	4.25872	0.0404323	100.027	9.94902	74.0114	7.41406	75.7434	171.216	61.5807	15.4312	9.33853	17.5082	13.679	30.7229	0.117752	4.05225	0.78633	1.69937	5.08867	100.585	9.76441	0.0295129	15.1059	0.0822897	11.3005	0.510633	8.61312	27.4582	8.03257	68.647	10.6975	53.0538	99.9133	14.9459	69.2044
TCGA-AO-A1KS-01A	0.110022	0.0100251	10.139	8.29229	0.00487948	10.9907	4.58634	3.94117	33.9646	45.4164	11.8263	0.404242	179.423	67.4708	5.6106	0.0140878	39.5576	7.06837	99.1134	5.62132	150.696	84.5079	33.8889	7.41126	5.68342	17.2512	22.9482	59.5523	0.279183	3.29839	0.913502	1.20524	3.57176	113.146	1.73544	0.0198193	14.1046	0.218151	19.693	0.135683	12.5884	67.7836	5.82266	73.9372	5.20617	34.6168	159.532	9.41537	74.108
TCGA-JL-A3YX-01A	0.122847	0.0172615	11.388	7.10206	0.00344892	23.6755	21.0891	4.13683	57.6344	47.4971	13.8445	0.287103	262.173	81.5511	11.1304	0.0187094	57.7179	13.5863	183.073	9.30691	202.073	53.1612	96.6684	13.2959	4.81458	26.6198	21.6229	37.6395	0.203968	2.80114	0.783065	0.911221	2.83784	62.1235	2.7086	0.0257709	33.7868	0.160707	21.2354	0.734738	10.7781	52.7428	5.34477	84.0005	18.9092	26.6282	100.651	12.0157	88.6533
TCGA-C8-A12N-01A	0.0254738	0.0117075	8.21716	1.26738	0.00725109	24.9193	4.49067	3.77581	32.84	27.2286	10.3461	0.507135	87.1438	68.0561	6.17818	0.0167698	40.3778	7.23349	70.4792	6.35138	22.2473	79.7791	34.7413	12.146	1.72765	17.5078	8.08994	15.7853	0.0700757	1.7086	0.581456	0.400348	3.08753	41.0877	1.84943	0.0400068	12.1044	0.0650391	10.2875	3.5676	2.8109	11.4668	3.66233	85.9343	11.2043	19.6234	42.9308	13.5963	26.3609
TCGA-C8-A12M-01A	0.226023	0.0280457	55.7789	9.22396	0.020913	20.4795	7.81543	4.0684	33.5676	120.856	25.4491	1.87415	175.611	90.8338	4.34868	0.0825174	152.853	10.5366	62.3866	7.10969	124.767	233.376	56.1334	21.0908	21.8126	19.6749	23.6393	47.7769	0.302588	5.45433	0.862393	3.61723	5.20238	146.452	6.67005	0.0954185	34.4517	0.1586	16.474	0.709762	30.2688	66.5092	12.1593	71.5032	21.8409	79.469	77.3116	11.8572	91.7162
TCGA-C8-A12P-01A	0.100667	0.00799969	8.75251	4.61229	0.00600267	17.8507	8.65534	4.90352	39.4139	31.2339	15.1259	0.255033	145.531	71.9093	9.48276	0.0145174	59.299	8.62627	88.5815	4.56931	78.5426	80.1772	20.676	9.66229	9.43933	21.5074	17.3529	25.3893	0.192224	2.42954	0.719089	1.41091	3.16192	28.796	2.58155	0.0210724	11.2591	0.0779924	12.8495	0.761148	17.6841	35.954	4.83396	61.5031	15.2346	33.9359	86.6976	9.34057	65.12
TCGA-JL-A3YW-01A	0.0774912	0.018254	30.7348	3.82865	0.0124218	18.4883	6.97326	5.22509	47.9628	61.8339	16.9252	1.31571	120.823	80.4381	5.42861	0.0379846	55.8156	8.55601	77.643	8.47773	89.6238	78.248	38.5258	16.31	2.63485	17.436	25.2636	45.8915	0.196654	4.05502	0.822484	0.820698	3.52799	215.079	3.07919	0.0884864	16.9611	0.152264	13.6728	0.632105	9.57326	41.2918	6.11561	65.7901	10.1714	54.0101	90.2671	9.49377	49.83
TCGA-B6-A0I9-01A	0.0855782	0.0163895	36.3723	4.52456	0.00961369	21.7324	8.08556	3.973	23.8018	57.5794	20.6454	1.77617	152.937	83.2683	3.99336	0.0287932	54.7984	7.76678	64.4808	6.64453	41.084	124.935	28.8483	19.3054	8.30162	16.397	12.4465	30.5949	0.13322	2.6357	0.742371	1.27808	4.26752	127.709	3.26667	0.0486557	25.7251	0.0840817	13.2941	0.420507	12.4433	32.1872	6.98509	62.4692	13.4936	58.015	83.1231	11.7659	57.264
TCGA-C8-A12L-01A	0.271044	0.0342242	60.764	17.3012	0.0160114	27.2246	7.49517	4.84378	40.6378	100.941	27.0641	3.94054	163.974	86.6557	7.41121	0.0638573	117.903	10.5447	73.5387	20.0281	101.386	210.045	65.5275	25.8042	19.5848	19.2669	25.0458	61.7936	0.220098	5.72959	0.83441	3.8729	5.59971	235.077	4.04971	0.0909499	37.2195	0.137012	20.3233	0.881143	32.7765	113.801	11.2741	76.2036	26.47	71.9896	121.754	17.96	131.04
TCGA-A7-A426-01A	0.295974	0.0937185	64.4069	12.2964	0.035294	40.8861	5.66885	4.61782	52.1489	126.512	23.4961	2.81868	191.524	91.9322	5.0589	0.1016	167.597	14.0185	71.3744	9.48286	263.929	325.429	88.4888	20.5823	25.6021	20.0199	26.3776	90.261	0.37565	9.79224	0.929328	3.44175	6.03685	290.014	15.5448	0.167364	39.627	0.280474	24.7912	0.737513	34.0906	80.0764	23.3254	95.7425	18.081	80.2673	72.403	19.0028	95.6276
TCGA-BH-A1EV-01A	0.157589	0.0276811	59.2175	23.6835	0.00813516	37.7278	13.5482	5.36916	45.7334	130.943	40.6441	1.81594	295.508	98.2574	11.6314	0.0736979	118.396	16.4127	120.494	9.6764	230.761	186.478	122.399	29.6065	17.8678	24.0291	52.3619	66.1586	0.242601	5.89333	0.908621	2.21628	5.59859	157.948	8.09078	0.0734685	39.5078	0.112632	20.0378	2.68577	22.8662	86.1855	10.5524	83.5629	39.295	62.1616	142.249	16.7249	153.632
TCGA-A8-A0A1-01A	0.0739647	0.0433336	34.5334	7.9726	0.0146219	48.3337	13.932	4.07559	29.8985	122.994	26.579	2.1051	361.455	131.642	9.09109	0.28729	114.001	31.7791	90.5697	10.395	176.642	146.715	116.103	35.758	57.6003	29.6589	17.6426	33.4969	0.143902	3.3296	0.828062	4.20835	7.8043	74.4107	15.7602	0.0558834	41.6819	0.0775863	11.1044	3.61584	7.3096	22.2732	19.5717	78.6003	55.0625	57.0689	47.8564	30.1169	90.1999
TCGA-A8-A08I-01A	0.211062	0.058633	92.2956	20.6122	0.0182167	54.5071	9.53775	3.80994	72.7898	171.348	36.6141	1.96964	366.568	122.875	7.85703	0.147444	277.029	29.9267	156.893	13.4517	392.628	171.664	285.223	45.323	29.4491	28.5281	38.3183	51.5623	0.472658	4.97745	0.942551	3.68012	5.16048	113.303	21.2854	0.213902	69.5096	0.163737	16.7668	2.26629	34.1262	68.8922	18.2215	96.8192	46.4838	42.2866	180.402	27.5539	174.05
TCGA-A8-A07J-01A	0.0650153	0.0200875	14.9469	2.62141	0.00731918	24.2499	27.2522	5.54606	37.6504	61.6691	15.1933	1.27907	202.743	90.6122	3.87026	0.0472051	88.476	17.374	113.82	14.0647	45.2418	104.155	98.6106	22.7671	9.01307	24.5852	9.08451	11.8262	0.0530321	1.42548	0.582807	1.33288	3.41272	48.3596	4.91194	0.0367081	41.8074	0.0282282	11.6667	4.07409	6.12098	25.4543	8.61316	55.5771	23.8001	22.0968	77.3306	15.3389	61.5223
TCGA-A8-A097-01A	0.130136	0.00847607	18.1561	5.81823	0.0050658	21.2678	13.7327	4.01343	35.8365	53.3092	18.9141	1.264	151.532	79.8792	3.58385	0.0228384	111.397	10.3716	103.7	10.8183	130.083	105.697	44.7776	20.6712	5.77248	19.5591	19.3335	27.0005	0.130272	3.18445	0.668951	1.36806	4.41472	106.637	3.08325	0.0269169	27.7421	0.0595583	11.4476	1.30178	17.7652	48.7438	10.0648	70.4492	20.6669	25.9974	80.6003	16.7477	68.275
TCGA-A8-A09B-01A	0.300732	0.0296466	160.525	20.8203	0.0254314	49.0287	3.43013	4.7929	40.7506	135.106	38.6573	2.98283	289.728	110.62	12.0352	0.0463714	169.671	14.0615	81.377	9.18623	142.041	182.546	77.2054	33.0383	10.4184	20.703	56.1589	127.952	0.428056	8.06677	1.02048	5.13493	4.98678	1020.55	5.00773	0.224738	38.5282	0.282828	16.3297	0.315696	35.524	101.992	9.95741	89.6685	18.6704	141.556	129.134	21.7332	132.846
TCGA-D8-A1JF-01A	0.0637543	0.015802	20.8553	5.07685	0.00967419	17.6953	4.56258	4.02816	27.8063	46.823	28.8388	1.31227	180.213	90.1774	3.88584	0.0400779	79.015	10.9546	77.7117	5.16326	28.9176	117.675	39.4824	21.1945	6.10411	20.6299	22.5278	38.5371	0.166123	4.05959	0.916702	1.42769	4.95843	157.352	7.63628	0.0452819	21.7101	0.114171	14.9943	0.878351	6.84987	31.6023	8.50756	68.7435	18.4927	81.2752	46.6555	10.0117	48.6983
TCGA-C8-A1HK-01A	0.0170558	0.00601417	3.0628	1.44276	0.00372942	14.5125	5.31054	3.01357	31.6118	21.635	9.41912	0.174317	110.415	63.2675	7.54371	0.0111276	31.0598	8.35291	103.187	3.92953	27.7663	40.7856	19.0216	8.49484	0.788112	16.7631	10.3891	14.1776	0.062525	1.46427	0.613017	0.384263	1.82159	30.8245	0.771535	0.0199285	6.82602	0.035469	9.08715	1.51327	2.38876	13.1355	2.90541	76.8072	5.80824	18.434	51.3676	8.87939	26.9694
TCGA-A7-A5ZV-01A	0.0492495	0.0098914	12.1169	1.52531	0.00705046	18.2046	6.44227	2.59273	26.4971	43.1963	12.5117	0.950349	153.114	86.8569	4.60632	0.0383751	54.6846	10.2504	65.5919	4.71447	28.8892	95.5414	34.2776	14.7969	5.15093	18.1106	9.22963	17.0146	0.102462	2.43652	0.724185	1.21357	3.73168	57.8768	8.8221	0.0291506	15.8686	0.0728792	9.02535	1.27657	6.27917	21.234	4.95753	42.4656	10.666	50.4809	78.7181	10.7278	45.0686
TCGA-C8-A130-01A	0.0424108	0.0101938	18.7217	3.45214	0.00347683	34.8355	4.61138	2.3798	15.5873	78.9932	26.4906	0.816669	398.776	119.566	7.76143	0.045818	83.9003	23.3296	145.62	4.27406	70.0511	52.4062	82.5706	41.8762	5.41696	27.8827	14.8684	8.9622	0.068441	1.9452	0.780388	2.02681	2.69478	33.5384	8.76429	0.0182768	34.7857	0.0433246	8.59849	2.21284	6.33655	15.6758	7.18425	38.2434	24.6709	53.6272	38.3084	16.3263	65.285
TCGA-D8-A1JS-01A	0.0530866	0.0284649	19.3681	9.82182	0.0106935	35.4841	5.96434	5.14427	34.9378	85.3378	15.3951	1.66474	187.516	86.0359	8.19412	0.0614089	87.5347	11.6448	92.9377	12.283	157.674	125.657	82.5723	18.4049	13.7953	19.6533	23.7968	50.82	0.129727	5.09712	0.727321	1.04111	5.40259	92.1213	4.7866	0.079914	32.8628	0.080173	16.2248	1.89698	6.95836	30.7243	12.3248	85.0664	16.0271	37.194	88.5582	17.315	82.6989
TCGA-EW-A1IW-01A	0.0610104	0.0138756	15.2249	2.43655	0.00651521	16.8506	16.4218	3.0744	42.531	58.4434	19.7359	1.11132	195.692	90.3821	3.69788	0.0342331	48.6346	15.6777	106.897	6.67531	39.6408	101.734	53.2915	20.4984	4.70978	21.465	19.1283	18.1453	0.134594	3.66931	0.836659	0.830623	3.02682	66.2362	3.82834	0.0354676	22.3661	0.119715	10.9924	1.16169	7.70472	24.3726	3.99479	62.5701	17.7884	66.0611	114.674	9.47965	54.1006
TCGA-D8-A27W-01A	0.134595	0.0346237	52.1691	11.8401	0.0102989	37.6635	22.8868	5.38043	59.2668	143.375	24.9434	1.93696	248.049	102.645	11.5521	0.132558	171.894	18.9562	109.018	25.0982	89.2223	154.681	140.425	38.3021	18.1251	28.0441	26.6084	35.2594	0.176937	4.75872	0.687931	2.32607	5.60485	83.7377	13.8228	0.103232	37.9707	0.0883025	15.2426	6.88743	17.2191	32.2794	10.8159	85.5595	43.5515	27.3204	139.419	21.0942	110.224
TCGA-AC-A6IX-01A	0.100123	0.0289706	28.9303	5.25429	0.00845838	36.7896	4.92526	3.92674	20.5631	112.202	18.5095	1.47803	240.122	112.382	6.46298	0.0843867	91.7307	21.7776	99.1438	9.62891	84.7076	114.903	77.2475	24.245	9.55558	26.2853	7.41134	21.9179	0.0872196	2.30816	0.66546	1.91442	3.79956	29.4245	6.34891	0.0233844	23.2003	0.0418138	6.6286	4.52132	11.9923	19.8821	11.6989	63.1836	28.1103	26.9264	35.3177	25.0768	66.5476
TCGA-AC-A6IX-06A	0.0433229	0.0117908	6.69515	2.63743	0.0045316	10.0559	5.90265	2.42896	34.8582	56.6242	16.6549	0.302073	189.379	80.4996	3.72916	0.0216307	74.9666	13.7117	119.982	4.85201	47.3343	76.0502	37.9158	13.4778	2.364	21.0458	14.4414	22.2383	0.188612	2.44748	0.779995	0.619586	3.27404	26.7565	2.44059	0.0179269	8.44307	0.0459113	10.9174	0.580097	8.22411	23.8931	7.24928	81.4453	9.17605	34.4485	52.8148	7.07401	36.5326
TCGA-C8-A1HM-01A	0.16152	0.0252018	52.6505	6.34181	0.0127386	39.5073	5.71207	4.55761	38.0974	90.8183	18.1257	1.16785	136.097	76.0953	5.88349	0.044281	93.7506	9.56916	63.8301	8.8013	206.321	143.279	62.677	17.5861	8.52456	17.8823	18.9926	44.4293	0.235846	6.85543	0.722094	1.29323	5.06045	159.78	4.46096	0.105245	25.4543	0.176958	17.8564	1.6772	20.1069	50.8789	8.60436	88.7788	15.6374	39.7222	158.148	18.4072	102.468
TCGA-C8-A1HE-01A	0.148608	0.0260688	61.2447	7.09661	0.014794	38.5544	5.90245	4.2713	20.2726	102.944	24.9013	1.32041	199.691	100.148	8.72161	0.139043	134.671	17.4239	86.3766	5.68447	116.618	195.04	73.8613	31.9613	18.2977	23.1726	24.8711	29.662	0.253156	9.52951	0.774568	3.82979	4.80762	85.5826	11.3386	0.0767882	34.7084	0.123901	8.54517	1.78416	23.7965	37.4421	7.80118	44.9559	34.7349	66.3403	152.882	16.0522	112.558
TCGA-C8-A1HO-01A	0.14116	0.0626924	40.8021	14.5678	0.0215979	47.3676	9.40419	5.77041	47.4066	120.605	27.2015	2.69021	235.314	90.3273	13.9577	0.0864192	157.097	14.5601	95.3052	14.5199	95.4324	181.041	79.0831	29.6382	25.0033	22.7243	69.7957	74.8815	0.393982	12.5881	0.852585	5.0399	4.68129	192.763	11.3241	0.186405	62.7034	0.193167	19.1277	1.82066	23.6488	74.643	13.2569	68.3738	30.145	79.8338	144.819	21.2172	141.366
TCGA-AN-A0XO-01A	0.234416	0.0462508	61.956	14.5963	0.0152265	24.4835	5.36674	3.22159	32.8437	136.51	36.716	2.6266	350.858	111.338	3.84857	0.163607	217.969	21.399	104.199	17.9052	209.693	152.001	84.5331	32.4411	16.8222	26.1781	9.85299	45.2377	0.216534	3.06039	0.882862	6.5673	5.70965	109.776	11.8369	0.0574786	38.6958	0.0696292	14.2016	3.56218	41.3512	55.6942	24.3076	55.5818	48.4274	35.2351	78.5216	17.5705	119.258
TCGA-E9-A295-01A	0.0793281	0.00912792	22.9815	5.21924	0.00577828	31.8238	5.48263	4.02348	26.1017	79.6317	15.1273	0.441704	149.943	80.8188	6.24057	0.0166616	78.9629	8.18277	80.2569	5.01988	117.374	97.5523	58.5994	15.9237	5.68395	17.868	20.9247	32.0023	0.159427	4.35517	0.680796	1.309	2.53625	57.4796	0.972227	0.0357758	22.9443	0.0825941	14.997	0.414805	14.2454	38.0801	8.52282	80.5053	8.73393	45.0233	198.828	14.2003	67.8905
TCGA-C8-A26X-01A	0.0570799	0.0127321	17.1644	2.65172	0.0070389	31.4179	15.7611	3.88775	25.5179	48.8242	12.7048	1.24682	156.026	86.767	8.14697	0.0283481	64.2907	10.0379	89.0546	9.05555	49.8855	80.714	56.5537	19.5547	5.35651	18.2546	12.0023	18.2055	0.0767406	2.15726	0.590348	1.16673	3.2809	40.489	4.50354	0.0330745	22.7661	0.0407615	12.0591	1.25312	6.11654	23.417	6.61074	55.9346	11.2587	35.7964	73.0536	17.3257	43.5203
TCGA-LL-A7T0-01A	0.141718	0.0271032	37.458	7.3823	0.00940789	24.7138	7.71002	4.85968	35.2585	77.5872	29.5152	1.07031	209.092	84.7425	4.35285	0.0352944	82.9211	13.2177	86.0337	7.49851	112.696	129.462	42.0407	22.7906	9.57499	20.4064	17.6634	45.2793	0.23702	4.93909	0.85556	3.43319	4.78093	115.149	2.07846	0.0518849	34.4102	0.122534	15.9542	1.39386	26.1712	69.3017	8.39057	57.9304	25.9499	61.9586	102.652	13.3125	81.575
TCGA-D8-A1XC-01A	0.075985	0.0337488	14.8399	4.63808	0.012438	23.8028	20.2349	5.15391	47.9271	64.3806	25.8807	1.09405	199.209	84.6979	5.82396	0.0591727	69.3423	16.2033	112.64	7.77334	77.7062	111.546	53.5264	20.0392	11.2051	21.7073	30.6604	34.6662	0.181128	5.73819	0.893728	0.872021	5.10757	71.7044	7.00201	0.0778265	32.9466	0.123952	22.677	2.71131	10.0548	61.1236	8.38858	87.7325	26.2439	53.0404	91.799	14.8183	59.5733
TCGA-C8-A137-01A	0.120397	0.023054	54.9035	5.58242	0.0114344	29.7473	5.40058	4.17	24.0313	100.747	26.9087	2.66618	245.236	114.259	4.68354	0.0960793	96.9376	18.1858	78.406	6.61367	98.2565	133.842	66.2751	26.4109	12.5608	22.6348	12.6419	37.2358	0.147681	3.38205	0.890453	2.92262	6.34125	142.378	10.6942	0.0447907	26.4168	0.117414	10.5277	1.82991	15.1163	34.1491	10.2791	65.4509	26.3325	68.622	79.5284	16.5635	76.7256
TCGA-C8-A138-01A	0.0327551	0.00616221	10.8262	2.1315	0.0041769	25.7923	2.03304	2.35756	17.5191	45.2272	12.4714	0.631177	135.286	80.114	5.57407	0.0299234	60.0703	10.4844	78.3563	3.75111	79.6363	53.8611	36.7171	16.5504	1.4967	19.9856	8.73937	14.9851	0.0889122	2.42565	0.54957	1.3121	2.0097	27.8255	3.13929	0.0189775	15.8008	0.0537482	6.12343	3.69909	5.63065	11.246	5.46324	48.1829	11.7441	21.5158	32.2441	12.4466	33.6828
TCGA-C8-A8HQ-01A	0.256885	0.0615753	64.7824	19.7687	0.0260236	38.3514	8.5095	5.48726	42.7786	140.6	28.9961	5.51445	237.856	95.4884	8.28023	0.140993	201.999	13.7214	78.6443	15.4961	252.251	235.044	86.4174	29.2801	13.7869	20.2957	20.885	81.6358	0.236641	9.28003	0.776284	1.43645	5.37831	341.225	11.9735	0.319699	52.3261	0.22583	13.8125	1.8697	35.0084	74.8936	12.0335	111.246	25.7054	53.9244	97.3911	17.1859	186.113
TCGA-D8-A27V-01A	0.0876133	0.0122439	29.754	3.94091	0.00865962	23.6165	3.10651	3.30365	23.119	75.7757	23.2885	0.958027	201.337	107.611	4.44315	0.0622963	99.0937	19.7879	84.1876	4.06861	71.3243	151.934	44.8121	24.9855	6.82695	23.3758	12.4083	23.1589	0.122028	2.5042	0.847259	1.9651	4.94459	114.047	6.19201	0.0436465	23.5395	0.151538	10.6002	2.38521	14.4635	27.7567	5.85414	54.3725	19.2607	65.5839	71.0233	14.8336	68.0593
TCGA-C8-A26W-01A	0.0729469	0.0172371	24.0264	4.27144	0.0065866	23.946	13.6347	3.78506	29.6087	68.8515	20.0653	1.57462	228.884	92.1028	3.71592	0.0349539	58.8674	14.0271	89.521	10.2668	41.887	102.706	67.4131	19.9638	5.00679	22.4697	11.1025	20.2598	0.128893	2.41993	0.810621	1.24505	4.67724	46.3691	4.94344	0.0340675	22.0485	0.0670587	13.5238	2.61991	7.97408	26.1153	7.1196	61.682	23.1368	38.9178	103.503	15.4875	51.809
TCGA-C8-A12Z-01A	0.219158	0.0782922	46.2164	14.2427	0.0220658	38.4525	21.0192	5.38446	62.3913	119.51	29.9362	4.34964	185.648	92.7722	4.84347	0.0991189	216.878	14.3601	78.017	23.9347	214.915	275.466	83.9978	27.5643	34.6331	21.3293	34.6048	63.5952	0.427684	11.4339	0.796545	4.99085	8.70336	125.549	8.47318	0.130697	54.9271	0.158993	25.4909	1.89268	29.9681	105.12	19.6108	114	38.7721	57.6902	133.522	28.2633	101.922
TCGA-C8-A134-01A	0.0473635	0.0086068	14.5197	4.13135	0.00423168	7.44779	11.7018	3.94313	105.411	46.873	13.0111	0.370906	246.584	79.3412	3.06814	0.0421522	64.3913	15.8134	181.086	4.51294	220.611	45.7008	80.6787	8.67022	1.62885	21.6554	35.6962	79.1424	0.304239	4.1809	1.00909	0.703858	2.74636	56.1529	4.91847	0.0251487	11.8827	0.15651	14.4657	0.783418	6.32288	49.1657	5.64633	73.9034	9.34104	29.5217	151.155	5.82555	71.181
TCGA-C8-A132-01A	0.0660452	0.0157219	18.3584	3.51982	0.0133471	36.6191	7.91547	4.66454	42.3974	58.8225	13.6678	0.643465	129.363	80.0672	9.68069	0.0313586	80.2677	8.63818	85.3823	9.02657	29.9489	84.3856	46.3319	16.4775	3.36831	18.0721	19.6491	24.6874	0.173118	3.05027	0.700636	1.12505	3.21317	53.0662	2.30116	0.102353	18.8084	0.109348	13.5129	1.67466	11.1258	33.4394	5.12421	87.5274	9.25065	37.6033	68.0055	22.8544	44.7275
TCGA-C8-A12W-01A	0.0946795	0.0125123	30.6203	6.73081	0.00619608	18.868	17.7313	4.9243	66.6439	83.2545	19.3743	0.777768	168.959	77.2271	2.97849	0.0421425	100.759	9.05877	83.1069	8.33284	320.169	126.516	78.0312	16.0599	6.19681	19.0958	14.6376	41.4777	0.206614	2.93644	0.681428	0.684369	5.52448	125.033	5.87808	0.0417748	23.1177	0.113877	18.7185	0.908268	16.4448	33.9696	9.75759	88.4135	12.0465	24.1436	137.857	10.7471	101.223
TCGA-C8-A12V-01A	0.158137	0.0235804	70.4713	14.8017	0.0190255	35.5224	3.78701	4.51136	47.1345	157.289	21.1712	1.6068	227.531	98.1183	9.24908	0.10686	166.568	13.6477	73.775	8.10717	429.738	117.676	74.0429	20.2704	12.3722	20.6122	68.8823	118.207	0.870018	15.9389	0.927602	2.16295	4.49068	292.93	10.2768	0.237421	31.1171	0.248298	20.9491	1.18852	23.001	96.6997	15.4514	75.0876	14.6282	62.5093	98.531	17.5833	112.116
TCGA-D8-A73W-01A	0.0842433	0.0147	23.8111	4.62916	0.00855169	24.5374	14.2152	4.79309	40.1297	60.0513	17.0367	1.02787	154.271	81.5955	4.38148	0.0180839	58.1174	9.0934	80.429	7.70558	34.1914	104.112	48.2394	16.3564	7.35205	18.078	8.99858	27.6847	0.102039	2.02519	0.677727	0.854875	3.61704	101.662	2.81705	0.0446484	25.6293	0.0824058	16.2971	0.944359	8.99416	34.222	5.35641	92.0567	11.3067	44.7267	77.2764	15.8411	61.0042
TCGA-C8-A12X-01A	0.392577	0.12249	197.51	21.6879	0.0300259	44.512	10.8533	4.72447	50.336	241.951	60.0306	5.13118	260.689	110.749	10.6828	0.217358	285.629	18.566	80.2628	24.5241	445.752	311.538	142.729	55.5886	33.7698	27.6076	61.3942	78.0128	0.971181	15.3179	0.975665	8.15832	6.45006	416.974	12.8732	0.235394	55.7972	0.307758	26.9624	1.94419	51.8137	105.279	21.5764	99.2516	79.6475	95.2897	222.922	15.3096	187.614
TCGA-C8-A12Q-01A	0.167822	0.0478591	51.4313	11.7268	0.0190071	37.4086	22.9942	9.49968	93.2396	112.712	28.3052	3.70026	163.684	81.8387	7.73148	0.045414	118.106	10.7371	89.6278	22.6348	111.115	232.154	84.9119	22.1394	12.8949	18.6403	30.9275	78.2164	0.275206	6.05847	0.79784	3.61235	5.31007	300.89	5.18968	0.173392	51.7242	0.16917	31.876	1.1383	25.1134	120.892	12.3019	128.826	20.9149	59.5469	182.859	18.6919	103.479
TCGA-C8-A12O-01A	0.318968	0.03159	104.158	18.0263	0.0162703	52.5413	8.315	4.51271	29.1948	213.551	32.2043	4.148	272.841	110.391	14.01	0.428126	173.55	19.427	68.8198	7.16476	278.311	162.029	102.912	36.9813	29.3308	21.3301	40.7926	70.1414	0.301896	13.9758	0.802656	5.02722	6.54711	160.363	40.8226	0.0614871	48.8136	0.141107	12.7385	2.04904	36.4418	75.8103	14.5381	73.0027	27.348	77.9948	111.038	17.3873	169.604
TCGA-C8-A12U-01A	0.159823	0.032395	55.098	7.96774	0.0157167	34.2166	7.88632	4.83714	24.4539	94.7941	22.6694	2.34994	170.574	95.9021	6.99882	0.0796217	125.817	12.8221	63.7365	8.92882	130.587	149.827	74.6585	23.9473	8.71255	20.5191	14.0231	49.256	0.146203	4.48277	0.739262	4.02472	4.51531	176.396	7.29514	0.078562	24.3478	0.108993	15.0446	1.53804	20.1937	53.2751	11.7479	63.2851	23.1757	58.2102	40.3277	19.1804	69.9834
TCGA-BH-A0HU-01A	0.137862	0.0298774	59.6014	8.43646	0.0139123	29.5736	10.3976	4.96467	28.5917	138.586	33.5294	1.55283	238.542	98.0958	6.45364	0.0496609	114.221	14.198	95.6631	10.7397	97.4561	166.127	94.654	33.4369	13.4334	22.7998	26.4975	43.5529	0.401232	5.49765	0.8619	3.00024	5.25361	144.744	3.83658	0.0866415	42.3053	0.158887	17.2423	0.943111	23.7287	50.9186	7.65401	75.1594	25.3864	82.9523	130.955	12.836	102.575
TCGA-E2-A15H-01A	0.0278016	0.0127938	8.39869	2.31538	0.00904616	27.5137	3.04342	4.3573	27.008	29.6229	11.9147	0.54884	107.654	73.0018	8.95964	0.0181359	42.1352	8.61732	71.7531	4.86573	29.4434	61.9101	27.737	11.5231	1.86967	18.24	15.5305	20.7751	0.112424	2.91825	0.612012	0.599763	2.57192	32.9718	2.05023	0.0440513	14.6183	0.0724529	12.1317	2.73657	3.72228	18.6031	5.05969	70.1952	8.86918	27.867	30.6954	16.7372	24.6705
TCGA-C8-A135-01A	0.0249228	0.00419275	4.8006	1.11787	0.00327724	9.27403	1.60123	2.50603	26.9519	26.1784	12.283	0.186628	163.225	74.1316	2.89496	0.0182902	26.2295	11.7655	131.163	1.68277	292.809	44.8904	30.3933	8.99209	0.328882	17.0944	18.5466	25.1959	0.158348	3.31593	0.796294	0.314412	1.51565	67.3439	2.54329	0.0150928	8.91709	0.140238	8.52929	0.218398	3.43044	20.1391	3.49364	43.2954	3.79195	28.8484	233.918	4.71972	57.6523
TCGA-C8-A3M8-01A	0.0555634	0.0243083	12.7073	6.20386	0.00848472	26.6031	3.68972	3.95722	29.7811	61.3825	16.4212	0.953527	164.944	87.7566	7.154	0.0451958	93.4434	12.0963	100.171	10.5109	36.4348	113.29	41.1666	19.2102	9.96969	22.5836	12.2615	25.6879	0.107036	2.13008	0.605922	1.47657	3.68144	37.0733	5.23203	0.0434477	29.6084	0.0453033	12.0475	3.38244	6.80342	22.9996	6.87784	71.5467	17.9887	31.9618	59.3541	13.3949	64.3194
TCGA-C8-A1HN-01A	0.105863	0.0225643	46.3708	6.92184	0.0116092	36.7219	11.5169	3.28399	24.9455	100.69	27.5798	1.7558	248.596	102.667	5.80714	0.0647834	91.5293	15.8697	83.7371	6.36005	87.4808	178.948	74.9047	25.4765	14.8455	22.1393	18.0102	36.5887	0.145256	3.41664	0.977324	3.73865	5.24246	127.252	7.06845	0.0435921	24.6478	0.144012	13.5835	0.890128	11.8321	36.6979	8.37985	63.6256	26.8206	96.2067	75.9031	20.5061	94.3033
TCGA-LL-A5YM-01A	0.0374015	0.0100907	9.49173	3.08112	0.0046908	32.2072	5.3044	2.3518	12.0545	37.573	17.7262	0.464854	199.733	86.1186	8.3643	0.0357635	65.0205	15.6941	120.276	7.21314	70.0389	52.8146	61.3038	28.1924	5.02839	24.4229	15.1907	6.85635	0.0509873	2.76842	0.568928	1.6239	1.71881	29.2832	2.51652	0.0427926	30.6135	0.035394	6.41576	4.66571	5.24743	13.0056	6.21179	37.8729	35.4195	18.2579	58.8859	14.0636	44.9833
TCGA-D8-A1XU-01A	0.117257	0.0289205	54.0795	8.8869	0.0139635	26.963	5.4268	4.64678	37.3771	102.084	32.5406	2.72607	194.522	98.0755	5.97565	0.109898	96.0981	14.3641	83.1477	11.2661	106.562	149.363	66.6729	23.5434	11.9251	20.5175	25.005	59.7492	0.261934	6.09776	0.840305	2.47793	7.77897	193.971	10.3161	0.0717319	27.0652	0.149621	17.8785	1.58794	16.1553	68.5277	11.718	87.8878	21.3128	68.1292	105.076	15.682	112.06
TCGA-A8-A0A4-01A	0.0289212	0.0197587	8.13139	5.08681	0.00479228	26.6713	13.8628	6.55976	45.3448	56.8905	14.4801	0.114363	210.578	76.0837	10.4575	0.0252301	72.7971	13.3626	172.366	5.25744	128.179	46.6323	53.7565	14.6662	2.07268	23.1498	25.5332	32.081	0.186159	2.94122	0.697174	1.22548	2.33079	17.4083	1.98428	0.0351782	15.6423	0.0590677	20.6343	1.77636	4.42195	20.1687	7.61818	83.1305	12.0009	34.7325	102.545	12.5039	84.2504
TCGA-C8-A8HP-01A	0.0881925	0.017756	20.1829	4.03629	0.00910036	26.2691	16.6092	4.7649	38.5884	58.7783	17.0065	0.866563	141.603	76.5659	6.15973	0.0195642	60.0765	8.63557	85.8804	7.89426	50.3307	118.622	46.1907	17.4464	5.9747	18.0151	20.7514	32.1718	0.141761	3.52292	0.743265	1.01859	3.7361	76.2206	2.37205	0.0523953	25.1579	0.107288	17.9633	0.747564	10.0582	29.7996	6.42343	68.9733	11.5254	53.9746	90.3712	14.4864	54.6776
TCGA-A8-A06P-01A	0.0679732	0.0251908	27.2176	6.10362	0.0110628	27.7954	9.4006	4.08074	33.8717	72.2873	24.9376	1.61546	171.443	87.1097	6.45034	0.0312988	70.352	12.3829	85.3128	8.36228	50.8725	96.354	55.192	19.9639	4.85288	20.4662	20.5999	44.5774	0.173853	3.72928	0.817929	1.06684	3.24945	121.749	4.19616	0.0643445	18.2421	0.113986	15.2399	2.39966	9.24808	45.735	6.97947	84.4805	22.9852	53.8523	63.1834	15.3415	62.0704
TCGA-A8-A086-01A	0.0404681	0.0162468	8.23865	4.77071	0.00652691	29.8269	3.49365	2.47653	27.5081	51.7103	25.2054	0.728388	239.344	99.2103	8.19872	0.056305	85.635	19.6852	105.951	4.37474	349.262	83.9968	42.9944	23.9879	6.95663	27.1337	20.2254	28.6493	0.236115	4.58312	0.773831	3.17834	2.84816	52.7747	6.34253	0.0230312	29.4517	0.051615	7.88329	3.85656	6.32684	33.3229	9.97173	49.832	35.8735	36.4373	65.7261	13.3217	60.6079
TCGA-A8-A06O-01A	0.11337	0.0479582	52.4021	7.63111	0.0209701	38.7045	5.50441	4.62047	54.288	154.65	31.2349	1.75985	240.397	103.418	10.959	0.113861	162.439	17.4114	79.5733	8.79115	193.855	193.115	94.8131	26.7967	10.3232	23.3042	44.8174	65.8243	0.530496	9.17883	0.975673	2.19819	4.75499	98.9326	17.4987	0.111957	34.2142	0.206388	18.5614	2.19627	21.3836	51.6941	9.80044	83.828	26.9291	77.3696	121.539	24.5436	93.4016
TCGA-D8-A27H-01A	0.0241907	0.0069022	8.10067	1.33147	0.00440351	21.8957	4.25139	2.66272	17.911	32.5805	12.4014	0.391731	124.304	80.9718	4.58441	0.0177931	29.8598	11.9077	83.6019	2.65997	29.7309	65.9956	22.4923	17.595	2.04717	19.5327	9.5945	10.4381	0.0625849	2.21359	0.574654	1.16743	2.07341	31.6306	2.1404	0.0159336	17.3797	0.0549351	5.46029	2.15898	3.38208	9.73735	3.38187	44.2067	10.8253	34.7698	55.324	10.7215	33.6604
TCGA-D8-A27T-01A	0.222817	0.0290211	81.7101	11.8933	0.0136201	52.4278	7.96517	3.22225	31.4619	198.112	40.9823	1.35607	343.193	125.63	9.46562	0.129939	218.487	23.7315	114.79	4.72929	120.448	219.149	86.5748	48.5225	25.2807	26.1566	24.5136	31.3132	0.158767	3.35567	0.97361	4.7721	6.47581	157.16	10.4688	0.064178	34.8043	0.184818	13.8247	0.953641	38.7559	26.1435	11.6605	125.969	37.6198	120.572	59.3336	28.6416	162.429
TCGA-LD-A74U-01A	0.0816756	0.0210672	34.2127	5.48687	0.00888927	31.1932	17.4804	4.66766	39.8384	75.1589	22.3392	2.79941	185.056	85.2664	5.91576	0.0399618	65.6682	10.4039	80.8271	10.4396	78.4363	138.313	65.0423	19.7955	7.41504	18.9213	17.4604	34.8566	0.149812	4.23979	0.702799	1.70538	4.41871	104.851	4.99061	0.0658543	30.7418	0.105476	15.1683	1.29802	8.90148	31.9834	8.59892	90.3144	16.4446	43.2667	111.586	15.0623	72.4378
TCGA-EW-A1J2-01A	0.0643999	0.0211418	29.9839	2.0061	0.00721909	28.3177	7.79929	4.4461	20.7449	66.2282	18.4969	2.27863	189.953	91.1674	5.20277	0.0977844	80.2587	10.7165	46.8894	5.55029	85.7857	113.208	69.5982	15.4611	10.6449	18.573	5.66006	41.0434	0.0761771	2.35365	0.664985	0.944813	4.40233	93.221	23.4551	0.0283903	14.2276	0.0590804	8.81694	1.15477	7.92439	16.8041	13.704	50.2017	22.4784	30.2317	64.9711	12.8101	60.7938
TCGA-D8-A140-01A	0.043008	0.0137978	6.506	2.60412	0.00380038	17.2543	7.15743	3.06233	25.3659	49.3491	16.4706	0.157385	210.949	78.9718	7.42212	0.0159495	48.9572	13.746	170.697	4.43604	112.845	47.1401	32.9433	15.5306	2.28113	25.273	12.2199	22.2225	0.113003	1.5805	0.712522	0.703731	2.23275	22.0146	1.45632	0.0143158	18.3041	0.0384556	11.8563	1.75348	6.45879	28.1101	4.68423	63.2094	15.4966	28.4018	85.4567	10.1096	65.0316
TCGA-LD-A7W6-01A	0.0885122	0.0429784	29.8574	8.98657	0.0165476	39.0639	11.5525	5.26062	50.8963	78.6505	22.984	1.75865	172.267	85.9834	8.72693	0.0657525	110.734	13.0462	93.3412	10.8765	106.773	138.918	70.4864	24.9615	7.28821	20.3025	29.1596	47.663	0.17006	5.70011	0.733604	2.24023	4.1338	139.739	6.1231	0.198312	38.2909	0.138005	17.8128	2.26822	12.9127	61.3487	9.40283	89.6285	19.851	59.6875	111.097	18.8904	96.7256
TCGA-D8-A1JT-01A	0.126722	0.0526523	69.5284	7.52335	0.0182608	44.4238	3.51633	4.41327	26.9196	128.662	45.0065	2.82639	270.177	117.023	5.33832	0.110488	123.755	19.5176	82.8759	9.883	246.507	165.029	104.948	39.3941	17.429	26.3081	17.4405	47.5287	0.350665	5.39822	0.888848	4.43752	4.80749	145.606	9.2678	0.0725014	32.4279	0.145813	12.8129	3.40144	25.8286	42.9522	18.7989	64.2152	44.2192	58.8198	78.5833	13.5203	95.1851
TCGA-A7-A3RF-01A	0.163075	0.0542907	68.8041	8.7518	0.0179732	24.0806	6.15529	4.81669	37.5852	105.822	26.279	1.99554	234.6	94.7332	4.38524	0.0600645	66.2508	13.8288	94.2597	12.4669	110.181	110.164	58.2787	22.5593	10.2256	20.8532	15.7362	40.952	0.245627	3.5208	0.946041	2.16303	4.9709	182.703	4.24507	0.0981587	24.6595	0.132556	15.0329	1.03042	27.0013	61.8972	9.6147	70.2773	18.5313	66.0449	101.746	13.0707	98.503
TCGA-C8-A8HR-01A	0.302018	0.0467969	34.16	12.3801	0.0149125	29.9077	6.74568	3.13606	19.9953	124.683	43.6635	2.33234	332.842	117.67	8.34361	0.162748	177.955	24.9854	106.234	10.5642	271.057	172.054	58.7783	41.2394	17.5539	29.2954	24.0944	56.4288	0.246059	11.242	0.970565	2.39598	7.60323	187.245	17.9647	0.0892317	32.7054	0.0905302	15.1512	3.58983	32.707	65.9368	15.5267	60.7068	53.6539	70.3718	62.9839	16.45	94.5693
TCGA-D8-A27G-01A	0.0560826	0.0140844	22.7559	5.47477	0.00758569	25.7216	4.49487	3.19636	18.9395	49.3866	20.9524	0.908088	160.164	89.8811	6.46039	0.0478379	51.6373	16.3372	87.8766	5.20729	63.1381	73.1409	35.0328	21.9335	4.25772	23.256	8.6641	27.0633	0.0801568	2.18365	0.762903	0.803395	3.78824	31.0218	3.7835	0.0373158	15.9704	0.0640652	11.6881	4.91565	8.25445	16.4792	6.72644	61.3558	26.2955	39.3639	35.2058	22.4278	52.4395
TCGA-D8-A145-01A	0.151911	0.0266618	43.9373	6.96163	0.0130521	27.1945	7.78529	4.72043	37.6698	73.8442	16.9312	1.63777	145.203	82.068	5.06186	0.0334249	65.2103	9.04165	66.7443	8.38175	60.0592	136.824	48.579	16.4228	9.10093	17.8674	14.5095	41.6991	0.158456	3.66508	0.731006	1.64549	4.47599	190.616	3.44798	0.0831684	23.969	0.105056	15.2752	1.48674	17.5517	46.4135	8.81144	84.7066	12.3469	42.8525	94.2367	16.7012	74.1804
TCGA-D8-A27M-01A	0.0319173	0.0129478	16.2435	3.59631	0.00534976	36.486	11.3534	3.56923	30.0307	56.5076	19.1885	0.949779	213.851	100.247	8.06978	0.0374374	70.8696	19.3817	120.115	7.2589	50.7864	59.8749	72.71	28.3159	3.48866	25.4324	17.1003	14.6705	0.0814787	2.6534	0.642448	1.3772	2.4235	28.3675	4.32218	0.0289712	28.4905	0.0569252	10.3571	5.43275	4.01623	17.6227	5.9151	54.321	23.6449	32.6244	50.5369	19.5478	48.2109
TCGA-C8-A131-01A	0.232113	0.093971	105.344	26.5098	0.0208669	64.8902	27.0633	6.17363	77.1699	266.876	41.4011	1.53856	414.319	114.207	14.7962	0.2221	191.633	27.668	156.362	28.8118	391.044	157.873	213.68	42.4168	52.4518	29.8464	41.5149	47.2555	0.284941	7.42566	0.929468	7.14849	5.23598	102.866	5.80169	0.264034	70.9801	0.154332	30.3552	5.91043	38.3447	97.2754	14.6631	83.9046	67.9572	67.6358	174.945	29.7672	233.834
TCGA-GM-A5PV-01A	0.0435998	0.0132439	19.7172	2.18696	0.00809012	18.5815	3.22246	3.29588	26.3172	46.5451	13.4892	0.784359	145.797	85.816	5.02776	0.0225202	34.6157	11.4855	87.9806	6.08573	37.2019	51.306	28.0862	14.2211	1.58585	19.1486	13.7113	18.8863	0.117609	2.00893	0.778776	0.496725	2.97541	73.9389	2.26342	0.0404694	12.2808	0.0946158	9.93784	1.70136	6.17643	26.6879	4.04967	56.1259	9.36119	35.8975	55.8582	14.1107	36.2058
TCGA-AC-A6IW-01A	0.320631	0.0654383	60.0968	14.1349	0.0217296	69.1271	2.42748	4.32952	36.8059	184.209	33.156	3.44125	399.183	131.862	20.5178	0.386888	247.791	22.4836	96.5728	5.57766	260.555	362.645	133.968	48.4714	31.1966	23.5938	60.31	82.4853	0.814063	20.4972	1.01031	9.97468	7.11994	497.96	43.4944	0.147967	71.2481	0.229718	14.6769	1.6785	40.6315	80.1229	20.7071	67.6161	23.7855	111.962	141.996	26.6021	111.933
TCGA-BH-A0HP-01A	0.0504091	0.0171902	21.0757	4.01919	0.0104051	33.3771	6.68628	3.38298	22.5259	62.3727	25.7858	0.900537	147.459	88.6217	7.45985	0.0448132	106.996	13.524	87.2765	5.66038	102.148	123.418	55.688	26.3517	6.01963	21.7987	24.6551	29.4626	0.171021	4.78057	0.728173	0.985403	3.51341	42.2923	4.00591	0.0571701	15.3053	0.0954544	11.4754	3.8756	9.48233	27.0649	7.89793	73.514	30.6254	35.9137	60.9353	16.8186	55.7965
TCGA-A1-A0SJ-01A	0.144263	0.137301	102.252	20.4808	0.0649543	55.0407	2.17998	6.63166	64.6166	225.332	38.6715	3.75768	244.187	105.355	17.5672	0.180908	182.224	19.5887	84.2531	11.0635	242.341	234.106	90.7183	32.043	20.529	21.3485	79.4358	120.364	0.771031	14.3462	0.990542	4.36418	6.27651	362.352	16.5705	0.549891	38.9049	0.249346	21.6246	1.77567	33.7816	96.8404	13.7982	140.779	27.6797	104.054	155.058	25.6414	172.892
TCGA-AC-A62X-01A	0.0882588	0.0220194	27.4512	9.40889	0.00914795	25.2024	6.75742	4.52526	42.8526	79.3643	19.6745	2.71724	161.953	84.9993	6.28518	0.0430778	65.1634	10.3787	90.9878	11.9024	56.624	144.799	75.7197	18.3149	6.51097	17.6354	18.562	44.7888	0.12509	3.93537	0.708902	1.04374	5.63256	183.165	4.81859	0.0609349	25.0267	0.102199	16.6063	1.21595	12.3104	45.5846	7.24954	110.3	11.871	47.1908	123.709	13.6082	98.8269
TCGA-A7-A4SB-01A	0.0441981	0.0119525	16.9436	2.54807	0.00887007	22.1954	7.67499	3.64657	28.3226	42.9909	11.8469	0.778523	107.451	75.0503	5.41901	0.0188859	46.7384	8.03584	73.3353	7.31563	30.5429	62.4048	46.7107	13.7446	2.39052	17.4486	11.2	20.2589	0.106417	2.03912	0.62342	0.545468	2.90513	66.2427	2.04109	0.0557724	15.5231	0.0834329	10.776	2.14514	5.70184	23.431	4.25508	66.1877	10.1064	26.9628	58.2037	12.9806	37.7423
TCGA-S3-AA11-01A	0.0752553	0.0592795	21.9089	6.55864	0.0134164	37.4712	14.7647	8.32746	55.8276	69.3556	24.0119	1.57423	263.866	80.7612	3.55947	0.0585453	91.3544	11.6681	82.2655	12.0992	209.766	228.445	99.8067	16.2186	19.1744	20.3266	13.3144	97.3949	0.258336	3.44558	0.822537	5.12482	6.54661	144.119	8.59734	0.0566242	26.7616	0.174838	19.0465	0.810814	12.4707	36.0455	16.3909	73.6651	17.8854	47.219	177.832	16.5682	98.3591
TCGA-BH-A0DK-01A	0.196363	0.0278332	41.8486	11.4554	0.0144814	50.1703	6.91751	4.3758	31.4484	130.688	29.5325	1.76351	335.32	108.741	12.1238	0.110973	210.022	15.8376	100.477	5.78431	178.021	191.465	102.995	34.2011	16.2561	23.4998	30.9609	38.5369	0.163278	6.13946	0.82718	3.46417	5.03323	114.007	15.5629	0.1204	43.9423	0.135727	13.4353	1.35395	21.3231	45.6566	9.85377	69.0117	22.3564	95.2	71.9128	21.7503	120.39
TCGA-S3-AA17-01A	0.040773	0.0116269	18.9958	2.3819	0.00495157	20.2026	9.75474	3.34484	24.887	67.8465	16.7293	0.572622	168.182	86.6765	5.93482	0.0220094	49.7798	12.2645	114.728	7.30246	38.913	63.6193	57.1613	23.6767	2.51031	22.4128	15.7648	11.5898	0.0922086	2.24765	0.615041	0.521207	2.46369	32.376	1.38606	0.0282792	20.1848	0.0529173	9.19676	2.29429	6.06545	17.0689	4.01749	54.7254	18.2672	31.3544	78.8311	10.8303	50.4834
TCGA-EW-A1PD-01A	0.134528	0.0203481	40.7565	8.17022	0.00779641	34.3894	4.50423	4.30874	45.2393	64.3413	24.2732	1.07916	214.222	84.372	4.78136	0.0256143	71.141	12.5153	104.226	6.53054	97.8705	154.697	65.528	18.8359	15.1531	19.7525	19.5291	51.2658	0.134672	2.70017	0.816094	2.50586	4.84248	124.304	3.12892	0.0509224	29.4435	0.0989803	18.6767	0.598369	24.0184	52.9958	10.3013	73.906	17.0159	50.7847	156.83	16.2639	74.6443
TCGA-D8-A142-01A	0.076858	0.0348939	21.9147	5.87089	0.0152687	29.2948	15.2277	4.40823	40.5449	99.9053	25.6125	1.83472	210.986	98.2984	5.31793	0.0645906	83.3967	18.111	88.7842	11.7985	62.998	175.703	58.5329	23.8564	13.5009	22.9402	13.414	29.7376	0.152688	3.23396	0.806802	2.22966	5.89017	128.796	6.82098	0.0788547	37.2185	0.0890543	16.7127	2.86139	10.732	33.0532	8.05645	105.196	27.3778	60.0295	92.344	15.9816	94.4238
TCGA-D8-A1JH-01A	0.0960348	0.0272155	43.8548	7.4048	0.0151986	30.6986	5.45628	3.91588	30.6108	92.982	21.7863	1.42407	179.917	90.7252	7.64412	0.0346228	73.2519	12.8205	91.7946	9.68847	74.4926	78.2013	59.7191	23.9291	4.39185	21.04	17.0038	35.7533	0.14983	2.49498	0.818301	1.28416	3.47231	99.577	3.33427	0.103175	22.3989	0.101415	15.0845	2.12631	14.5265	34.21	5.53942	84.4805	20.2722	58.3768	47.1048	19.3616	58.7313
TCGA-A8-A07I-01A	0.138925	0.0205419	33.6294	6.45544	0.011744	30.4963	10.2347	4.57642	35.7384	74.7609	19.0656	1.78548	150.157	80.4214	6.00522	0.0368333	59.2141	9.57718	73.2087	7.84283	59.1226	109.596	42.228	16.3394	5.83551	19.0028	13.5029	45.8109	0.180708	3.59215	0.77098	1.17093	4.27264	118.074	4.50759	0.067354	26.2942	0.124675	16.7742	1.43288	20.357	50.4607	7.53218	76.1184	14.6018	49.9394	74.8571	16.904	63.0989
TCGA-A8-A09X-01A	0.162894	0.0268133	80.2416	8.40464	0.0146216	21.3361	3.5073	3.79117	30.9338	100.893	29.792	1.90486	179.601	93.8292	4.43869	0.052485	95.8924	11.4708	63.7515	8.84638	104.384	126.498	60.5928	21.5784	10.0863	21.6629	14.0007	52.4012	0.267051	3.63276	0.833669	3.25002	4.53434	204.027	3.53853	0.0935355	28.3257	0.191599	17.4583	1.55201	21.9447	47.3891	7.20934	64.9205	25.3099	74.6197	92.4492	11.6246	94.7071
TCGA-E2-A15S-01A	0.267516	0.0241986	34.2214	12.7498	0.00826461	15.6899	4.32435	3.88543	52.9271	63.9762	19.5028	0.37708	205.835	72.5687	6.99467	0.0159915	52.3617	9.11892	105.48	6.10064	238.503	83.8421	34.2207	8.55864	4.09548	19.6702	25.1838	81.4451	0.392538	3.55177	0.969171	1.49816	3.77388	223.869	1.79465	0.0564921	14.2826	0.207461	27.0443	0.214908	35.9979	123.211	5.52301	83.1473	7.82595	54.9337	291.449	8.28761	128.466
TCGA-OL-A66P-01A	0.158949	0.0499095	89.7736	24.1961	0.0175224	37.8489	4.02922	8.60676	62.3623	145.448	35.9247	2.68758	228.694	97.5148	9.7454	0.117677	120.987	18.1335	124.224	17.052	186.94	178.883	136.862	31.0669	12.9579	22.7641	54.6142	64.0273	0.323479	10.3644	0.859	1.62128	6.16799	222.103	7.12928	0.121343	43.0751	0.164143	24.2696	2.8529	37.2875	71.7176	11.9582	114.762	27.1317	55.7167	199.524	21.9939	130.677
TCGA-D8-A1Y3-01A	0.0927728	0.0173718	46.4492	5.35702	0.00923523	39.4598	4.55001	3.18589	28.0469	131.946	20.6926	1.60859	222.147	98.0123	11.6145	0.0495842	98.1637	12.6943	78.135	5.17791	122.368	74.5382	74.27	34.8296	6.56362	18.6947	22.7423	21.2792	0.174591	4.87028	0.778709	0.716867	4.64168	111.028	12.0751	0.0708681	26.5415	0.146908	9.62365	1.64224	12.6262	21.4191	5.43981	91.0288	17.8457	58.3856	86.9372	24.7723	94.5285
TCGA-D8-A143-01A	0.0190541	0.00342728	2.73812	0.858174	0.00230325	14.1123	1.71082	3.38114	23.5453	30.9245	14.5075	0.144677	221.343	92.2916	3.68098	0.031663	49.8104	27.1806	169.518	1.59392	166.378	70.7912	25.02	15.7478	0.823178	23.1667	33.0312	15.9697	0.202354	4.04145	0.975771	1.81957	2.26871	45.5699	4.58447	0.00626546	10.3172	0.0551514	6.74326	0.673572	3.27621	13.2511	6.3565	43.506	7.65351	44.4426	109.064	7.29585	35.1605
TCGA-D8-A1J8-01A	0.0674641	0.0205019	30.5941	5.45521	0.00816261	48.0845	12.8551	6.72272	47.0093	64.8623	18.9521	0.813156	197.315	87.0619	9.40313	0.0353285	70.1933	15.4531	120.252	11.0135	91.4408	93.6953	69.9462	25.932	5.63122	24.5761	14.2737	20.5741	0.115333	3.51746	0.608334	1.37073	3.19031	35.9893	2.47642	0.0911049	35.9374	0.0690002	16.6315	5.13174	11.2407	24.5511	6.31425	69.6827	25.8911	26.4039	105.742	22.5803	72.4371
TCGA-D8-A1Y2-01A	0.0750068	0.0323596	31.9078	3.58335	0.0103133	35.1621	6.35817	3.71373	26.3686	95.2684	23.5833	1.37179	250.914	107.548	8.6176	0.0465702	118.955	15.9625	111.727	7.36639	56.1363	93.1093	88.5911	27.9838	9.2508	22.2387	19.967	22.8131	0.0985982	2.00582	0.76687	1.87327	3.61352	64.6438	6.24079	0.0430988	28.9201	0.0640347	11.0418	1.37114	10.1532	40.8874	6.54889	67.6726	21.5731	61.9772	58.8502	24.5833	65.7118
TCGA-A1-A0SG-01A	0.154729	0.0131559	63.6817	6.53039	0.00851827	24.5112	5.9044	3.17866	26.388	113.237	33.0504	2.60573	263.332	114.362	3.74079	0.096896	88.0085	15.3386	73.6427	5.76146	131.607	113.755	59.6796	31.7345	10.8076	22.4122	17.0256	40.5178	0.201551	3.62598	0.969623	4.23002	6.30729	144.586	7.447	0.0358174	27.2773	0.142664	9.76338	1.07095	23.1564	38.5022	8.03005	55.5893	25.4551	80.5057	95.3278	12.1041	97.9066
TCGA-BH-A0E2-01A	0.271705	0.0457117	197.666	16.6063	0.0128876	56.1091	9.89461	5.81593	51.2914	317.617	38.6654	2.72071	406.943	123.434	11.4207	0.180086	257.677	23.7138	113.081	10.7905	353.17	144.297	187.239	55.96	31.4347	23.9002	43.5388	53.3452	0.293018	8.5323	0.963066	2.97085	6.13303	389.248	16.6865	0.102907	45.4708	0.216752	18.4204	0.959181	44.5295	68.7802	12.7352	91.6381	30.2166	91.4261	157.162	24.9588	241.575
TCGA-A1-A0SD-01A	0.0740041	0.0170699	24.6629	6.02862	0.00790079	16.6407	11.6477	6.23035	45.0144	75.2329	18.4379	1.0976	152.328	74.2457	3.55821	0.035351	50.8595	8.90559	104.923	8.73705	127.724	84.8917	70.9455	16.9232	3.10379	18.2797	19.1077	34.9058	0.163603	3.78259	0.723573	0.980253	3.57822	111.433	3.18647	0.0676701	31.9333	0.101584	13.6025	1.13617	10.3299	39.4694	6.67595	72.1555	12.6172	33.3756	213.641	6.79695	83.1696
TCGA-D8-A27I-01A	0.126748	0.0253013	81.889	13.4795	0.0159581	33.2321	5.71043	3.9656	27.7881	173.117	32.6761	3.1998	322.614	117.077	4.66376	0.172749	143.785	20.7211	93.577	6.89563	103.523	132.257	87.3786	26.341	16.7952	22.3174	18.1764	41.8312	0.252544	4.48403	0.927207	3.4751	8.20323	129.958	13.1926	0.0544984	32.5597	0.136773	10.6203	1.75103	19.3396	49.3672	14.7621	75.204	27.4305	61.0585	82.6923	19.1453	112.982
TCGA-C8-A27B-01A	0.0855158	0.0203809	26.068	5.34664	0.0108542	22.6318	12.8926	5.87483	49.7042	68.9	21.9445	1.59174	133.787	78.4009	5.17575	0.0343214	64.0141	9.3608	75.6095	10.5504	49.3335	124.711	56.2947	17.2268	5.22938	19.0575	18.5897	31.0505	0.155248	4.1137	0.660416	1.47761	3.53832	84.6776	2.4085	0.0668675	27.8972	0.110902	15.32	1.49866	11.1711	22.7533	6.5954	107.457	16.7225	44.8791	86.6648	10.4172	64.4713
TCGA-EW-A1PF-01A	0.0948652	0.0162	27.4628	3.80488	0.0128072	22.0235	12.2161	5.23039	34.6254	56.9197	18.5438	1.64022	121.561	77.5298	4.66115	0.0294906	73.1977	9.12574	68.2649	9.71665	64.8005	150.591	38.7345	15.3565	6.00125	17.0137	20.3354	35.9119	0.227781	5.20099	0.750698	0.930784	4.57379	72.082	3.36978	0.0684225	24.0452	0.158161	14.0043	0.770685	10.2913	28.7849	5.56823	92.2603	13.0118	55.2889	91.825	11.8218	50.6915
TCGA-LL-A5YO-01A	0.0806796	0.0283338	18.4594	9.43728	0.0121703	40.4498	8.36122	3.9508	31.8215	96.5895	27.8285	1.44907	194.004	93.9123	11.1222	0.0650276	99.8447	16.7487	88.851	8.55815	125.905	84.5809	71.4291	27.6367	10.2918	24.2974	40.2028	40.7232	0.428472	8.81214	0.731703	2.66657	3.59271	70.2783	6.78038	0.0894919	32.5012	0.153245	15.9409	2.68322	14.9456	53.862	11.4183	98.2407	26.6512	45.0421	69.9064	20.5022	88.1929
TCGA-LL-A740-01A	0.0526083	0.028141	24.12	3.17662	0.0125764	47.0252	14.1264	4.43468	42.9586	86.9142	17.1904	2.12742	236.326	104.921	12.1526	0.119673	85.3011	18.8876	105.243	10.6469	99.5712	157.33	136.773	30.5116	30.6448	22.4784	31.0328	17.3511	0.128267	5.93029	0.701502	1.73135	5.35701	75.9816	21.0543	0.0749105	48.4775	0.0736219	9.03319	2.71175	6.5036	20.2706	10.2554	90.13	24.352	37.1088	104.151	23.1161	82.6897
TCGA-D8-A1XK-01A	0.289194	0.0590269	147.403	21.03	0.0324169	52.7408	4.50003	3.96122	49.7037	261.431	37.8137	2.30696	283.244	109.181	10.7185	0.183384	200.577	18.7923	79.0286	7.01557	546.034	231.251	94.0601	30.0415	24.9086	23.3202	54.662	111.906	0.855147	14.5008	1.03782	2.4836	5.59403	206.65	16.6588	0.237035	43.9661	0.353629	23.8025	1.11335	60.5436	104.49	20.0063	80.0479	26.4343	108.722	100.183	27.0043	164.538
TCGA-A7-A4SD-01A	0.0952754	0.0386045	22.1606	8.73331	0.0247991	35.2712	9.39235	5.50894	55.185	92.0679	19.8973	2.07887	139.218	81.3928	12.6666	0.150845	111.83	11.3422	78.6738	11.7742	160.995	168.107	61.5083	17.5333	11.2787	18.4566	46.9419	64.1839	0.368876	12.0254	0.782948	2.8725	3.93903	134.322	8.51507	0.227199	32.9315	0.132408	21.6757	2.40595	16.3624	74.7754	14.8357	73.2683	16.4558	52.8957	111.294	14.2472	88.1125
TCGA-A7-A4SC-01A	0.130634	0.0211841	53.1471	7.27144	0.00976199	26.1485	6.13394	4.70096	42.1237	93.7534	25.6551	1.70692	209.082	91.2292	5.235	0.0357431	65.2204	10.7099	85.8918	6.25963	107.185	100.11	51.6928	22.3444	5.17921	19.4142	22.6242	56.8074	0.215266	3.54455	0.89439	1.91263	4.19951	209.868	3.7413	0.0593137	28.2917	0.175142	15.9552	0.643627	19.6557	49.281	6.89612	78.7638	15.445	75.4356	104.495	15.8393	93.4124
TCGA-AC-A2QJ-01A	0.0413682	0.0126706	13.2572	2.76688	0.0087948	24.0589	6.28554	3.64259	28.0895	40.6941	12.9946	0.546639	116.337	72.9707	7.16805	0.0179136	33.8718	7.9657	91.9015	7.00107	28.1176	57.906	29.9467	14.7681	1.60638	16.5888	15.2768	21.5057	0.107958	2.06066	0.676385	0.337898	3.11692	62.2904	1.29396	0.060422	12.6017	0.0921697	10.6232	1.4776	6.26372	29.3535	3.68521	67.3859	9.57582	34.9803	55.2693	15.7116	37.1514
TCGA-A7-A425-01A	0.0591468	0.0136671	26.3324	3.57625	0.00587159	29.1307	11.3948	3.88803	22.5036	90.5555	17.3556	1.29069	251.516	102.281	5.21495	0.0507702	92.8205	17.5185	105.548	7.61451	108.244	83.1654	101.529	23.9623	7.19513	25.1745	12.6664	14.3124	0.109024	2.28915	0.606032	1.47021	3.27929	28.2833	6.27825	0.033364	33.1333	0.0416672	8.16426	5.08625	6.33575	18.6255	6.98646	53.2622	26.4692	22.0405	61.5184	12.3708	64.7935
TCGA-LL-A5YN-01A	0.0483014	0.0185962	17.7275	3.67853	0.00514233	35.2543	14.3207	3.66074	29.6052	82.3734	22.5321	1.03649	334.909	108.82	6.33566	0.0453382	67.4854	24.5295	177.975	9.32618	103.597	65.3288	111.776	32.7176	5.14511	28.792	18.8916	13.2676	0.0821288	2.30183	0.675076	1.71063	3.12032	30.4105	4.16437	0.0352799	41.1056	0.0631548	10.812	5.20868	4.73187	24.4793	6.88883	61.7947	30.458	32.8245	63.2526	16.0055	72.0049
TCGA-D8-A1JU-01A	0.369471	0.0531715	55.2106	30.6461	0.0189087	35.4148	13.7121	8.64082	57.3787	239.157	33.3514	4.90782	281.501	93.5375	11.5669	0.219875	143.184	15.451	103.069	18.129	214.906	235.725	124.12	27.2429	20.4572	20.8296	49.0063	75.6172	0.286469	9.55045	0.806715	3.97143	6.73728	291.953	15.811	0.246405	64.5819	0.15128	19.5811	1.45717	48.4754	139.3	10.7573	133.787	27.2212	68.401	142.66	16.8289	220.306
TCGA-A7-A56D-01A	0.0922415	0.0232522	33.5337	4.50309	0.00975501	28.3054	9.24853	4.47286	28.1134	76.3915	21.643	1.56557	195.123	99.2335	5.40998	0.0324756	84.3873	15.1467	88.992	7.85059	87.0719	125.978	63.2078	22.2582	9.52527	21.6138	14.2097	34.7882	0.120403	2.52429	0.755529	2.07352	4.80576	85.7088	3.52265	0.0459941	26.8599	0.0843915	13.8122	1.63199	9.75806	37.0279	7.75612	75.7174	19.6129	60.249	67.2985	16.2019	63.051
TCGA-D8-A1XG-01A	0.30321	0.127228	120.039	22.7747	0.0363022	61.1196	3.23725	5.66326	56.8137	140.791	52.5094	4.99518	372.436	114.395	12.5149	0.388876	319.87	19.9683	103.206	22.4023	385.482	433.813	124.455	35.9962	29.7248	26.1212	79.4268	112.287	0.914888	16.414	1.04881	7.52229	10.0506	322.1	38.3652	0.43954	90.6397	0.304812	24.6337	1.95696	62.263	125.337	19.3816	67.7405	56.2398	90.0722	183.333	27.072	136.45
TCGA-E2-A158-01A	0.0692709	0.0334984	22.4092	5.80117	0.01702	24.7948	13.3582	5.54186	52.9915	63.4508	20.2709	1.35604	144.115	80.2619	6.55372	0.0315776	71.0875	10.8924	81.1928	10.6017	60.3109	125.178	49.0406	16.3052	5.43031	18.9791	22.2548	58.2058	0.211374	4.51432	0.766659	0.950926	3.81438	111.398	3.59659	0.11825	26.2893	0.140423	22.995	2.03581	9.22676	52.531	6.13093	111.121	17.003	59.0041	72.6538	15.0608	50.1189
TCGA-LL-A5YP-01A	0.0875112	0.0252798	23.4488	4.64051	0.0140422	23.5938	10.3549	5.60306	35.7099	82.7337	20.6623	1.77746	151.049	84.9919	4.47238	0.0594735	90.1295	9.68841	64.0179	7.60183	50.9405	136.753	56.7963	18.6913	7.11387	17.7682	20.5998	42.0081	0.195907	4.59213	0.72737	2.21798	4.78778	107.028	6.01483	0.080064	28.0053	0.0892102	12.1384	1.1328	11.5731	35.0166	10.135	82.0377	15.3404	47.8445	92.4694	11.2097	58.6284
TCGA-AC-A3OD-01B	0.159688	0.0244538	82.669	7.95352	0.0102935	43.8382	6.5143	4.14791	24.1352	184.398	43.3717	2.91777	434.202	123.221	11.8409	0.146289	184.967	19.8143	133.593	7.20129	104.431	110.984	78.3584	41.2887	15.9031	23.0722	31.5596	41.1601	0.388139	7.86416	1.00103	2.34326	6.41391	105.449	14.5821	0.0746038	44.19	0.126485	13.407	0.687794	22.4324	81.4136	13.8569	77.79	24.1565	74.0168	90.2854	27.8554	167.041
TCGA-A7-A4SA-01A	0.0637204	0.0449306	27.041	7.53265	0.0194474	35.4025	7.49773	5.11476	70.8952	59.7011	36.6027	1.36775	189.416	89.7871	9.0563	0.059028	142.163	13.967	98.986	8.74127	172.183	147.807	94.2244	23.763	8.67434	23.954	63.9462	65.4954	0.397682	6.24974	0.888787	1.1644	3.45134	93.6883	8.09348	0.201957	28.9512	0.15798	20.7971	1.97446	11.1559	39.4413	12.1196	77.6001	35.227	57.3755	76.9068	14.8743	61.0405
TCGA-AC-A5XU-01A	0.124091	0.129933	83.0189	8.35396	0.0301889	46.8957	13.0973	5.91177	45.2525	147.412	49.0502	5.44923	281.796	119.803	12.9983	0.245684	197.528	25.3797	109.801	15.2501	112.537	223.741	144.953	41.4001	36.2057	24.657	31.7568	61.1536	0.132989	4.24638	1.04845	2.18712	5.68305	322.003	10.8765	0.151021	37.357	0.094781	18.7461	1.64147	20.4187	52.2037	16.7363	120.908	48.314	109.721	122.275	24.9269	149.048
TCGA-AC-A3TN-01A	0.170155	0.0272855	95.8342	11.1937	0.0194765	42.3438	4.36771	3.66489	30.4923	150.402	55.3548	2.86669	336.887	137.782	9.4417	0.214118	231.657	23.0985	81.2398	7.15502	79.2737	161.185	91.6821	49.6541	18.088	30.109	32.5252	57.1018	0.247843	5.79472	1.03715	4.1017	4.97858	180.175	17.2355	0.149193	38.5255	0.224291	9.68035	2.48943	27.7615	40.3246	15.8638	58.4798	49.2498	134.169	56.6911	22.87	96.4631
TCGA-A8-A09V-01A	0.0743912	0.127174	49.8114	7.51843	0.0332645	32.5292	19.3777	4.82232	66.6893	176.924	51.6478	2.98587	339.146	142.862	8.36814	0.458793	253.771	46.656	125.463	16.0478	185.757	211.746	133.634	55.845	53.8841	36.3733	27.5839	37.4665	0.355035	4.49594	1.21594	2.77616	7.62872	44.1103	15.2327	0.175254	43.9665	0.135904	15.6982	9.64012	12.4792	39.3651	14.746	97.9775	135.119	68.3443	77.0525	21.637	138.361
TCGA-A8-A084-01A	0.116154	0.0238027	29.5863	9.38573	0.0101167	32.6442	5.96287	4.2545	45.2048	130.74	32.7868	1.36633	242.896	99.6452	5.39058	0.0898573	168.744	20.0901	110.811	7.80042	248.473	143.327	99.1006	35.0077	11.5961	26.8398	33.2996	49.2689	0.224077	6.94294	0.814691	3.39357	4.8346	109.068	7.50843	0.0908932	49.6096	0.135046	14.517	3.05615	18.974	66.9871	13.7712	70.8634	41.8728	56.707	123.627	12.5206	101.33
TCGA-BH-A0H0-01A	0.0274704	0.0302398	10.9662	3.48852	0.0120501	41.4469	6.76695	4.28209	42.1968	46.2017	16.2245	0.987175	150.142	85.7491	11.3631	0.0445341	66.2739	13.1142	104.172	11.5511	77.3547	80.5928	94.7954	19.4066	5.26679	24.1008	16.4276	20.8902	0.0685464	2.73107	0.55421	0.73257	2.41756	44.6997	3.21632	0.10258	25.4451	0.0526285	13.1349	6.49219	3.48583	14.3959	9.0371	81.4117	24.5876	21.6664	48.3327	16.2214	46.9107
TCGA-D8-A1XV-01A	0.0187083	0.00837181	10.2954	1.12501	0.00384998	26.8473	5.4927	3.07707	15.3159	54.0659	15.2026	0.692661	161.334	82.5414	9.14083	0.0295576	43.6177	10.4231	99.7632	4.26107	52.104	63.0386	38.0974	21.0058	2.37734	19.4957	16.1549	11.1372	0.0924855	2.83169	0.632486	0.432964	2.46333	17.693	4.16096	0.0188515	14.7243	0.0415905	6.08682	2.03341	2.72771	10.1537	5.22997	42.2288	14.7931	33.5568	54.6491	14.9455	44.167
TCGA-EW-A6S9-01A	0.0631409	0.0221371	11.4482	4.72139	0.00595432	34.2044	16.0425	8.51764	51.1747	43.6975	13.138	0.177299	139.848	60.3128	17.7084	0.00940726	35.3687	4.93494	139.079	20.7653	56.5593	88.1206	44.2778	14.0773	1.06791	14.6331	19.931	12.2638	0.0737996	2.42155	0.56187	0.214878	2.03358	42.3603	0.238444	0.0656622	13.7015	0.0468205	19.6757	0.774394	13.1304	42.6894	2.73241	77.4039	7.57808	26.8843	114.171	20.7923	43.2496
TCGA-D8-A1XF-01A	0.330284	0.0489455	99.9189	18.2701	0.0222766	33.8667	8.8478	5.72933	58.7367	165.695	33.3786	2.225	224.719	95.543	7.7394	0.0788276	169.109	14.7747	97.0076	10.9956	240.046	234.205	83.835	30.2211	19.8592	21.3529	36.7398	52.4483	0.284888	5.80781	0.811057	3.47725	4.46284	219.959	12.044	0.26088	55.3143	0.18764	17.9114	1.50331	56.8868	118.606	9.61991	89.4897	28.573	92.3047	217.947	17.2907	190.247
TCGA-D8-A1XZ-01A	0.307892	0.062691	88.5872	25.2577	0.0205977	53.2003	10.1441	5.50954	49.0245	212.918	39.1878	3.79312	292.134	105.708	20.0742	0.116684	127.701	20.9561	99.0633	18.2634	449.189	200.392	95.0544	37.9409	37.5329	23.8893	40.1038	70.7372	0.434103	9.50621	0.997678	4.71634	7.78982	229.074	7.50212	0.142274	37.0102	0.292797	23.5235	2.41184	48.2327	118.606	9.81952	117.241	38.2101	85.0813	217.565	27.9716	218.988
TCGA-XX-A899-01A	0.04233	0.0219915	13.704	4.21889	0.0056179	32.0491	20.2941	4.26654	38.1423	66.0197	20.2679	1.09801	285.649	98.0084	8.23982	0.054933	86.4301	20.0859	147.075	8.94207	59.4827	68.1781	84.7952	27.6784	5.83738	25.1422	18.2871	25.1025	0.0823995	2.53102	0.685131	1.73653	3.3406	30.3407	3.04956	0.0357884	37.444	0.0451601	13.5606	3.43526	5.59801	27.7145	10.5082	64.7363	23.5433	33.4503	82.1768	16.7083	71.5804
TCGA-BH-A18N-01A	0.0792906	0.0196549	44.1832	2.56017	0.0094678	26.0421	7.35269	4.44961	26.1285	91.5276	25.9474	1.13208	264.58	113.992	4.36955	0.120024	111.08	19.8243	81.1949	5.11872	53.4198	107.64	45.8267	21.347	5.69807	22.6865	9.84084	25.4006	0.108896	1.94266	0.772381	2.16321	6.02746	70.4253	8.54669	0.0455295	22.5879	0.0639334	9.79165	1.33578	10.8985	25.3951	9.4003	57.9291	22.0295	42.1506	64.0365	18.1832	75.7013
TCGA-C8-A26Z-01A	0.064233	0.00629114	9.19466	2.00911	0.00568958	12.7679	3.22663	2.44784	27.6676	47.4347	18.994	0.423063	323.201	108.864	2.31277	0.0612481	84.8329	20.806	119.903	2.64155	209.015	78.8402	11.1454	14.1587	3.51837	20.2984	15.5053	66.2962	0.264392	2.89022	1.08318	1.52473	4.23921	294.477	6.31927	0.0171192	15.1052	0.123282	8.19191	0.0749459	7.70806	46.0598	8.54112	74.4973	5.65162	66.457	75.795	8.24956	66.5126
TCGA-AC-A3W7-01A	0.116121	0.0321368	48.4661	6.19643	0.0110421	44.6655	13.4941	3.54792	36.5493	126.699	22.6672	3.09933	241.154	102.855	17.431	0.103012	143.462	15.4246	87.7515	7.09656	163.138	123.841	88.6649	37.3682	17.5775	18.9946	31.3822	32.7881	0.277601	8.78298	0.894892	1.59002	5.37521	169.383	21.9441	0.0689781	35.977	0.203734	11.3829	0.765205	13.9563	35.8477	7.31235	94.7503	20.9158	87.9157	150.311	24.8845	129.377
TCGA-D8-A1Y0-01A	0.14387	0.0321904	59.6111	7.60042	0.0141738	34.2914	9.02455	4.01013	36.9509	102.536	25.3866	1.94121	203.209	91.1342	7.77605	0.0649897	77.7629	11.6847	93.917	8.65277	93.4305	135.983	63.0324	24.7497	9.6697	20.4905	21.6255	35.4988	0.184285	4.76869	0.788148	2.00529	4.44622	184.142	4.10592	0.133687	34.3042	0.17942	16.6507	1.78053	22.6616	52.5323	6.99778	70.1743	18.207	61.5738	124.406	14.6995	112.253
TCGA-AQ-A1H2-01A	0.0618728	0.0182126	17.6966	3.17447	0.00997418	20.3632	9.68744	4.39128	46.3118	51.0646	14.9356	1.04501	130.83	75.2479	5.26384	0.0209383	53.1707	8.11202	77.1171	11.4534	26.309	81.981	44.7169	14.6472	2.74849	17.9047	15.45	26.3455	0.134069	2.87793	0.674198	1.04005	3.54667	88.7974	1.27994	0.0801005	20.1256	0.0983388	15.2184	1.37076	7.8862	34.0642	5.7324	92.2046	10.1339	36.0784	76.0085	11.0018	52.6627
TCGA-BH-A0DP-01A	0.0984473	0.020538	32.0499	6.56672	0.0100585	27.933	15.3717	5.77107	32.4647	84.11	25.9735	2.26933	196.364	93.7801	3.82582	0.0542797	78.0241	13.3745	71.8235	6.5217	61.019	111.18	60.8712	22.2712	6.25769	20.9815	14.1008	34.5951	0.120658	2.47568	0.826536	2.26829	4.88042	91.1989	6.85804	0.0404698	26.154	0.0987111	13.9524	1.65645	12.274	35.9604	12.2923	84.2986	23.9919	56.2562	60.65	19.0596	59.2366
TCGA-BH-A0E1-01A	0.0175578	0.00447241	3.0824	0.784065	0.00452987	17.4482	2.36696	2.32429	17.7171	25.1969	8.21109	0.0890623	114.925	71.3937	6.87384	0.0175366	27.9665	10.6315	105.786	2.53321	109.337	37.0878	23.1935	7.98003	0.609929	19.8883	15.8325	6.64187	0.113512	2.97991	0.638196	0.40947	1.44703	12.9972	1.0612	0.0166406	7.00219	0.0355857	7.39728	1.62242	2.32096	6.16127	4.53815	41.4626	5.41108	18.0325	47.7257	7.33851	22.276
TCGA-EW-A1J5-01A	0.14722	0.234923	53.7776	20.3578	0.0494582	98.4576	3.20904	7.30472	55.8317	229.126	40.318	2.9365	211.448	105.124	40.0499	0.23599	251.278	18.1904	84.5256	18.6847	301.921	217.204	187.287	42.042	32.6547	23.7157	75.8108	97.4014	0.755017	14.8618	0.872174	4.82796	4.30225	185.258	10.3382	0.27982	42.211	0.226349	23.8652	1.05285	23.8867	67.8418	27.5894	120.272	31.4806	125.589	94.5768	39.1633	126.186
TCGA-LL-A73Y-01A	0.0914497	0.0285327	26.4001	6.79412	0.0118782	33.4471	8.63284	4.67963	45.1307	74.6011	23.1264	1.36412	170.934	84.8533	8.51134	0.0331937	77.3026	12.5735	96.1905	9.99469	56.7281	153.695	53.0415	20.4056	7.27038	19.54	26.7694	45.8369	0.213265	4.85116	0.79135	1.33176	5.01771	116.713	4.31732	0.0658054	26.5006	0.16923	20.5673	1.64138	16.6939	52.6147	5.91615	107.412	16.215	59.6645	87.5711	19.3221	72.2962
TCGA-D8-A1JC-01A	0.0358773	0.009337	12.534	1.91353	0.0060184	17.5745	7.64856	2.82584	24.9844	57.3508	14.4123	0.8009	170.67	91.157	4.01705	0.0266715	46.0763	13.8295	91.4413	4.76452	36.1708	61.7882	45.8587	16.6297	2.28511	20.5885	11.0324	16.4533	0.103798	1.8566	0.758728	0.736629	2.92083	43.5454	3.54461	0.0260251	12.4148	0.0651853	9.01857	2.38034	4.61464	19.5719	4.99147	48.5381	13.3616	37.2069	65.2119	10.5077	38.61
TCGA-D8-A1XR-01A	0.0423426	0.0078471	9.93436	1.76964	0.00329553	14.5185	5.16802	2.875	26.1698	42.0183	11.7575	0.374896	163.335	75.5296	2.1894	0.0134475	39.0473	7.97778	89.2846	4.56273	45.3032	70.239	48.8494	10.6545	1.85802	17.2753	4.74088	12.9342	0.0520995	1.00284	0.579116	0.497067	3.21009	33.1518	1.13217	0.020144	14.0359	0.0296864	8.4526	0.894337	5.04365	20.1807	4.89335	62.5201	6.75752	18.7978	79.1663	7.15889	56.7927
TCGA-XX-A89A-01A	0.0550251	0.00943882	18.4218	1.35304	0.00580415	15.6642	14.3563	2.7761	23.9602	56.4267	23.7159	1.23639	178.511	96.3741	3.19151	0.0555384	61.5731	14.5267	80.9219	3.87166	40.9587	102.59	57.8034	21.7314	6.10382	20.0584	11.0956	22.4504	0.11177	2.92068	0.82984	0.975762	4.04434	43.7898	6.40941	0.0174122	11.8127	0.0945398	9.83967	0.787065	6.48179	17.3385	6.21741	52.0239	19.6775	70.6654	74.1012	7.94037	47.472
TCGA-D8-A27F-01A	0.623606	0.107505	212.051	36.4918	0.0255986	42.6155	21.7519	8.07039	75.7484	248.197	47.1476	3.11004	230.869	102.373	9.98509	0.200948	239.44	20.8779	100.589	15.9961	663.505	338.683	133.694	30.6017	29.1085	25.1259	28.9799	102.816	0.375179	7.41129	0.913939	5.96865	7.52601	317.518	6.11466	0.182906	47.0091	0.235519	31.1317	2.8764	103.953	145.875	25.061	137.027	45.9356	57.3244	280.649	28.2857	214.869
TCGA-LL-A6FR-01A	0.0566683	0.014947	36.9056	3.64556	0.00790426	33.3539	4.98643	2.96041	17.6703	66.1926	23.7455	3.15197	201.813	97.6562	7.05207	0.0649495	82.1054	13.0367	76.5365	6.74862	52.2502	96.6334	58.2547	21.4989	7.29772	19.0968	19.5172	34.41	0.210988	4.75599	0.833984	1.65988	5.88596	63.883	6.2922	0.046531	18.3106	0.128147	7.13497	1.1921	6.46676	21.0237	7.71395	54.2369	24.1681	51.978	103.999	16.4882	63.1535
TCGA-D8-A73U-01A	0.227174	0.0323339	73.5623	11.3492	0.0166946	30.3524	4.7528	3.77267	19.7175	136.449	23.441	2.35161	263.766	110.121	6.32908	0.148274	165.748	17.1907	82.9384	7.35759	99.0035	115.109	77.6794	24.7058	13.6506	22.2467	25.1505	40.862	0.315522	4.42606	0.911205	2.4729	5.679	158.266	13.8955	0.0792077	26.5303	0.175655	12.2811	1.61001	35.695	53.2214	9.85305	51.085	27.0632	54.0745	53.236	20.3109	88.3121
TCGA-BH-A0DZ-01A	0.0544451	0.0131604	22.2734	2.78049	0.00756203	22.4478	5.94641	4.27348	33.3172	54.4551	16.4333	0.84025	160.298	90.3062	4.64874	0.0418178	56.2659	14.3408	81.6283	5.84429	49.2966	65.0028	37.1996	16.795	3.33302	22.7739	11.7274	24.8878	0.159416	2.42027	0.760627	0.76196	4.09962	49.1608	3.54072	0.0323987	15.7445	0.0972287	10.9466	4.64976	7.49274	22.085	5.28298	66.1991	18.9878	30.8936	47.8024	14.8557	41.006
TCGA-D8-A1XS-01A	0.0164023	0.00673467	5.50056	1.08992	0.00280616	5.60867	6.9203	5.92872	84.9557	29.8484	16.2425	0.09239	158.662	67.1345	3.91234	0.0105832	29.5072	10.4003	187.669	3.05873	249.728	33.7017	46.8998	11.2406	0.348155	18.8508	37.7051	53.4241	0.262683	4.52121	0.895245	0.227951	1.48742	21.8861	0.562936	0.0235096	6.79073	0.0996998	14.7457	0.671843	2.98674	18.8595	2.56472	69.875	5.89032	34.5361	226.807	3.05479	51.3557
TCGA-AC-A3HN-01A	0.214503	0.0691509	85.3819	17.7959	0.0234269	59.4824	14.3965	5.62293	41.9509	174.209	37.5723	1.97786	320.725	107.258	12.0231	0.18056	155.702	23.4494	119.769	10.8192	345.203	177.769	118.162	41.2154	27.0117	26.0914	64.073	76.8063	0.730693	12.7674	0.952318	4.3832	4.66574	228.89	9.1052	0.16133	43.8813	0.176074	20.4022	2.23885	35.7554	89.9868	15.6389	87.2289	42.3964	79.0172	97.0062	26.5621	127.891
TCGA-D8-A1XQ-01A	0.241845	0.0367674	86.7625	12.8753	0.0254372	48.5955	26.2024	5.93722	58.0133	164.512	39.0354	6.71333	334.532	124.067	10.8625	0.289795	344.968	19.1194	107.41	9.57656	182.323	199.373	140.359	52.3943	36.2873	21.3686	80.8901	69.384	0.611283	15.4378	1.00228	3.12027	6.07399	400.58	56.6032	0.270815	67.014	0.232839	15.8977	0.791417	30.4218	77.1759	21.7565	88.4743	31.0701	84.3755	96.3126	28.4109	121.322
TCGA-D8-A27L-01A	0.0385365	0.0287668	15.2771	3.83933	0.00715748	37.7017	9.25121	3.58397	29.8634	65.905	17.5418	0.692982	206.793	90.9634	10.3587	0.0204555	75.2712	14.1127	155.169	15.308	58.305	66.0915	134.365	27.5974	4.2178	24.5084	15.9567	15.7602	0.052021	1.63223	0.550573	0.934553	2.32464	31.9668	1.59021	0.0645297	34.0936	0.0338739	11.3467	3.73493	4.22549	18.8748	5.78964	71.0485	24.5123	26.8919	44.1453	16.2923	61.1861
TCGA-A2-A1G6-01A	0.120511	0.0151098	33.2175	9.83568	0.00742177	33.3719	4.19844	3.6189	23.8853	128.567	24.0095	1.27215	299.421	105.553	6.2681	0.0755659	136.803	17.1717	102.166	5.2498	411.148	116.525	72.844	23.2634	15.4318	23.0622	26.6018	68.3874	0.261558	6.15169	0.86723	3.34816	3.58158	116.863	7.89872	0.0237062	33.1523	0.115288	11.8162	0.770307	17.9799	79.1345	15.5199	45.8931	20.6817	57.4786	68.9303	19.8791	107.425
TCGA-E2-A1BC-01A	0.0859999	0.0255352	29.4667	7.06386	0.010167	31.3797	8.03578	4.07955	32.121	92.7922	15.8324	1.29798	231.687	92.1224	7.62896	0.0357524	75.5606	12.3648	100.271	8.77453	82.5073	109.658	94.0351	20.1648	11.6352	19.3115	20.444	35.9325	0.133264	3.26379	0.734081	2.71936	3.77547	91.4256	5.25717	0.0526483	28.8243	0.0751056	13.5879	1.03934	10.0271	40.1248	9.78551	59.3248	13.8666	57.0464	69.813	17.5027	68.78
TCGA-D8-A1JA-01A	0.0784892	0.0159065	24.7925	5.96454	0.00799244	35.5973	3.60831	3.5944	30.7317	64.1407	23.2536	1.20601	189.929	89.8469	7.89372	0.0303645	80.9814	11.8279	89.1591	5.95414	69.7131	81.695	50.7396	22.7147	3.5821	19.519	31.6006	48.04	0.225654	5.23665	0.794361	1.70685	3.28929	74.7914	4.32407	0.0433412	18.8116	0.126057	12.4094	1.23745	12.0124	31.7939	8.63025	60.8049	15.8653	63.3574	53.0388	19.0993	50.9519
TCGA-D8-A1XY-01A	0.305387	0.0393972	58.5333	15.6671	0.0155206	29.7527	12.5527	6.58616	52.7209	151.912	26.6574	2.51798	171.735	83.8982	6.45014	0.0625092	116.949	10.847	88.0154	13.7898	123.508	189.687	77.1932	20.5308	9.18454	19.9142	27.6355	67.9326	0.330097	7.03677	0.755348	2.55411	5.02215	257.328	5.66151	0.10244	31.6172	0.186176	21.29	1.87351	43.9735	84.7997	12.6802	99.4113	20.4669	40.135	117.143	16.3233	149.05
TCGA-AC-A3W5-01A	0.055612	0.0144177	17.026	3.32727	0.00663741	33.3928	4.03462	2.72819	20.231	67.4849	26.5955	1.23909	259.594	116.312	5.26216	0.0881637	84.995	26.9118	87.7846	3.64367	86.7268	69.047	63.4612	27.7734	6.95957	27.7546	18.7634	31.2697	0.196831	5.2272	0.908056	2.00485	4.34947	42.9	15.2156	0.0270007	25.5395	0.170874	8.78016	3.92763	6.23151	21.0481	8.55147	51.8575	30.5946	54.3613	62.2127	17.7501	50.3616
TCGA-EW-A1J3-01A	0.0733861	0.0184111	21.1579	6.0548	0.00730193	34.2992	9.02983	4.49742	37.9845	53.43	18.7676	1.31701	159.702	79.196	5.96447	0.0404488	71.3413	10.2994	96.8465	7.80628	97.0663	91.5356	51.0233	18.1582	4.62069	18.9879	14.9358	38.7706	0.144013	3.60921	0.648385	1.704	3.88403	96.3385	3.49055	0.0563954	31.1075	0.106155	15.7429	1.67857	11.1184	46.5528	8.94848	64.6039	13.264	31.4945	112.665	15.4925	75.7759
TCGA-D8-A1XT-01A	0.365049	0.171626	225.965	26.7472	0.0362468	84.4775	10.2778	6.8605	78.4604	270.123	44.1804	11.2409	351.374	116.559	22.5142	0.339953	496.29	21.0553	117.128	36.4039	673.407	482.936	261.013	42.6034	44.5234	22.1758	117.781	187.363	1.36152	31.2222	0.964428	13.4709	6.89811	796.767	19.6663	0.321091	74.4406	0.195827	32.647	0.576587	69.2479	340.226	32.459	172.938	31.9956	103.447	358.283	36.5475	204.056
TCGA-C8-A274-01A	0.0526122	0.0121262	19.3104	2.46098	0.00922794	25.8322	12.8375	4.75458	36.7148	56.8213	13.8581	1.58685	136.19	75.6934	6.29457	0.0389321	61.8227	8.25103	74.4874	7.59063	52.99	113.96	51.446	15.5002	3.87125	17.2903	18.617	18.8151	0.110411	4.65652	0.62897	1.04542	3.78104	60.655	6.35444	0.0612926	25.8642	0.0814393	13.1623	1.42322	5.73544	24.7902	7.6952	76.1013	11.1005	36.6025	117.834	12.0944	59.1061
TCGA-D8-A1X7-01A	0.105566	0.0265511	15.6937	9.87504	0.0107428	46.7668	6.22811	4.10542	45.4759	95.4166	27.1024	1.20102	308.418	96.5087	10.0588	0.0898711	98.6359	19.9925	118.712	9.58365	401.54	241.481	97.8471	21.7783	20.0347	21.3643	42.6842	62.4274	0.329615	8.34268	1.01749	4.69522	5.13529	164.286	12.4228	0.0606746	25.4109	0.170431	18.7533	0.639911	15.992	59.1926	11.1763	84.6774	16.9398	81.7951	201.982	16.4316	133.646
TCGA-EW-A6SA-01A	0.0319487	0.0123169	13.9156	2.8403	0.00652571	30.187	8.31465	3.47344	24.0492	50.0224	15.9123	0.632007	150.072	82.8813	6.05012	0.0218675	46.2859	11.2769	97.8352	6.49609	34.6377	71.3196	43.5051	18.2178	2.7365	20.8053	10.9932	17.1207	0.0725209	1.98332	0.630386	0.740505	3.20636	37.3017	1.81817	0.037643	18.0286	0.0569364	11.6471	3.6913	4.51715	17.3935	4.42364	66.7513	16.6608	31.0406	53.7524	15.814	44.8341
TCGA-AC-A5EH-01A	0.111662	0.0326752	26.1083	4.75352	0.0179108	29.728	10.9571	3.80556	48.716	84.9557	19.0147	1.92912	155.705	84.2106	6.47341	0.0670373	88.3669	10.895	68.6547	8.17253	95.1923	162.742	57.9673	15.6943	7.99987	17.9962	23.8332	50.1053	0.220117	6.25471	0.810506	2.18188	4.44787	171.354	10.1214	0.106499	21.8677	0.144441	16.2611	1.20222	13.032	57.4161	10.9913	77.5364	15.2927	60.8879	96.3386	13.4582	77.2313
TCGA-C8-A273-01A	0.137398	0.022216	40.1716	7.16483	0.0125758	31.4843	11.0245	4.4358	32.0938	103.831	28.3595	2.17536	186.857	93.9301	6.0539	0.0773466	83.5681	14.0219	76.088	7.94809	102.46	123.349	65.5234	24.3396	6.69106	21.3641	23.8182	39.0374	0.257027	5.73383	0.832176	2.14791	5.63722	92.4381	8.5259	0.0709356	27.7041	0.145193	13.9703	2.46887	18.8098	48.9784	9.25722	65.6195	24.0407	60.8908	82.9899	15.4951	76.1821
TCGA-BH-A0HN-01A	0.0877708	0.024643	22.7826	4.77225	0.0156002	25.3066	14.6423	4.53935	52.2557	61.1611	14.4078	1.65017	152.34	84.6799	6.34512	0.0520717	58.6728	10.6261	78.0987	11.9681	47.2898	116.05	36.7719	16.6263	6.40771	18.2526	13.0041	27.4398	0.15459	2.96542	0.770762	1.37941	4.3499	123.705	5.86932	0.0870343	23.8471	0.117068	13.6441	1.75142	10.2534	33.7794	5.48075	80.7642	12.8962	44.3482	100.681	16.5654	64.5371
TCGA-A8-A075-01A	0.0338931	0.0169768	15.7132	1.71208	0.00388624	16.4331	23.9555	3.05221	22.6664	68.7336	17.5312	0.955434	227.987	87.6572	3.52423	0.0332438	55.0506	12.411	151.822	14.0329	51.054	74.4547	139.532	26.9194	5.08216	21.7586	8.82556	5.19927	0.0404404	1.06214	0.546391	0.547889	3.5609	18.076	5.80031	0.0307252	28.5604	0.0113706	4.76627	1.60729	4.24509	17.4514	6.41578	48.4271	21.1552	12.3544	90.3129	6.13032	84.5935
TCGA-UL-AAZ6-01A	0.0272473	0.00772112	4.57368	1.25223	0.00642191	19.556	2.67279	3.16472	26.1772	31.1288	8.06711	0.172132	121.434	74.7941	7.61718	0.0192344	38.3896	8.96507	77.718	3.20772	58.1514	54.01	25.8048	6.75	1.71081	18.1778	12.0219	16.136	0.105402	1.96985	0.691889	0.503556	2.76505	36.2133	2.05922	0.0183813	9.52998	0.0367206	10.0328	1.74419	4.18055	24.7607	5.60229	67.1804	4.93812	17.0946	60.6893	13.8466	29.1655
TCGA-A8-A0AB-01A	0.0468073	0.00718055	12.3218	2.21725	0.00529336	22.3308	4.43293	3.3783	14.131	52.6224	15.0519	0.589984	116.823	67.5962	5.90527	0.0150923	26.1801	6.28827	86.0717	4.16564	32.0457	77.351	30.8582	15.9674	1.54078	14.3651	17.4868	17.0201	0.110086	4.02516	0.648414	0.416135	3.25548	45.1476	1.84849	0.0239334	8.74296	0.099542	6.85576	0.485899	8.06751	19.1357	4.40641	57.5367	8.41302	47.4284	64.8136	9.54037	45.5071
TCGA-LL-A5YL-01A	0.0739368	0.0278244	28.2472	4.03346	0.0110372	30.2811	11.1766	4.94291	31.0825	79.2345	16.324	1.06132	136.867	81.9801	11.2294	0.0674927	83.222	9.49415	69.4376	8.22379	75.175	116.594	79.4754	21.3037	8.33283	17.4034	19.0635	25.0572	0.161392	5.06793	0.65762	0.615641	4.81891	67.531	8.81275	0.0646494	23.0477	0.110489	11.9936	1.26326	10.247	21.2313	7.93294	86.6291	16.0303	40.3469	118.598	15.1607	61.7963
TCGA-D8-A27N-01A	0.0933476	0.0653598	36.9226	11.6191	0.0268169	67.7599	5.95686	4.51715	33.7643	200.074	35.2414	1.67696	334.023	127.085	18.9842	0.138466	163.645	31.7319	136.541	14.2209	248.233	129.462	158.525	47.8634	47.6147	28.4878	55.4546	29.7943	0.190336	7.29893	0.821475	2.50404	5.58261	65.1498	12.2047	0.149147	63.7147	0.092794	16.1684	4.28183	13.4746	44.7304	20.1615	96.5534	49.0663	69.8548	70.7139	33.0989	142.135
TCGA-A2-A0T1-01A	0.0846709	0.0141659	38.6217	5.89134	0.00665605	25.7046	7.07336	3.66732	23.7741	97.6337	22.1121	1.86375	232.993	103.518	4.55495	0.0356986	58.5399	12.9796	97.5667	7.16551	88.6733	96.9987	75.6829	26.1862	7.41207	21.9044	15.6733	19.9016	0.116182	2.8143	0.720442	2.27841	4.34804	62.8242	4.73672	0.0306555	27.7942	0.0747611	9.21684	1.12438	8.38333	23.292	7.47501	64.447	21.2795	45.6681	95.964	12.9695	76.7863
TCGA-D8-A1XD-01A	0.123872	0.0334542	32.54	8.31672	0.0125652	21.3267	8.67254	5.7933	30.1786	98.6063	21.9805	1.54131	150.47	84.6265	4.02378	0.0556663	82.6563	10.4419	71.6406	10.2711	57.8691	157.644	64.5635	19.0422	7.48312	17.8465	9.00527	50.4065	0.127389	2.35395	0.659265	1.55803	5.18671	166.491	3.82698	0.0589982	25.01	0.0863489	12.8882	0.72533	16.7851	36.9304	8.90545	102.275	14.7551	58.4793	70.2067	10.6791	96.1588
TCGA-A2-A25C-01A	0.0655865	0.015847	17.8681	9.68155	0.00902996	52.4827	3.49102	4.23617	19.0477	101.165	24.7192	1.84086	203.309	85.3509	12.3197	0.0594804	83.6241	11.7203	85.403	6.39107	150.863	170.382	59.8591	22.916	9.49208	17.5263	37.2211	46.4955	0.192228	8.18581	0.708796	2.54138	3.10562	166.038	9.32861	0.0292092	17.4251	0.126107	13.0893	0.490727	15.7386	43.9928	13.6342	83.4136	16.652	58.9182	142.652	24.8951	98.4792
TCGA-AR-A1AR-01A	0.0594579	0.0165234	27.8808	3.96671	0.00932273	26.0466	7.92524	3.4152	35.5304	66.8662	17.1798	1.47468	223.47	103.768	5.55161	0.0581308	68.6489	16.246	99.4042	8.66011	58.7168	71.8542	57.9564	17.4298	4.66861	23.0797	11.9462	23.3145	0.112525	2.00227	0.862343	1.03874	4.13499	60.265	8.13377	0.0423228	14.9812	0.0747908	10.9516	2.78147	6.29209	23.8427	5.87324	52.0711	17.3858	38.8991	58.9981	17.927	46.9392
TCGA-S3-AA15-01A	0.0416358	0.0055288	4.52191	2.34358	0.00289655	13.1504	1.37632	5.34238	23.1213	34.4074	14.6142	0.195385	230.749	74.3326	5.82472	0.016856	31.1608	12.2352	154.289	2.83873	172.156	75.3804	29.3952	10.2652	2.81047	20.9663	25.4636	39.0691	0.16588	3.919	0.881633	0.855513	2.55902	112.57	2.35982	0.0105769	13.8011	0.0666811	8.93255	0.928083	6.53237	34.431	4.5044	41.5923	8.62797	38.2185	84.2702	7.44295	54.5778
TCGA-E2-A15D-01A	0.0341544	0.0100896	11.7913	2.26524	0.00565956	28.2918	2.72669	2.91281	15.7175	50.0797	13.6423	0.748348	155.365	87.0155	6.14872	0.0252791	40.2163	11.2929	88.6284	5.10399	48.8918	59.7663	30.5316	19.6726	2.67312	20.6128	9.43524	13.4716	0.0701268	1.65803	0.629569	0.989685	2.77786	25.341	2.3088	0.0320507	18.6379	0.0399806	8.06818	3.39254	4.9722	14.1938	6.48031	45.3151	14.199	27.9426	41.6035	16.3353	35.7357
TCGA-OL-A66O-01A	0.0468698	0.00892391	13.2957	3.42322	0.00482236	13.9294	1.27058	2.07881	55.8731	39.589	13.6246	0.530405	267.104	102.326	3.44114	0.0321719	38.2473	18.2973	151.775	2.55312	199.256	65.1896	48.1285	11.8161	1.11019	19.4403	33.9073	34.4884	0.383678	4.05632	1.10495	0.47371	3.19959	292.653	5.73366	0.0139329	7.68952	0.281956	11.2396	0.0996266	5.13223	45.6717	3.29517	76.6753	4.81622	48.5748	209.445	11.1032	69.1984
TCGA-A2-A1FW-01A	0.221108	0.0404667	41.787	11.4452	0.0114555	15.1908	5.05664	3.14142	30.727	108.048	41.5902	2.55038	303.967	102.343	2.35566	0.0885995	142.376	17.717	107.648	7.19388	175.33	230.606	61.3549	27.8696	22.4401	23.7097	12.4419	75.4559	0.205976	2.60366	1.02499	3.69131	7.05173	207.496	4.54565	0.0514839	38.8563	0.156201	15.2758	1.158	37.6048	93.6546	13.4634	66.84	36.5889	82.0073	76.9417	10.8845	134.018
TCGA-S3-AA14-01A	0.361529	0.0708976	147.614	25.9244	0.023827	44.9463	3.27267	5.52946	35.6799	241.127	38.5162	4.23907	249.502	102.922	11.5729	0.118828	166.77	13.2675	93.6495	15.8957	350.695	267.872	146.917	37.5129	20.5979	22.1687	40.9788	80.9476	0.525301	9.97507	0.943584	6.04671	4.8951	379.214	4.87518	0.209045	38.2831	0.184847	21.0455	1.01702	62.0178	105.689	14.5957	87.1017	28.4393	110.656	209.244	18.567	178.775
TCGA-D8-A27E-01A	0.118932	0.029279	41.6727	8.91379	0.0125692	38.4139	9.70766	4.07223	40.6443	149.259	35.1223	2.80628	379.431	117.382	7.10114	0.240917	193.212	26.6936	103.723	8.09458	89.8205	135.013	132.607	29.5786	15.298	26.4737	11.3936	33.5613	0.139778	3.00707	0.866636	3.94143	6.53242	125.121	26.8255	0.0645293	30.8568	0.0897872	12.6649	3.49582	17.6363	44.0206	16.9808	66.0611	42.2191	54.8112	86.1244	19.448	118.561
TCGA-AC-A62Y-01A	0.204878	0.0392163	49.8724	7.2756	0.0175003	32.8548	3.82595	8.22972	83.9192	91.9704	31.5228	1.93441	181.595	84.0914	5.1173	0.0410711	106.827	9.93786	67.2915	9.58688	132.309	267.823	47.6075	16.604	15.0499	18.339	25.2199	89.405	0.444015	5.54273	1.01523	2.91387	5.62952	308.113	5.31637	0.0899975	33.8527	0.194449	27.7075	0.389637	33.4374	85.0718	10.795	87.0178	18.3529	95.8511	125.848	16.3753	83.7049
TCGA-A2-A0T5-01A	0.105281	0.0444802	36.6103	5.5536	0.0172083	35.748	11.5839	4.5521	24.4922	90.1829	22.9501	2.21019	228.749	102.901	6.5798	0.100687	129.968	17.4812	92.1653	11.3139	94.8295	127.294	88.7965	23.1877	16.7419	23.7118	24.3404	35.7782	0.195286	4.77645	0.805059	2.4352	6.40251	46.1961	11.2193	0.0963933	30.3912	0.106439	13.9912	2.5483	12.3213	40.2218	14.1955	62.4021	29.3762	43.1794	61.1209	18.6208	72.9696
TCGA-LL-A9Q3-01A	0.057348	0.0312294	29.8121	3.76945	0.0122948	36.5782	7.60271	3.22702	28.0409	111.629	23.2686	2.54707	233.26	97.7233	14.6356	0.126995	113.832	13.4891	73.4163	5.41875	81.4918	106.691	77.1121	32.1766	8.60872	17.6486	28.7994	35.4756	0.248696	7.82968	0.897036	2.13093	5.98203	159.215	24.0748	0.0759913	25.7191	0.131907	8.5328	0.988783	7.78625	25.8253	10.0338	76.8254	20.7409	74.1901	117.549	19.436	103.462
TCGA-EW-A3U0-01A	0.0670244	0.0139716	28.8406	3.35402	0.00962073	19.3723	4.75584	3.05512	25.5807	73.8974	17.1635	1.5454	202.534	97.275	3.51987	0.0413643	58.3382	15.1487	81.5343	6.26149	43.3003	75.1723	50.8068	18.4345	5.5315	21.1085	11.5213	22.4056	0.136416	2.05508	0.855866	1.05853	4.41507	109.692	5.80831	0.0435952	18.6313	0.101395	9.4286	2.28959	8.90308	31.5446	5.92165	58.7985	16.8114	40.65	69.8476	13.3193	54.1005
TCGA-D8-A1J9-01A	0.0260598	0.0142602	6.08001	2.87162	0.00507477	14.756	3.23192	3.60734	40.6266	34.724	12.9977	0.199133	177.311	73.4583	6.34043	0.0211017	49.7617	13.4743	126.709	3.5068	181.033	45.6464	35.4675	7.604	2.36585	22.9996	16.141	38.7581	0.160164	1.98113	0.81453	0.853589	2.71052	14.2769	2.71964	0.0184717	8.62946	0.060765	14.9375	2.01072	2.71549	19.9057	9.22878	64.9022	9.04391	27.5534	72.6262	6.90547	32.2387
TCGA-EW-A423-01A	0.0668611	0.0301662	29.7893	4.20174	0.019719	41.9882	3.52558	4.18016	25.6475	86.6128	34.9503	1.74764	213.726	122.556	18.5768	0.18868	160.795	21.5632	84.1168	3.54087	71.2831	192.104	60.5398	39.1646	17.316	22.3152	35.039	44.2125	0.170868	8.12905	0.92655	2.94367	3.80128	108.062	26.292	0.0839876	22.9138	0.113767	7.76928	1.35088	11.6591	23.0444	12.7809	67.4758	29.8165	117.559	47.8565	24.1754	66.9732
TCGA-A2-A0T0-01A	0.0940987	0.0347264	34.5077	7.21376	0.0119623	38.8405	20.6702	6.22994	51.4086	75.1523	19.1155	0.97132	146.368	73.5299	9.64846	0.0170305	57.2081	7.06492	94.0503	17.3766	48.5113	184.854	80.4118	18.8737	7.79503	17.0854	20.323	27.4619	0.201623	3.68273	0.670335	1.33181	4.7086	205.77	1.03078	0.146968	36.1187	0.117174	28.2278	0.413431	13.8697	55.9736	5.57325	129.004	11.776	53.3457	170.682	19.8117	84.7001
TCGA-D8-A1XM-01A	0.13586	0.0180086	34.5634	6.08887	0.0103006	23.8874	9.23114	4.22086	32.7372	78.4417	21.138	2.53457	189.755	91.3604	3.94882	0.0455092	74.0332	10.9281	73.3161	7.24002	77.8061	143.098	45.6402	19.5095	9.48391	18.8972	12.6511	33.6508	0.150059	3.71708	0.806663	2.55702	5.05032	128.454	7.11501	0.0413395	22.8001	0.104607	13.3206	0.761698	14.4008	33.9091	10.2611	70.4629	15.2965	60.4226	88.8909	12.9279	66.9557
TCGA-BH-A1EY-01A	0.0758497	0.0240868	20.4612	6.26915	0.0176084	25.8657	3.17649	3.44194	42.1282	56.8102	21.6659	1.19843	126.365	82.228	6.09295	0.0578358	102.735	11.5495	67.0729	6.60953	191.746	106.205	50.6244	17.2799	4.59244	19.1545	46.4878	61.334	0.433559	11.0436	0.804807	1.41838	3.2011	130.463	6.26163	0.121337	20.7227	0.160024	15.3099	2.03214	12.5489	49.88	10.3511	86.4299	14.2867	50.0037	59.3975	13.209	42.0638
TCGA-D8-A1X6-01A	0.0705582	0.0148727	21.2732	3.80712	0.00873588	22.382	4.46178	4.17104	28.3575	53.2821	19.8999	0.753076	138.378	76.8607	6.2605	0.0243354	51.1174	8.3516	76.0022	5.10216	43.9932	90.3495	34.5761	15.7932	4.25449	17.2668	19.0493	32.9661	0.166354	3.95219	0.716462	1.79423	3.33474	85.1213	2.11093	0.0474603	19.8401	0.136263	14.8718	0.961007	10.8008	34.8521	5.74103	55.4592	11.7102	57.9497	79.5334	10.5493	56.8054
TCGA-AO-A1KT-01A	0.0610786	0.0426939	29.4571	7.33841	0.0169728	47.9937	3.99629	3.89163	27.3183	95.7513	28.8812	1.67743	201.284	97.5227	14.1735	0.0740167	157.891	14.8196	90.3546	10.1447	169.499	119.701	143.219	28.4045	17.8783	22.6651	66.5893	55.6308	0.571122	11.1666	0.879036	1.24379	3.87975	100.646	12.9857	0.143391	34.7427	0.137032	13.9151	1.19725	10.2717	41.0351	15.8551	84.9027	35.0174	54.1602	78.4828	19.5323	94.1985
TCGA-A7-A4SF-01A	0.0591119	0.0461182	18.5964	16.8382	0.00699098	18.7458	9.11924	6.60898	62.7931	97.9705	16.0303	0.589381	251.682	86.2661	10.6928	0.083055	133.708	21.4682	276.881	9.40674	479.406	46.0566	96.3247	13.2755	3.19852	26.2057	45.9645	76.0663	0.434932	5.82125	0.838484	0.922677	3.53397	50.0541	6.296	0.0339726	20.7869	0.13192	22.0415	1.38995	7.94268	75.4753	14.5365	78.7168	13.3666	28.327	156.768	11.6242	100.8
TCGA-A8-A093-01A	0.0705949	0.0120464	24.1189	3.06534	0.00738995	22.4253	8.53649	3.25205	31.7423	65.9778	19.6333	1.30096	171.263	92.5364	4.03854	0.0341717	62.0261	12.7483	70.9159	4.6147	47.9096	127.079	42.6166	18.7704	7.39495	18.8379	12.4632	26.2237	0.136316	3.14624	0.785854	1.26849	4.75638	94.5898	6.01602	0.0273213	20.2436	0.119677	10.6066	1.10503	9.5323	36.6961	5.43906	67.0793	15.5107	65.1626	70.5497	14.2423	63.1589
TCGA-A8-A06R-01A	0.0933695	0.0093794	24.5554	4.794	0.00706367	25.786	3.38686	3.41685	18.6301	56.6504	21.0415	0.68164	181.718	88.7123	5.95738	0.0349708	50.7507	11.471	80.2964	4.14086	61.187	77.8564	22.7165	20.6015	5.03302	20.2626	15.424	22.3994	0.12306	3.29028	0.789687	1.85144	3.7279	89.8843	2.49868	0.0376121	18.1588	0.142899	10.566	1.87746	13.8031	29.5899	7.12696	50.0575	16.6015	60.3899	62.5913	15.2707	56.3473
TCGA-A2-A04P-01A	0.0946168	0.0270006	18.1664	3.80367	0.0109307	15.8127	2.98589	3.60394	19.4625	46.1261	15.3023	1.28805	145.129	80.3951	3.60808	0.0600664	76.7818	8.71835	52.8253	6.24595	48.1654	107.749	35.4123	13.1608	6.56651	17.9509	4.22951	34.4044	0.0656816	1.66725	0.659976	1.33362	4.89302	113.243	6.45226	0.0521307	10.8951	0.0507776	10.1024	1.36829	12.0007	22.6282	8.92196	52.1939	12.5954	41.2163	54.3732	8.8347	56.4917
TCGA-A8-A082-01A	0.175938	0.0504418	51.3472	8.6859	0.0151973	38.8517	10.9717	4.09568	35.6898	113.364	26.2421	1.31647	267.384	110.096	6.90765	0.0698042	94.1767	21.5569	105.661	10.8001	106.916	226.231	86.1646	26.7983	13.7708	26.1842	12.713	35.9046	0.129323	3.11689	0.825559	2.58076	5.36968	99.2503	6.82811	0.0850065	29.9084	0.104312	17.5376	2.35351	18.8404	42.6802	8.03752	86.4597	28.72	73.4796	72.0027	17.6992	90.6799
TCGA-GM-A5PX-01A	0.0895806	0.0254953	21.9228	3.69116	0.010161	28.1519	22.4121	4.68639	47.2064	69.1224	16.2002	1.06871	206.971	87.3852	7.33663	0.0343617	79.4795	13.6457	113.292	12.8689	42.8579	109.19	59.1904	17.5285	8.27922	21.7934	13.2285	20.0301	0.105425	2.20651	0.665536	1.27345	4.8071	51.6421	3.19271	0.0628862	29.7193	0.0647874	16.5166	2.3317	9.11156	34.3357	6.63509	94.8477	16.0309	39.0111	97.3582	17.0937	71.3686
TCGA-D8-A1JD-01A	0.205811	0.0306045	137.147	14.189	0.019654	31.1439	3.08073	5.51178	48.7438	150.65	25.4033	1.48305	220	98.8133	8.84817	0.0681306	139.442	10.8491	71.4834	5.70794	257.305	216.803	69.6947	24.0608	14.0911	20.3179	48.5893	112.7	0.65556	9.36118	1.00766	1.7009	5.40627	448.892	13.8141	0.180924	40.2825	0.283288	17.2098	0.502171	42.2468	88.8468	7.13872	70.6088	20.4537	106.132	197.95	18.7515	116.694
TCGA-D8-A1XB-01A	0.150245	0.0283795	50.5661	10.7094	0.0152785	40.2181	3.87183	4.76918	54.6172	85.0179	22.1966	1.9401	207.868	93.2273	10.8488	0.11536	85.5379	13.8655	72.6602	7.08426	78.8379	174.872	54.0274	21.8798	10.3412	20.5063	19.4241	50.8196	0.179921	4.89752	0.809779	3.16415	5.66024	147.32	13.6786	0.0787796	34.0403	0.164607	15.3072	1.90223	23.9289	32.1557	7.38435	86.1297	15.4698	66.2329	111.742	21.8222	106.197
TCGA-BH-A0BD-01A	0.0855501	0.0212699	23.5001	5.20539	0.0097664	24.931	3.40259	5.19727	37.0978	60.1896	26.3567	1.08996	159.723	83.9833	6.14664	0.0236193	56.7384	10.3777	85.4772	7.1637	47.8678	116.472	35.4828	18.7377	5.86437	19.273	27.4934	47.6468	0.214025	3.94879	0.844169	1.35877	4.37246	116.955	1.73952	0.0476704	30.3997	0.104124	16.8906	1.04685	14.6431	49.3838	6.63659	76.4426	15.2681	57.953	63.2367	14.5308	56.0362
TCGA-E2-A15G-01A	0.189061	0.0206177	42.2377	5.34859	0.00944956	32.6281	34.002	4.78273	37.0705	113.177	27.43	1.2983	280.881	98.7279	4.07188	0.066792	105.494	18.1726	109.316	8.20149	121.881	193.51	85.9812	25.5777	20.1589	23.8931	17.2438	34.1051	0.225385	4.2735	0.882038	1.26222	6.58893	77.0838	5.05894	0.0399303	31.3534	0.137586	19.7189	1.51168	29.3881	41.1433	7.1738	93.657	29.1788	53.4923	118.496	16.1058	112.314
TCGA-A2-A0YE-01A	0.311347	0.0525959	65.6544	18.8829	0.0128597	32.7379	12.7296	6.29044	28.9607	130.738	36.6253	4.44397	235.601	93.4612	7.57517	0.102447	130.113	13.714	92.3377	21.277	59.8712	146.536	72.3847	32.563	15.9054	22.6884	17.9846	48.6061	0.179507	4.56541	0.667607	4.55018	6.5769	195.697	5.73944	0.0974858	51.7412	0.127104	14.3165	2.6872	35.3626	76.4609	11.8273	65.0866	35.3812	49.5334	137.77	13.3081	191.111
TCGA-EW-A1IZ-01A	0.145463	0.0218678	39.3802	11.1605	0.0112777	28.5969	7.99681	4.16358	32.9411	75.2042	16.8638	2.33791	150.817	75.2381	6.74285	0.0528538	66.9136	7.0492	61.7754	9.04926	84.7403	152.496	46.7428	16.4585	9.04788	15.7905	22.1562	54.5388	0.25291	6.88965	0.673223	2.22939	5.14895	178.495	4.49331	0.0902156	33.9616	0.178179	12.863	0.50378	22.5789	49.1217	9.85936	67.3346	10.9942	48.7265	128.185	13.9343	116.031
TCGA-A1-A0SQ-01A	0.0671231	0.0168669	15.2918	3.11827	0.00879918	38.0147	1.69062	2.16792	14.6827	43.4058	16.6326	0.687586	230.641	103.093	11.1175	0.0601971	79.0778	16.8515	99.5428	3.76747	158.558	83.3704	70.3731	17.5141	4.38094	20.9778	15.7425	28.8478	0.117007	3.58355	0.748849	1.35649	2.96204	46.0868	8.5312	0.0406458	14.6777	0.134479	9.181	0.931725	6.63213	20.1133	8.12601	45.8181	11.2338	37.7066	47.298	14.8069	48.3304
TCGA-B6-A0WW-01A	0.0771183	0.0244979	21.7822	3.44658	0.00969408	32.7607	10.807	4.26967	22.9237	73.1103	22.472	1.2993	220.395	104.726	6.70234	0.0429258	105.458	17.1095	99.2852	10.9008	64.0013	107.999	79.3665	23.8128	8.1714	23.5216	13.6063	27.2808	0.0962489	2.43306	0.730894	1.5889	4.18477	59.6293	5.00619	0.0359672	30.7334	0.078855	15.7699	1.69382	6.16685	27.8819	12.5329	71.259	19.1933	51.0044	53.5643	18.788	50.9259
TCGA-EW-A1P6-01A	0.175075	0.0369963	75.3326	12.6347	0.0168443	36.2167	9.71965	5.76027	46.2113	117.864	25.1877	2.30718	232.025	99.7744	8.07268	0.0797314	151.439	15.6374	99.6443	12.4724	139.735	171.365	87.3902	23.879	14.1063	22.1784	26.9233	66.8803	0.185077	5.58947	0.826977	2.35322	6.17065	211.781	8.92725	0.111419	34.0904	0.14658	19.6906	1.69441	19.6113	66.7415	12.2001	101.302	20.4944	60.6942	121.796	17.3465	126.147
TCGA-S3-A6ZG-01A	0.438152	0.0725602	142.991	19.0046	0.0285373	47.9315	13.5812	6.42175	52.7918	177.968	42.7938	7.97253	255.809	109.192	13.86	0.200027	189.666	17.2179	103.104	18.6458	310.222	238.654	122.221	35.1496	25.9985	22.8575	69.8422	93.9421	0.519667	15.1905	0.995446	5.39076	5.9731	455.651	11.5029	0.21062	56.9994	0.334667	24.9649	1.06551	60.1232	142.639	17.0679	112.577	31.4526	98.4095	128.253	24.0727	163.4
TCGA-D8-A3Z6-01A	0.0416796	0.0114285	11.4657	2.16743	0.0035474	7.97643	9.08635	2.17609	49.6647	91.5139	23.5663	0.2909	319.506	97.3446	5.17884	0.0269282	76.1781	23.528	315.073	4.84242	422.702	97.9374	120.27	25.087	3.81734	25.2773	39.1814	16.3485	0.126043	2.53137	0.976538	0.449216	1.531	69.5724	1.03318	0.0171497	32.3482	0.0566914	19.9528	0.179956	6.91571	46.1596	4.29834	82.9481	11.1136	65.2247	165.755	5.55079	116.001
TCGA-E2-A14Z-01A	0.058562	0.0216234	21.6269	3.9351	0.00819573	29.5786	8.30349	4.13994	30.5557	66.0131	19.5429	1.09277	183.182	93.2121	6.17435	0.0399556	86.2225	13.7913	103.257	7.44901	64.9656	87.8076	52.9814	21.2507	4.50515	21.5583	13.0219	28.9025	0.0932224	2.15334	0.72721	1.68166	3.55215	78.7744	3.72813	0.0420854	18.2407	0.0596251	13.1341	1.84773	8.32557	28.1827	7.23564	51.7617	16.6034	54.0105	57.6609	15.3792	56.3002
TCGA-D8-A1X5-01A	0.101976	0.0770191	56.9327	10.0102	0.0225881	34.1106	4.44571	4.79308	53.131	174.297	42.9953	2.41778	362.954	127.065	8.98581	0.147858	208.481	27.654	126.411	8.01728	353.149	178.336	116.238	37.1067	15.6679	26.4605	50.0372	93.0952	0.319118	9.01962	1.02638	5.23485	3.7872	335.975	6.5594	0.111755	52.7283	0.166452	24.3933	1.58263	16.7425	98.8089	21.6741	64.7968	27.5694	113.856	106.807	17.8384	128.895
TCGA-A2-A0YJ-01A	0.115843	0.0536921	45.3558	14.2213	0.0201097	38.4195	8.495	4.96494	72.0877	105.501	38.5814	2.53146	221.061	96.1614	8.75145	0.0646974	157.809	14.0414	113.413	20.4171	162.759	165.806	125.426	32.993	8.12829	23.6884	74.1103	72.9232	0.553716	9.14781	0.863877	3.28314	4.88744	279.786	3.58605	0.335679	55.5581	0.234807	25.3061	1.35494	22.4608	140.858	13.0122	143.018	33.0351	69.0908	224.223	18.5139	133.59
TCGA-BH-A5IZ-01A	0.0490516	0.0139192	18.0319	3.74034	0.00911018	17.3931	3.00118	3.11866	29.0177	60.6142	18.295	0.586732	156.683	89.9899	4.2638	0.035909	63.6755	12.3411	84.7864	4.73881	60.3157	74.6624	38.6985	16.0663	2.74115	20.7964	16.5213	32.0086	0.187184	2.92416	0.812357	0.890529	2.7708	82.8453	2.94345	0.0437099	15.2269	0.119759	11.2301	2.01489	8.20539	30.2979	4.9413	55.8073	12.6413	50.2568	52.2523	12.3196	47.7036
TCGA-AC-A6IV-01A	0.0393046	0.0308716	6.90617	7.31833	0.00706322	12.6253	10.9643	7.98497	70.1524	55.2898	23.2347	0.488298	198.509	71.7928	7.07632	0.021892	113.335	14.016	165.263	10.833	220.613	98.4138	53.7648	10.3106	7.6138	22.2513	31.4908	71.7092	0.331922	3.75762	0.873567	1.31731	4.13243	69.5214	1.99873	0.044552	17.3064	0.0967809	28.6303	1.34276	6.61169	85.3739	5.41247	124.748	18.5315	40.5417	200.796	7.64353	90.314
TCGA-B6-A0IK-01A	0.0531829	0.0428303	14.7924	5.95268	0.0111004	28.3353	13.5786	6.09829	76.0728	60.453	13.3872	0.450464	155.551	69.2867	13.5696	0.0203232	67.7666	11.053	160.816	14.4944	177.716	57.7163	95.2038	12.1794	6.44665	22.5107	48.3793	53.8711	0.310927	4.89314	0.744685	0.805624	2.86499	90.3643	1.98444	0.112201	24.8813	0.140444	26.2766	1.52839	8.15816	67.1698	7.75566	92.5236	15.2969	27.1212	148.509	13.6769	76.9585
TCGA-S3-A6ZF-01A	0.050872	0.0284345	36.9737	8.60618	0.00690013	41.0858	18.2677	4.40225	44.9979	130.049	30.9012	1.89552	377.264	114.048	15.6444	0.183618	114.798	23.7482	165.49	12.6384	120.946	59.0314	161.35	56.1763	15.389	29.3787	41.7677	13.233	0.108065	5.14925	0.699068	1.53139	2.96239	38.2154	17.3865	0.0571018	58.4285	0.0497604	10.443	5.50018	6.54328	22.7347	13.0926	62.4054	60.9207	36.8726	74.5747	17.7156	117.449
TCGA-B6-A409-01A	0.0948334	0.0157125	52.241	7.56352	0.00912698	26.6799	5.02991	4.44608	32.3296	74.9167	22.9732	1.36082	168.965	86.3287	6.29284	0.0210524	52.884	9.50856	76.0994	6.00231	45.0822	88.192	45.8792	20.0536	4.45214	18.8003	22.2201	42.9538	0.202963	3.69022	0.812942	1.13377	3.81551	198.439	2.51052	0.0577099	23.4804	0.152406	13.4825	1.21283	12.8596	39.7419	4.9436	83.0352	16.9369	55.596	88.3274	14.0877	71.1548
TCGA-BH-A8FZ-01A	0.0264979	0.00772103	10.1177	1.5149	0.00540379	19.6194	6.56616	2.65939	13.0507	41.9581	12.3935	0.996205	135.27	82.582	3.8661	0.0312259	51.1262	10.7428	70.3477	4.42223	32.8592	68.0083	28.1504	15.9858	4.3358	19.7335	4.84861	11.0777	0.0574007	1.35261	0.611667	0.843843	3.16817	28.7895	4.50834	0.0238413	15.0305	0.0234201	7.56286	4.07863	3.46574	11.9814	6.26732	45.7719	16.2085	20.1909	38.4768	11.7577	30.7403
TCGA-S3-AA12-01A	0.0864904	0.0337913	19.7088	5.01426	0.0162479	32.0684	3.96082	3.66415	29.8722	84.6275	24.6146	1.02913	244.191	103.212	5.32044	0.0912239	148.424	18.7843	82.674	9.79876	97.8545	178.942	92.9489	26.3022	14.2696	26.3509	10.4801	27.8571	0.114881	2.41486	0.719228	4.16784	5.25854	135.26	6.5652	0.0822808	41.6715	0.069754	12.4458	3.67093	11.2693	28.1051	16.1011	57.3168	28.1346	38.054	120.036	13.8465	89.5107
TCGA-D8-A1JE-01A	0.314451	0.217506	189.941	26.8315	0.058386	51.4524	26.5644	8.46859	75.324	191.011	47.6116	4.27581	299.086	114.501	11.1773	0.360739	261.545	23.6304	88.156	22.3118	155.956	396.888	186.75	29.4111	73.0835	23.8556	34.6607	151.631	0.310326	6.68792	1.09124	7.95401	9.29961	567.58	22.7624	0.433633	52.7806	0.300222	32.3529	1.41796	52.8763	109.038	18.6097	86.6552	47.8622	161.954	202.403	25.0893	206.102
TCGA-EW-A1PA-01A	0.207996	0.0140158	32.6411	8.9463	0.00789779	20.1982	8.60036	2.96647	18.2862	101.557	27.9611	1.11969	234.702	101.388	2.28985	0.0405981	96.4818	17.4351	99.8806	5.66854	101.404	128.547	46.3364	32.9984	11.9568	25.5329	11.5749	22.4083	0.130162	1.94391	0.736031	3.39182	3.90656	134.102	3.99101	0.0492666	38.9249	0.0713145	8.62896	1.44505	31.3151	54.6802	11.7075	60.8001	38.4156	46.8638	67.079	14.2675	96.8619
TCGA-EW-A1J1-01A	0.113672	0.0277169	36.0393	7.82989	0.0179894	25.0287	7.15199	5.54635	33.2572	89.294	33.315	3.1174	208.412	99.2482	4.64738	0.13288	122.208	16.3776	73.955	7.319	130.042	141.949	76.086	21.4196	9.96989	20.6817	24.8108	88.2628	0.354034	8.47638	0.93874	3.94522	6.55062	155.667	12.6384	0.0867022	28.8622	0.155441	17.1781	1.29613	14.9909	47.3449	19.4863	76.1283	21.2369	71.5334	90.0171	10.6287	76.0331
TCGA-A2-A0T6-01A	0.0573549	0.0198649	14.5132	3.65571	0.0124748	16.8091	4.64304	3.8373	36.2767	48.9557	16.9873	1.08277	105.325	73.4425	3.25835	0.0473653	50.5196	9.70888	60.9576	6.05558	90.4204	78.8649	38.1323	13.4287	2.22191	18.0134	15.8309	37.4454	0.208206	4.4875	0.686961	0.886042	2.9722	111.256	5.14678	0.0859547	16.4335	0.135016	11.1096	2.67381	9.38991	30.9112	6.56108	66.395	15.5628	32.3573	52.0013	7.7278	47.4026
TCGA-E9-A1NH-01A	0.0859821	0.0361553	55.8014	7.43531	0.0131953	51.4396	7.69903	5.37626	47.3712	119.347	28.9601	2.75525	236.116	105.422	13.4327	0.106499	134.806	14.4187	91.9173	8.75024	175.875	158.006	111.246	33.9069	15.9279	21.4976	46.176	50.035	0.303834	9.25485	0.820082	3.12526	5.10999	191.756	12.2497	0.117572	44.332	0.17307	13.66	1.21517	12.4469	33.6739	14.5582	86.2946	22.5689	75.6949	108.986	22.1934	94.4788
TCGA-BH-A1FG-01A	0.0262009	0.00585222	3.01514	0.80977	0.00406834	10.4102	1.36774	2.30048	33.4974	19.4418	9.68627	0.237506	210.612	87.876	2.9484	0.0397205	41.2866	18.1192	119.822	1.33667	125.731	54.6224	41.4234	7.55512	0.926648	21.0311	29.0206	35.9516	0.404743	4.3748	1.06065	0.728683	2.09157	68.7541	18.6241	0.0141555	6.60909	0.139965	7.42673	0.122753	2.7715	14.7584	6.87976	58.4781	5.3628	32.5446	77.8875	5.29624	38.0294
TCGA-A8-A07G-01A	0.144927	0.00807593	30.7405	8.47863	0.00583968	13.546	13.2018	3.95544	47.0381	73.453	21.5858	0.538785	235.053	92.7423	0.974808	0.0343313	91.0259	15.9778	109.763	4.13492	268.536	101.768	36.9769	16.0831	11.5875	23.0997	8.31149	29.7665	0.175768	1.70006	0.763511	2.29792	5.98148	76.3153	9.77267	0.0285821	30.7103	0.0736917	9.74706	1.27202	20.7545	28.0479	14.392	44.1718	22.0218	21.5462	124.336	7.90883	102.959
TCGA-A8-A07F-01A	0.173333	0.0257138	64.4416	10.1418	0.012531	24.7288	15.4114	5.736	49.0172	157.595	36.0748	1.7074	284.695	104.463	4.14901	0.0933383	115.716	17.5253	94.1718	9.48289	138.477	162.673	64.1367	30.4235	15.9664	23.6968	21.2687	57.3488	0.192041	4.0804	0.882768	2.20741	4.85847	119.623	6.10058	0.079396	39.0783	0.130336	17.1991	1.79999	29.9813	43.5324	12.6176	86.9966	27.7169	82.9226	108.079	15.9676	135.269
TCGA-D8-A1JI-01A	0.0380357	0.0123381	10.8505	2.98928	0.00969211	32.8579	3.10973	4.58459	36.7256	59.2651	22.1044	0.906811	163.531	88.3205	6.30633	0.0546179	99.2981	14.3604	90.9714	5.28594	98.33	124.531	54.504	22.9359	5.16521	23.224	24.9236	34.3678	0.231612	5.96456	0.674491	2.34517	3.27506	64.3123	7.58166	0.0726364	29.2818	0.0917975	11.0663	3.16864	6.71544	20.3387	11.2259	64.9803	21.679	33.954	61.3966	13.2069	71.3311
TCGA-A8-A0A2-01A	0.20325	0.0658233	42.0483	12.4871	0.0220716	55.9557	30.0239	11.0339	75.4294	65.7588	23.3558	1.11935	143.24	70.6045	15.763	0.0236371	86.7433	7.21483	85.3174	22.1297	90.1505	255.434	90.6812	20.081	13.2271	17.9333	51.5898	61.2961	0.272409	8.55329	0.661727	2.09291	3.86719	210.29	1.79583	0.355142	58.9206	0.141531	38.3119	0.620019	24.6824	78.4929	8.90437	143.661	15.1003	67.681	162.669	21.1538	86.4358
TCGA-A8-A09T-01A	0.0934174	0.00839788	15.2958	3.77894	0.00541419	14.512	5.29273	2.37724	15.9173	65.0521	18.0443	0.330125	149.139	80.1889	2.56381	0.0521983	73.2967	14.6563	91.7009	3.6836	252.186	78.5371	34.4835	19.0009	4.14708	23.2615	9.37063	15.7078	0.169912	2.52899	0.716977	1.61128	3.46703	31.5026	1.75055	0.0197838	19.0627	0.0701416	8.21373	3.48745	12.5101	27.0486	7.77521	62.1204	23.8653	25.8926	91.2749	9.17026	68.0791
TCGA-AQ-A7U7-01A	0.111903	0.016665	29.8062	5.67632	0.00830158	24.3285	6.18555	2.27753	20.7687	75.3837	13.3347	1.55409	180.064	93.3131	8.19665	0.0591453	105.514	11.8486	78.8158	7.15999	59.3834	105.549	74.5306	16.8483	7.72791	18.7347	12.547	33.7882	0.108907	3.03068	0.720953	2.28478	4.46432	63.4103	10.5108	0.0382315	20.2774	0.064321	10.3162	1.39977	10.7957	36.1186	8.19647	62.4729	11.3049	48.1101	67.7457	17.3066	73.0283
TCGA-A2-A1G1-01A	0.0804054	0.0152915	21.3645	3.30918	0.00825984	16.0555	7.50253	4.3544	26.7535	64.4958	16.624	0.9682	202.493	86.1694	2.5123	0.0442261	55.7357	10.8943	88.1107	5.0162	55.0451	136.723	41.3808	13.9238	5.02094	17.575	9.05359	36.3933	0.117448	2.79444	0.799095	1.76668	4.91394	89.937	4.58492	0.0421962	18.105	0.084982	12.1181	0.75258	10.6449	25.9346	7.47412	50.0055	9.10546	46.076	92.8788	8.36567	64.7106
TCGA-D8-A147-01A	0.384029	0.0183672	52.8716	15.3859	0.0126772	42.1691	13.7321	4.71666	38.8106	114.785	39.8627	1.88627	191.071	94.0983	6.257	0.0501149	206.039	14.6412	84.3098	8.29801	240.289	435.919	91.1381	29.8588	14.6219	21.1778	48.513	56.1544	0.542872	9.54626	0.873527	2.90048	6.9385	396.198	13.0371	0.0753937	36.0117	0.193228	21.7927	0.662417	51.5679	140.554	15.6703	84.5687	31.1781	81.5255	131.264	17.9375	114.671
TCGA-A1-A0SP-01A	0.0326329	0.0169129	14.1881	3.60527	0.00607925	34.4308	17.3247	3.57235	21.9875	70.8482	17.4166	0.864508	218.706	93.7688	9.21549	0.0324835	69.4249	15.8926	139.882	11.48	41.7505	65.4909	82.8113	27.4199	4.22033	24.6513	13.2687	9.17644	0.0554009	1.63008	0.57179	0.905918	2.5904	20.0517	3.35848	0.032354	29.3673	0.0290933	9.56945	5.63138	3.60223	16.5344	6.63018	57.8644	27.0944	23.8711	55.8062	17.5679	58.2829
TCGA-AC-A23C-01A	0.0960074	0.00607084	10.8231	3.72007	0.00205127	4.43604	26.7929	4.87738	89.72	57.6083	19.4577	0.157444	263.923	72.2704	2.31629	0.0130859	25.2546	13.1943	276.326	3.48631	261.432	72.2061	35.1839	15.6271	2.05397	18.5781	21.9771	23.7313	0.175828	3.06406	1.10522	0.199435	2.51309	58.1105	0.610603	0.0121937	20.6712	0.150935	20.9941	0.336666	13.7555	62.1375	2.60838	62.0263	8.40838	63.8433	562.03	2.33018	123.529
TCGA-S3-AA10-01A	0.0846605	0.0157878	56.6838	5.32242	0.00836079	20.4099	5.9549	2.98256	23.7159	98.967	22.7278	1.63372	224.808	106.724	4.16127	0.0540681	55.6656	17.1109	100.698	7.13524	71.4139	57.0862	51.5891	26.3283	5.04049	23.8218	13.5133	22.6533	0.152303	2.3125	0.907786	0.940867	3.45354	109.6	5.31147	0.0401883	19.4536	0.106924	8.67096	2.27436	11.7959	26.5979	6.70328	49.2425	24.6569	47.0709	59.6698	13.7485	65.2677
TCGA-A2-A0YK-01A	0.160582	0.0301549	38.3788	7.85318	0.0118581	27.4176	10.2563	3.78451	41.1574	84.1767	28.4397	1.58852	228.753	94.561	6.0654	0.0655486	76.9283	15.0631	88.1173	7.06297	73.3836	109.638	53.2646	22.6262	8.97801	21.4846	17.8896	46.3658	0.19519	4.28866	0.877615	2.56844	4.2992	221.862	6.10504	0.0740687	32.2407	0.162651	17.4215	1.46358	19.6239	66.0227	6.98237	78.2639	18.5137	73.014	72.3016	13.9678	92.1369
TCGA-AC-A2QI-01A	0.0396258	0.0104414	16.03	2.56205	0.00849068	19.1715	5.30482	3.14091	28.8313	38.7506	12.8953	0.829907	103.708	69.8424	4.33911	0.0175007	40.7588	6.56291	65.0689	5.16543	24.3879	66.2369	34.5603	12.6542	2.14722	15.7991	9.48207	22.0896	0.108002	1.96436	0.651876	0.80495	3.0254	85.675	2.37917	0.056095	12.6987	0.0966499	10.3027	1.62067	5.68633	27.8178	4.29561	72.2051	9.07373	31.525	52.7486	10.7107	37.9782
TCGA-AC-A5XS-01A	0.0829925	0.0242173	40.4506	5.21906	0.00986014	24.2343	10.0499	4.20256	39.4475	93.9022	19.3504	1.45768	230.487	100.93	5.54112	0.0426044	56.8778	17.0834	141.754	10.3016	76.3717	58.0867	77.3683	26.8151	4.35672	23.0723	22.5867	21.7515	0.156526	3.02599	0.831316	0.76798	3.02304	120.684	4.61949	0.0715394	29.508	0.0962677	11.8658	1.60295	10.6171	37.8818	6.35705	61.5702	17.1754	45.1668	76.5578	13.7583	69.383
TCGA-D8-A1JM-01A	0.0766264	0.0266105	29.8042	5.67627	0.0102092	33.7545	11.3821	4.42547	43.3828	59.5512	18.1046	1.47285	149.534	82.8558	4.84505	0.0380798	87.2689	10.0876	75.6158	7.64013	63.129	139.183	59.4556	19.489	4.9833	18.8439	13.3346	36.5955	0.143104	3.21484	0.657811	1.91193	3.75069	126.414	6.99521	0.0780247	22.7048	0.132269	13.7791	1.50931	12.0867	33.8936	10.3328	77.9711	15.1537	36.9206	77.5628	14.7974	56.0591
TCGA-E2-A154-01A	0.0968211	0.0515267	91.3283	7.17696	0.019101	39.6966	3.20527	5.07816	37.9989	100.154	31.7612	1.21202	242.414	104.487	6.80432	0.0572888	139.437	14.5313	85.1852	6.3635	176.114	219.625	57.3365	26.0805	20.2715	23.9301	20.2073	73.2616	0.240581	3.87859	0.915043	1.51786	6.9007	284.666	5.35455	0.0956373	39.2094	0.15786	17.8967	1.69856	21.5823	62.19	6.3124	81.5124	27.023	74.233	157.1	21.1967	125.903
TCGA-LL-A7SZ-01A	0.906654	0.119027	186.266	54.6656	0.0317368	71.1159	33.2793	7.37244	52.4938	304.928	52.2053	8.8033	374.856	117.82	21.1896	0.453944	335.961	26.0838	121.759	38.7309	307.886	274.238	210.828	64.5032	70.5103	29.3518	46.6535	73.9813	0.214242	10.8594	0.923403	10.8956	6.83863	294.71	20.0725	0.20961	84.0884	0.232199	28.2981	2.94118	97.6382	102.51	27.6387	106.174	91.4739	96.5087	184.144	28.612	248.692
TCGA-A2-A1G4-01A	0.700709	0.0764758	277.276	19.7939	0.0275823	31.2918	6.37741	5.6567	37.7212	209.596	44.4484	4.92899	247.603	105.001	6.90443	0.114503	162.825	12.2038	73.8579	16.7192	175.656	255.696	120.987	34.9122	30.9225	22.1277	37.008	81.6242	0.51734	7.96581	0.984241	6.00213	8.05852	421.974	7.27732	0.213465	61.3002	0.244971	22.9982	0.817187	91.3566	99.285	11.766	75.6616	39.6393	105.727	152.765	16.2032	164.359
TCGA-E2-A15P-01A	0.057763	0.028575	26.9161	6.02528	0.0097476	32.1659	4.65677	4.7217	36.3506	60.2554	16.8246	0.721276	150.603	81.6655	5.46429	0.0239493	67.3304	11.9092	88.7199	6.93571	69.5987	102.717	49.3457	16.8582	6.36078	20.4117	15.0599	38.5911	0.1077	3.01667	0.637597	2.01066	3.27242	95.2755	1.94176	0.0673669	24.076	0.0951464	12.453	2.01767	8.59209	29.2776	6.97089	67.9411	13.6369	38.5398	75.5654	13.522	74.6886
TCGA-LL-A8F5-01A	0.0996043	0.0289514	16.4207	6.87518	0.01039	27.6301	4.06496	4.42846	31.3248	72.3396	16.5887	1.06324	149.57	74.2917	7.12687	0.0485795	118.669	9.61337	82.0355	10.7479	172.58	175.202	52.4893	14.7579	11.0573	17.7272	10.6013	44.5623	0.0886067	3.41458	0.589027	1.88908	3.82398	109.39	5.52821	0.0831365	29.3991	0.0538828	16.7847	1.98657	18.8715	52.1409	12.9727	63.3439	17.9929	24.4473	107.333	14.6018	84.0593
TCGA-E2-A1L9-01A	0.0423405	0.0117888	14.6081	2.64825	0.00694909	25.4198	3.36492	2.97239	20.4845	63.5173	17.0474	0.828818	193.074	93.7016	4.3032	0.0284801	42.7604	14.8825	99.7039	4.37314	37.1453	92.3792	50.0657	20.8304	7.43618	20.3259	10.531	19.8196	0.0929505	2.33633	0.802378	0.849072	3.85718	80.3364	4.07582	0.0265158	18.4412	0.084453	8.41862	1.29455	6.4402	21.6231	5.14023	59.016	15.1262	59.1186	67.1923	14.4635	65.6926
TCGA-OL-A6VQ-01A	0.119299	0.022005	27.4002	7.43323	0.0112257	28.9931	11.3927	3.84624	44.969	74.805	34.6577	1.22716	220.608	95.2323	3.30186	0.0908611	133.733	18.541	99.1211	5.97378	137.186	160.707	59.1116	25.3899	18.3534	23.8763	37.9692	37.8736	0.252701	5.52115	0.862086	2.31848	5.31493	97.6398	14.3352	0.0650547	36.7755	0.123781	16.4768	1.60849	19.2148	57.9626	16.9311	75.9689	39.703	48.3036	78.502	17.3039	63.3621
TCGA-D8-A1XL-01A	0.19988	0.0837594	90.3474	27.9871	0.0265585	58.6441	11.8323	5.97685	84.736	177.784	39.4653	3.62878	346.615	112.418	18.9988	0.330572	161.25	24.787	132.885	16.8267	346.217	308.975	171.725	40.7986	35.1484	27.44	55.8023	68.0514	0.326836	11.6252	1.0215	4.38728	6.99538	148.942	18.35	0.247447	70.4109	0.235056	21.5659	5.40971	27.923	56.3296	13.0094	118.524	53.5052	63.066	228.195	28.2697	219.521
TCGA-EW-A1PH-01A	0.24969	0.0293582	60.7531	11.3958	0.0200598	39.5603	7.80283	4.11472	43.8733	112.743	31.9186	1.8406	290.648	110.233	7.1305	0.0670482	218.125	19.0045	89.6547	5.72158	183.594	315.206	82.7223	31.2582	25.4485	24.2892	38.8018	52.9951	0.397253	8.89024	0.9591	4.46129	5.18111	256.488	19.0641	0.195647	56.3642	0.173934	14.2558	1.41346	41.0507	107.3	12.4965	66.9082	30.9679	86.6795	129.119	21.5529	130.616
TCGA-A8-A08G-01A	0.276997	0.0825045	86.9354	7.91433	0.0384302	41.1522	2.00268	5.05447	25.3305	155.33	43.136	3.83477	288.221	116.649	8.84356	0.108705	183.981	15.9192	69.9945	9.58797	216.677	290.454	107.933	45.5167	20.6294	24.0946	46.4231	66.9979	0.381383	10.4101	0.998796	6.56477	4.71093	313.909	8.31972	0.270128	54.7077	0.222777	13.9167	0.980299	50.063	82.9764	13.3264	61.2359	36.0437	143.691	113.387	20.9275	151.108
TCGA-A8-A07E-01A	0.111412	0.061122	80.3257	8.44314	0.0190118	43.0439	3.55977	4.74536	33.5139	118.997	37.4151	1.63916	331.089	123.025	8.40158	0.0994215	124.306	23.918	139.471	8.96574	97.2716	130.213	91.2831	40.4442	15.9894	27.4927	31.7246	46.2032	0.354652	6.03483	0.988855	3.82969	5.42934	79.7151	6.09339	0.122486	48.3314	0.156542	17.2662	2.15037	20.6747	61.4267	9.87474	71.8316	30.8293	75.0268	119.11	24.8229	108.908
TCGA-EW-A1PB-01A	0.139616	0.0212799	38.4264	8.0679	0.0114658	29.4874	11.4017	4.24798	51.5559	82.9567	21.1222	1.988	196.266	91.5151	3.48241	0.0261506	88.4503	13.6619	103.13	11.7364	70.1768	104.689	80.8742	22.1357	6.54419	21.7962	27.3172	28.9847	0.19441	3.7911	0.729549	1.85818	3.51102	159.099	4.93175	0.069138	33.1074	0.11241	13.3889	1.68408	17.9497	50.1071	10.5451	83.7452	19.8217	33.6837	76.7657	19.3524	65.3631
TCGA-D8-A1JL-01A	0.135251	0.0262589	39.3194	8.43478	0.0145431	27.5201	7.72018	4.67556	38.1888	91.7331	30.8269	2.03867	153.747	89.7543	8.01155	0.0320916	97.5155	10.3906	77.6291	10.9271	101.695	154.818	49.1889	26.3837	6.03978	19.02	32.7393	55.186	0.219127	5.72885	0.826533	2.86527	4.00814	233.717	2.55682	0.0802972	33.1189	0.135292	17.3407	0.526895	21.0103	61.8754	9.40507	95.8763	17.694	91.6298	72.4143	15.299	78.845
TCGA-D8-A1JJ-01A	0.0487647	0.00992858	16.5778	1.85186	0.00727865	13.3906	5.40595	2.97792	31.1651	53.0906	15.2141	0.996361	130.695	81.7798	2.32914	0.0266301	38.8652	9.88683	59.6991	3.98817	31.5564	93.4572	35.1449	12.213	3.46115	17.5929	8.68783	25.7561	0.122232	2.05111	0.757059	0.960635	3.55089	87.5243	3.39078	0.0300574	11.9361	0.101484	9.41055	1.1693	6.13056	21.2692	5.84585	56.7943	10.7497	44.8325	66.6434	7.53107	44.3427
TCGA-BH-A18J-01A	0.0218239	0.00727708	6.40344	1.12981	0.00542862	20.4454	6.1652	3.42407	22.8739	33.7315	13.1082	0.529076	130.455	80.8262	4.38888	0.0191371	30.5406	11.2721	85.9776	4.66114	27.3705	67.643	25.3728	17.1611	2.21181	20.8082	8.76677	11.1203	0.061675	1.71035	0.561373	0.684239	2.50902	27.9337	2.532	0.0216225	16.8409	0.0481123	7.09467	3.5765	2.77414	11.589	4.36772	46.9426	15.8647	25.3375	54.5457	10.3291	30.6055
TCGA-E9-A243-01A	0.167199	0.064332	46.3725	13.5188	0.0114835	34.5835	14.6347	5.6067	52.3527	153.931	31.748	2.06701	302.401	108.746	7.54799	0.0794088	147.135	23.1442	151.657	16.7899	311.998	162.305	89.3006	32.5825	23.3654	27.0445	31.2889	60.4178	0.22679	5.88714	0.887909	3.95243	5.76257	95.4362	2.39991	0.0586347	63.8627	0.120089	26.7307	3.31897	21.6253	95.1942	15.9022	97.961	35.4199	60.1134	134.808	19.6559	131.541
TCGA-BH-A2L8-01A	0.0535586	0.0113818	17.2608	2.78293	0.0060753	27.6978	4.91654	3.8815	36.5952	48.3774	13.9725	0.78278	150.955	86.9691	4.98523	0.0204136	45.2926	10.6653	91.9656	7.40484	66.8824	81.0496	49.0642	17.0881	3.34845	20.3373	12.0449	22.6247	0.102043	2.24497	0.670573	1.16438	3.14586	61.4834	1.92295	0.0342871	22.2287	0.0915317	12.1376	1.96623	6.52771	23.7352	4.71511	66.4783	10.9323	30.0808	58.9496	14.7342	44.1729
TCGA-AC-A8OP-01A	0.127519	0.0442003	40.8335	15.4308	0.0141703	32.6622	25.3886	5.32424	34.0503	106.744	47.5412	2.73525	327.903	114.856	8.46012	0.220209	153.657	26.2134	105.083	7.61396	90.6856	184.751	96.6388	34.2557	39.315	28.3054	22.8071	40.6587	0.151265	4.09562	0.946639	3.62628	6.23602	61.8971	20.7903	0.0649469	38.2603	0.0723716	15.8415	3.06389	19.4213	47.4138	21.1552	79.532	64.6157	80.4508	63.1432	21.7225	106.636
TCGA-A7-A13E-01B	0.0522972	0.0188302	16.6124	2.68437	0.0105166	19.7165	6.61144	4.47295	28.0728	51.5201	18.7434	1.43368	103.183	76.4771	4.15688	0.0455171	54.0691	8.30743	56.2909	5.88365	48.7142	99.8485	38.7676	16.3931	4.38939	17.6904	14.4329	37.8767	0.163639	4.28934	0.677726	1.20096	3.57406	105.478	4.51416	0.0559589	19.7639	0.113329	9.83142	1.89465	7.39694	25.5882	8.05766	77.6183	15.7011	36.5619	57.4305	10.105	50.733
TCGA-A7-A13E-01A	0.087067	0.0334715	32.1614	4.26963	0.0157034	30.319	3.52827	3.67339	33.6299	89.1275	33.8481	1.16495	268.584	110.946	4.67725	0.0690351	130.695	19.1788	115.103	7.32758	159.434	154.656	53.0301	28.1463	4.84899	23.3603	41.8253	59.7893	0.309046	7.86134	0.941328	1.87716	4.30225	202.867	5.50381	0.0895787	24.1504	0.137114	14.9291	0.919321	15.8932	49.9513	12.7727	67.4455	15.5504	76.7044	70.0889	17.6676	83.4234
TCGA-A2-A1G0-01A	0.133109	0.0272827	39.004	10.4454	0.0153832	41.0366	9.70231	6.10129	52.9043	91.3958	24.0662	2.49835	188.508	92.0397	11.176	0.0805697	104.784	13.8069	80.1996	10.824	86.3835	187.011	65.0598	22.4748	10.7158	22.0873	32.2516	50.1971	0.257292	9.21626	0.814255	2.01666	5.77739	221.631	7.52464	0.0922901	32.4992	0.18631	17.9698	2.24835	14.7806	43.9854	9.89564	106.656	19.2948	64.576	86.8101	21.1673	96.0641
TCGA-AR-A2LH-01A	0.170097	0.0578876	85.7201	15.612	0.0248908	55.9686	3.43216	4.07624	40.3624	154.926	37.2411	4.16298	286.807	117.851	11.8962	0.341367	202.364	20.6172	73.2715	8.44047	246.497	174.353	119.241	44.5408	26.5612	22.2403	36.05	96.2761	0.31487	7.92432	0.961587	9.61654	5.03288	328.555	26.5909	0.209454	40.6749	0.173914	13.5558	1.3221	29.4175	76.2809	13.1605	65.9683	31.7322	137.35	85.3674	19.1037	157.048
TCGA-C8-A26V-01A	0.0960098	0.0283219	32.7726	5.60124	0.0133007	20.6426	5.05535	5.00674	32.569	101.848	31.0291	2.58897	157.228	89.7262	4.11152	0.094988	139.763	10.5176	65.2455	7.03514	60.6281	167.848	59.1897	21.7588	10.1724	19.7729	18.0208	72.3175	0.228859	4.57197	0.818324	2.84396	6.00113	165.294	10.3307	0.0672724	24.9994	0.149456	12.5351	1.00905	13.2825	46.2202	11.4165	87.733	22.174	83.3338	87.0511	9.42087	80.2911
TCGA-AO-A0J7-01A	0.0680223	0.0652455	22.0106	5.7891	0.0120728	31.7951	18.3703	3.64693	62.3992	81.6287	28.3545	0.700354	231.965	91.854	9.22905	0.0573383	83.1681	16.5106	142.155	18.5724	110.01	85.4606	158.979	27.7564	5.18907	24.1915	52.1688	26.8375	0.311288	6.47873	0.819643	0.549761	2.77313	204.6	5.91408	0.181867	27.7772	0.200398	16.7524	1.16754	7.15755	32.76	7.40373	87.7204	29.4357	37.2093	120.948	14.0967	66.4417
TCGA-BH-A0HI-01A	0.78215	0.155328	79.8105	18.6267	0.0282809	37.6823	12.4927	6.38517	82.4093	107.974	32.6109	2.68509	296.639	94.3039	3.23073	0.0520013	236.372	14.3528	105.218	21.663	250.265	351.09	83.501	21.0724	25.8877	22.9914	20.978	83.1786	0.320822	4.09732	0.802208	5.40079	7.00833	433.612	7.4869	0.118649	64.5206	0.165288	30.3967	0.728016	101.489	186.033	25.7404	132.863	27.4721	38.7462	140.603	21.829	146.29
TCGA-D8-A1JN-01A	0.00575393	0.00175584	1.1822	0.0876078	0.00334471	9.9788	1.13114	1.65869	6.02058	11.2658	6.24833	0.0674044	62.302	63.6804	2.89409	0.00922041	23.8878	5.81571	73.3901	1.128	15.7868	39.4622	10.8086	9.49251	0.151759	14.077	5.09216	2.74893	0.0449868	1.41883	0.525615	0.184351	1.28872	7.89185	0.198138	0.0116807	4.45127	0.0186191	4.64826	1.67486	0.828213	2.58589	2.69192	35.7095	3.51904	18.0302	12.9437	4.46903	5.54853
TCGA-OL-A5S0-01A	0.0884922	0.0138602	20.4287	4.14547	0.00746246	31.0197	9.43051	2.75246	15.3693	95.9619	25.716	3.62861	253.03	104.412	6.69501	0.0609795	134.138	16.7293	94.5133	6.42281	190.116	127.865	70.0892	27.1322	10.8659	19.1007	32.0306	49.4166	0.3752	10.7623	1.06125	4.19825	4.86829	164.148	12.2103	0.0229759	19.193	0.152135	10.0407	0.306447	10.4704	57.8841	12.0612	54.1764	19.9358	120.538	78.0145	13.7444	78.0081
TCGA-AO-A1KO-01A	0.120875	0.0595838	47.9392	11.3059	0.0234623	25.0937	10.0171	4.93226	45.2388	80.7164	22.3571	2.83736	139.33	82.5197	7.06218	0.0678291	94.3458	10.3528	72.03	11.0952	93.3145	130.623	64.3672	18.3554	7.93429	16.7409	21.1169	81.2501	0.229196	4.71712	0.865799	1.47605	4.26432	422.96	5.87771	0.186998	16.4449	0.168189	19.1218	0.608259	16.2419	68.9418	11.3122	101.559	14.3047	81.1392	105.062	14.2028	83.9807
TCGA-BH-A0AW-01A	0.164262	0.0702854	50.4918	18.1068	0.0173871	38.4027	5.80784	4.95575	50.7464	120.909	22.5834	3.47746	235.779	97.5964	12.1775	0.175544	179.416	13.1895	93.7113	10.8073	147.693	206.084	86.497	29.5288	16.2907	20.0125	32.693	59.695	0.347919	7.2644	0.899944	5.23402	7.76192	259.154	16.6726	0.102628	49.1149	0.202594	14.1961	1.03283	24.6266	59.4021	14.0119	108.127	17.6185	85.2173	181.065	20.2203	129.563
TCGA-A2-A0T4-01A	0.088997	0.0202912	17.7818	4.36199	0.00822879	15.4924	9.85553	3.41054	36.152	59.2236	17.8734	0.237472	145.775	67.9074	5.33711	0.0162683	42.0209	9.51873	109.32	4.5178	205.96	81.5563	40.7347	9.07831	3.45059	20.1186	20.5381	38.765	0.395677	3.37104	0.877247	0.460315	2.64386	122.645	1.51219	0.0622456	13.9894	0.149296	24.7954	1.09282	15.2027	84.6484	4.33843	80.4556	12.5356	33.4076	110.086	9.08221	86.9368
TCGA-E2-A15L-01A	0.125987	0.0739872	34.9618	10.878	0.0237351	46.9841	17.8105	6.80628	49.9593	188.072	27.4249	2.5509	263.31	104.883	11.5991	0.11542	152.289	20.6095	115.812	17.2746	161.484	149.076	137.932	27.8914	14.0948	23.3098	47.7208	62.7951	0.299912	8.24848	0.818373	2.78034	5.51961	158.346	7.79231	0.163266	39.5145	0.113824	22.4599	2.19879	14.6002	74.8359	19.9966	88.8711	28.0198	68.6738	106.178	22.3246	101.923
TCGA-D8-A141-01A	0.0914115	0.0310062	31.386	8.09086	0.0109557	41.2429	7.17857	5.03307	53.8139	84.876	26.9291	1.56308	195.141	87.828	11.3794	0.0351608	66.9434	11.5651	102.224	12.9454	99.3143	106.848	77.9799	24.8221	6.93812	21.8997	28.9518	35.7852	0.161837	5.0104	0.715128	1.66006	3.84081	119.6	2.54683	0.081169	40.1309	0.102008	20.8018	1.91299	12.6775	43.1822	8.43364	95.9535	17.8821	46.8315	96.7328	18.3328	74.8033
TCGA-A7-A26J-01A	0.0387838	0.0219246	7.31452	1.70611	0.00787166	34.638	6.35699	3.65246	26.6184	57.5812	18.8391	0.642925	177.946	103.422	12.2467	0.0647709	80.1323	21.2519	122.382	6.42425	133.329	74.09	83.5919	34.3065	4.5833	29.596	23.5172	10.7108	0.0843366	3.05223	0.614772	1.77156	1.81927	28.9244	8.40286	0.0452131	37.2775	0.0458866	9.27546	9.16208	4.24002	17.6183	7.40628	67.6534	34.7772	28.2864	50.7637	15.1098	59.9092
TCGA-A7-A26J-01B	0.0802392	0.0149063	36.7269	7.48438	0.0104043	39.7024	4.40025	3.18611	18.3261	114.325	28.1291	3.19314	214.528	101.855	11.8919	0.123326	138.091	13.3595	79.0258	6.9541	97.1146	96.3383	67.8112	29.5467	14.7265	21.2827	18.9464	29.1004	0.243486	6.53978	0.789373	5.92456	4.57795	78.6167	12.3737	0.0388828	26.0383	0.0895389	10.5338	1.49433	11.8	43.2202	16.9862	57.998	25.9253	60.1742	81.7218	16.3657	92.0044
TCGA-S3-AA0Z-01A	0.0170637	0.00531133	4.44285	0.841778	0.00515936	15.0747	3.67049	2.86961	19.7515	26.4963	11.748	0.35646	93.1725	70.6947	3.33715	0.0182166	28.8137	8.24024	66.2664	2.84461	30.4345	53.9099	18.7931	12.2291	0.805461	17.9611	7.05818	12.1697	0.0712665	1.86886	0.573859	0.529104	1.90342	27.737	1.393	0.0266841	9.9039	0.0498755	7.07639	3.34854	2.53705	8.085	3.82411	51.8923	10.0989	23.2004	29.962	6.36836	20.8507
TCGA-E2-A15E-06A	0.0471174	0.0108925	18.0629	1.78215	0.00533563	19.5253	16.1463	2.81757	28.4766	69.9831	23.6928	1.7352	232.901	102.037	3.14485	0.0474733	68.9529	19.0152	106.199	5.24699	54.0434	135.609	67.8131	26.9338	7.40854	21.8952	16.6606	14.2088	0.129827	3.55742	0.875846	1.16456	4.60403	44.8423	9.32967	0.0207896	20.0485	0.0855937	8.62899	1.57628	6.01448	19.5014	6.12818	49.0304	29.2643	61.3991	108.585	11.6403	56.104
TCGA-E2-A15E-01A	0.13806	0.0218157	48.2053	6.7124	0.0132204	33.5795	5.62125	5.35126	32.2413	95.073	18.6693	1.88764	164.35	84.3037	6.16632	0.0395712	70.5532	10.7066	79.3952	6.63318	89.0904	125.816	60.3282	18.023	5.05192	17.7358	30.2494	48.4476	0.234382	5.87418	0.779798	1.56633	4.31818	197.052	5.52741	0.0787657	26.4036	0.156309	13.9618	0.950184	15.7702	45.9325	8.57048	83.8045	12.1109	56.8044	119.082	14.5959	74.256
TCGA-A2-A0T7-01A	0.0937758	0.0134699	37.2079	3.84683	0.00945314	30.2158	6.83116	3.26218	24.3976	74.3344	23.7715	1.9728	236.847	111.588	5.21688	0.0713709	117.899	17.8635	78.9213	5.95996	94.3488	138.917	61.6222	22.1439	6.30831	22.5778	12.1038	36.4143	0.172062	3.18549	0.906153	2.58669	5.37382	119.533	8.19317	0.0337911	17.4354	0.098734	12.4957	1.4026	11.394	31.2258	8.38144	60.3097	18.9911	67.4667	51.1199	16.9418	61.7975
TCGA-A1-A0SI-01A	0.0708915	0.0173722	14.3253	3.22878	0.00679373	45.9829	15.9859	4.82379	79.5145	84.3467	21.5589	0.836672	308.203	104.486	6.46008	0.0714739	115.536	22.5439	145.508	8.89086	372.905	166.329	110.259	28.6089	13.9513	26.5151	29.2076	25.0988	0.216454	4.13933	1.06622	0.922141	4.20198	218.905	11.6926	0.0424357	32.5019	0.199013	14.5547	1.03744	8.93717	42.2209	9.913	111.254	23.7883	57.3598	198.986	19.5106	69.5332
TCGA-BH-A42V-01A	0.134112	0.0312805	32.7802	7.49665	0.0143559	24.7273	5.57687	4.57278	43.4171	72.8104	19.4306	2.02959	137.446	81.4788	5.62053	0.0347866	84.8451	8.4756	69.3583	8.8878	62.3957	170.754	61.0466	15.6898	8.71245	16.8239	21.0358	50.2783	0.162001	3.57661	0.73007	1.84576	4.20426	215.214	4.36786	0.0552737	28.8242	0.140704	14.3076	0.583959	15.1817	42.7606	8.845	125.031	13.0096	57.1941	86.1057	11.8082	80.4694
TCGA-D8-A13Z-01A	0.0756334	0.0181541	25.027	5.15966	0.00678161	21.4618	26.5842	5.03185	28.4033	68.6168	24.6012	2.00827	185.348	86.4284	3.36426	0.0471687	76.369	15.7218	103.891	8.12478	125.23	146.583	58.6154	21.8968	15.1415	23.3516	18.8637	24.8784	0.114948	4.17365	0.693784	2.53331	5.56025	73.7104	5.52205	0.051603	33.3263	0.0569824	11.9572	3.71965	8.79319	47.2711	12.4383	59.496	33.7248	30.2794	85.8285	11.145	83.9935
TCGA-D8-A1JP-01A	0.0629778	0.0227432	20.5075	4.16542	0.0153545	24.2491	4.30248	4.56356	40.4262	64.1006	17.0196	1.16665	115.3	80.4746	6.61482	0.0502588	70.6798	9.39033	61.3962	7.40197	140.09	108.708	40.1332	15.7898	4.11392	18.8116	22.8428	47.0362	0.298097	6.46556	0.736186	0.867536	3.68774	140.458	5.30725	0.087593	19.3954	0.100314	13.1632	2.02637	10.2582	39.7248	9.99928	80.4515	12.4267	35.7418	75.4524	13.8281	51.6007
TCGA-B6-A0WX-01A	0.0445626	0.020932	15.1	7.8646	0.00738025	14.0613	8.91949	4.73298	66.6497	67.0203	19.2598	0.862803	236.8	91.4303	6.56872	0.0617711	57.055	20.1568	173.686	10.5307	196.192	36.1064	68.6489	23.8586	0.859199	27.6041	35.3252	21.5293	0.174164	3.33322	0.891011	0.274722	2.00666	50.3069	3.91533	0.0851905	27.9111	0.150715	12.3417	5.17243	5.65164	34.1131	3.48405	61.7486	36.3695	25.7391	124.641	7.73782	74.5583
TCGA-A8-A0A6-01A	0.0552558	0.0132152	9.62363	3.20157	0.00784607	36.3758	3.34324	5.35985	34.1636	23.148	9.12568	0.297031	186.093	78.1011	9.45396	0.0189311	35.1721	8.3285	105.413	4.70479	88.2533	59.896	22.9015	9.02331	0.32226	15.6187	32.7401	66.3822	0.277478	5.11604	0.818116	0.742693	1.99886	167.724	5.85319	0.0287799	8.01047	0.180908	13.1005	0.0845968	6.06629	35.4297	5.93383	55.5475	2.90796	39.0304	111.48	18.3243	31.2544
TCGA-E2-A155-01A	0.0571201	0.0119739	22.9722	2.275	0.00626936	24.9042	3.57397	3.00307	21.3019	54.4329	20.4809	1.03259	218.226	108.401	4.02689	0.0457927	61.6642	16.4336	80.0582	3.25505	74.1179	55.1716	38.4132	24.41	4.7959	24.28	10.0525	25.7146	0.11389	2.33831	0.817612	1.54519	2.69552	64.6313	4.40157	0.0230098	16.7872	0.0953284	8.05958	1.90059	6.43549	19.5423	9.33303	41.2736	19.8481	44.4579	31.2667	16.4615	31.7646
TCGA-S3-A6ZH-01A	0.057814	0.0222096	28.8285	5.42976	0.0086253	39.083	7.14481	5.24135	47.711	107.703	21.8674	1.61748	189.236	87.4672	13.1396	0.0636097	81.9746	14.143	93.5631	7.964	151.229	95.687	83.8323	33.685	5.49786	21.0076	33.8041	27.0127	0.18432	7.26732	0.703039	1.28259	3.85723	116.158	7.00243	0.081328	36.3663	0.123737	12.7365	3.36461	8.28614	25.104	8.0379	91.1144	21.3324	42.9405	144.36	14.4618	110.019
TCGA-A2-A4S2-01A	0.0401484	0.0151178	13.93	1.88846	0.0071622	32.1438	10.6697	4.47637	25.1143	40.6998	19.2096	0.987942	182.87	92.6814	6.43529	0.0262651	66.3039	13.1786	93.4602	6.78772	33.4477	83.0491	51.7722	23.079	4.73865	21.819	10.456	20.1064	0.0843382	1.77694	0.657188	1.06443	3.1975	35.777	4.40625	0.0327527	30.4551	0.0640903	10.8813	1.81435	4.45272	15.9784	6.76713	53.0599	19.4799	40.9994	63.7982	16.9047	38.6668
TCGA-D8-A146-01A	0.195197	0.0472493	45.8235	11.2196	0.0175279	37.8529	3.32698	4.67481	20.8261	102.019	22.5066	1.70861	236.368	96.4729	13.6003	0.111285	118.603	11.8946	88.8239	6.99344	128.928	146.83	58.013	24.5005	12.87	19.8471	37.0705	51.1008	0.364681	10.1083	0.81996	4.41705	4.67033	128.943	13.501	0.0860459	24.8759	0.149105	10.6794	1.30688	30.347	67.3572	10.2349	60.774	18.0389	63.1697	94.5497	18.9125	88.1988
TCGA-A7-A4SE-01A	0.0758319	0.0183161	30.2409	3.29537	0.0109015	21.8777	11.0415	4.0882	29.3481	64.9625	17.4417	1.6232	157.409	87.2599	5.05128	0.058751	72.4404	10.9578	74.3187	7.7349	57.2318	102.562	48.0808	17.5792	6.126	19.1544	12.2169	30.5177	0.147886	2.96975	0.752271	1.07576	4.31006	122.204	7.56437	0.0624068	18.3172	0.101015	12.0165	1.48608	9.75611	36.365	7.21346	60.9216	15.8576	44.0026	87.7018	12.1766	65.1951
TCGA-LD-A66U-01A	0.0921813	0.0281136	38.3631	6.86215	0.0135321	21.2876	3.5199	3.53652	46.1675	63.0369	23.9044	1.16639	171.433	85.4683	4.41132	0.0285951	60.9196	10.5776	74.9833	9.42655	118.798	99.7367	37.3842	17.6388	5.38694	19.6139	15.2815	56.9141	0.30351	3.51524	0.857183	1.54872	4.1471	234.854	1.02603	0.104695	27.8459	0.179309	16.5423	1.66209	14.986	66.7456	4.59422	86.221	16.3439	50.9099	96.6696	14.895	91.0365
TCGA-E9-A1RG-01A	0.0962822	0.0158054	38.5312	4.59098	0.00939031	27.9046	9.85825	4.36892	33.7606	94.6787	28.6462	2.24294	200.546	98.5414	7.26551	0.0724367	113.902	11.8589	76.2378	6.37873	53.7252	249.895	69.1362	25.0546	8.63348	19.6904	16.7158	38.2709	0.141449	5.26743	0.89404	1.39085	5.7724	177.045	8.90575	0.049903	22.1612	0.142013	16.1008	0.981714	14.2978	34.6187	9.13947	95.5872	21.2772	76.013	74.4706	19.7355	74.8044
TCGA-A2-A4RY-01A	0.113016	0.0291971	26.5568	9.91928	0.0107449	30.6431	3.95736	4.22532	55.3234	72.19	35.423	1.04249	212.614	89.7702	7.08068	0.0595503	76.9883	14.3493	86.2381	7.10766	437.73	129.299	56.5956	21.4623	6.35951	24.5987	33.5106	88.915	0.227457	5.93378	0.81278	2.87245	4.2394	180.423	6.41122	0.0768088	35.2805	0.139045	15.7769	3.55096	20.0104	47.6475	14.1943	70.6018	36.787	46.4295	94.6727	14.3104	80.7734
TCGA-AO-A0J3-01A	0.0511529	0.00869735	14.3372	1.6359	0.00645894	15.0811	8.90893	2.41303	24.1479	59.9479	20.7735	1.44211	168.278	101.977	2.64872	0.0568237	69.879	16.2369	68.6926	4.25452	44.797	110.55	46.2068	20.7674	7.79265	21.9914	8.5562	17.2867	0.0945621	2.48381	0.794297	1.17119	3.98618	46.2451	10.0192	0.0203172	16.3278	0.0739323	9.34577	1.98376	6.32247	17.5761	6.64918	49.86	25.6503	53.2279	65.6826	8.34596	43.2077
TCGA-BH-A18H-01A	0.131326	0.0341495	48.7765	9.72757	0.0171698	47.2056	4.11459	3.06252	34.4835	151.752	31.8014	1.11046	257.372	107.239	13.3323	0.108968	201.508	19.3387	110.84	6.03544	204.338	149.302	116.83	42.5261	17.6662	24.141	55.0247	36.8503	0.224496	10.7505	0.853751	4.3732	3.53816	101.51	6.13688	0.115403	35.4882	0.125112	14.3679	2.32722	23.1475	79.2867	19.8418	89.1412	31.7995	68.6917	133.044	17.3672	120.556
TCGA-AO-A0JA-01A	0.060637	0.0224632	25.0305	4.22165	0.0121863	21.4291	5.05838	4.33437	28.9655	56.7936	16.5661	1.29637	128.061	78.4591	5.02721	0.0295451	56.9114	8.35939	70.058	7.34364	34.3329	73.0243	32.5445	15.5285	2.4232	16.7024	12.1006	32.4323	0.141739	2.77979	0.713829	0.970204	3.0957	127.846	3.09438	0.0741282	15.9476	0.100033	11.5267	1.0062	9.14374	34.3354	6.54319	69.146	10.4963	45.3189	68.5099	12.4483	50.6837
TCGA-E2-A15F-01A	0.0851021	0.0213605	24.6871	6.87242	0.011613	30.2529	10.0708	4.60646	48.0545	70.3172	14.5703	1.44342	124.913	73.4529	6.46126	0.0357131	66.2136	9.2628	77.9503	11.0026	86.9857	115.407	50.4632	14.9883	3.85475	17.2501	17.2479	28.663	0.168225	4.23972	0.639466	1.36182	4.2849	115.929	4.62427	0.0964077	26.6037	0.107704	14.8582	1.55273	11.7648	47.3819	5.81556	90.7953	10.1471	36.8594	117.849	13.7245	72.5147
TCGA-A2-A0YH-01A	0.16365	0.0624238	49.1651	10.8795	0.0260551	41.9913	7.40177	5.69836	50.065	144.062	32.4397	2.67143	225.264	94.8658	11.0544	0.126161	98.2131	16.659	75.1458	11.0298	148.44	192.593	72.8597	25.5001	16.258	22.0782	34.7942	72.6243	0.315872	7.33323	0.873747	5.4067	5.8816	284.762	9.11017	0.187411	42.4032	0.179748	19.8515	2.74688	29.7958	82.8894	13.5407	90.9081	28.2348	93.6609	110.406	23.9359	130.397
TCGA-D8-A4Z1-01A	0.147018	0.0393335	48.1829	8.33424	0.0154677	38.1834	27.6279	8.0618	85.3247	64.4365	21.0739	1.92143	139.043	74.9735	10.9531	0.0321569	76.171	8.56402	93.2442	18.2322	51.6316	153.846	67.2597	18.4507	5.57211	17.4237	35.6004	62.612	0.252539	6.93545	0.749284	1.33123	3.83624	225.059	2.6536	0.197087	37.9502	0.214847	28.0696	0.811988	18.2229	76.9678	6.41521	141.162	13.4804	57.8148	160.07	22.2754	73.6926
TCGA-BH-A0BJ-01A	0.123945	0.0296105	42.095	7.03274	0.0115003	45.9092	8.02957	4.50409	34.4035	91.3913	35.9588	1.48279	255.272	102.948	11.6231	0.0454182	139.641	14.3231	95.8546	7.67512	121.749	141.154	85.6482	35.9317	7.19184	23.6438	33.3136	53.7017	0.337367	6.30933	0.939828	2.97	3.616	221.025	4.96786	0.0793861	34.3813	0.227908	17.5315	0.970776	18.0544	47.9774	9.6452	76.465	28.7374	99.5477	71.1006	21.3039	86.3621
TCGA-A7-A26I-01B	0.0661483	0.0152083	13.1976	1.96747	0.00707163	14.2782	3.59735	2.69593	23.9889	49.6739	18.0973	0.874042	173.181	87.1901	1.4693	0.0408756	66.3316	10.4695	62.5032	6.05994	68.171	92.8395	36.2627	14.7048	6.95587	20.2315	4.89848	28.3487	0.0898452	1.19844	0.693045	1.32431	4.90882	61.0975	3.49265	0.0305885	12.9216	0.0564551	9.30442	1.48043	8.60976	25.9405	9.61335	63.853	16.2793	30.3024	46.6353	8.74024	52.8587
TCGA-BH-A8G0-01A	0.257768	0.0381015	43.2985	8.97835	0.0142107	33.917	13.4666	4.62238	26.7606	99.9334	24.0871	3.74469	275.498	100.2	5.65117	0.0850597	126.997	18.3604	112.027	10.1516	170.261	271.706	75.8821	24.4849	19.8663	20.959	21.9015	43.0286	0.21564	7.86858	0.95664	2.72766	7.85505	202.284	14.9614	0.0808562	49.2237	0.131602	17.5053	0.874299	28.7556	87.1854	14.021	72.7311	17.3566	75.2963	102.221	15.8799	114.632
TCGA-D8-A1XJ-01A	0.0387787	0.0114234	9.07997	1.59421	0.00837805	18.4505	7.66889	3.49226	32.4558	36.4096	17.3987	1.09872	126.817	79.9093	5.15548	0.025063	50.6614	8.79113	71.208	5.26335	40.2227	111.11	28.7125	15.861	2.56585	16.7861	13.6864	26.6281	0.121582	3.39576	0.725981	0.895567	2.97988	96.2763	4.29717	0.0396856	15.1358	0.086492	11.6069	0.6939	5.20125	23.91	4.63832	63.9772	10.7572	57.328	70.2357	10.7309	37.334
TCGA-A2-A4S3-01A	0.122629	0.0430644	62.6702	6.37105	0.0144433	59.7052	4.65606	5.6125	32.6521	71.1049	18.4975	1.77462	221.982	99.0965	8.88275	0.0512234	79.5964	16.2053	95.7955	8.70322	108.449	122.366	78.6644	19.8997	9.56294	22.7272	10.8245	29.3002	0.0832456	2.35027	0.715985	1.84528	4.64963	102.309	4.93696	0.0837084	29.0622	0.0821701	13.9658	3.14035	14.8329	36.0212	10.5115	69.6727	18.3699	37.4603	62.959	29.9397	86.1559
TCGA-A2-A0YG-01A	0.286972	0.0515339	51.4011	10.5804	0.0129166	35.5725	9.24403	3.29535	42.3809	101.409	36.347	1.85537	313.446	107.356	6.82149	0.0701242	170.404	18.0707	113.834	21.723	786.267	221.914	113.662	31.2345	38.3145	27.2973	20.0139	47.0215	0.195506	3.59543	0.862614	4.47371	5.88305	362.447	5.21622	0.119786	62.1266	0.102911	21.6109	1.67536	26.5609	147.881	11.8007	87.0803	38.5117	43.1004	119.577	17.7579	156.868
TCGA-EW-A2FW-01A	0.0544601	0.0138204	27.4814	4.08417	0.00916706	33.4824	4.16992	4.47555	26.8371	79.9607	21.5604	1.01543	192.304	97.6338	6.21054	0.0409236	74.0096	12.7932	95.682	5.69363	54.2139	77.8686	50.7357	29.0953	3.16441	22.7461	27.5709	31.9687	0.149061	3.52315	0.771083	1.01511	2.94961	60.1202	4.02964	0.0669451	25.7101	0.0888059	12.224	2.16499	9.19223	29.6926	6.49585	57.8287	18.0752	56.8323	84.2119	14.2184	55.5495
TCGA-E2-A1IN-01A	0.131757	0.0295974	37.4439	7.54793	0.0119934	35.1645	16.9539	3.94216	29.0099	147.864	26.1619	4.22888	218.511	104.179	7.94014	0.128822	137.354	16.1417	74.6094	10.1055	166.541	158.276	87.8113	32.4805	24.6666	20.6408	29.8526	38.0475	0.269571	8.87676	0.802493	2.0102	6.57341	196.683	19.6159	0.0629861	41.1331	0.105169	11.494	1.47955	16.8683	59.5008	14.1504	89.7634	26.5747	56.8841	96.8878	15.3321	110.603
TCGA-AC-A3QP-01A	0.0497754	0.0177853	16.9265	3.63917	0.00768526	33.624	8.42432	4.10491	26.59	57.9605	16.3663	0.69208	166.214	86.2371	8.97782	0.0284067	57.3684	12.177	105.76	8.02081	25.63	72.9186	49.3439	17.2485	2.83851	20.183	13.188	21.347	0.0974345	2.14023	0.700864	0.724623	3.00001	42.6286	2.87194	0.0362952	17.5279	0.0674119	14.1056	2.29689	7.16464	23.1416	5.11055	70.526	13.0769	41.6574	60.1234	19.5304	46.5647
TCGA-AC-A2B8-01A	0.196143	0.12217	47.0732	13.0153	0.0228186	48.5059	23.4848	5.93949	53.4615	102.887	28.7759	1.75403	254.555	89.9258	8.70687	0.0769969	121.601	12.0272	82.7422	23.0875	108.34	316.602	116.379	24.8523	42.6084	21.4019	17.9356	52.9809	0.17078	6.02436	0.749579	5.13963	5.20549	378.583	7.08598	0.200777	51.6945	0.177329	30.9111	0.54406	16.798	62.867	20.0657	94.2161	22.2786	80.7928	149.052	15.4797	102.224
TCGA-E9-A1N6-01A	0.132869	0.0449952	85.8624	13.6133	0.00986364	36.1395	12.9865	3.30018	42.4893	176.438	30.0797	2.06564	361.617	114.48	8.84362	0.0750735	136.872	21.337	160.194	26.4456	109.963	79.5206	188.857	47.203	16.3397	30.2503	27.9442	17.934	0.151115	3.61756	0.687455	5.15733	3.52457	69.8274	4.65011	0.120388	78.4839	0.0908918	14.1489	4.15822	14.5454	43.8657	11.5169	63.4347	48.4999	34.2005	119.265	16.1564	153.772
TCGA-A7-A2KD-01A	0.0469359	0.0202029	7.90952	9.73864	0.00629627	23.2549	7.48326	5.50061	124.516	102.453	24.2169	0.15946	314.847	90.4162	11.8321	0.0467843	59.044	24.5039	230.179	4.15931	690.155	103.797	109.49	16.5153	10.9677	25.9769	65.2153	67.3429	0.513269	7.37905	1.13043	1.07497	2.96834	88.9444	4.14792	0.0244123	26.4795	0.223498	24.9278	0.851901	9.11899	39.281	6.12288	104.974	16.3549	58.4549	227.549	10.0394	137.577
TCGA-OL-A5RZ-01A	0.056901	0.0234063	14.9151	4.21619	0.0106904	23.6335	20.9011	5.40464	51.6748	41.2536	16.9289	1.30524	126.14	69.7277	7.43729	0.0194569	46.3982	6.63108	79.7125	13.5921	29.5752	103.756	39.9923	16.3774	2.83828	16.5189	13.3877	30.7559	0.102937	2.74793	0.665043	0.759024	2.921	136.964	2.0756	0.121195	23.2849	0.102005	18.478	1.0344	7.57415	37.6108	4.69225	89.5574	12.3545	50.2407	79.7425	12.9394	49.4357
TCGA-AO-A0J8-01A	0.0666568	0.0213767	31.2503	5.61928	0.00933336	53.0923	4.04701	3.82182	25.1917	63.8437	21.1435	0.957598	201.462	99.793	13.645	0.0470827	86.1151	19.3436	103.728	6.30542	114.371	71.336	50.7605	26.2337	7.39774	23.6429	24.8092	39.0825	0.175474	5.67868	0.716428	3.11825	3.28437	52.4221	3.98433	0.0469742	24.1492	0.110623	13.6213	3.45146	9.96715	31.32	7.71414	47.6137	24.8638	45.7275	81.9703	27.2316	66.2459
TCGA-MS-A51U-01A	0.275626	0.0434463	87.1208	22.0948	0.012626	25.4399	13.5857	6.75437	47.276	204.849	52.9074	2.24633	333.916	112.732	5.4954	0.0869721	174.226	19.9519	114.256	9.36392	157.512	171.306	145.593	41.2447	13.4431	26.9897	46.8754	73.4861	0.582085	9.42299	1.0844	4.19715	4.45771	153.188	7.20755	0.0702931	52.1024	0.183392	22.4427	1.65203	44.1631	98.9738	15.775	110.33	45.1963	92.8038	209.709	12.7908	124.899
TCGA-A2-A1FZ-01A	0.100875	0.070236	22.1537	11.0791	0.0217175	54.3931	10.5486	4.66924	33.4835	100.842	26.1803	1.54179	250.483	94.4619	16.8202	0.142014	148.581	17.8615	120.037	12.5038	293.447	160.343	138.383	29.2213	15.88	22.8042	59.2843	50.5619	0.378056	15.3253	0.837909	3.62077	4.00053	170.666	13.9553	0.353045	42.3647	0.214699	18.844	1.70567	13.1691	57.56	13.2776	68.1299	29.7993	47.2791	132.115	17.0659	96.1362
TCGA-E2-A15C-01A	0.0116909	0.00464214	2.83754	0.780705	0.00243007	11.0819	4.77891	3.04022	21.9983	41.746	15.9444	0.123618	233.386	87.1609	4.9013	0.0583213	66.6554	22.4373	181.984	1.58489	147.59	39.5759	38.1491	16.292	1.48131	25.4838	32.6614	12.1486	0.176668	2.95805	0.901388	0.538948	2.31603	8.04566	4.61069	0.00692012	11.5558	0.0456785	7.48499	2.47872	1.87934	8.15252	4.5898	35.173	15.285	27.8269	92.7892	7.50514	38.0229
TCGA-EW-A1OW-01A	0.153912	0.218795	52.1015	25.4701	0.0379502	63.2138	7.27318	5.74913	61.6565	138.895	32.4253	1.96437	278.581	96.5449	20.5384	0.204561	165.604	19.7418	114.909	20.0936	349.484	150.944	145.549	32.0139	25.0183	24.2057	74.4249	90.305	0.483818	15.431	0.781528	5.43931	4.42807	357.706	17.5481	0.888709	84.3336	0.289359	22.5466	2.9452	21.2284	115.133	20.7086	101.288	41.4515	54.6864	130.034	22.6863	159.927
TCGA-AC-A23E-01A	0.13192	0.0453908	58.3215	15.4815	0.0178871	27.9102	6.14034	4.4853	34.9777	142.004	30.7489	2.1754	191.85	90.4388	8.27556	0.127281	111.927	14.7851	91.0597	12.194	128.638	109.386	73.3776	23.3905	5.51135	21.0173	24.4963	62.5788	0.257105	5.25759	0.84047	2.3575	4.62804	160.484	9.05616	0.156231	25.6182	0.183101	14.9901	1.99997	20.4935	60.1444	10.0872	66.2508	26.2333	65.0439	93.9573	14.3067	106.123
TCGA-BH-A0WA-01A	0.123759	0.0191024	33.2078	5.4731	0.0111688	29.0688	17.0156	4.66432	40.6934	53.9732	14.8898	0.758734	138.253	76.2665	5.34657	0.0250002	68.0631	8.6751	79.7788	8.42824	61.4954	133.633	42.5818	15.3141	6.46894	18.2495	14.1018	36.0358	0.102224	2.91437	0.66118	0.907753	5.09032	90.0558	3.20252	0.0912064	21.971	0.0991042	16.1485	1.20957	14.9856	31.0007	6.07919	93.7375	12.8466	37.0788	100.954	16.5457	58.8177
TCGA-BH-A0H7-01A	0.181254	0.0399364	55.3102	11.4343	0.0164259	39.8668	7.60087	5.3434	35.0179	89.6412	28.8919	2.59305	154.323	84.5339	9.02885	0.0688134	94.8947	11.4117	75.3835	10.4217	96.574	165.306	58.43	21.6507	9.85542	19.5951	25.6476	68.5983	0.276082	5.7395	0.83483	2.46395	5.4872	157.753	5.08434	0.0758619	30.213	0.160229	17.6906	1.18666	25.2358	75.0798	10.5918	96.7818	21.5856	67.2432	72.7837	21.8013	97.7862
TCGA-EW-A1P5-01A	0.242588	0.0215699	42.3947	9.52417	0.00845237	34.0625	16.1785	5.36829	42.9693	67.7422	26.4945	1.91815	227.586	87.9445	3.83388	0.0312155	115.235	12.4672	113.155	14.2789	90.4172	121.896	48.4298	24.6332	12.4737	22.2687	22.4147	35.2819	0.201648	4.28058	0.75363	3.6884	4.65523	159.918	4.12495	0.0511705	39.5406	0.0914113	20.1273	1.02621	27.767	95.1681	16.3426	67.5385	23.5998	45.0327	66.712	19.2147	63.5604
TCGA-A2-A4S0-01A	0.0802224	0.0278074	31.7156	6.03945	0.0161095	23.2634	6.18547	4.88313	40.7896	63.0573	20.9595	1.53359	132.115	78.9282	6.32561	0.0375442	52.4046	9.06758	72.4824	7.72623	74.2737	85.995	41.5387	17.3732	3.14927	17.7513	26.9292	55.206	0.203325	4.53467	0.824207	0.883691	3.12761	226.487	3.42177	0.12864	20.6943	0.186538	14.713	1.0527	11.9899	47.1807	6.60673	77.1842	13.3787	59.4119	90.9417	11.2349	62.2547
TCGA-AC-A3YI-01A	0.0839012	0.0318295	37.9616	6.77098	0.0119899	28.9213	5.32701	5.08543	40.9444	63.3297	26.9955	1.99159	173.67	86.1189	6.23505	0.0407102	66.4182	11.8716	96.6951	9.17716	57.2265	112.326	47.3367	21.9343	5.01284	19.2536	28.7739	46.3444	0.201012	5.21338	0.835326	1.66594	4.44062	127.991	2.91773	0.074903	24.1033	0.12987	17.3755	1.24228	14.8746	41.4808	8.29956	66.5194	18.7968	67.4007	98.1449	17.1266	62.1186
TCGA-E2-A153-01A	0.0977769	0.0332316	47.6474	7.82608	0.00980358	36.0935	11.7297	4.17371	31.8741	82.9016	19.7026	1.39883	175.84	91.0667	6.80762	0.0622072	79.8643	14.7901	90.2302	11.1001	83.2512	106.146	67.825	22.3157	6.14771	22.0713	12.9041	42.7114	0.117042	2.92659	0.714373	1.2801	4.99146	100.803	3.99196	0.0705744	18.8402	0.0953223	14.2321	3.65317	13.6269	34.7739	8.17643	74.4156	20.5144	36.2735	80.461	20.5184	98.7211
TCGA-AR-A0TU-01A	0.164023	0.0582785	40.9829	7.4566	0.0274986	42.1157	13.1889	5.32289	46.04	103.93	25.0854	2.01887	174.675	93.6179	9.41033	0.0787372	130.157	13.4717	79.1039	11.8459	100.696	246.086	78.6943	25.4204	20.2861	20.3247	23.2399	46.3942	0.266126	5.04181	0.819253	2.65418	5.71411	252.423	6.36748	0.172901	41.9316	0.146519	23.9124	1.02131	17.7659	41.9659	12.6944	128.285	19.6118	92.5487	111.907	20.3031	93.9876
TCGA-E2-A15A-06A	0.0702318	0.0309264	27.2862	9.40098	0.0106692	31.186	17.1491	5.58642	64.1178	71.3957	20.3137	1.0328	162.566	74.8776	10.9471	0.0208432	54.8807	9.47247	111.108	13.7363	31.2092	87.688	64.3187	17.9708	3.03284	19.1807	22.5774	40.3247	0.151369	3.25285	0.721441	0.805805	3.0827	141.917	1.42268	0.110385	25.5565	0.163409	22.5798	1.8169	10.6471	55.1508	4.23821	131.825	15.0467	53.0527	96.4216	17.1394	77.7889
TCGA-E2-A15A-01A	0.05096	0.0172254	14.6268	3.22088	0.00750454	22.8045	17.1235	4.167	49.3884	59.7867	19.9836	0.93851	168.675	81.8057	5.53242	0.0250112	37.731	12.5246	99.8973	7.57035	30.8559	85.3235	46.6143	18.7781	5.04666	20.6045	18.1135	19.4031	0.105859	3.02279	0.718739	0.830417	3.0127	60.1793	2.69593	0.0521046	24.0697	0.0949208	13.0499	2.364	6.5988	27.1266	4.39926	78.4508	19.0481	43.2675	92.1574	10.4303	65.644
TCGA-OL-A66I-01A	0.0571545	0.0163549	18.5195	3.31058	0.0119729	24.6374	4.59002	3.87377	26.7372	47.0346	15.7016	0.924239	123.5	80.0095	6.04406	0.0380211	67.4939	8.90067	62.6727	5.5911	79.9066	85.9955	31.5803	16.7429	3.37777	18.7645	13.9892	36.8499	0.109769	3.06416	0.674117	0.995853	2.94673	67.322	3.36451	0.0675977	20.2013	0.0849738	10.5661	2.34937	9.09932	31.2455	7.35704	61.6229	14.7496	40.1751	46.9488	15.5293	48.394
TCGA-A2-A1FV-01A	0.117586	0.0247451	43.5727	8.97963	0.0126108	31.6354	10.6038	4.3211	50.2011	88.4236	18.6794	1.08231	164.15	83.8105	5.57052	0.0471236	81.1033	9.69792	81.2898	10.4017	75.5039	161.502	59.9053	18.4331	8.9936	19.24	16.3805	34.8817	0.220297	3.95887	0.753822	1.14329	4.5824	190.078	5.4714	0.081932	20.6378	0.165918	18.5684	1.23124	16.2134	60.3507	7.09228	105.336	13.6765	43.0421	148.43	17.6673	81.43
TCGA-BH-A5J0-01A	0.126722	0.0404642	48.8261	15.0826	0.0144709	35.8528	11.0796	4.46254	63.1421	111.775	29.3086	2.73445	223.246	96.5958	8.07771	0.0587928	102.757	15.2253	91.2496	12.9088	105.154	205.467	104.483	29.8691	20.9523	23.6992	23.138	45.8868	0.128449	3.87003	0.804735	3.65734	4.99377	164.103	4.90809	0.0981582	43.7966	0.132131	18.949	1.6933	13.9626	38.8604	11.1796	118.823	29.2049	74.4742	125.306	15.4889	124.977
TCGA-EW-A424-01A	0.269314	0.0328517	77.8145	14.621	0.0126314	41.2673	3.47643	4.28829	32.0157	142.034	36.8085	3.67897	302.646	112.881	7.71774	0.144574	126.64	15.7284	80.4911	6.12495	216.11	163.202	70.3948	31.4519	9.8607	20.9197	28.4921	73.9098	0.489604	8.0571	0.919525	4.5829	5.05545	200.871	14.1471	0.0591486	46.7125	0.243469	14.9337	0.855704	43.2044	82.7008	16.3656	72.9366	20.0092	83.9037	89.5387	24.8869	109.497
TCGA-A7-A13G-01B	0.0617005	0.0534998	13.2639	5.59152	0.0159961	21.9364	14.0144	5.48814	28.7414	81.5883	36.9123	1.79725	292.197	106.842	6.27269	0.0538001	67.4695	18.8462	110.061	13.5882	56.7189	111.096	41.9395	29.8991	22.6548	29.171	17.7733	26.8317	0.11977	2.80999	0.793141	4.28969	3.96752	76.7856	3.02976	0.0616014	41.0558	0.0365827	13.0604	2.90936	6.5627	32.5437	15.7968	55.4176	45.36	67.1476	67.3389	10.2386	71.303
TCGA-A7-A26G-01A	0.0978751	0.0308349	31.5877	7.24596	0.0167198	28.2862	4.80815	5.08894	46.4297	106.223	19.1026	1.01059	146.762	80.8667	8.75387	0.0633041	83.6006	9.23875	75.3631	7.57276	54.2107	108.423	51.839	19.362	4.93352	18.0328	22.8238	40.9178	0.210523	3.71043	0.725281	0.953732	3.70257	124.831	4.88189	0.142459	25.4806	0.134479	14.5825	1.45796	19.3058	53.4919	6.58234	101.224	12.2467	56.2563	84.9811	14.6565	78.8403
TCGA-A2-A0YT-01A	0.0633611	0.0144862	21.4097	2.65541	0.00856742	19.3707	5.97414	3.48324	35.1788	64.9984	19.7168	1.20015	155.08	84.9814	4.61638	0.0324863	52.7139	11.531	84.4457	5.56107	44.9449	89.4292	43.9472	16.7516	4.05768	19.6006	15.2618	27.0445	0.12982	3.00525	0.809515	1.127	3.29974	76.8625	3.93738	0.0443247	17.8726	0.100231	12.1559	1.61082	7.91754	32.5263	5.7933	65.5166	15.1322	56.6347	86.0004	9.71984	55.6821
TCGA-A7-A26H-01A	0.0384555	0.0206087	18.7645	3.79496	0.00561151	13.3136	7.27366	3.91254	29.582	69.2158	13.2327	0.40276	199.503	78.1708	2.61038	0.0381469	54.3152	13.5094	139.719	6.40528	150.967	74.6302	79.8288	14.4472	9.74088	20.0308	7.01693	20.3422	0.105261	1.75313	0.725352	1.97801	5.11095	78.5375	3.2535	0.0367914	23.1029	0.0473921	10.2938	1.86608	4.71419	33.079	15.2759	37.6922	10.9898	22.2377	205.382	6.17277	72.5529
TCGA-E9-A54Y-01A	0.384861	0.0555933	207.474	28.0117	0.0212875	43.2104	6.65514	5.02395	38.0235	256.854	46.9613	3.76481	398.513	120.557	7.28893	0.172869	193.492	21.7929	107.394	7.30038	413.675	218.762	102.383	43.4915	31.879	23.0197	42.631	95.9394	0.334991	6.30367	1.11811	5.50066	6.34163	477.754	9.28922	0.127983	57.8079	0.196918	19.1447	1.07146	77.1856	148.896	16.4647	81.6582	37.553	140.698	177.201	21.3932	222.7
TCGA-E2-A156-01A	0.150334	0.0503214	37.5547	11.9822	0.0167031	30.1009	10.4679	4.99309	62.6169	89.1264	26.6162	2.35895	165.366	83.6572	8.21285	0.0396794	77.7701	11.3497	89.8513	15.2205	120.208	182.904	72.7943	24.3006	9.35975	20.4571	25.8512	53.4148	0.160102	4.90792	0.789686	2.36276	3.65474	305.46	4.23693	0.161238	40.4042	0.184897	21.6701	1.61452	22.3452	72.8586	7.13638	97.6754	23.0322	73.8231	112.62	13.4059	104.044
TCGA-E9-A54X-01A	0.103535	0.0171454	31.8285	10.582	0.00802523	30.4711	7.17394	3.82772	42.4258	76.7058	29.6134	1.33655	215.669	95.2609	5.89191	0.0394707	120.347	14.499	103.402	6.79103	82.7947	131.352	49.9089	26.3525	5.70507	22.9047	25.0377	33.7105	0.192865	4.15049	0.824317	1.87716	4.10173	157.891	4.90276	0.0500068	23.8135	0.153544	15.313	1.49056	16.5229	46.7139	8.25142	73.3181	22.7922	56.4862	59.7351	19.5738	65.8307
TCGA-BH-A0HF-01A	0.307062	0.131807	251.58	41.3085	0.0468409	65.3876	6.39251	5.55407	74.7799	349.185	68.3704	5.71074	600.273	183.787	18.4763	1.39734	617.482	58.7179	133.315	12.484	825.96	331.549	203.541	74.5048	45.8163	34.7279	89.7359	209.465	1.67549	22.6835	1.33646	17.502	7.63574	377.151	38.8437	0.229214	64.1358	0.383491	23.5422	2.14698	59.7125	110.576	30.7817	92.6864	67.8987	171.77	143.38	32.5614	219.266
TCGA-D8-A1X9-01A	0.068863	0.0358736	19.9462	9.11539	0.0133122	28.9098	8.63754	5.73252	51.6326	56.9677	15.885	1.11505	150.205	74.7757	6.43877	0.0308572	56.0476	10.0901	88.1571	11.8496	83.5668	143.878	44.358	14.2543	7.03381	18.5435	15.9968	34.6902	0.119987	3.42961	0.67504	1.1034	4.47712	124.057	4.04643	0.105112	33.077	0.106377	19.3449	2.04565	8.13375	34.5782	5.53305	95.6852	15.1731	40.9696	111.962	14.0094	86.4255
TCGA-BH-A0W3-01A	0.183346	0.037146	42.735	9.89664	0.0155881	29.9472	2.05833	3.39522	33.9148	84.8866	35.7983	2.72988	295.248	106.981	3.9633	0.119535	141.813	19.0743	103.664	5.09304	241.784	155.605	85.182	27.7812	16.4559	22.4587	27.6835	67.9514	0.330027	6.44492	1.0722	5.7859	6.35208	224.897	8.92612	0.0866332	37.2719	0.155722	13.1123	0.926299	31.8102	86.8008	19.7183	65.0702	21.1947	76.3529	71.9247	17.7923	116.247
TCGA-AC-A3QQ-01B	0.0928239	0.0365391	30.1841	7.32625	0.0207286	23.2239	5.65945	4.218	49.0819	78.2691	16.6843	2.05796	159.822	90.7311	3.80629	0.0709725	84.3852	12.6784	67.7478	8.80579	79.1688	132.559	58.0755	15.6033	9.13842	19.4805	13.732	61.1138	0.182287	3.1654	0.846149	1.79311	5.09678	293.599	8.84768	0.110694	26.501	0.115946	15.6148	1.47716	10.9674	50.3909	10.3415	86.9539	12.628	54.7668	66.3573	13.8917	74.4351
TCGA-A7-A26F-01B	0.0800239	0.0170441	38.1038	3.26928	0.0104409	19.5757	5.36479	3.94065	26.0074	77.7356	22.7579	2.40978	142.508	85.9874	4.28877	0.0458006	75.9153	8.81379	54.8804	8.11329	43.0063	127.392	44.9999	19.188	5.97554	17.1242	11.6472	36.4336	0.132362	3.84247	0.738758	2.26671	4.97078	122.277	4.37139	0.0513218	19.8921	0.102078	11.1105	0.768652	8.18424	25.7302	10.2823	71.0801	16.1506	68.2811	77.2689	10.0544	63.6063
TCGA-A2-A4RX-01A	0.379905	0.0908099	83.3347	11.1218	0.0407277	55.4392	2.56301	4.43162	31.2168	183.233	33.7999	3.08456	227.208	99.5831	20.8555	0.303619	342.514	11.347	54.6727	5.87562	177.488	555.124	98.8811	33.186	14.7484	16.3409	90.6236	169.556	1.09122	32.6439	0.99414	7.82794	6.10667	1001.22	30.4845	0.326655	47.2795	0.506669	18.8593	0.142903	65.9992	115.063	17.6782	96.7759	16.3851	211.06	196.887	22.6217	152.146
TCGA-BH-A0EB-01A	0.443516	0.0940866	298.343	23.3064	0.0291706	60.1039	8.94593	7.11164	61.7504	214.222	66.4679	5.42501	352.059	124.124	15.7291	0.279757	300.719	19.2787	92.5398	18.8883	139.72	292.754	164.485	49.2662	33.2421	27.588	48.8701	99.6109	0.642725	11.033	1.02502	2.36071	9.16254	371.921	25.7045	0.259505	68.8588	0.372597	25.3654	2.29989	74.9324	98.5662	14.5423	158.037	58.0292	99.1752	178.908	25.1416	213.954
TCGA-E9-A24A-01A	0.0572133	0.0207274	12.2491	3.30697	0.0100907	10.9923	2.90795	3.87831	34.216	44.5265	14.2547	0.244542	130.239	69.7005	4.69563	0.0178182	71.6634	8.15402	79.257	4.62082	99.7017	91.0414	23.9318	6.97461	3.25929	17.2532	7.80994	48.6229	0.267397	1.80937	0.7334	0.901631	3.79056	116.367	0.91821	0.0745667	15.358	0.126345	19.1087	0.840072	10.6724	56.5813	4.05664	74.1755	6.62638	26.2145	97.524	7.20264	71.3833
TCGA-BH-A0H6-01A	0.0313055	0.00769226	11.386	2.05695	0.00665755	15.5158	2.64946	2.61753	23.4714	34.6183	14.9034	0.36192	103.163	72.6199	3.40885	0.0152954	33.6613	7.93749	67.3441	3.13962	40.5893	57.0228	18.461	14.1399	1.46399	17.8878	8.87217	22.4907	0.119362	2.05104	0.651072	0.731489	2.34608	45.4661	0.63258	0.041997	11.4585	0.120133	10.8215	2.31583	5.2447	15.0768	3.52199	70.7655	10.7793	37.0485	43.3845	8.98596	37.6584
TCGA-C8-A27A-01A	0.0164912	0.00441137	4.8558	0.519875	0.00491806	19.2759	1.21422	1.84102	9.13991	28.2517	9.6939	0.166449	105.355	81.0591	3.51473	0.0199467	47.992	10.0105	79.7059	1.96662	40.6069	46.4684	27.3274	13.8786	1.00578	19.1434	7.94845	6.63558	0.0751551	1.71946	0.589299	0.845024	1.69989	12.848	1.00473	0.0217675	9.06318	0.0356843	6.55207	2.9395	2.83843	6.088	5.44352	36.9821	7.82649	20.6753	21.1394	8.98806	17.1314
TCGA-E2-A1LA-01A	0.0437584	0.0194056	15.4296	5.5039	0.0104246	32.2218	5.73149	4.05193	30.2955	85.4871	13.8973	0.955234	210.093	94.2403	6.63756	0.0385234	66.0244	16.2243	117.244	8.67153	86.2149	88.6458	75.9435	18.2949	10.1339	22.862	22.0004	24.1107	0.142322	3.1261	0.724062	1.06393	3.77826	55.8535	3.79264	0.055803	27.9657	0.0613851	13.7527	2.85272	6.04885	32.4285	9.77704	91.6709	16.3463	34.0932	57.5799	20.3895	68.602
TCGA-B6-A0I8-01A	0.0335853	0.0169869	12.3576	2.91393	0.0061764	28.592	14.8765	3.62479	41.3753	53.4773	16.8544	0.731754	173.416	88.0176	5.334	0.0279204	50.5789	13.6269	117.399	8.26258	51.5131	62.3426	63.5227	22.4406	3.14582	23.6285	14.6274	14.8558	0.0884873	2.20878	0.59581	1.10785	2.81769	41.541	2.84388	0.0419575	26.478	0.0706628	9.33206	4.17147	4.38592	20.7869	6.10737	73.0431	22.2136	23.2048	66.0524	13.756	50.4433
TCGA-A2-A0EX-01A	0.0280072	0.010244	9.2063	1.85212	0.00621759	23.533	4.43885	3.34527	21.8239	43.8226	15.6578	0.745299	132.877	81.2258	5.32948	0.028811	41.4092	10.9009	76.1496	5.00976	26.1174	59.0829	32.2111	17.8679	1.80423	20.4125	10.4587	18.8632	0.0683896	1.89467	0.626361	0.761797	2.72153	28.5385	3.15507	0.0290257	18.0283	0.055265	8.12607	3.52343	4.43513	15.7044	5.07718	62.8364	15.7858	32.3217	40.368	15.3131	36.1084
TCGA-OL-A5RY-01A	0.0272605	0.00955299	9.36043	2.06636	0.00461431	20.8601	3.63532	3.53987	25.7378	36.1547	12.2921	0.468827	133.568	75.6238	4.78228	0.0256566	33.6842	9.93241	77.6058	3.79988	55.1672	75.5094	34.8982	11.9602	2.56825	19.5609	8.69273	18.2203	0.0718522	2.25266	0.573242	0.475726	3.02656	28.5774	2.07535	0.0237846	11.7844	0.0590592	10.2165	3.94219	3.18729	11.172	5.25315	66.4975	11.1041	22.2143	42.2478	9.95942	37.1408
TCGA-AC-A3YJ-01A	0.142139	0.0932698	84.632	21.9766	0.0338227	63.3348	6.26123	6.60769	79.6963	212.718	37.2678	2.04139	223.46	94.6828	21.0821	0.0946147	220.17	13.8629	97.2882	19.661	307.115	177.18	139.278	29.9528	16.6996	23.5784	52.1108	95.665	0.451592	7.44064	0.796276	1.55486	4.97492	187.381	6.61889	0.400748	60.9403	0.26593	31.667	2.00367	23.3012	116.575	10.7955	185.559	27.9663	73.6103	156.542	28.9624	163.09
TCGA-AQ-A04H-01B	0.0455188	0.00608243	5.21563	1.30286	0.00257246	16.6532	3.93802	1.99215	16.0504	58.2688	13.1255	0.189769	264.524	90.2642	10.9472	0.0426735	33.4947	15.7649	163.105	2.26317	245.32	69.6091	40.3158	12.2852	2.19602	20.7514	38.8488	27.2161	0.163055	6.19115	0.945265	0.605689	3.39992	89.6209	7.35164	0.00671897	21.7183	0.139477	8.69612	0.212666	4.22169	45.5669	5.07304	67.1415	6.49513	47.5234	166.604	8.45087	78.4139
TCGA-A2-A0CM-01A	0.0687538	0.0298685	21.2283	5.43583	0.0119471	42.4924	16.1352	4.03793	35.9856	106.061	22.1583	1.86277	250.511	105.183	7.81677	0.0877834	92.9837	23.9172	118.197	9.66245	102.589	177.893	110.96	28.3343	20.0896	23.7235	26.8511	21.2938	0.155159	4.95444	0.798301	2.08156	5.57937	55.3602	15.9417	0.0627017	49.1881	0.0844375	11.6708	3.0118	8.34921	29.6202	9.06039	80.4343	28.606	53.5541	114.979	18.9405	90.6001
TCGA-E9-A1QZ-01A	0.0970163	0.0205097	20.3415	4.41992	0.0132907	23.9865	12.5765	5.00058	41.8038	72.0072	19.1292	1.13953	145.327	77.5645	7.99047	0.0645757	73.9179	9.01744	80.9561	8.74916	52.5129	130.43	42.3861	16.9559	6.48456	16.4247	20.3975	35.1554	0.182491	4.41487	0.745969	1.25808	4.41012	81.7572	3.98634	0.104054	19.0177	0.102573	16.5903	1.09694	15.088	50.3847	6.85475	98.3465	11.8378	48.3918	106.973	13.4997	66.5044
TCGA-BH-A0W4-01A	0.171208	0.0901047	60.1749	12.5274	0.0191365	44.2831	15.1827	6.43534	45.6376	109.327	25.591	2.46673	247.144	94.7562	10.8808	0.0701542	130.893	14.9052	107.549	17.3585	115.625	299.888	86.7617	26.7003	23.7601	21.8623	26.8119	70.9312	0.212408	5.8368	0.796874	4.01727	5.68503	213.253	5.69445	0.129252	47.3093	0.0992121	19.1314	1.30171	21.5874	69.8163	15.3767	109.343	24.8887	65.2923	144.923	20.4154	119.866
TCGA-LL-A440-01A	0.0791999	0.0281754	36.4743	5.93244	0.0097997	32.2618	12.3005	4.22627	38.2571	79.6469	25.5061	1.21778	194.229	90.2566	9.57595	0.0320908	67.916	11.7228	103.376	13.8994	46.7261	95.1784	68.7799	27.6909	6.31728	22.3591	22.1623	28.2221	0.154819	3.57398	0.743905	1.46505	3.30511	112.195	1.98701	0.0755806	29.5202	0.140129	18.1614	1.64383	10.3075	40.7835	6.11438	83.4548	23.6757	61.4135	118.028	16.979	83.5469
TCGA-EW-A6SB-01A	0.126529	0.0599655	61.6362	11.7434	0.0277002	41.5165	19.4557	8.23932	51.1687	175.47	35.5509	1.8805	225.833	98.2242	7.61108	0.0979793	135.118	21.2131	112.999	11.8213	222.419	226.69	139.349	27.7107	20.0959	22.9424	51.0829	72.4204	0.345305	8.22921	0.840068	1.28576	5.99696	233.89	7.09512	0.174095	40.9995	0.232408	26.9199	3.59196	22.2659	98.3777	10.678	123.425	48.3625	57.514	213.855	24.1586	110.806
TCGA-A8-A07U-01A	0.0892463	0.0333423	36.0633	7.09112	0.0120974	38.6603	5.17683	4.00822	37.8097	84.0355	32.6517	1.91525	222.156	93.1504	8.34887	0.0584148	73.1059	14.8572	96.3998	7.6278	109.289	107.772	59.4875	28.0309	5.70828	21.1459	37.5251	49.388	0.269311	6.03049	0.957672	1.68155	3.92959	204.422	7.48865	0.0927414	30.0418	0.204443	18.842	1.70167	17.5681	56.4352	8.52792	69.852	27.9626	85.3867	89.2559	21.0359	84.8561
TCGA-A8-A09Q-01A	0.0686994	0.0154403	14.2903	2.46928	0.00765856	25.7659	5.33155	4.52637	33.5689	38.204	16.7861	1.39116	146.611	74.9065	6.20749	0.024347	39.0638	7.74701	77.1579	8.88224	38.4419	123.407	38.9892	15.2197	5.34787	17.0747	20.5792	36.245	0.179372	4.42332	0.699309	0.571885	4.73797	116.854	4.80446	0.0397855	16.2439	0.142757	12.5894	0.636107	8.63807	25.0709	4.15919	86.6224	12.7106	45.496	89.4699	11.5378	58.0094
TCGA-LL-A50Y-01A	0.261832	0.150586	104.325	11.0551	0.0602664	67.2211	5.40036	6.50221	54.4291	141.193	49.7649	4.32385	304.442	138.644	14.1044	0.182381	338.023	26.2744	87.081	16.0156	230.886	446.123	151.322	55.8541	34.7622	26.5153	59.4701	99.6647	0.645933	12.1892	1.2036	14.4206	6.94104	479.732	25.5023	0.383449	43.4525	0.27254	26.6685	0.540016	27.9999	82.8826	21.8592	77.5936	41.1751	273.145	129.205	24.7393	104.288
TCGA-AC-A3TM-01A	0.0557793	0.0111514	14.7972	2.74649	0.00976903	20.0984	5.2868	3.23151	23.4291	45.7408	15.255	1.04692	129.439	78.9617	4.95584	0.0280135	57.9066	8.25134	63.4789	4.97081	39.0034	95.856	32.0791	13.7844	2.44962	15.8082	13.5861	33.6256	0.137363	2.98949	0.748966	1.02293	3.49985	134.934	4.44687	0.0530434	12.7427	0.104883	11.714	0.800454	7.23232	33.4212	5.49138	60.2047	8.71719	59.6337	63.6281	11.2504	41.2307
TCGA-E2-A159-01A	0.166593	0.0393307	62.8602	14.4874	0.0132936	46.6771	13.1356	4.89088	39.3186	122.597	21.3243	4.47965	222.822	95.8725	14.2304	0.0929106	162.765	15.0025	86.6611	12.8129	187.319	165.138	158.618	27.7843	17.994	20.2295	25.0979	49.6673	0.17509	6.25719	0.760606	2.66972	4.30134	83.9359	17.6245	0.0982881	34.7407	0.113588	12.5588	1.43227	17.4575	28.9306	8.20221	75.6732	23.8398	50.1364	135.184	22.2991	118.215
TCGA-A7-A13F-01A	0.0538422	0.0203535	23.6763	3.1794	0.0114803	23.8707	4.88307	3.52536	27.658	59.8304	18.4947	1.26344	165.005	91.6598	4.6835	0.0353989	57.6553	12.6231	77.9381	7.02652	59.897	66.9874	48.6615	18.2194	4.35828	21.3574	12.674	30.1463	0.160956	2.73807	0.729748	0.814522	3.91456	70.1379	4.42116	0.0432317	15.2982	0.0792903	11.0725	2.35896	7.38367	24.5302	7.54357	61.8146	16.0154	35.9544	53.7097	14.3914	45.6116
TCGA-D8-A73X-01A	0.0486735	0.0102248	15.3767	2.28973	0.00642153	16.4882	7.90988	3.04776	23.4868	58.0407	21.9739	1.21009	168.465	89.4722	3.29403	0.0275118	74.5363	11.6074	71.5658	4.03505	37.4931	113.293	40.4429	18.9549	3.02117	18.6617	13.5864	28.2869	0.140623	3.39739	0.831989	1.44833	3.26687	96.2068	4.29486	0.0235868	16.2623	0.104532	10.4953	0.710532	7.06168	23.3416	6.34142	65.4668	13.711	73.905	64.5669	9.50384	45.7933
TCGA-A2-A0D4-01A	0.0816792	0.0191486	32.413	9.15617	0.00899654	32.1943	7.65404	2.87361	27.7049	93.3327	51.2997	3.20126	212.813	102.983	8.74937	0.102575	144.553	19.3154	89.5527	10.9111	220.789	172.65	85.1927	49.6167	12.0406	25.8969	39.1452	47.4315	0.364808	8.40621	0.817228	1.65172	4.93298	92.1382	13.6744	0.0683008	25.6477	0.117753	11.7482	3.86492	18.1433	36.4804	13.0174	64.6987	76.6687	53.0463	138.352	14.4333	101.804
TCGA-A2-A0YD-01A	0.0354499	0.0151119	12.7709	3.97819	0.00768311	29.1198	8.44404	3.3262	35.8207	50.9029	15.6011	1.0642	142.044	83.6348	7.58694	0.0332075	44.7842	12.7217	81.7012	6.14278	42.0242	83.3155	52.1365	17.7749	6.31842	19.9992	14.2723	29.4091	0.127326	3.66118	0.696285	0.90851	3.23052	82.6308	6.07236	0.0449119	17.0509	0.112471	11.474	1.92901	4.16973	24.4564	5.47345	67.9835	14.8813	49.5131	85.3664	13.0149	59.0765
TCGA-BH-A0AY-01A	0.0212878	0.00670023	5.30667	1.30306	0.00637304	17.0456	1.67612	2.41143	14.9441	32.5734	11.1396	0.216988	111.814	70.6198	4.52028	0.0173837	33.3033	7.44209	75.1429	2.497	68.1795	54.8569	15.4371	11.1829	1.52337	16.7366	9.83965	21.0145	0.106616	2.33322	0.661096	0.773048	2.00019	32.6647	0.680122	0.0256587	12.0074	0.0543517	7.55589	1.92108	3.58474	12.9957	5.84573	53.7065	7.86584	28.9536	33.3766	10.989	27.2739
TCGA-D8-A1X8-01A	0.125865	0.0202995	37.0777	7.69341	0.0153583	48.5139	1.83556	3.04859	17.7404	108.834	24.2903	1.26708	217.66	102.472	19.029	0.121735	105.218	17.3391	70.047	3.25632	140.052	121.939	49.0059	26.6641	29.9921	19.5822	31.2034	54.1124	0.191936	9.29135	0.836595	5.26895	3.9146	121.635	22.6451	0.0601378	35.007	0.138433	9.11819	1.77368	19.3727	68.3519	9.0678	54.0366	21.1464	104.468	83.4875	19.5707	106.425
TCGA-BH-A1F0-01A	0.177372	0.0173427	38.4804	8.59474	0.0106336	29.3939	14.6615	5.19506	43.6027	84.4344	23.1242	2.7192	192.232	87.6694	5.90009	0.0510494	79.1071	10.7724	83.6106	10.2874	48.0926	164.064	61.3857	19.9694	8.69019	18.4286	24.2097	38.6157	0.202363	4.95529	0.81732	2.27005	4.72964	155.352	6.40451	0.0596701	35.8105	0.143613	15.485	0.802286	19.9664	32.3169	7.4891	79.8946	16.7534	61.5646	101.284	12.6404	82.5735
TCGA-E9-A5UO-01A	0.126816	0.0785559	47.6964	12.0157	0.0142199	26.5347	14.0429	7.23916	109.52	108.833	23.6515	1.7742	226.315	74.1366	3.057	0.0472749	90.7075	11.0779	95.007	20.6222	118.339	165.862	87.4563	15.8874	23.3501	19.5856	22.8889	60.6481	0.143466	3.13209	0.680189	1.93352	5.09468	310.139	2.87789	0.139997	46.5553	0.106521	20.3227	1.38343	20.2043	89.2428	15.0831	165.252	25.8274	30.6543	310.632	13.403	150.271
TCGA-E9-A1NG-01A	0.058909	0.0201107	22.2325	4.20537	0.0111514	24.403	4.16845	4.01497	36.0461	65.0983	19.4341	1.42019	166.537	89.2022	6.09254	0.0334402	61.4922	12.6143	91.7448	7.74111	44.8451	99.1504	56.7485	19.0592	7.14141	19.9659	17.4315	34.6788	0.145412	2.97775	0.848507	1.17941	3.75266	87.5579	2.71059	0.0622321	18.7317	0.106216	13.7661	1.45634	7.89165	30.5498	5.65518	80.9173	13.5484	59.4032	78.359	13.4854	52.1431
TCGA-EW-A2FV-01A	0.0999562	0.021027	30.0362	4.90098	0.0113308	28.5555	17.5706	4.84183	30.2823	76.8636	19.9016	1.6852	159.395	86.9723	6.25643	0.0341124	81.832	10.3483	70.4465	9.29679	82.0298	132.457	52.0671	18.1763	10.8373	19.3737	11.5163	32.8986	0.118069	3.08029	0.70375	1.67289	4.23111	85.5686	3.03004	0.0562335	23.3271	0.0827825	14.0768	1.33217	11.1814	42.3213	7.97617	79.4227	17.2371	51.7904	62.0665	16.9914	74.8796
TCGA-EW-A1OV-01A	0.0582771	0.0244295	28.9129	5.77835	0.0073543	33.3246	9.9148	3.95435	26.0105	83.657	25.8334	1.41056	238.81	100.353	6.06201	0.0446716	87.1455	17.9287	108.324	7.65639	24.176	87.7789	75.2348	28.9108	6.83756	25.5846	10.6549	25.288	0.073731	1.83371	0.734011	1.875	3.5193	72.5293	3.80504	0.0279588	29.6833	0.0647241	12.7052	3.22782	8.02741	29.9079	8.90552	72.6282	33.5418	53.8094	58.0134	22.792	68.2666
TCGA-A8-A06Y-01A	0.0973012	0.0255903	28.7845	10.3307	0.0200583	30.4706	4.7255	4.69352	33.7589	92.7631	19.08	1.59769	148.191	85.0967	8.92014	0.0962257	82.6883	14.4476	85.6058	9.37308	136.918	101.776	48.1317	19.2732	4.75063	20.9158	26.1554	38.5644	0.335857	6.53017	0.759975	1.51043	3.52026	93.4119	6.77391	0.124195	27.6858	0.153789	13.5782	3.28657	14.4947	51.9396	8.47825	71.8486	17.1132	46.8704	62.324	16.7462	65.5614
TCGA-AC-A2FM-01A	0.161147	0.0157211	36.4538	7.74128	0.00984334	22.531	4.98258	3.99457	42.0302	68.6727	15.6331	0.368376	144.3	69.5599	6.86015	0.0199044	67.7106	6.80159	78.1267	4.51682	129.821	91.8003	47.3899	9.19818	2.35911	15.7162	19.8929	46.3669	0.235593	4.09665	0.744664	1.08065	2.82023	180.242	3.52392	0.0846006	14.2329	0.177918	20.2599	0.138385	19.6543	102.497	5.74307	98.2207	5.76913	52.0062	223.931	8.81168	110.383
TCGA-OL-A66N-01A	0.057119	0.0109179	34.5064	3.21991	0.00503644	22.9471	9.21123	3.49082	24.7896	93.7891	27.974	1.5292	178.842	93.2081	6.44963	0.0396341	62.0877	13.3534	91.5329	5.15579	82.165	92.8769	53.3028	34.019	8.04256	20.535	19.3264	20.975	0.129884	3.80749	0.818113	0.827139	4.40869	108.647	4.32451	0.0306934	23.0402	0.141132	9.34187	1.59769	8.29282	24.8001	4.89405	72.687	27.5778	65.7972	115.342	13.342	92.2227
TCGA-AO-A0J5-01A	0.101645	0.0232202	37.6153	8.65686	0.0067001	35.7424	6.71626	4.08451	26.8251	82.183	29.7746	1.10433	373.953	108.873	5.26804	0.0788636	132.184	22.5328	135.024	6.04439	240.863	148.211	62.4572	28.9916	12.4836	27.1108	23.6967	36.8393	0.279276	5.43674	0.932824	4.12814	5.57645	67.2737	4.71126	0.0308578	32.21	0.162881	19.1321	2.57657	17.6803	42.5555	10.1157	42.8773	28.5107	59.1991	113.233	19.1594	89.4555
TCGA-BH-A202-01A	0.148422	0.0331942	73.175	16.3121	0.0110578	40.7017	1.27582	4.39165	36.773	136.307	40.9528	4.93841	314.9	120.453	7.62087	0.099483	186.732	17.7599	94.6879	8.53366	115.867	195.081	71.9845	40.1188	9.24469	23.3492	33.146	96.282	0.434491	5.70667	1.0908	6.91163	6.40347	550.212	9.92036	0.0628119	29.4692	0.281173	14.1438	1.08168	31.6579	109.342	13.0069	70.0852	25.5427	110.184	60.0923	30.3108	107.102
TCGA-AO-A0JG-01A	0.0595668	0.0196161	19.3011	3.27325	0.0102091	29.5253	4.83923	5.00589	36.5444	44.2673	15.5667	0.807453	135.934	76.6256	7.22928	0.022024	52.9534	8.856	85.9028	6.81738	58.8642	80.2601	40.5448	13.8596	2.16763	16.9632	23.3305	40.5578	0.162139	4.04869	0.741251	0.717911	3.08331	136.408	2.7477	0.0703036	15.6668	0.130976	14.9396	0.843229	8.74288	40.0912	5.35663	71.3404	7.93275	51.7109	75.8885	12.6406	43.4532
TCGA-E9-A5UP-01A	0.161197	0.0624828	61.4422	18.6678	0.0187242	51.191	2.60281	4.45139	63.0982	124.849	47.348	2.1901	325.09	115.95	8.07165	0.14501	215.967	25.9553	109.326	7.99388	467.794	321.643	102.138	32.2822	32.5196	28.6865	38.0863	147.565	0.423507	6.51264	1.00725	4.23485	6.63182	243.693	22.3746	0.0973009	57.68	0.183868	19.2581	2.96998	31.9362	80.5325	14.3291	77.0226	55.536	64.9422	144.721	21.1569	169.133
TCGA-BH-A0HB-01A	0.014614	0.009293	6.73207	1.03476	0.00457141	28.7082	5.00222	2.96979	19.9353	33.9193	11.8475	0.328062	142.636	77.7808	6.87135	0.0161405	29.4036	11.1569	117.872	5.16887	32.7344	33.973	50.2575	16.2557	0.764277	22.4382	10.1905	6.55446	0.0522021	1.64776	0.520866	0.374574	1.64071	18.7547	1.01766	0.0300267	16.9653	0.0484895	7.83629	6.5165	1.65112	9.06616	3.79013	49.3677	13.5413	15.6875	34.8912	10.8108	28.0837
TCGA-BH-A18L-01A	0.0330313	0.0145984	12.1012	2.17862	0.00561189	20.2545	12.2068	4.65454	37.5803	55.6102	13.9069	0.597162	156.956	85.1127	5.06	0.0256932	47.1226	12.9402	126.576	8.88912	44.2968	51.6814	76.1788	20.0115	2.1009	22.644	12.2825	12.6559	0.0662295	1.6737	0.602847	0.558968	2.51645	36.439	2.41891	0.0399668	20.8838	0.0500595	9.52827	3.62542	4.23068	18.1726	6.16548	66.2106	14.4763	21.3144	76.2317	10.3914	49.0071
TCGA-E9-A5FK-01A	0.120619	0.0416348	51.4	8.80876	0.0113723	51.4486	9.73819	4.25936	40.8669	86.2001	20.2702	1.45199	218.033	91.9443	9.7944	0.0296152	60.6855	12.0652	101.712	11.8751	129.666	110.188	62.6994	28.6092	5.27098	21.7902	18.9553	23.464	0.146043	4.00407	0.691388	2.27158	3.29188	136.3	2.4699	0.0756878	42.644	0.0980841	14.2879	1.4357	13.0091	46.7711	6.43523	63.4422	19.1383	52.6766	75.2275	23.8998	65.1279
TCGA-OL-A66H-01A	0.234811	0.0205702	30.3481	6.76051	0.00946582	19.4257	8.28174	7.34366	47.3705	85.7668	17.6542	0.377836	168.415	74.1163	9.00751	0.0238564	38.792	11.5922	131.926	4.94638	281.825	124.442	58.3488	11.3084	6.0521	18.8024	55.5351	41.3465	0.359976	6.25058	0.875202	0.79783	3.25504	209.343	2.10984	0.0565118	25.4889	0.171003	21.4805	0.437955	34.1972	89.3874	5.02176	97.0053	9.51645	41.7163	335.307	11.4981	118.564
TCGA-AQ-A04J-01A	0.0207332	0.0129355	10.0601	2.22242	0.00619453	22.3133	8.59689	3.36135	29.1174	40.2818	12.4133	0.548668	149.558	81.897	6.72769	0.0193401	42.935	11.7245	130.865	7.55532	29.0647	41.3772	46.3015	16.8338	1.3142	20.7668	13.0271	12.0218	0.065084	1.50651	0.623449	0.418777	2.04811	31.068	1.48631	0.0383972	16.4168	0.041449	9.69516	2.79965	2.86601	14.7694	4.62543	57.0318	11.2958	22.0357	49.7592	14.6369	35.5584
TCGA-A2-A4S1-01A	0.0875492	0.0166314	27.1316	2.61714	0.00859036	28.8313	5.51243	3.23124	23.6918	65.093	19.0885	1.4297	184.531	94.1014	5.01465	0.0446116	87.3379	12.643	69.8259	5.0686	60.0991	160.334	57.4736	21.6947	8.67281	19.6479	12.2811	29.1673	0.176151	3.11932	0.808882	3.03222	3.82436	129.106	6.17466	0.0414096	22.4752	0.130459	10.4876	0.913026	13.9308	34.4698	5.74147	62.5469	15.8556	66.6225	107.792	14.0047	67.7076
TCGA-E2-A2P5-01A	0.136826	0.0629523	61.8344	17.0424	0.0318507	37.351	4.60409	4.34863	45.3962	188.078	46.0697	2.01174	251.03	107.99	10.2948	0.229027	190.068	19.1824	78.136	8.74946	412.719	175.839	82.7072	34.0917	29.5722	24.109	84.486	92.1147	0.570274	12.0506	1.05909	3.86393	5.65157	150.283	21.0398	0.19846	55.6675	0.238422	24.3792	2.22685	28.2602	62.846	15.186	83.0877	43.5467	126.182	69.6531	19.5533	124.111
TCGA-A8-A0A9-01A	0.131908	0.0357127	52.4994	5.40412	0.0128702	35.0831	14.3381	4.08397	26.7161	150.992	24.5163	3.10235	305.273	120.039	5.58689	0.118883	110.261	23.2879	100.792	10.6267	142.854	164.603	131.566	27.138	17.0678	23.6478	17.1688	32.7062	0.163346	3.11091	0.900288	2.13664	5.48362	79.1153	14.5596	0.0496675	27.1732	0.0928616	12.845	1.528	12.9966	31.6282	16.632	61.5846	29.9943	64.6141	76.7876	18.0282	76.0932
TCGA-A2-A0SV-01A	0.112986	0.0312339	40.8449	6.70889	0.0106682	24.1168	8.05781	5.37619	50.7937	76.2909	28.9536	1.08183	206.772	90.2619	5.71631	0.0358233	47.8639	14.5278	105.42	8.95389	89.5379	85.0778	54.8518	24.4442	4.99102	23.8791	20.8887	34.3141	0.168202	3.08408	0.883726	1.02464	3.35602	119.267	2.58001	0.0744807	32.1478	0.148587	15.1173	2.01393	18.4574	47.9796	5.60545	86.1677	20.7327	54.4794	132.826	14.0614	93.6336
TCGA-BH-A0HX-01A	0.0837483	0.0220131	33.9847	6.82632	0.00616718	34.5326	14.0931	5.04914	31.1933	78.9727	21.513	1.08211	194.833	79.4445	7.88863	0.0232731	82.9683	10.4159	119.52	7.56614	108.995	104.199	68.6909	20.567	6.51102	18.613	24.0139	43.7248	0.129593	4.30999	0.708511	1.68263	3.99736	128.17	1.77043	0.0456645	23.1709	0.134751	17.7132	0.927927	11.2783	49.0312	10.3924	77.9372	18.5837	46.2989	118.204	18.9889	86.2113
TCGA-E2-A108-01A	0.0136401	0.00627674	3.65752	0.686763	0.00532332	24.4484	4.83548	3.14633	18.1108	22.2609	8.13482	0.19747	86.1901	62.669	7.34151	0.0127616	35.1538	5.76178	78.2094	3.65986	17.5919	52.3597	23.0486	10.14	0.811732	15.2409	8.7452	9.59206	0.0561117	1.58917	0.524408	0.193093	2.09666	16.4942	0.795801	0.0320418	7.9317	0.0426371	7.75446	2.63111	1.97269	8.51002	3.29215	60.3622	7.06487	18.82	36.9009	12.4285	18.9032
TCGA-D8-A1XA-01A	0.0659554	0.0223719	22.4988	4.57502	0.012927	26.7603	5.50183	4.83551	40.6066	53.9838	16.6786	1.27574	119.146	70.2849	5.97586	0.0261393	59.0333	6.56285	65.8439	8.27274	57.3025	91.8304	39.8174	12.9532	2.33659	15.2029	19.3523	46.1087	0.181002	3.85098	0.765804	1.04188	3.54311	156.404	2.35165	0.0911851	16.5385	0.147001	16.1861	0.52877	8.59182	40.2179	6.49057	93.0538	7.69202	57.2684	86.3436	12.2519	50.3792
TCGA-E9-A6HE-01A	0.13001	0.0276312	33.551	6.67233	0.0128724	23.3071	12.1254	6.82919	52.6132	71.3377	26.168	1.9636	148.518	79.5318	4.15021	0.0321548	70.6938	8.67274	70.1891	9.49419	72.6375	155.838	55.9093	18.0743	6.69783	17.6162	20.0614	58.3332	0.209112	4.84958	0.814645	1.55536	5.20842	308.904	5.0017	0.0836487	31.5957	0.165312	19.1119	0.465165	14.8769	60.9613	7.80476	96.9149	16.0312	74.0943	115.592	9.53341	62.8822
TCGA-LQ-A4E4-01A	0.403819	0.0836387	128.231	35.3708	0.0267696	50.2807	11.4451	5.23223	50.1256	216.732	49.8501	4.43584	351.727	118.558	14.547	0.188268	294.764	19.6413	107.981	11.5352	176.169	275.659	165.626	40.3367	37.3607	23.2304	99.1677	110.533	0.627332	16.0971	1.06181	7.29801	5.25035	358.434	20.2383	0.241973	66.8906	0.241731	24.501	0.786777	63.7963	164.476	21.7863	122.225	34.5752	133.568	103.595	26.1628	150.355
TCGA-A1-A0SO-01A	0.0609007	0.0114176	22.5277	2.59653	0.00679708	21.9741	6.46354	3.71562	26.6951	58.3265	19.7365	1.51367	197.089	93.1718	4.01971	0.0398561	58.4868	13.1092	88.8884	5.01274	61.7605	81.2968	53.9795	15.9644	4.05887	20.2994	12.1039	26.8614	0.127062	2.66722	0.767492	1.62779	3.34106	86.2047	4.07177	0.0318039	19.7594	0.0993474	9.99215	1.46517	7.28682	24.1532	7.97464	55.8421	13.425	38.4594	64.1441	10.8442	54.8667
TCGA-BH-A201-01A	0.333643	0.0866388	66.1982	20.5793	0.0182335	43.5533	11.8088	5.92409	55.081	145.303	26.6861	3.87017	423.121	115.841	5.7258	0.333608	127.951	23.5877	108.597	15.2559	191.898	235.586	100.859	27.8613	59.1011	25.9223	11.7608	65.3758	0.16109	3.29412	0.94146	5.70939	8.1921	210.324	22.8022	0.0831266	58.5512	0.129649	20.1999	2.94754	34.7422	78.1523	22.0617	56.0257	35.7788	67.2392	153.927	23.7751	137.647
TCGA-OL-A6VO-01A	0.0575761	0.0150131	23.8394	2.51178	0.00673416	22.4803	12.4132	3.18875	42.3614	81.5811	21.392	2.26767	280.764	106.922	2.94405	0.0497937	58.8067	21.2527	120.56	6.53649	83.8527	133.092	79.7367	24.016	8.97179	23.3843	16.9617	16.5937	0.17806	3.52903	0.949045	0.870727	4.20775	92.1151	7.75476	0.0264909	21.2564	0.12967	10.6898	1.62808	7.05234	22.0347	5.25847	65.4267	20.4048	51.0381	139.637	12.0098	70.2274
TCGA-B6-A0X4-01A	0.131386	0.0179817	49.9188	5.31946	0.0073905	32.6725	18.4955	3.53131	40.0418	100.683	16.5048	1.05563	214.517	79.7516	5.51783	0.0429452	74.5781	10.221	79.8054	9.14685	268.323	136.838	94.1743	18.2083	15.938	18.0225	15.0723	37.4847	0.217782	3.82553	0.788032	1.43002	4.1602	144.946	4.16569	0.0570625	38.6599	0.0997996	16.2787	0.476653	15.3704	58.6295	7.35101	82.3408	15.405	39.1723	151.863	12.9319	118.209
TCGA-E9-A1R0-01A	0.136691	0.0301272	23.0183	11.3508	0.0138358	22.299	11.9723	3.01079	43.2479	84.6974	20.9753	1.46036	232.033	96.2831	2.57233	0.0579795	123.233	17.3449	100.539	10.9311	215.814	138.158	67.6991	16.5999	19.993	23.465	18.6732	32.8129	0.146214	2.99393	0.700818	1.85188	8.41938	110.827	7.91718	0.0807449	30.2483	0.0682895	13.4376	3.11304	16.5169	71.6044	18.1297	66.6124	24.8614	27.0921	59.024	20.0577	97.0569
TCGA-E2-A1IJ-01A	0.124	0.0236166	38.488	9.95452	0.0111791	33.9185	2.56827	3.00865	22.9635	102.613	18.4304	2.99202	304.344	105.857	10.686	0.111444	107.771	15.0172	97.9299	7.9359	146.374	81.4685	78.3068	22.7947	26.9518	18.9511	27.3806	49.7278	0.325853	7.10911	0.926067	1.54841	8.07056	168.479	15.1866	0.0485552	40.853	0.181076	8.03896	1.44469	16.5329	56.757	9.43256	77.2349	12.5374	54.3624	71.3623	24.1434	139.852
TCGA-E2-A10E-01A	0.158387	0.0201343	41.8457	6.30742	0.0108463	26.4048	1.64595	4.59694	30.1975	102.262	26.9376	1.16437	247.636	97.9992	5.4468	0.0900452	105.776	14.4794	72.192	3.87526	132.519	131.739	56.1736	21.6312	13.2436	20.9491	26.415	67.0864	0.209548	5.39285	0.944592	2.41416	4.20391	279.879	15.9158	0.0391304	25.0866	0.226383	13.4069	0.741411	25.0858	42.9184	9.85192	72.9692	18.1525	91.3948	168.193	10.5199	96.4254
TCGA-E2-A1B6-01A	0.0324469	0.0135856	14.5168	1.8241	0.00725634	39.629	7.00036	3.5533	31.8032	57.6119	18.5552	0.772682	213.026	100.539	8.087	0.04463	79.3706	16.761	106.541	4.77302	58.3235	64.5676	54.2432	21.7926	2.61991	23.0175	18.8825	22.3222	0.127283	3.08393	0.745888	0.935196	2.65274	48.7872	6.20241	0.0404099	17.9191	0.0974147	10.35	2.36587	4.54192	17.05	6.90688	56.6731	14.2657	41.5186	45.5283	21.0081	39.6311
TCGA-EW-A1J6-01A	0.0985171	0.0300055	45.3496	5.37906	0.0132371	19.1	10.6481	5.29542	55.5657	80.5283	23.0611	1.53921	201.175	95.1278	5.0302	0.0501159	59.1168	14.2691	111.808	11.4716	88.1084	77.2885	68.1524	21.4705	5.02485	20.8859	22.8509	42.2542	0.198205	3.14939	0.961653	0.789493	3.97139	242.801	5.50439	0.0899496	24.7225	0.165237	15.4333	1.02029	14.1457	51.5656	6.68122	80.6087	16.7171	52.4345	120.177	11.3169	80.6499
TCGA-E2-A10F-01A	0.379295	0.0906054	40.6891	20.6761	0.0172745	28.6267	4.61869	5.60818	70.7613	79.5587	10.835	0.916916	257.373	75.923	10.3363	0.0494934	47.4382	8.75804	102.493	14.7331	324.05	205.285	77.357	7.18198	18.2123	16.1391	17.1019	112.407	0.337053	4.00512	0.920841	1.03661	7.71624	898.216	20.2944	0.164806	22.4537	0.299325	35.8034	0.0931425	49.7737	248.213	9.97331	137.654	5.38835	42.9175	387.601	18.4288	130.38
TCGA-OL-A5RX-01A	0.0588844	0.0423984	23.9536	4.86067	0.00811426	19.5255	6.10899	3.63302	41.4941	68.0595	38.0889	1.97887	337.031	101.871	3.00748	0.0770792	127.631	17.5513	110.455	16.1082	64.2265	120.032	61.1821	32.3026	9.42621	27.5788	12.5473	36.2754	0.153889	1.88325	0.987575	2.61933	7.41846	167.305	2.86515	0.0453163	31.08	0.0706505	16.3449	2.91779	7.84358	34.6942	15.1713	67.1383	44.5693	47.9936	64.547	16.4144	75.8297
TCGA-E2-A1LE-01A	0.0808005	0.048151	36.7632	5.16749	0.0164913	46.9178	8.33529	5.90347	43.0943	119.833	40.5433	2.61826	291.45	117.63	12.6038	0.0981787	147.441	21.399	107.083	11.4327	240.623	227.254	120.473	39.56	18.5656	25.9729	26.6447	56.5899	0.24183	4.84349	1.01435	2.16385	4.86523	246.523	9.32022	0.106759	35.3253	0.119901	16.0356	1.79079	11.2787	44.3516	15.7156	117.596	37.0199	76.428	106.331	23.9032	110.902
TCGA-A8-A08C-01A	0.0664651	0.0126543	25.187	3.21747	0.00566022	21.6559	4.52845	4.42826	21.4142	52.7431	19.9519	1.10787	178.83	84.4188	3.11537	0.0310309	49.5332	10.4326	77.8729	5.09423	144.179	78.5996	46.4835	17.1026	3.54482	19.6532	13.3275	34.5218	0.130879	2.57012	0.737182	1.42782	3.2729	106.087	3.70507	0.0266465	20.5851	0.0956928	9.57863	1.53707	8.91072	35.0533	7.44513	42.8908	14.5129	39.4461	75.3455	8.57122	61.9184
TCGA-WT-AB44-01A	0.369752	0.0588119	85.7895	22.0692	0.0232602	42.5252	17.0293	3.89639	41.2592	151.309	31.265	4.50001	289.15	117.669	8.7856	0.154708	209.884	22.3962	103.005	14.5885	194.977	168.653	125.893	31.4471	34.2393	24.4331	32.6798	55.2202	0.318136	7.75072	0.937378	7.0864	6.42779	230.244	25.6198	0.201286	37.7274	0.172907	17.6868	1.81121	36.7587	82.061	18.4628	67.8991	35.9104	76.8533	97.3423	19.5644	125.658
TCGA-A8-A06U-01A	0.103222	0.0336879	53.9581	7.03898	0.00965645	26.7799	8.51392	4.73784	29.2714	116.829	29.9278	1.98951	283.118	99.2779	3.53805	0.0578002	85.7808	15.4093	105.576	10.3026	103.87	130.208	102.882	25.6882	10.8215	22.6229	14.3401	39.895	0.133273	2.65976	0.779802	1.99403	6.69375	141.596	4.06999	0.0629915	34.6164	0.0722803	17.1787	1.38332	12.4077	35.8503	14.3071	72.3486	25.8863	47.4031	104.085	11.9249	118.765
TCGA-LL-A442-01A	0.052591	0.0217628	17.8943	3.03346	0.0102563	33.2305	4.83921	3.12221	22.9034	47.4678	15.2753	0.811028	139.019	80.6989	6.0472	0.0189117	76.8755	9.50741	87.0399	7.49971	50.3909	95.052	63.3851	17.8377	4.29855	18.2974	14.0539	20.5852	0.118515	2.76571	0.68531	1.12722	3.31732	57.2373	2.10905	0.0658197	22.6729	0.0881421	13.2048	1.19181	7.53038	24.098	9.83659	56.9926	13.2298	39.5296	56.3708	16.3844	39.2079
TCGA-AC-A4ZE-01A	0.0932837	0.0212326	27.0164	6.00848	0.00865722	23.9115	8.45014	4.31607	45.6894	88.903	22.9847	1.51173	207.615	86.0615	4.69684	0.0320152	88.1743	10.7554	97.7298	7.57989	78.5991	132.821	71.5262	19.4136	8.40935	19.9198	35.1694	47.6451	0.20153	4.85636	0.870738	1.79531	4.54196	103.745	4.11793	0.0504077	27.4085	0.147273	19.4019	0.815454	13.8982	54.2838	8.37534	94.3642	15.9754	59.8306	112.552	14.8779	84.0572
TCGA-A7-A13H-01A	0.0977978	0.0211463	33.1742	4.96105	0.00951525	31.0315	21.1531	4.21099	41.1695	77.6936	27.2606	2.27674	219.091	100.351	6.39497	0.0362883	106.05	13.3702	82.9019	10.1363	60.5446	131.464	62.7965	29.0848	7.85747	21.6117	16.786	36.9342	0.165513	4.02193	0.767139	2.39243	4.20951	143.358	4.63668	0.0478904	30.9169	0.121465	16.7328	1.07684	10.8151	38.6061	7.69182	92.7995	20.7357	77.9808	101.775	15.9793	69.8812
TCGA-E9-A2JS-01A	0.520504	0.0805359	150.634	25.2455	0.0194291	78.5577	43.2678	6.74126	53.3516	296.151	43.6139	3.10532	401.56	110.696	21.6851	0.220972	294.228	26.1576	134.113	20.3287	261.501	261.362	174.266	48.0897	89.8676	28.3597	59.9746	47.9395	0.438589	13.751	0.881957	4.09961	8.19716	136.371	18.3724	0.1228	72.6827	0.314986	33.151	2.05184	52.1461	103.035	20.6132	123.636	64.1223	105.58	258	21.6301	204.959
TCGA-A7-A0DC-01A	0.0450183	0.0226682	15.7163	4.47714	0.00798996	28.3752	19.9294	3.40379	40.9329	89.3564	23.2391	0.924069	232.674	95.3779	6.26088	0.0463521	68.214	18.6681	115.566	9.23985	77.2439	95.4569	98.3392	26.9614	10.87	25.6812	20.1134	18.7483	0.107815	3.56381	0.711682	1.11185	3.06567	51.6587	5.77522	0.0542268	39.1038	0.116671	13.4518	2.76839	4.82522	25.2111	7.20875	61.2584	33.2636	52.0499	84.1887	12.8941	74.0199
TCGA-A7-A0DC-01B	0.0506795	0.0352757	12.739	4.86256	0.0135002	18.5752	8.71013	5.36956	55.5293	48.3133	20.6024	0.813627	112.04	67.6203	4.52036	0.0302738	106.445	7.31194	76.62	12.8885	75.6542	125.797	57.988	13.2379	6.97023	18.1609	16.7009	39.3985	0.122295	3.07598	0.565566	1.37454	4.90916	90.3692	1.35237	0.100525	34.9587	0.0624012	17.5512	2.98173	9.53738	41.2101	8.28785	84.7705	20.9025	24.9895	91.424	8.66505	63.6914
TCGA-EW-A1P4-01A	0.202663	0.0613241	34.9958	9.96468	0.0250705	21.4273	21.7223	6.8168	62.6944	91.7796	33.9281	3.25797	203.229	89.6327	3.51215	0.0953782	252.626	14.9495	101.642	21.2816	81.4751	247.734	123.766	23.7021	21.6959	19.4934	45.7282	67.515	0.301796	6.57941	0.858354	3.4817	6.56824	174.073	8.27213	0.337615	50.3763	0.132609	17.2134	0.848529	26.6182	64.2706	15.2373	118.367	32.6472	52.1062	231.617	8.72416	127.842
TCGA-EW-A1OY-01A	0.0802416	0.0116106	12.636	4.22	0.0097779	25.3939	3.81249	2.58005	38.0145	38.7091	9.9211	0.656316	178.629	86.6201	3.87975	0.0885991	103.172	10.632	57.2908	3.52108	257.039	108.226	39.9909	10.2116	3.8463	18.4855	7.49219	43.4589	0.153386	3.71021	0.695027	1.99386	5.32814	82.2768	17.9974	0.0336575	20.9191	0.177605	11.9259	0.716046	8.16721	19.5937	14.2248	50.6319	8.08537	21.9109	60.6184	16.2059	46.4245
TCGA-EW-A1OX-01A	0.183699	0.0248318	14.7222	8.48747	0.0112257	16.438	2.95603	3.70688	43.0264	58.2822	17.8719	0.239593	156.514	68.5389	8.17657	0.0211745	64.6753	8.88715	95.1433	5.84851	326.041	115.794	41.0323	8.01903	6.24302	19.604	22.3199	74.3195	0.365115	4.35085	0.821362	1.19241	2.85465	171.562	4.62182	0.0766368	17.0017	0.15747	21.1487	0.529337	38.4946	129.149	6.5947	81.6728	12.9463	34.8559	119.273	9.74295	99.3064
TCGA-BH-A0DI-01A	0.158343	0.0196174	50.2273	6.84693	0.0101263	20.3188	9.18116	4.70726	41.4323	85.3756	20.1226	2.58018	191.549	87.8915	3.14684	0.0328347	67.5403	11.5458	77.8681	7.98649	71.2493	105.851	58.8377	18.0278	7.78584	18.6668	15.4997	36.4723	0.188446	3.34306	0.853262	1.55897	4.85838	188.781	4.8127	0.0541258	24.778	0.117363	12.6849	0.830815	18.1418	38.7245	7.51746	80.292	13.6073	49.8575	104.702	11.6194	82.8357
TCGA-A8-A09K-01A	0.119513	0.0711502	20.2647	8.29289	0.0177606	27.8943	3.14553	4.54111	98.5571	88.4999	17.519	1.1647	433.657	109.73	9.05794	0.151753	215.252	23.2695	111.403	5.88444	229.136	143.615	96.4184	9.59616	14.2447	22.4017	24.3712	151.805	0.679057	7.2154	1.07592	3.59419	7.0217	286.162	47.7103	0.0825831	28.5212	0.144841	23.054	0.312439	19.3204	109.67	16.5782	116.429	10.9705	37.6167	180.687	17.9201	90.734
TCGA-A2-A3XU-01A	0.129729	0.0133562	18.9692	2.37109	0.00633742	15.0099	4.90822	2.2549	17.4896	61.438	22.5518	0.796479	273.686	95.5433	1.59082	0.0396882	110.056	17.9885	107.892	7.84029	142.961	94.0419	60.557	21.1255	4.62006	23.403	7.7809	14.8083	0.170882	2.32514	0.800546	1.24053	4.67937	190.543	5.66177	0.0226729	24.6049	0.0699464	7.63199	1.04452	13.669	37.1238	10.1176	57.4596	23.124	23.4861	91.4935	9.72102	73.1928
TCGA-EW-A1P7-01A	0.0660775	0.014317	11.6644	2.78955	0.00958701	13.918	2.0541	4.11053	31.4548	37.7941	11.9687	0.411507	109.777	64.7552	2.6168	0.0225772	76.5645	7.21428	59.4292	3.6356	181.918	124.526	37.0324	8.9623	3.88995	16.7959	7.40254	45.0269	0.199502	2.68762	0.667913	1.32626	4.02561	83.9419	2.31253	0.0375346	13.6075	0.0746438	11.6484	0.590644	12.3299	19.0948	9.98037	65.9185	8.68089	24.8874	67.3375	6.87399	45.6734
TCGA-E9-A3QA-01A	0.0409419	0.014279	20.069	2.03335	0.00750032	23.1195	2.95073	3.5487	15.9452	38.9552	13.5015	0.845855	134.357	76.8809	4.46693	0.0247176	33.5466	7.85043	65.2702	6.196	39.7156	61.9147	36.1042	13.0815	2.22267	16.7124	6.67429	25.8153	0.0762622	1.58278	0.65128	0.690012	3.3182	72.4098	3.03943	0.0469523	9.98681	0.0590366	8.94652	1.51199	5.09619	17.7494	5.75243	42.0406	12.0349	26.9754	51.7715	12.9163	37.9994
TCGA-BH-A18P-01A	0.299734	0.0540862	140.099	21.9305	0.0236334	51.4861	3.66369	4.90406	77.784	170.878	25.126	3.70855	384.105	119.719	9.41447	0.165607	235.971	18.7801	90.8453	11.4458	335.837	245.927	111.86	34.8987	20.378	19.9433	46.8725	87.0573	0.637837	10.1835	0.951313	6.94136	9.09098	796.544	26.4842	0.249135	62.573	0.388047	17.4161	0.913813	50.3613	102.446	9.27548	106.368	14.5196	86.4585	195.656	31.2085	171.205
TCGA-BH-A0GY-01A	0.0471869	0.00920979	8.33139	3.65442	0.00380075	22.7349	5.27312	2.2614	31.5016	80.3144	24.2283	0.22722	359.464	114.675	7.58648	0.0271753	76.7762	40.9151	196.93	3.35797	187.037	36.1082	63.6719	23.0031	6.1629	31.1025	12.1713	17.9709	0.08047	1.08902	1.09017	1.54788	2.89018	39.6991	7.54258	0.00902999	28.1928	0.0701579	6.83159	1.36235	5.20255	26.1076	6.03995	62.4281	27.0057	60.5742	69.9468	11.7171	64.4137
TCGA-E9-A3X8-01A	0.0982516	0.0343877	37.5282	8.19127	0.0120074	37.9547	31.9148	5.16233	64.4378	77.326	36.0896	1.1658	230.552	91.0899	7.42423	0.0373191	92.0473	13.0412	106.44	10.6867	89.1817	194.736	77.8012	35.5892	9.52662	22.918	40.4396	42.3011	0.304671	8.24153	0.913841	1.70757	4.53832	287.312	4.31999	0.166388	49.2928	0.262669	21.6452	1.28747	13.6261	63.6558	6.77589	106.934	35.0563	86.6765	144.613	20.2147	99.399
TCGA-A7-A0CJ-01A	0.236179	0.0461584	55.7787	10.4756	0.0183381	29.5269	33.3336	5.48686	50.6306	119.4	31.8706	2.92142	217.697	98.6772	6.50068	0.087786	187.204	14.1924	81.8073	16.3375	79.6945	353.458	104.85	31.6144	17.0387	21.3865	16.9452	42.5791	0.223079	3.98139	0.872041	3.66047	6.43508	139.237	12.9402	0.0764515	45.7364	0.1111	22.8762	1.23537	34.4952	65.3169	7.93574	97.6138	34.4423	92.5259	91.1759	21.8127	97.5925
TCGA-E2-A570-01A	0.127628	0.0214106	49.017	8.56408	0.0112765	21.9435	10.5248	4.23486	35.1021	85.3449	25.0454	2.61818	220.401	96.7149	4.83225	0.0665106	66.0775	12.769	78.393	9.18608	35.1833	97.3168	37.8184	17.8887	8.5244	20.2923	10.5764	39.3866	0.191852	2.88125	0.861348	2.46407	6.03546	129.286	9.19	0.0416322	22.9316	0.101046	13.7595	1.34537	15.0951	45.4472	6.40827	68.9046	17.5867	56.1812	87.4476	15.6269	87.958
TCGA-A8-A092-01A	0.0854359	0.0291699	9.17997	4.95309	0.00732667	7.31233	8.42892	3.04887	39.0025	86.5766	19.2993	0.920341	241.691	91.0365	4.58273	0.104489	158.078	19.3229	116.321	5.15356	311.77	103.778	98.9959	12.4466	7.25235	21.9251	19.6315	73.763	0.25515	4.73941	0.962132	1.37122	4.14632	112.486	11.769	0.021292	24.277	0.0962276	11.7568	0.874891	10.6316	40.7272	6.71522	78.6903	21.4209	43.5514	207.368	3.83378	126.808
TCGA-A8-A08P-01A	0.307294	0.124254	146.174	24.8501	0.0475672	64.4944	5.68946	5.59407	81.5303	228.132	48.0242	4.63564	293.836	110.583	13.4935	0.255695	180.683	20.347	84.5035	13.9048	217.205	204.84	120.323	39.2001	21.0143	24.416	58.5055	99.084	0.839114	12.9216	0.983364	4.55174	7.17241	340.732	19.3912	0.549232	68.702	0.448023	24.1296	2.02247	52.465	104.816	12.5993	113.874	40.1789	114.974	136.475	33.9114	232.207
TCGA-A8-A08O-01A	0.0207029	0.00708879	3.60509	1.09679	0.00417128	20.1206	15.0957	6.64556	65.7282	24.4439	15.644	0.191659	110.401	60.4179	10.8903	0.00393088	17.594	5.69457	139.192	6.7353	7.06069	55.7382	18.1654	15.6702	0.576272	15.7909	35.4494	16.5434	0.0935559	3.20339	0.654838	0.21405	1.38408	38.2566	0.0951256	0.0303331	15.2629	0.061604	15.4343	0.657863	3.61652	15.8577	1.68011	95.4777	7.19511	49.2323	81.1211	10.9388	26.6706
TCGA-BH-A0EE-01A	0.0932303	0.0205296	34.7226	3.81451	0.0108362	30.1419	5.73198	4.11092	17.7351	69.3638	19.4131	1.91963	144.507	78.9674	7.09064	0.0367619	83.8948	8.44813	76.0095	7.22161	121.457	112.326	49.5448	18.7928	7.54604	17.0729	17.5025	32.4618	0.150505	4.77225	0.738793	1.83726	3.8328	163.459	3.97953	0.0803852	23.4252	0.100828	16.6307	0.653959	12.9092	51.7472	9.24905	59.354	13.9912	57.741	90.5431	14.2995	77.2212
TCGA-A8-A06X-01A	0.0432415	0.0162072	5.64252	4.35175	0.00601626	22.1268	3.81421	3.12264	42.375	30.8361	15.0508	0.255488	149.162	69.0622	9.07973	0.018891	39.005	11.08	113.644	7.91732	87.9255	60.0733	42.9103	11.9188	2.42391	20.7967	11.9749	25.8194	0.125986	2.15039	0.673427	0.698412	2.0531	48.1772	1.88976	0.0351326	17.9247	0.0568109	15.0107	1.87986	6.61306	24.3966	4.60928	91.8503	11.0212	27.527	66.2004	9.26114	47.0753
TCGA-EW-A6SC-01A	0.168443	0.0523124	35.2325	11.2772	0.0226503	25.1918	22.3559	5.78395	70.8246	95.335	26.4036	2.83637	172.999	80.1578	5.094	0.0718125	126.946	8.82118	69.7058	18.6887	89.7053	261.022	99.8017	26.5507	25.0019	18.7759	26.7998	53.2311	0.246144	6.46935	0.803163	3.64616	5.27567	226.973	11.8619	0.198667	45.3506	0.174343	20.0537	0.645253	23.0083	65.3712	12.3115	106.884	28.9726	77.7667	147.805	15.1291	112.844
TCGA-A7-A26E-01B	0.132575	0.0409616	73.4253	13.0058	0.0171344	25.7404	2.68447	3.42365	40.8735	98.5862	27.0327	1.39707	177.097	92.4411	7.15276	0.06731	138.553	13.9333	89.9259	10.5222	176.259	159.674	50.0699	22.0585	18.1972	22.1303	22.7302	60.469	0.301977	3.77867	0.803159	3.25726	5.24965	127.357	2.90237	0.1108	35.3273	0.18926	17.0378	3.28655	31.0143	70.3601	8.75771	78.0078	26.4829	51.6374	83.8477	19.9454	108.684
TCGA-A7-A26E-01A	0.123002	0.0332084	29.5769	7.88735	0.0105752	35.702	16.456	4.29374	36.3435	90.2711	27.9186	2.22344	264.389	101.127	5.11533	0.0766957	88.406	18.7566	85.0813	12.5333	102.146	131.277	77.2118	27.4208	11.708	25.2739	14.164	42.183	0.118573	3.3234	0.804128	2.79072	4.53129	97.0339	8.48108	0.0519507	32.8085	0.10725	14.4917	3.15112	14.7542	38.8338	10.357	79.1061	44.0334	45.9143	59.615	23.2188	75.5924
TCGA-BH-A1F2-01A	0.0854966	0.0318428	28.9188	7.2845	0.0148211	34.7069	14.077	5.35126	40.593	83.6427	29.5755	0.873	172.8	93.5288	5.35105	0.0413678	89.8908	13.7294	91.4031	7.44947	193.659	233.66	70.7795	24.0681	10.4761	23.2688	23.9926	35.7962	0.165312	3.08256	0.702353	1.39541	4.78729	79.1195	2.96709	0.0799329	40.6765	0.10255	16.172	2.28084	15.6478	35.8029	8.78298	87.9494	32.4559	47.1994	63.2068	18.0052	83.3123
TCGA-A7-A13D-01B	0.122958	0.0272936	29.5198	5.07038	0.0140711	29.2182	17.6211	5.30756	40.3962	62.3836	20.9436	2.46675	191.509	89.6889	6.2524	0.0490944	88.01	10.8133	88.4216	10.22	83.4664	118.161	50.3359	20.8988	5.3881	18.7915	19.9592	39.2369	0.173107	4.09937	0.795322	1.22884	3.85437	149.654	6.31528	0.08113	29.0385	0.117175	15.662	0.843001	13.0847	44.2107	8.14579	71.1323	14.7918	60.7533	64.7517	15.3981	55.4705
TCGA-A7-A13D-01A	0.158341	0.0284116	20.5947	5.81416	0.0132048	30.1535	15.9224	3.75022	27.3565	80.3339	30.8009	1.07462	216.834	92.5293	5.3724	0.0438731	93.9366	14.3072	85.9626	9.37744	67.9307	113.941	74.4136	31.2288	16.0699	26.7043	14.0414	21.5842	0.121193	2.08433	0.73057	1.68629	2.95336	65.2881	6.6579	0.06898	44.8913	0.0831621	10.0829	2.21719	18.5832	30.2157	10.5865	54.755	52.9604	54.4296	62.9615	14.0777	71.4298
TCGA-A2-A0YM-01A	0.111443	0.0311174	27.231	4.86456	0.0122966	26.5817	3.58492	3.63773	30.2572	53.9637	14.3271	0.997264	178.07	90.5994	3.99731	0.037013	62.203	12.0946	78.5086	7.2903	73.9786	88.5859	25.0162	18.2203	5.80101	20.3077	10.9529	37.6449	0.180648	2.27961	0.733028	1.99544	4.19405	97.206	3.46281	0.0617118	23.5089	0.0754899	11.0661	2.00064	16.7501	46.7537	7.48947	58.9401	12.1255	31.6808	54.9159	19.7111	52.2872
TCGA-A1-A0SK-01A	0.0476326	0.00750262	7.58509	1.36697	0.00400841	6.88049	2.70908	1.93864	40.3383	67.9107	24.6314	0.291264	279.099	89.5578	2.4478	0.0239912	86.7874	18.9564	129.737	1.98504	107.358	100.725	34.7408	13.1691	5.4214	21.9818	18.9725	18.0578	0.225888	2.14116	1.2053	1.21696	3.0073	64.7614	1.88017	0.00728521	15.4207	0.102689	12.8809	0.315681	7.48649	44.39	4.60037	99.9707	9.49362	66.348	171.087	4.62649	72.4805
TCGA-A2-A0EV-01A	0.0949613	0.00578007	29.659	3.01869	0.00391157	18.4527	5.00192	2.94451	22.1837	80.7333	30.5833	1.58584	257.605	101.636	2.97806	0.0713303	107.489	17.5377	90.3344	4.04721	66.1519	114.057	56.7456	27.3962	4.53858	22.9892	13.4249	23.8532	0.106824	2.52424	0.731603	2.2813	3.87892	38.4138	10.1246	0.0133377	18.3432	0.0810353	6.80394	1.09883	14.8734	22.5646	9.05038	51.0196	22.9623	56.1587	103.899	9.79579	68.5668
TCGA-E2-A14X-01A	0.114873	0.0356609	28.7965	10.999	0.0156892	25.292	5.5976	4.82739	29.9508	69.5885	16.1407	1.52018	126.061	74.3041	7.28696	0.0484914	65.9311	7.54219	55.8936	14.132	62.2436	160.667	52.9717	15.6395	8.30686	17.476	14.6307	51.5598	0.185019	5.6857	0.705728	0.97764	4.78056	191.595	5.08229	0.102908	24.7618	0.155355	14.4429	2.16983	18.2391	48.0075	7.88487	81.0618	18.1415	48.763	96.9337	14.073	68.738
TCGA-OL-A5D8-01A	0.0465492	0.0161851	14.3787	2.9898	0.00684817	16.8659	5.48886	4.47816	25.7514	38.5267	12.7046	0.387518	152.319	74.9119	4.08454	0.0199915	45.8632	10.3366	109.035	7.19052	77.2714	57.2966	48.5316	11.9937	2.99667	19.8264	11.2851	23.4044	0.116837	1.75299	0.674438	0.77313	3.29396	39.9527	1.61553	0.0427486	19.5648	0.0479389	12.1784	1.74727	7.33867	26.8635	6.34546	52.7836	10.3715	21.5851	85.189	9.92408	42.9604
TCGA-BH-A0BC-01A	0.0311101	0.00836092	4.71251	2.20619	0.0031774	11.7517	4.10883	3.18364	33.7027	33.1791	20.979	0.276268	221.42	81.8571	4.02267	0.0213882	46.8262	19.0925	160.717	3.86816	108.051	49.6964	29.7754	11.3879	1.78621	22.9738	18.1083	47.4424	0.179443	2.35193	0.953451	1.59244	2.66199	40.7413	0.972911	0.0072077	10.7565	0.072365	8.69839	1.35124	4.50211	18.9655	5.65163	67.637	11.7059	29.2546	145.291	6.75337	67.1094
TCGA-E2-A14W-01A	0.239706	0.105807	39.8371	18.8635	0.0280004	30.6313	45.6607	8.607	106.865	116.647	23.2337	3.70025	195.81	82.2602	3.61293	0.0425432	139.013	12.5417	89.908	26.292	65.0721	213.344	91.0169	19.4417	29.489	19.3926	39.9106	67.6472	0.30564	6.90748	0.706828	3.77014	4.33645	203.995	7.58335	0.167423	64.1645	0.164288	21.5752	1.44015	37.6466	118.597	19.6991	182.932	23.0704	46.6084	143.283	20.583	85.9227
TCGA-E9-A227-01A	0.123463	0.0231181	34.2418	6.36604	0.0107505	36.6051	18.1937	4.6624	40.4081	112.335	24.2031	2.08423	238.96	94.2445	6.81222	0.0705297	84.4116	16.104	98.8889	8.4846	91.972	177.46	81.316	21.0692	15.1092	20.5073	23.1851	25.6855	0.243212	5.11673	0.861675	2.1148	5.85921	89.5583	13.3708	0.0461395	35.9817	0.152948	16.0373	1.67518	15.1603	48.5587	6.29703	86.481	20.4705	55.2194	143.875	15.6514	107.762
TCGA-A8-A07L-01A	0.208787	0.0532563	91.6422	10.5664	0.0159916	36.176	2.81065	3.95114	26.8401	136.375	43.6714	3.5794	432.81	135.651	6.12461	0.219582	267.776	30.6022	132.798	11.0135	196.424	152.073	76.7669	40.861	12.4533	26.7692	25.5195	44.946	0.517016	6.79868	1.00235	3.52362	5.12865	130.536	15.3307	0.0881489	56.7856	0.136553	13.5874	1.74911	42.8	77.3591	13.996	55.3518	37.446	70.4904	106.692	23.1923	130.231
TCGA-E9-A1RB-01A	0.0575934	0.0161328	15.6148	2.92958	0.0104074	21.3215	6.53733	5.17861	40.8826	48.7744	14.6733	0.922422	98.5385	66.1592	4.22795	0.0303102	60.998	7.34442	57.6998	5.05633	68.8157	156.38	33.4225	11.4074	4.16512	14.309	16.1847	50.6388	0.151465	5.47689	0.683854	1.7062	3.83344	174.579	4.62238	0.0658671	20.0621	0.118068	17.5855	0.373876	6.14277	30.5304	9.10762	77.9754	7.14029	55.1042	121.143	7.90138	49.4474
TCGA-E2-A1B5-01A	0.0878414	0.0155576	37.884	4.1708	0.00745153	13.968	4.94279	3.60264	63.7046	76.7423	19.5029	0.779354	216.089	93.6417	4.03194	0.0178826	44.0898	13.1426	105.809	5.36734	65.2368	64.2232	40.9283	14.4659	1.27956	20.0345	18.8167	35.8918	0.202697	2.53246	1.15	0.773786	2.80864	399.524	3.205	0.05493	12.0201	0.211092	13.4103	0.165676	11.8208	68.0918	3.93605	77.9671	8.53988	81.6116	109.084	10.5764	67.0377
TCGA-AC-A3BB-01A	0.36656	0.0391332	46.4027	13.9874	0.016547	19.8062	7.46766	4.85567	49.5998	200.684	22.3631	0.503851	309.088	93.1797	10.77	0.0466702	116.008	22.1741	161.242	15.7855	725.672	101.532	81.0861	16.4558	13.646	27.4766	32.7544	82.8522	0.423069	3.14861	1.03146	2.24663	3.96689	118.936	3.57161	0.115624	33.3883	0.15854	21.0785	0.672609	59.1433	224.363	9.32117	122.449	26.8159	56.679	306.37	11.8588	236.664
TCGA-AQ-A1H3-01A	0.0502886	0.0120528	7.38147	4.66312	0.0039839	9.18535	9.17877	4.30601	57.4001	53.1934	14.081	0.199117	193.427	74.6135	6.22683	0.0258104	74.4404	15.4345	164.988	6.5455	162.071	58.7851	46.6537	9.76952	2.3906	21.704	19.538	36.5195	0.221055	2.24921	0.799587	0.848471	2.83301	43.8328	1.93414	0.0254207	11.3724	0.0732726	17.3682	1.95502	8.69699	38.1661	4.63138	79.3895	9.46363	21.3342	155.282	7.39407	71.8523
TCGA-A2-A0YC-01A	0.0613226	0.0208967	18.6275	5.05572	0.0105533	35.917	9.46504	6.11348	49.9266	45.5998	13.866	0.497362	175.491	79.5299	8.54716	0.0263977	44.5077	8.96066	99.556	7.66281	51.2922	77.9971	37.3689	17.4738	2.01781	17.3137	16.569	36.4334	0.106293	2.62755	0.71377	1.24735	3.05461	128.147	3.17942	0.0867116	22.1536	0.0969587	16.623	0.839242	8.35975	26.9769	4.41846	102.687	7.5789	50.8903	66.699	22.4122	49.6991
TCGA-BH-A0EA-01A	0.0581122	0.00979599	6.87943	3.33061	0.00493894	10.6419	6.26409	4.31416	26.1593	47.7954	46.6567	0.300436	315.409	96.6861	5.4352	0.049428	80.3514	23.5693	212.909	4.74645	174.706	102.698	26.4264	19.5518	5.2442	26.8344	41.4738	62.8315	0.3946	5.62614	1.3428	1.42175	3.88997	81.3955	2.81983	0.015857	16.8781	0.168806	21.3001	0.563209	11.2185	36.4498	6.99729	56.314	32.9176	85.1918	129.044	6.83249	63.3432
TCGA-B6-A0I6-01A	0.133006	0.056445	34.0645	11.9864	0.0363557	37.6191	6.63258	7.32964	72.9874	114.098	27.9494	1.7514	192.523	91.0968	10.0767	0.0860141	147.468	15.2585	76.1066	8.76333	98.9458	239.787	87.3531	26.2521	9.63986	21.2141	35.7637	68.2295	0.483754	7.77729	0.823723	1.73298	5.391	255.825	13.5312	0.222593	45.4971	0.194341	19.3889	2.68166	29.8844	71.4438	10.7105	170.247	25.6379	71.527	99.4303	21.9391	108.476
TCGA-A2-A3XV-01A	0.472107	0.089202	120.35	40.3824	0.028167	43.7527	8.48422	5.49119	42.8086	208.843	43.3192	2.78053	343.067	112.815	6.62815	0.184745	223.596	25.8693	129.906	10.7102	683.523	303.004	156.545	37.8062	29.9971	25.4749	78.2061	58.4949	0.612691	11.4415	0.940674	8.23089	6.33641	376.217	10.8702	0.254002	73.244	0.332167	22.8055	1.98249	88.3825	125.993	15.8715	85.7011	42.7507	66.0679	234.664	18.2197	203.844
TCGA-LL-A441-01A	0.00834979	0.00275274	2.02796	0.146906	0.00379547	14.4254	1.52407	1.83672	9.39946	11.2228	6.80112	0.106595	71.9459	63.9929	3.30219	0.00988814	21.7904	5.39912	60.675	1.42527	15.4112	39.2028	8.79165	8.3602	0.269555	14.2846	3.39091	5.28577	0.0423901	1.04856	0.552337	0.233923	1.3589	13.7908	0.350695	0.0139378	4.16741	0.0276196	5.03705	1.58962	1.29871	3.41292	2.72599	35.7157	3.77512	17.0031	17.0814	7.13784	8.327
TCGA-AO-A0J2-01A	0.0757975	0.0210902	57.1459	4.60147	0.0127374	27.8503	1.99056	2.91887	25.3006	99.8701	39.3667	1.48743	303.593	127.326	6.79562	0.164753	144.513	22.8945	94.8054	5.92752	62.308	100.378	53.0291	38.3496	8.25815	26.3095	31.6149	40.9817	0.250053	6.15762	1.01275	6.25234	4.83188	90.0717	8.56192	0.0854656	31.1187	0.238995	11.0065	1.71224	11.4489	29.9903	8.67956	49.966	29.3579	98.1861	121.229	13.9814	96.7894
TCGA-E9-A1N4-01A	0.0495023	0.0114991	8.86177	3.02797	0.00598683	12.62	4.78991	3.02391	31.2187	57.1921	13.1839	0.480402	114.643	67.4487	1.83654	0.0233122	66.3719	7.45105	64.859	4.97862	123.269	117.897	30.379	10.9304	6.53782	15.7424	9.25077	28.2904	0.13867	2.67346	0.577653	1.53892	3.13434	78.0189	3.09212	0.0259315	18.9477	0.0434341	9.73391	0.46435	8.679	30.7732	8.71472	78.6273	8.9912	21.7831	97.6177	7.55157	59.3149
TCGA-E9-A3Q9-01A	0.185368	0.063239	39.1437	14.8634	0.018673	38.1442	5.41209	5.70851	47.2379	103.993	27.9623	1.96026	234.885	93.0122	10.4421	0.063851	101.732	15.7499	102.513	16.0437	145.351	296.803	81.7033	27.2832	21.6155	22.1024	27.5445	67.687	0.166795	6.42001	0.848227	4.26291	5.22032	238.014	5.53376	0.154311	50.3722	0.164861	19.8023	1.27856	33.7149	79.7155	8.49109	88.4443	27.8807	94.8118	114.415	21.5021	127.392
TCGA-BH-A18F-01A	0.0643924	0.00579599	5.36791	1.12417	0.00268997	8.98704	4.83694	1.76299	20.4078	54.7257	20.1934	0.205873	201.732	74.3831	4.5856	0.0229786	49.7985	13.2703	119.746	2.79744	207.486	73.6863	28.0244	11.862	2.41035	19.7587	19.8574	20.794	0.326717	3.80374	1.0219	0.961233	2.7191	39.6874	3.99614	0.0106899	10.0116	0.196455	11.0439	0.460165	12.5674	48.8103	3.61973	47.0398	16.8654	55.992	222.85	5.72626	77.2127
TCGA-AQ-A54O-01A	0.49648	0.0629055	84.9587	19.7476	0.0285316	53.777	3.85622	5.49314	43.4515	140.123	37.5909	1.71021	265.121	97.3836	11.8154	0.113325	118.301	16.1151	82.0978	11.0438	265.042	368.691	83.2866	26.5141	22.0563	23.7105	28.3773	66.4758	0.310529	7.69822	0.910684	2.28587	6.37805	277.929	10.7227	0.18459	51.6882	0.217597	20.6653	1.67539	90.1126	108.469	8.41347	85.3181	39.3519	65.9105	264.213	23.8963	197.936
TCGA-A8-A08F-01A	0.227857	0.0612418	47.8106	13.3248	0.0261001	24.0714	4.93582	4.85341	61.2017	117.094	39.1449	2.96751	185.202	92.6397	5.87376	0.0682	132.396	12.6697	73.497	16.2146	160.345	198.735	65.6841	28.9137	10.8324	20.9146	49.8374	97.0786	0.413365	8.78459	0.903273	2.498	4.45471	501.458	6.77062	0.226714	42.0438	0.184415	19.6143	1.19418	36.4029	136.819	12.8729	105.182	30.0079	76.684	188.77	13.3074	112.185
TCGA-A8-A091-01A	0.0744274	0.00782982	12.8934	6.41283	0.00408995	15.9144	11.6284	4.77285	37.7222	38.2973	12.0923	0.222126	178.134	68.0722	5.18864	0.00826939	43.9718	9.02293	131.596	6.47374	75.4069	50.8545	39.2024	7.78189	1.8055	19.5373	10.2609	47.7641	0.202886	1.95222	0.822639	0.878133	3.59049	88.4436	1.11645	0.0278562	11.9508	0.122922	17.9485	0.647244	9.60292	42.255	3.76194	70.9295	6.9037	27.1724	147.891	9.62028	65.0802
TCGA-E2-A1B4-01A	0.0798346	0.0192628	28.3667	5.24406	0.00954319	35.0402	3.39962	3.49037	46.3044	112.976	19.9799	1.54939	211.168	92.4023	9.50945	0.0419322	109.33	13.6078	91.9209	6.16595	169.947	110.299	97.3537	26.9164	3.76167	20.0613	26.1875	24.2773	0.209123	5.27036	0.783059	0.867664	5.11142	166.317	11.8381	0.0715716	25.2206	0.187168	11.5858	2.25877	10.4448	25.6069	5.53891	98.3628	13.2188	44.7623	108.145	18.8344	101.306
TCGA-A8-A08S-01A	0.0944279	0.0538503	28.3428	6.93445	0.0111922	41.4802	7.70139	6.13066	30.0678	44.3951	21.8791	1.30015	234.143	90.1092	11.8496	0.0730818	85.9178	14.6068	95.3515	11.1037	143.346	100.422	56.7448	16.2377	13.1382	20.6596	17.6103	75.0284	0.152346	4.43173	0.858772	2.87373	7.39342	68.7225	7.14336	0.0484123	23.8179	0.0853092	19.3667	1.58772	14.4812	36.9205	11.7834	60.4409	26.4314	47.3044	109.742	29.5123	65.7151
TCGA-AC-A2QH-01B	0.019216	0.00646087	2.66812	0.925647	0.00597991	16.3165	3.86395	3.56491	25.9675	21.0475	11.0803	0.139602	70.295	55.4172	9.25602	0.013617	35.9091	4.78386	78.4074	2.68254	40.4736	71.7996	15.6302	8.70173	0.686671	13.721	16.271	23.2686	0.125698	3.41851	0.585741	0.388638	1.81082	36.9138	0.539678	0.0371396	8.12799	0.0758452	9.61004	0.842206	4.22637	14.0201	2.80492	71.2917	5.65576	32.4642	57.2248	6.46064	32.2065
TCGA-A8-A09M-01A	0.133651	0.0207282	37.9067	4.9556	0.0160383	31.5066	2.96352	3.35351	22.5354	75.9117	23.2937	2.29292	248.854	108.697	5.72747	0.0782677	136.909	14.8541	77.8633	4.42681	106.822	101.792	59.2186	29.3206	10.121	19.2145	29.7865	44.2161	0.307012	8.52016	0.923246	2.68719	4.05298	157.886	11.0648	0.102808	28.7968	0.256183	10.5041	0.552319	15.872	38.1584	8.60423	57.2039	15.5895	69.6414	56.7689	18.2447	57.8455
TCGA-A7-A0DB-01C	0.0256322	0.00959568	5.66864	1.24319	0.00575985	14.7987	13.3575	3.90694	38.0192	39.7264	11.6104	0.377063	105.308	65.2309	2.80611	0.0147743	35.4548	9.14683	105.278	7.33939	15.0126	52.9147	40.7869	11.8555	1.40297	18.3208	12.0827	10.9965	0.0862926	1.68039	0.602105	0.321644	2.74306	24.6064	1.22978	0.0357754	13.449	0.0504168	7.9749	3.06946	3.63516	18.6859	4.06529	71.3594	11.6985	16.7683	69.811	7.58173	44.0439
TCGA-A7-A0DB-01A	0.020662	0.00645794	4.1669	0.973725	0.00289491	11.2106	2.50876	2.15159	20.7399	23.732	13.5504	0.270412	149.395	75.9945	1.39894	0.0132082	49.0278	10.5953	97.2995	2.5453	84.385	54.4143	22.8627	11.8139	1.46706	18.0103	7.46317	14.2704	0.0595736	1.70838	0.613832	1.85093	2.40563	20.4231	1.87555	0.00988562	10.6134	0.0372762	6.56798	0.604239	2.66496	11.8253	9.18764	39.0274	8.4758	27.7861	71.5893	7.27999	27.2174
TCGA-BH-A1FD-01A	0.101649	0.0222025	18.0156	4.7608	0.0175371	31.5075	3.06564	4.85734	32.4747	43.6339	13.4493	0.805852	98.1325	69.3522	7.95661	0.0356454	84.6789	7.1913	59.8755	6.24896	139.677	151.975	28.5633	11.8587	3.98554	15.3252	21.1054	58.9906	0.208237	6.46006	0.649079	1.18042	3.50597	170.453	2.94419	0.109778	17.1784	0.143039	15.7946	0.700463	16.8505	36.8367	8.75168	83.0056	7.05012	46.9684	65.2354	14.2477	49.4629
TCGA-EW-A6SD-01A	0.0487847	0.0133253	18.0995	5.18122	0.00683321	36.1738	8.99672	5.32005	45.6339	87.7329	18.0089	0.840696	161.183	77.0853	7.93464	0.0212282	43.2611	10.0589	112.571	10.7848	71.1949	89.8188	71.6549	22.49	3.24158	19.141	32.688	18.1857	0.160778	4.45666	0.675572	0.543855	2.89446	66.1698	2.00096	0.0564524	31.4337	0.104043	14.0248	1.48636	8.23102	27.5352	3.8706	83.7025	10.8901	37.9356	128.316	15.7439	79.0375
TCGA-AR-A5QN-01A	0.0907993	0.0329107	45.5596	4.86419	0.0107358	26.4374	7.19453	4.07484	30.1609	77.3932	17.6432	1.26554	211.818	102.453	6.04244	0.0412744	71.8436	15.903	102.546	9.73856	53.2931	78.9876	67.3544	19.7239	7.76982	22.2167	14.1312	32.018	0.117286	1.8222	0.806372	1.08839	4.36355	65.7213	4.2665	0.0516909	23.2553	0.0822186	14.4805	1.58729	10.9118	39.3507	7.02083	69.5452	16.6453	49.9006	61.4943	19.2779	66.4323
TCGA-D8-A3Z5-01A	0.0794545	0.0156341	33.1578	5.01256	0.00741675	24.7498	4.77703	4.128	31.8362	56.2863	20.2433	0.904428	187.851	90.3992	4.92642	0.0174331	51.2009	12.6236	98.9744	6.12387	69.4333	75.1736	45.7496	21.7433	2.92445	21.7779	16.7698	23.1251	0.160761	2.36396	0.750975	1.67168	3.06136	93.7348	1.3209	0.0367138	19.6654	0.106598	12.3636	1.14008	13.2744	42.2722	6.12181	65.4168	15.3119	51.3567	44.5036	15.4378	55.8187
TCGA-E2-A1II-01A	0.100156	0.0331259	30.399	3.92204	0.0181381	39.7617	1.2704	3.94487	35.1754	68.9744	33.015	1.98096	177.023	98.2703	7.0644	0.113304	194.983	12.0522	51.0547	4.53818	118.41	156.286	52.4857	23.7401	9.31136	18.78	26.9724	115.876	0.315576	6.60627	1.02903	4.85843	3.9198	433.157	11.9813	0.0779301	18.8199	0.232121	11.7997	0.230699	16.4702	33.6186	22.4287	62.9389	18.2519	120.282	57.6116	17.0806	48.3042
TCGA-AR-A1AY-01A	0.0770424	0.0160343	33.2759	5.48555	0.00733388	29.9008	9.49282	4.36693	26.204	76.638	23.6611	0.833709	174.045	86.0454	6.60657	0.0206935	55.3838	10.2005	87.6598	8.33277	71.8353	103.27	60.3896	23.6112	5.39125	21.0583	19.6082	24.1638	0.17615	3.46799	0.726305	2.12845	3.40104	63.5533	1.26847	0.041597	26.5856	0.102683	14.4647	1.12032	11.0912	28.5794	5.36001	63.5033	19.6217	51.9846	103.025	13.9512	60.44
TCGA-E2-A1IH-01A	0.32036	0.0286904	51.2821	9.02832	0.025605	43.518	6.89651	4.3589	27.2968	146.507	35.3029	2.61408	207.67	108.34	8.38378	0.182051	197.634	13.0287	54.7806	5.48194	86.6958	239.214	112.422	32.6175	14.8283	21.0072	32.6235	61.5541	0.818945	12.1059	0.902714	3.01653	5.36447	445.912	24.0474	0.176222	48.3805	0.243789	11.9085	0.658759	59.0075	63.9301	14.4428	104.469	25.0985	98.1796	117.201	20.2735	96.6272
TCGA-A2-A0D2-01A	0.165405	0.0281015	17.702	13.9152	0.0082369	14.4217	14.2496	4.82656	36.8993	70.7667	17.6485	0.876116	176.041	71.5973	3.30393	0.0369197	76.9152	9.15372	108.625	12.5145	151.227	175.987	66.7257	12.4712	21.9058	16.8395	16.2752	50.2017	0.230558	4.00334	0.680721	2.16947	6.92386	218.854	4.18543	0.047	38.7468	0.0867242	16.8597	0.49684	25.6139	83.3453	10.5209	88.8402	17.1633	22.6808	140.916	11.971	131.107
TCGA-A2-A3XS-01A	0.0365613	0.0262128	13.4409	4.4652	0.007784	22.5316	10.1399	6.15406	48.6605	59.3737	13.9028	0.320551	136.604	64.2369	7.83023	0.0180148	49.9993	7.53254	122.655	8.59648	42.064	107.1	78.7936	12.2163	5.26829	17.4218	18.2183	27.3907	0.128383	1.99015	0.609964	0.351558	3.90935	35.1287	0.964588	0.060855	20.1489	0.0549015	19.7885	1.58554	7.33833	23.5674	4.33348	102.768	10.7743	20.3876	138.039	11.0991	75.2489
TCGA-A8-A07C-01A	0.133537	0.0385049	39.716	7.51833	0.0151618	18.5701	8.2912	4.20718	38.7887	94.7663	37.0073	2.71272	240.459	103.605	2.71346	0.0893661	138.91	17.3116	93.9695	8.2315	247.649	168.135	90.0459	28.8453	26.9453	23.7559	17.256	55.3816	0.198451	3.56189	0.922684	1.28103	5.68239	126.309	5.90963	0.0842694	30.7823	0.153241	15.1293	2.08534	24.254	45.0106	16.0062	100.829	39.8026	45.2302	105.229	15.2321	85.8665
TCGA-C8-A3M7-01A	0.246357	0.0478009	47.1174	9.77973	0.0153909	37.9792	19.6377	3.36206	46.363	65.3292	26.3911	2.70313	211.909	89.0017	2.93131	0.0548134	90.6989	14.116	72.3226	12.6642	107.23	194.681	51.2188	21.9029	24.1034	21.0928	6.83419	50.9164	0.138326	1.90569	0.82386	6.85034	6.75346	174.107	4.51221	0.0640415	45.9525	0.178166	18.486	0.627998	25.1405	76.4214	9.37392	83.3993	26.0073	63.8352	93.7986	22.0354	133.393
TCGA-BH-A1FH-01A	0.0557324	0.0496363	18.5058	9.00404	0.0450403	40.8391	1.51304	5.66414	56.1824	66.1938	19.7721	1.00157	177.012	88.1568	10.0844	0.11492	90.349	13.9707	79.9316	8.28401	325.938	128.412	42.4812	17.3494	14.0004	21.3459	28.4417	76.5203	0.331811	8.69453	0.820453	3.10782	7.12453	168.19	11.1375	0.317617	35.3677	0.197168	12.1509	3.13526	9.52878	22.3553	11.3859	93.425	19.9676	41.3098	46.8377	13.8081	81.9885
TCGA-EW-A3E8-01B	0.15166	0.0318212	25.377	7.13927	0.0159832	25.4409	8.10516	5.08681	32.8942	68.0184	28.1445	1.23832	197.011	83.8523	5.65767	0.0410227	91.2341	11.4885	90.3721	10.6651	78.9401	150.841	39.3953	21.8177	8.22756	19.5588	23.7434	37.4418	0.276962	4.606	0.777077	2.0152	3.75624	168.41	2.99123	0.119037	31.8361	0.115222	17.649	1.12521	28.4331	97.3039	6.4496	72.7789	22.0027	61.176	82.2706	12.9688	109.198
TCGA-E9-A1N8-01A	0.398962	0.0820127	49.4312	11.9867	0.0337849	10.5001	7.3083	6.63352	46.6372	112.302	16.8203	1.97607	124.622	65.7697	3.26705	0.0600797	104.408	5.99349	53.3802	18.2859	149.576	346.792	65.9236	11.7581	40.0531	15.5682	7.88071	67.1613	0.0954946	1.98819	0.686421	2.79913	7.67456	519.994	14.0101	0.204706	34.0135	0.0530396	15.6592	0.66529	54.4476	102.24	11.6689	87.7286	13.4871	39.277	242.024	4.9272	117.761
TCGA-E2-A14V-01A	0.231169	0.0163161	34.0386	3.82277	0.00877231	15.1677	5.23916	2.90618	45.427	46.5793	25.5199	1.55505	222.232	92.7953	1.30048	0.0528499	189.612	13.5518	64.4042	5.82879	197.31	133.173	38.4703	19.217	7.45463	20.7573	9.94178	52.0217	0.145436	3.79396	0.882	2.58902	6.49158	389.673	16.5722	0.0450895	28.7713	0.116454	8.04871	0.660693	20.8268	33.3483	17.0796	47.3566	22.9012	34.5017	107.11	7.65946	69.3387
TCGA-A2-A0EU-01A	0.121513	0.0317557	38.2344	7.91684	0.0188877	36.7668	5.22227	4.21051	38.9187	88.4494	38.727	1.21553	230.493	96.2	9.61	0.0850273	124.893	15.3738	86.4664	7.60275	121.406	177.449	62.979	36.9297	8.53257	23.3737	33.6746	35.5217	0.2494	6.55972	0.799645	1.84331	4.1012	170.566	9.19109	0.23847	53.5655	0.158342	11.9455	1.79027	30.511	41.7777	7.66104	81.7408	30.0986	86.5293	98.895	16.696	104.288
TCGA-E2-A576-01A	0.0507492	0.0152337	15.6364	3.08388	0.00848612	25.7624	12.6327	5.93103	31.3459	44.499	18.7109	1.15171	154.645	86.3005	4.95972	0.0395424	79.8949	11.3961	79.3651	7.75218	43.2652	83.6458	38.9144	18.6359	3.34925	20.0782	16.3851	31.1629	0.125025	2.9886	0.737234	1.14608	3.32626	80.83	8.03524	0.0511698	20.0897	0.0585516	10.9647	2.37628	7.07276	30.6542	7.08753	50.9159	16.6907	40.3831	68.7586	17.8582	39.3524
TCGA-A7-A0CG-01A	0.0390757	0.00823452	8.75188	1.39327	0.00646662	17.1494	5.75924	4.03373	19.0761	30.0572	10.3214	0.954763	105.121	76.2659	2.26647	0.0423256	54.5209	9.68435	54.352	4.50653	36.3636	77.7385	23.8548	12.4804	2.3119	17.4691	4.56423	13.7296	0.0666871	1.50388	0.60818	1.18992	3.03704	75.9847	7.41131	0.0285467	13.6605	0.0358506	6.5405	3.43808	5.07978	16.8091	7.62943	44.0266	10.9454	18.5858	46.32	11.9353	26.1755
TCGA-E2-A107-01A	0.190628	0.0339355	52.7704	9.21824	0.015272	53.3153	2.89865	3.84762	20.4836	68.5734	40.3754	1.37343	257.745	112.603	13.3256	0.114782	138.104	17.6527	75.434	3.9712	152.561	99.2413	48.1891	37.3383	8.79703	23.5	50.4703	63.7065	0.471456	13.1269	0.922206	4.17949	4.07906	293.764	22.5636	0.0918398	32.5424	0.197771	9.59327	1.31783	22.1172	50.2105	15.6577	53.0362	28.4182	88.924	49.2396	19.8782	60.67
TCGA-E9-A226-01A	0.377317	0.0736269	155.095	18.9758	0.0197858	38.1914	22.0237	7.41308	72.5761	129.594	38.2029	3.1638	275.846	99.6229	6.38696	0.0708449	143.63	17.3395	116.199	18.984	124.061	187.824	124.06	27.8574	16.2623	22.7459	26.1575	94.7283	0.378351	6.12228	0.9602	2.8107	7.94487	315.113	7.26202	0.133043	39.5812	0.272266	30.3294	1.03395	52.4924	83.1534	10.6048	120.292	28.968	73.8046	188.291	21.3176	146.559
TCGA-E2-A2P6-01A	0.0309107	0.00969428	7.65174	2.19424	0.00526317	20.0104	24.7056	4.47876	40.4344	42.5768	9.76418	0.304142	108.044	59.5991	4.55542	0.0228909	45.1242	6.35168	73.6212	6.10736	53.1658	68.1424	52.8913	10.1023	3.34162	15.815	8.91042	15.4537	0.0939086	2.34644	0.540138	0.519331	2.94764	28.9914	1.76087	0.0566218	14.349	0.0554048	13.61	1.10514	4.41123	19.1886	5.46619	67.0494	8.40196	15.9185	95.598	6.65588	52.1073
TCGA-EW-A1PG-01A	0.041001	0.0100831	27.0354	2.66045	0.00574809	30.4555	1.41907	2.82688	36.0591	84.174	33.1511	1.09846	294.028	115.558	5.37129	0.059067	125.014	21.601	112.939	5.39498	66.278	107.564	82.3566	33.0231	4.24621	27.8291	15.1424	23.9976	0.201165	2.96449	0.905881	3.70172	3.59857	61.7822	4.05317	0.023026	39.1545	0.117441	9.8271	3.05486	6.31509	33.3681	8.76351	51.9054	29.3413	44.6737	126.639	17.5309	66.6381
TCGA-A2-A0D1-01A	0.102749	0.0283051	46.2216	4.90637	0.0143863	38.2221	8.75669	3.54209	43.4293	125.869	24.5796	2.12318	235.374	98.7417	9.76579	0.0851406	107.602	14.2026	73.9452	5.8125	114.211	151.901	79.8771	27.5677	15.722	18.4652	28.1525	29.4541	0.333948	9.4418	0.958523	0.986331	5.93513	185.344	18.2826	0.113657	29.8462	0.274697	11.3607	0.98542	15.5945	27.8054	6.49933	95.4161	19.1868	70.5501	151.32	16.8315	108.741
TCGA-E9-A1N3-01A	0.200458	0.0170458	46.2741	6.5085	0.00450888	12.6986	10.354	3.87046	23.3136	103.79	25.7475	1.58044	237.18	84.8231	1.34195	0.0315647	91.4043	12.5599	106.052	5.5021	130.522	144.179	56.3218	22.9693	6.22288	19.2261	9.72238	20.4391	0.0958857	2.40387	0.785677	1.78801	3.98043	261.65	3.86969	0.0194978	37.1382	0.0780606	8.61851	0.621576	38.3548	81.4023	8.1187	56.645	22.3528	47.4641	162.283	8.96923	127.04
TCGA-OL-A5RV-01A	0.0652768	0.0328903	18.198	5.0434	0.0143211	27.767	5.97658	3.6689	29.119	56.3164	18.008	0.558908	154.458	78.784	5.00207	0.0216325	83.2338	9.76714	84.3652	8.77513	67.7027	107.281	46.8782	17.6106	12.7523	21.4154	13.6978	17.2645	0.106641	2.48407	0.622902	1.44882	3.63994	68.6059	2.44539	0.0661252	39.433	0.0840944	14.109	1.73208	7.81956	23.3545	8.89979	57.7692	21.9102	45.2792	93.8171	12.2798	60.36
TCGA-E2-A573-01A	0.0650456	0.0160059	19.681	4.03984	0.00775099	30.8705	5.21019	4.69843	34.5318	55.7395	17.4685	1.07571	180.019	81.4272	5.8763	0.0242965	70.174	10.9993	96.9237	6.84715	65.4945	93.3216	50.4767	19.174	2.61936	20.3119	17.7047	20.8876	0.125062	3.37719	0.66791	1.33646	2.62952	51.765	3.27859	0.0473319	27.397	0.0984272	13.4457	1.95598	9.8622	25.658	7.32229	66.6428	13.0412	34.543	58.5768	19.0234	49.5733
TCGA-E9-A1R2-01A	0.207793	0.0237707	49.8594	7.55959	0.0120524	19.8504	11.1925	5.77911	42.8567	53.2891	22.8878	2.47477	143.181	82.7875	4.19871	0.0835299	127.91	10.2499	63.1785	9.32398	112.663	137.499	64.0082	17.6418	5.76086	19.5061	19.3838	78.0089	0.184911	4.93872	0.804887	1.7383	4.03104	272.461	10.6738	0.0761769	21.0315	0.175476	14.4471	1.18885	20.2919	44.8291	9.56195	59.6109	23.4023	55.1938	80.905	11.9317	58.3427
TCGA-A2-A0ET-01A	0.133578	0.0345702	33.1465	4.91071	0.00804028	18.0297	46.879	4.99427	50.852	64.6014	27.6815	1.82903	241.715	84.3438	1.03806	0.0507086	103.25	15.5456	75.3747	11.5241	118.557	204.257	83.1238	18.1516	14.8384	21.021	11.8692	42.1349	0.197543	2.77653	0.871091	2.73081	6.69055	181.457	10.2723	0.04135	37.252	0.166975	19.4575	0.85154	16.9015	64.4196	11.5854	67.7908	32.339	50.8616	145.552	9.96853	79.4526
TCGA-E9-A1NF-01A	0.0497527	0.015785	11.4499	4.06254	0.00613366	15.2546	1.57651	4.00837	29.7818	74.268	17.1347	0.26399	191.335	76.8379	13.5862	0.0353715	66.7662	10.3767	115.422	4.03407	129.467	67.7069	31.5783	7.5177	2.6644	19.497	36.5294	78.7834	0.33095	4.44239	0.858028	0.88755	4.47601	65.9116	4.01873	0.0284611	10.6224	0.120232	16.9514	0.658458	10.2671	60.2494	5.94626	61.5465	10.2727	38.3121	122.892	9.52091	77.4198
TCGA-A7-A0CE-01A	0.0251136	0.00602099	3.05847	1.01036	0.00409337	7.01852	1.92692	3.03455	23.3995	25.0737	9.21455	0.0928575	101.045	64.3655	3.92546	0.0127818	24.4882	9.3919	102.182	2.7167	62.2196	50.2625	10.5021	6.91115	1.65416	17.9729	11.0316	17.7058	0.094716	2.19066	0.649062	0.302902	2.43995	31.6297	0.735962	0.0152701	7.8752	0.037762	6.83461	2.13051	3.7894	15.013	2.86741	79.7666	6.42463	17.2154	60.1713	5.18306	30.9545
TCGA-A7-A0CH-01A	0.0431681	0.0280999	12.8677	3.10266	0.0129375	34.7303	10.8633	4.99859	31.3888	60.5409	20.2142	1.64437	145.302	78.5307	9.72035	0.0427556	71.5814	10.1719	82.7447	10.59	34.0787	135.212	51.9551	17.5917	7.20598	19.146	21.5478	22.7297	0.115807	2.95261	0.695781	0.480357	4.5841	57.9837	4.20171	0.0659214	26.3477	0.0939422	16.0726	2.36136	7.21336	33.8471	5.53532	105.485	21.6903	45.686	80.6217	21.0274	63.044
TCGA-A7-A0DA-01A	0.184175	0.0230125	30.4343	10.246	0.00801052	9.48014	10.4254	5.06345	38.212	79.4649	16.8416	0.98361	151.033	73.0335	1.17339	0.029669	61.2311	9.12643	75.3642	7.64477	111.155	146.587	42.6921	13.6666	11.6918	18.3121	7.14964	42.6667	0.182709	2.33831	0.728595	1.04752	4.98394	197.281	4.2831	0.033855	23.6165	0.0717647	13.8338	1.59631	35.8733	125.979	12.5756	68.7824	12.6016	27.9924	190.347	7.7028	90.9024
TCGA-E9-A1NE-01A	0.184949	0.040871	24.9851	6.11474	0.0132094	18.3553	16.5588	4.81261	45.5865	50.6797	21.0164	1.06858	183.388	80.3527	1.92229	0.0331113	106.494	13.1582	108.471	15.7273	125.116	176.542	64.2178	16.0782	10.6145	19.3304	17.4037	54.2778	0.134824	3.27944	0.693115	2.07013	5.37388	199.348	2.80488	0.096723	36.694	0.0877235	13.4938	0.98071	24.5874	83.2507	12.689	75.3378	21.1165	23.2108	277.614	8.98324	90.8607
TCGA-A2-A3XY-01A	0.24644	0.0286427	71.1124	11.3377	0.0150236	37.4596	8.24603	4.76838	49.432	130.378	26.1298	2.58292	254.693	101.715	8.16814	0.0928283	156.551	15.0891	87.9636	10.0048	151.387	145.72	76.9325	26.1001	12.0282	22.2351	20.3707	55.9992	0.281706	6.18257	0.847133	1.28763	5.3426	131.414	7.69372	0.0920597	45.2433	0.134818	19.7574	1.50001	36.5794	85.7052	11.601	107.445	19.8229	56.1153	95.255	25.634	109.128
TCGA-BH-A18I-01A	0.323565	0.0600234	83.0691	16.6312	0.0282555	58.6488	4.65867	4.61145	33.2375	226.148	44.6357	2.67693	273.57	109.556	19.2197	0.269675	275.377	18.4782	79.6039	8.8045	392.567	454.027	109.734	31.7482	36.2735	21.4686	41.6342	83.7448	0.631206	12.6452	0.827256	7.9122	7.59302	164.725	18.0004	0.159111	49.0256	0.231332	15.5394	0.871746	62.3043	156.285	18.2026	99.8005	30.3882	105.056	301.107	22.4516	236.644
TCGA-A2-A04Y-01A	0.511569	0.0698728	146.353	21.4852	0.0256987	37.2757	5.24335	4.76148	52.8693	131.959	32.4729	2.59157	220.526	94.9931	8.74852	0.0797497	155.247	13.0005	99.8556	15.1321	196.449	247.708	83.6364	32.8401	19.4249	21.1307	55.2293	78.3273	0.607578	11.5023	0.929574	5.40344	4.94092	379.067	3.71798	0.22241	63.133	0.403954	24.9439	0.570657	87.0537	136.318	8.90336	102.768	20.7887	94.9732	253.262	18.6673	199.389
TCGA-E9-A1N9-01A	0.188663	0.0468893	47.1873	5.96161	0.0213497	53.5476	9.38948	4.04625	22.352	92.7403	31.1568	1.9476	229.511	99.1737	12.9118	0.151712	191.951	16.5864	75.2189	9.37429	211.964	177.659	83.4565	28.6259	20.8445	23.2543	19.1199	50.1881	0.239072	6.67025	0.842766	4.92629	5.24131	130.738	12.8402	0.121698	36.9259	0.112443	12.1776	1.88728	29.2198	65.4953	16.1899	60.6523	38.2326	61.0335	74.5011	26.576	94.5684
TCGA-A2-A3KC-01A	0.0460235	0.0119887	16.316	2.39619	0.00625928	27.5826	6.57014	4.3481	23.6817	37.8243	12.9674	0.673421	152.596	79.3029	5.34258	0.0226048	39.2353	9.90189	86.9013	7.71561	45.5707	63.5718	36.5346	14.8631	2.13054	18.3609	7.79933	22.9494	0.0725266	1.4851	0.660078	0.752887	3.66421	53.7202	2.45613	0.0355369	14.3489	0.0753507	11.7005	1.8307	6.22569	25.337	4.66301	52.5919	11.6468	28.2732	63.6951	16.3156	44.2494
TCGA-OL-A5D6-01A	0.0792966	0.0178726	20.5952	3.43322	0.0116464	20.1957	9.16791	4.8608	39.8108	59.1619	19.5531	1.38968	128.406	82.2109	5.33174	0.0329973	60.705	10.2483	69.5904	7.42829	49.2633	100.62	44.9048	17.3146	3.68664	18.1985	20.9941	40.3984	0.191202	3.93899	0.809935	1.00076	3.87631	132.738	4.37254	0.06121	22.1287	0.148635	14.4505	1.32755	10.1026	43.4732	5.89916	88.5665	14.8715	56.2828	71.4855	12.0376	55.3467
TCGA-OL-A5RW-01A	0.213809	0.039936	50.0891	12.0738	0.0251525	34.3511	6.37004	4.27416	36.1174	79.1426	21.5853	3.5527	180.324	97.3913	6.44136	0.0977303	128.656	14.5566	75.7255	9.29295	128.877	160.22	80.7033	24.4469	15.3513	20.4993	35.2005	57.2541	0.638785	9.22767	0.868574	1.92877	5.12891	207.563	23.2487	0.133806	43.1501	0.158939	14.2987	1.99445	32.3262	89.2986	9.5557	78.4249	18.062	48.3091	89.2157	18.5868	80.283
TCGA-E9-A1NA-01A	0.0855832	0.0365662	45.1809	6.71263	0.012058	60.4662	12.867	3.62964	55.0083	149.515	21.0679	2.73951	286.528	99.0435	18.7713	0.121925	116.456	14.908	99.5057	9.57521	117.146	106.264	115.188	41.3977	12.4632	20.41	35.8879	20.8035	0.237349	7.79942	0.734466	1.41386	5.02534	136.777	16.4448	0.160858	44.9385	0.152765	12.1618	2.05786	13.4698	26.5251	9.06134	110.225	24.8865	64.4148	132.924	33.8037	141.201
TCGA-BH-A28Q-01A	0.0455668	0.01927	14.1762	4.15912	0.0109281	27.8873	5.05943	3.24377	27.3088	45.2127	13.3853	0.644815	149.539	77.3734	7.44316	0.0198109	50.444	9.1509	99.6242	7.8863	93.5639	74.7591	32.5198	13.9757	2.93048	18.1897	21.1461	23.9369	0.185492	3.66703	0.696986	1.13307	2.7228	64.9197	1.70277	0.0796689	19.8022	0.08765	12.6984	1.21706	7.18985	42.7581	6.05344	56.7949	9.38746	34.6398	65.8048	16.4436	44.6598
TCGA-E9-A1N5-01A	0.0744911	0.0192806	34.5803	3.65034	0.011376	25.2081	3.84259	3.46236	27.8516	57.6847	15.1788	1.26725	146.599	84.1535	5.25077	0.0344072	65.1904	9.12892	62.0838	6.66007	59.5258	94.8874	31.818	15.7921	4.67417	17.7326	8.0114	34.3555	0.153441	2.49813	0.724993	1.29903	3.77683	194.691	3.96497	0.0739511	18.1595	0.112276	10.7475	1.08808	11.3402	38.2975	4.90942	67.1321	9.20704	46.4175	63.4898	16.4888	63.2025
TCGA-BH-A28O-01A	0.0715368	0.027343	13.8826	3.15691	0.0120743	10.0636	3.83531	6.69884	54.3599	56.6224	14.4313	0.253368	96.4477	58.0533	5.94553	0.0155455	39.9269	6.6358	94.5875	5.91191	199.808	95.9267	35.5677	8.00029	2.00581	16.2875	35.9429	41.4427	0.310926	4.80842	0.747037	0.474132	3.17841	122.201	1.40725	0.0890271	15.8353	0.161333	28.68	1.13134	14.7854	64.7593	5.03816	91.8095	8.01351	33.1365	190.73	6.7431	60.1368
TCGA-BH-A0HQ-01A	0.0611028	0.0203628	8.13545	3.05627	0.00586762	16.1723	9.07207	5.06464	36.0949	45.367	17.0072	0.275872	228.002	73.9466	2.74208	0.0137849	42.1416	11.1933	114.876	7.17279	109.241	85.5912	51.4878	13.1039	7.27001	20.6229	8.86163	17.5913	0.104568	1.44713	0.675692	0.548679	3.82525	55.0238	0.798119	0.0387122	25.3379	0.0451562	15.5915	1.18008	8.42514	39.2323	5.5402	76.6274	12.9546	25.5032	108.758	7.44908	66.6984
TCGA-A8-A085-01A	0.106736	0.0175058	15.2143	6.46016	0.00613101	18.0344	7.00715	4.25663	49.1859	48.2951	34.7955	0.674612	327.263	96.3219	10.0194	0.0937089	86.9586	26.7466	145.891	6.81311	197.471	45.5628	56.1512	14.9041	4.78696	31.12	23.4537	77.0892	0.235957	2.55199	1.11716	2.05774	3.19139	70.6283	9.8681	0.0152617	13.255	0.170005	19.6604	1.60027	15.6713	62.2967	12.9129	82.0961	22.8604	52.9468	100.922	8.58059	58.4723
TCGA-A8-A08J-01A	0.204365	0.0629234	88.3242	12.2704	0.029863	50.4563	8.21381	5.83824	52.2805	149.724	28.8608	2.57786	276.807	107.34	11.4684	0.135209	176.885	16.258	92.7548	9.82391	158.293	143.418	111.482	26.6056	13.6121	21.6539	49.0328	67.1721	0.3488	8.40733	0.929048	2.6709	4.11759	197.741	8.58634	0.124353	31.4276	0.218321	22.564	1.31403	32.0015	81.0313	21.7113	78.4769	23.1606	69.2889	75.487	31.52	81.7408
TCGA-BH-A0BA-01A	0.0341919	0.027055	9.29942	3.4183	0.0121889	26.7111	1.88191	2.91305	31.2097	54.6837	19.6949	0.898373	155.41	86.0368	5.6868	0.0495001	81.8332	16.7772	84.3188	5.52586	93.7644	118.648	41.0224	18.187	5.20421	22.5675	16.8189	26.033	0.163219	3.58131	0.706077	1.2004	3.2861	51.6524	4.83288	0.0486293	23.978	0.0806394	9.78083	6.49089	6.46431	21.6432	7.27957	78.6319	28.2112	29.7824	39.8197	17.0559	46.9683
TCGA-E2-A1BD-01A	0.33197	0.0254199	30.211	18.3643	0.00902035	14.8346	7.30726	3.57659	45.0538	78.1439	15.3233	0.529576	158.128	67.1841	5.36031	0.0159032	67.5674	7.30881	80.583	8.74848	116.379	128.723	39.9235	8.67443	9.75328	17.6306	11.6491	48.3128	0.136881	2.02237	0.71194	1.90309	4.17803	214.487	1.05605	0.0571049	22.3142	0.125654	24.1658	0.601415	40.3807	149.35	6.49864	137.576	10.8788	29.0553	164.952	9.53028	119.885
TCGA-E2-A1IF-01A	0.0894037	0.0151893	37.602	4.7943	0.0102386	21.4278	3.99775	4.49524	27.3754	61.8876	21.3681	1.29648	128.192	79.8651	4.83148	0.0279874	46.3331	8.19397	73.5086	6.27547	71.7104	98.6943	37.5526	19.0788	3.70313	17.6616	19.2675	36.7003	0.14201	3.69637	0.755464	1.07103	3.43617	171.577	2.19639	0.0725073	21.0828	0.136293	12.2862	1.19786	13.1678	39.3727	6.28681	73.4444	13.2392	50.2542	67.0484	12.513	63.7441
TCGA-A7-A0D9-01A	0.137548	0.0329406	37.899	7.89527	0.0193727	27.6812	12.5062	5.51454	45.8951	54.5524	30.0923	1.61584	171.822	87.1264	3.93749	0.0314659	106.031	12.8584	82.7769	7.02854	92.8326	130.43	56.6523	19.0879	9.55308	21.8554	27.8295	63.6466	0.211743	5.20908	0.840556	1.66824	3.8056	189.014	4.77845	0.101434	25.2267	0.130986	17.1302	1.31712	24.4729	57.354	14.549	78.8227	26.9939	46.9228	52.314	19.9081	52.2873
TCGA-AO-A0J6-01A	0.0346231	0.00838561	9.06189	1.55502	0.00458133	12.2284	6.85441	2.26799	21.0854	43.7225	13.0466	0.510219	123.062	69.7524	2.82868	0.0295658	55.7316	7.69748	78.4701	3.8071	44.3048	77.7504	45.2154	13.9166	2.02062	16.9996	7.63724	14.9547	0.0525749	1.88549	0.607058	0.735608	2.75623	51.0927	4.72489	0.0234549	11.2042	0.0375977	6.45988	1.0712	6.60816	15.1175	5.46529	46.3599	11.9091	22.1688	72.1732	6.47541	48.1342
TCGA-E2-A10B-01A	0.137752	0.0689119	115.519	14.3059	0.0348048	100.15	3.68511	6.6629	70.6685	127.669	38.6985	5.39213	417.188	133.329	22.8413	0.527729	518.589	26.0721	89.4503	8.91647	349.009	233.366	150.065	43.8012	17.7837	24.3818	145.801	161.663	2.55496	22.2408	1.15828	9.09894	6.66725	523.765	70.377	0.304062	59.407	0.697235	16.4162	0.763762	29.3115	125.175	23.1942	76.911	31.3667	126.273	235.847	35.7237	166.966
TCGA-BH-A18R-01A	0.0963612	0.014546	11.2016	5.03656	0.00516553	39.2246	6.57295	3.2727	12.4048	82.0762	25.3896	1.00171	302.418	99.3428	12.6794	0.115811	104.881	23.1604	140.032	7.2678	312.76	123.526	61.739	32.6662	8.11069	26.6878	45.9743	21.913	0.167871	8.45602	0.78787	4.61571	2.93234	100.114	10.2706	0.0194689	33.5935	0.0704754	7.38938	1.78346	14.5089	37.8534	12.9088	35.4283	34.8108	42.6703	117.65	16.004	92.2149
TCGA-E9-A229-01A	0.100045	0.0390383	24.0886	7.75634	0.013028	21.7411	2.89426	7.70864	54.3013	69.0172	16.9025	1.95418	118.591	70.4455	4.07541	0.0668856	147.618	7.5182	53.0147	7.97376	156.403	305.588	56.7693	12.6233	3.88743	15.1131	16.908	119.649	0.158023	5.82748	0.687461	2.24427	5.8834	343.532	6.02433	0.0979261	17.9548	0.151358	22.4757	0.530014	13.5401	38.12	14.6242	105.393	10.1546	51.8788	108.016	9.04976	85.8726
TCGA-BH-A0B1-01A	0.0658335	0.0170963	17.0992	4.89691	0.00895736	34.7111	11.6388	5.21185	31.0539	59.6782	16.8261	0.582826	117.526	71.0283	11.6599	0.0284645	72.1021	8.46525	89.9712	7.28756	63.8416	90.8241	41.9873	19.0479	4.71675	18.6988	21.1907	25.5056	0.150232	4.69319	0.5854	1.26828	2.8526	62.9405	2.04514	0.0649224	26.607	0.0892867	12.5318	1.7204	12.5519	27.3046	5.8698	83.4255	14.9163	37.2847	65.6407	16.4915	75.7141
TCGA-AR-A1AS-01A	0.0141449	0.00633927	4.61784	0.910517	0.0032665	17.1	2.92936	2.91387	13.3962	24.7622	8.41647	0.121668	112.15	68.2598	4.15445	0.0147591	44.1669	8.75132	95.8375	2.93183	40.376	41.2329	36.1549	9.10172	1.66603	19.3037	5.16163	11.7449	0.0740145	1.23489	0.518804	0.72595	2.71474	12.3137	1.3324	0.0141469	10.9576	0.0182121	6.05076	2.9826	2.2705	6.61848	5.71082	38.4726	7.53824	11.2351	41.9118	6.97014	28.9419
TCGA-B6-A3ZX-01A	0.0672026	0.0114833	19.1287	2.9707	0.00578388	13.2803	7.51354	4.25046	30.1147	68.2598	15.4887	0.903109	161.699	72.2661	3.67415	0.0223415	36.5212	7.72015	93.2663	9.01036	12.598	81.7944	62.2628	15.0049	6.90175	17.521	9.70757	15.4551	0.0719853	1.61818	0.676126	0.471527	4.40333	45.213	2.98118	0.0344191	18.917	0.0375622	8.40956	1.13396	10.9588	33.8812	5.30043	66.2336	12.4849	20.6568	143.097	6.55798	72.3888
TCGA-BH-A0DH-01A	0.0277038	0.00643799	3.16324	2.20667	0.00324009	14.0896	9.34545	6.47479	44.389	42.6742	15.8501	0.267505	182.958	77.8313	9.47549	0.0340996	120.092	12.9674	162.064	3.0686	309.16	63.7113	49.2716	13.6799	2.11066	19.3081	95.2714	90.5571	0.342921	9.66692	1.0042	1.47813	2.59474	51.9084	5.02642	0.0112101	11.0364	0.172274	14.6559	0.32584	3.91654	26.2341	12.6882	56.5842	6.33534	51.2096	167.192	7.99447	45.0452
TCGA-A8-A08B-01A	0.0370957	0.00643797	6.16734	3.86169	0.00311476	8.337	4.55658	3.42671	31.6821	37.9187	20.0038	0.17107	172.12	70.0532	4.94469	0.0128942	35.021	13.0844	150.801	2.64479	116.549	31.4106	23.768	10.224	1.37993	21.9835	18.4383	33.1851	0.148032	2.13077	0.932587	0.587722	2.01724	32.1548	0.439254	0.0118932	9.7146	0.0613652	12.4451	1.53852	6.62795	17.6555	4.44767	55.2143	14.8426	40.5535	67.8069	6.24298	54.1893
TCGA-A8-A0AD-01A	0.0704564	0.0281581	28.7461	4.86411	0.0185861	26.3146	10.2469	4.67457	45.1306	81.7322	17.4925	1.9483	164.952	90.6567	3.96347	0.0691079	83.8318	14.3939	75.5581	11.6385	56.429	110.832	65.1073	16.7449	6.78937	20.4541	11.911	35.3249	0.119227	2.05545	0.791798	0.987409	5.61811	102.397	5.504	0.108182	19.3729	0.0624482	14.5356	2.58306	9.03847	37.5557	8.18756	90.5953	18.3594	35.8324	60.2335	20.018	58.703
TCGA-E9-A3HO-01A	0.0200557	0.0142256	4.13587	2.15198	0.00462923	31.0281	22.5203	5.41081	47.0177	39.8853	13.9547	0.118281	196.313	67.1706	13.5931	0.00966139	21.1259	9.4763	250.518	13.4972	48.1538	44.2089	76.4891	20.7949	0.621035	21.3374	25.2743	6.59829	0.06303	2.34228	0.517104	0.187178	1.21524	16.6844	0.397393	0.0753481	24.9106	0.049644	11.2216	2.39236	2.88641	20.1956	2.5684	77.1084	15.6952	20.6081	81.7057	12.0394	48.3018
TCGA-AR-A2LN-01A	0.0605957	0.0149004	17.0833	3.19711	0.0107817	24.3312	13.7509	5.12882	35.4495	33.6787	17.7438	1.06864	111.617	73.2274	7.06823	0.0209384	60.2217	6.32267	69.5931	8.85894	34.1824	94.7289	29.0125	17.2108	3.69391	15.7035	16.36	33.8285	0.0928915	2.62566	0.637208	0.871897	3.25468	80.6382	2.06433	0.0678787	17.8608	0.088711	12.542	0.679822	7.88905	26.1004	5.18682	74.8291	11.8205	48.5249	78.7332	13.8746	42.2934
TCGA-GM-A3NY-01A	0.157104	0.0355454	32.2096	9.46263	0.015724	29.3583	7.69814	5.17105	45.4	98.4954	26.6656	2.2031	200.209	93.6912	8.90976	0.045332	116.779	13.3067	89.9031	9.70993	88.9728	210.557	89.8593	26.937	12.6231	19.4544	33.658	44.4315	0.29688	6.54965	0.990775	0.862503	5.4314	245.247	10.8489	0.0724063	34.6381	0.27173	18.5668	0.920095	18.7945	49.6383	6.54358	127.827	20.02	77.0926	137.856	17.6229	85.7584
TCGA-E2-A14Q-01A	0.0778811	0.00997602	15.2208	4.74068	0.00456222	23.8906	14.6887	3.1423	34.7742	53.6941	14.1929	0.200879	190.643	75.2973	10.6626	0.0126481	55.8437	10.6142	135.118	4.70801	114.85	53.7221	34.2891	11.9951	2.48424	20.36	19.0448	41.6736	0.186429	2.57538	0.755723	0.465457	2.18087	53.9056	2.27014	0.0293872	12.3667	0.0755794	13.3074	1.01239	10.4283	67.3982	4.3367	83.3825	9.86268	32.9714	139.868	15.4966	67.624
TCGA-A7-A0CD-01A	0.0658048	0.0730872	13.9228	3.93641	0.0729039	26.4194	1.58874	4.11214	56.85	45.6672	15.9965	1.23026	84.4183	75.9551	4.68886	0.067157	67.4796	8.82976	45.27	6.93498	54.3406	206.406	50.1377	11.9517	4.52229	15.8143	19.8765	50.8411	0.302912	7.56415	0.90445	1.31543	3.26687	705.479	10.27	0.270977	22.2763	0.407573	17.7225	0.536589	8.24869	34.6251	12.1639	122.499	9.33058	53.6824	29.712	14.0533	28.9256
TCGA-E9-A22B-01A	0.107102	0.0473358	25.3663	7.36739	0.0143536	25.9399	7.32155	5.82651	34.6672	62.5977	23.2531	1.43722	258.237	93.9293	4.1438	0.0444114	75.264	14.5607	84.5912	10.871	168.609	164.07	53.1974	14.9685	13.6149	21.8152	15.1192	67.0363	0.190129	3.30834	0.869481	1.45497	6.03667	127.865	8.10857	0.0654379	25.974	0.106323	18.5135	1.31448	13.5501	37.4232	12.0727	66.3703	23.3965	44.6222	89.5019	14.8559	71.1455
TCGA-E2-A14R-01A	0.363741	0.0964441	88.174	15.3219	0.0325805	44.7789	3.3828	4.05413	26.4861	172.582	38.012	2.74889	317.605	113.455	9.51034	0.367538	269.221	19.7667	85.6285	10.9101	417.5	255.647	72.3102	33.4232	26.7408	23.3334	29.6381	81.751	0.523986	8.73	0.906057	3.91108	6.99395	249.761	46.7754	0.153698	57.0504	0.167972	13.3965	1.55828	60.7537	83.2986	15.8534	57.6523	47.9069	78.7147	83.4148	17.0581	130.812
TCGA-BH-A203-01A	0.0961975	0.0385528	36.7203	9.89767	0.0108385	22.4118	10.7733	5.50038	50.3631	89.1092	31.7178	2.19556	232.452	93.995	2.94043	0.0384291	94.4824	15.0323	118.994	14.4154	163.076	120.188	75.3784	23.9084	7.59925	22.6779	17.6575	40.0368	0.170112	3.15865	0.834873	3.46583	5.26642	132.55	3.1966	0.0500444	37.2565	0.0818527	16.8269	1.56149	18.5858	58.8453	12.6332	72.3646	25.5961	45.7122	114.358	18.1509	97.6451
TCGA-E2-A574-01A	0.0903198	0.0260961	19.9201	3.13582	0.0117138	18.7003	0.958327	1.85353	13.2415	88.6423	42.9275	0.561294	323.595	115.868	4.71766	0.069536	153.167	20.1472	95.8483	2.38736	121.741	125.434	50.3017	30.0392	8.83605	24.0558	28.4929	37.7423	0.238919	4.59538	1.11941	1.03823	2.72172	106.529	11.3924	0.0603245	24.8098	0.140691	11.0647	0.76506	17.6661	33.0639	8.45514	45.7542	23.8838	101.515	39.6981	9.09458	55.6743
TCGA-AR-A5QP-01A	0.077479	0.00969717	22.11	3.01238	0.00637677	24.5497	2.79967	3.59887	14.1917	57.4243	24.4266	0.748063	183.033	86.0776	6.27965	0.0416754	65.293	11.4829	77.8885	3.63273	187.468	128.903	33.3219	27.0825	7.56416	21.1585	24.5234	25.1144	0.221733	4.83031	0.781582	3.90926	3.30313	137.62	3.51779	0.0385895	27.8664	0.0854069	8.55662	1.06602	17.5271	34.2815	9.01966	30.4253	26.3976	69.3704	97.7181	11.8298	65.0409
TCGA-E9-A247-01A	0.0326857	0.0115441	11.1327	1.51176	0.00862925	23.2767	2.82655	3.12701	18.5352	35.0802	12.2259	0.505094	112.116	74.6767	6.27452	0.0200029	40.5031	8.03266	74.3604	3.57253	23.7022	63.2009	22.8228	13.5515	1.63895	16.914	12.9219	16.4571	0.0848697	2.52317	0.641662	0.609546	2.37883	39.2671	1.57226	0.0371617	11.6814	0.076606	9.15025	1.59688	5.70197	20.5812	5.04806	53.533	9.91922	30.8978	46.4289	14.8687	28.3781
TCGA-E9-A22A-01A	0.177731	0.0369469	141.87	8.86868	0.0201257	40.1779	5.39937	5.76498	41.6637	170.814	39.9857	2.3343	253.974	110.428	10.133	0.101245	150.536	13.8444	94.6338	10.1876	88.8713	187.187	139.096	39.0491	12.8531	22.2772	50.427	38.464	0.655396	8.40103	0.957358	2.49665	5.98499	126.371	5.69874	0.182482	42.0658	0.206738	18.8441	0.933201	37.4556	43.5498	6.27732	94.0655	28.8163	106.293	149.956	19.4117	115.227
TCGA-BH-A0B4-01A	0.304976	0.0555976	72.44	13.0793	0.0215504	54.4599	8.36208	4.3476	40.2835	173.079	59.9799	3.63637	329.444	115.938	15.6074	0.150175	176.414	18.1129	85.1862	11.6916	211.603	225.523	118.089	44.637	19.3214	24.9413	52.5764	79.9075	0.455918	15.5435	1.05601	2.9111	5.74229	329.639	27.0282	0.164453	42.3038	0.2412	17.4725	1.66531	44.2878	73.5042	17.9553	85.3518	53.2979	111.907	100.106	23.4925	139.117
TCGA-A1-A0SN-01A	0.105625	0.0611572	49.1424	8.82988	0.0260984	42.8153	1.85359	5.38363	45.4474	94.9388	25.6425	1.46423	164.56	89.7639	8.31129	0.0903531	121.434	14.1784	73.9942	6.46666	96.753	176.846	65.0423	18.0379	8.48183	18.4805	37.0577	73.0148	0.416141	8.16535	0.813834	2.58219	4.31125	207.451	9.68508	0.161076	29.34	0.212991	16.4878	1.44918	27.3652	61.6163	10.0844	79.123	16.2793	59.7282	100.743	18.2003	91.3731
TCGA-AR-A2LO-01A	0.0948436	0.0592199	77.4957	13.4282	0.023218	50.5443	43.0361	7.5621	52.2334	134.763	35.7101	4.56287	262.128	109.078	10.4318	0.275293	199.384	21.6034	100.33	16.6684	183.544	178.537	135.289	38.5012	56.4827	24.0659	54.8544	64.4871	0.549187	13.6956	0.895506	9.00389	8.05146	78.9679	12.8439	0.17871	62.2819	0.188104	21.6617	2.79243	14.1251	56.4986	20.4101	103.255	49.9666	63.0019	208.482	25.5873	146.903
TCGA-BH-A0B3-01A	0.123873	0.04826	36.0248	9.28754	0.0143124	28.8675	10.027	5.58529	54.6145	92.6396	18.0642	1.60218	162.643	84.1492	6.18524	0.0521143	70.2715	13.0378	90.6602	12.784	91.0945	175.852	69.1776	19.673	7.66363	19.8314	16.4189	47.1155	0.156976	3.50659	0.771717	1.89606	4.71394	175.339	4.39901	0.101763	27.5159	0.158511	18.4956	2.1172	19.4582	57.873	7.27106	81.1007	18.0158	61.4082	141.15	13.5492	94.0348
TCGA-E9-A1NC-01A	0.310772	0.097027	111.176	23.6686	0.0478409	36.6822	9.7431	6.35906	75.2359	137.418	39.4795	2.61615	227.71	95.0953	7.04387	0.168662	225.208	17.0646	77.9078	14.3387	334.608	242.238	91.6888	26.6866	28.2333	23.2655	43.8342	173.394	0.916231	10.979	1.08507	7.89384	6.67056	333.878	10.8283	0.42923	51.6821	0.318588	30.196	2.0954	57.2526	128.305	17.9749	73.2211	38.0693	94.5858	221.138	20.5354	143.831
TCGA-A2-A3KD-01A	0.0309438	0.0158831	10.6738	1.75033	0.00724745	25.4304	4.56453	4.56276	32.6512	31.4772	12.7139	0.815227	128.415	70.9262	7.83472	0.0205334	39.5923	7.3642	77.4153	8.23427	15.094	71.3905	30.8607	13.5514	1.85297	17.1996	10.6011	21.8183	0.106721	2.34294	0.637048	0.949151	2.99239	53.5045	2.48114	0.0467848	15.6934	0.0668908	9.69815	1.68133	4.76318	19.4478	4.39573	59.7986	9.67262	27.4993	85.3067	14.8787	41.0563
TCGA-E2-A572-01A	0.0875398	0.0120974	21.8885	6.15753	0.00522971	21.632	18.4003	4.39995	41.3161	51.8132	24.8988	0.982583	160.724	77.3567	3.31911	0.0187279	76.6939	8.5166	94.2201	7.77421	74.2599	124.427	50.1165	22.3722	4.21366	21.1687	17.9631	33.4952	0.127445	2.63543	0.715473	2.05379	3.32883	155.457	1.30209	0.0487009	28.8068	0.137651	15.9764	0.917598	11.9196	41.5226	7.78396	83.4568	19.8257	48.8672	86.4418	10.1555	61.5872
TCGA-EW-A1IX-01A	0.0483542	0.01252	18.775	2.97525	0.00762867	20.7027	6.90641	4.79008	26.2185	48.7609	14.6849	0.739999	135.073	75.6977	5.52008	0.0242536	47.6085	8.11772	77.7411	5.85742	21.5825	68.9696	33.5076	13.7842	2.16246	17.2599	9.07458	22.2816	0.0781781	1.68829	0.641442	0.718224	3.03095	54.4092	1.75331	0.0411232	16.0231	0.0616087	10.7553	1.68874	7.07738	21.8894	4.40507	71.5607	10.8832	32.4997	47.5541	14.4711	44.2755
TCGA-EW-A1P1-01A	0.0820523	0.0162301	35.0508	3.9305	0.0101875	18.5857	3.17881	3.50694	26.1122	61.8338	18.4458	0.863975	137.014	81.8599	3.45217	0.0215713	43.5913	9.1382	63.7565	5.86729	46.1026	93.645	34.5317	15.8607	4.48258	18.5054	12.255	29.8614	0.178578	3.10094	0.7309	1.641	3.51234	125.064	1.52353	0.0531294	24.4834	0.131775	12.3411	1.13676	12.4697	37.3348	5.50924	57.9864	13.065	54.1892	99.2461	10.8067	69.341
TCGA-A8-A08Z-01A	0.246582	0.0587062	32.9314	11.344	0.02143	22.0995	26.4482	9.47875	76.6883	73.7872	26.1895	2.35326	146.925	74.2165	2.34559	0.0706345	140.089	9.76646	55.8883	11.8207	174.795	212.729	64.0161	16.7458	13.6499	17.0194	31.5022	100.716	0.456946	11.9152	0.895612	2.56517	8.76605	400.251	7.8469	0.133717	25.8837	0.175878	20.1053	0.471224	30.9821	78.6699	19.6154	113.52	22.6459	48.4696	150.288	11.3309	102.271
TCGA-OL-A5RU-01A	0.0521912	0.0152675	9.22745	2.43268	0.00591672	13.9861	5.95615	4.31753	25.8109	36.1559	11.2648	0.405608	141.823	67.5182	2.58896	0.014948	30.7756	8.02907	73.8312	5.84139	22.5438	58.3243	32.334	10.054	2.52906	17.5766	4.67241	19.3905	0.0857175	1.1225	0.553004	0.533352	3.46899	28.3512	1.25741	0.0308588	16.1607	0.0479166	8.90385	2.42619	9.1391	22.4979	4.91514	62.1337	10.7456	17.1006	57.3023	10.3255	46.8907
TCGA-OL-A6VR-01A	0.0699942	0.0231845	10.1719	4.5728	0.00811052	22.6344	6.45455	6.74722	63.8499	56.9004	26.5881	0.705507	182.959	80.2713	3.51354	0.016235	66.0781	13.0585	115.752	9.16549	104.546	137.635	52.5789	14.8979	7.08486	19.5436	25.4285	47.3354	0.19513	2.86224	0.801904	1.91951	5.31429	105.161	2.53605	0.025558	31.9337	0.0503464	20.4207	0.790969	13.9315	97.3116	10.451	92.7015	14.4964	42.668	158.377	11.424	54.9676
TCGA-E2-A10C-01A	0.179315	0.0394683	56.1061	9.8943	0.0154102	27.6029	9.21313	4.4295	44.0183	156.326	32.24	2.22454	280.991	113.87	2.83009	0.105554	135.485	24.3975	83.9278	9.22277	122.582	328.434	89.6319	25.3404	21.0405	24.2366	9.9139	51.83	0.136162	2.38627	0.9929	3.41382	10.1032	228.57	12.1932	0.0539141	58.6999	0.108098	17.5248	1.89701	24.4409	62.9899	12.3477	113.274	36.6696	67.8405	81.3143	19.8766	125.13
TCGA-E9-A1RC-01A	0.172779	0.0218977	38.1629	4.17045	0.0127335	26.2876	24.4319	5.41924	44.5856	95.7883	21.2705	1.81247	167.8	83.1983	4.87632	0.0547692	106.583	10.4556	75.8109	8.57804	84.4068	209.614	59.8165	20.3003	13.9007	17.4491	25.5018	31.0165	0.169476	6.66777	0.813056	0.598735	5.1741	157.738	7.15507	0.0980278	33.7725	0.110915	17.2774	0.764931	25.1909	58.3543	7.91231	83.7374	14.4633	59.3558	145.682	16.3492	85.1031
TCGA-E2-A10A-01A	0.131419	0.0200595	68.0491	5.53407	0.0154497	57.4174	2.10491	3.47857	31.6203	167.886	54.3111	1.61438	459.873	148.593	11.9198	0.150186	306.175	26.3162	115.833	4.61385	92.2361	165.135	118.53	52.6783	29.6806	26.5714	58.2991	44.2847	0.314382	7.4307	1.10674	3.68992	5.05139	121.835	15.634	0.0624185	52.541	0.16911	14.8816	1.00872	25.2511	48.0234	13.1426	86.6923	37.9255	117.106	124.19	33.9371	83.6931
TCGA-EW-A1OZ-01A	0.0797142	0.0169861	29.7577	7.80646	0.00810704	28.3394	11.4777	5.53387	51.8127	107.66	13.7115	0.575644	195.906	79.8326	5.63397	0.0245277	55.761	10.1339	93.4541	5.56273	103.691	140.25	64.3631	18.4159	8.92553	19.0013	13.4472	24.8221	0.13117	2.57376	0.691485	1.28819	4.4995	62.7753	3.84894	0.0611995	32.3956	0.072111	13.7678	1.17302	16.1987	41.3288	4.54862	85.6821	13.8127	35.2275	123.643	14.5346	119.453
TCGA-E9-A22H-01A	0.065104	0.0188481	23.5452	2.43361	0.00871402	30.6221	4.81889	3.44181	23.1619	46.8836	31.1879	0.794869	205.879	83.3822	4.61389	0.0234157	118.188	11.155	85.7253	8.17654	107.215	100.396	43.6051	22.1206	12.8224	21.3506	13.9348	30.6796	0.110853	2.24196	0.761262	2.10584	3.41439	85.5013	1.45752	0.0466887	26.6064	0.094104	14.1773	1.30293	10.0489	29.7738	8.02598	59.3019	35.4122	53.8453	78.544	13.2966	64.6105
TCGA-AR-A2LQ-01A	0.280093	0.0236298	43.9827	5.21019	0.0126847	23.119	10.1252	3.77518	35.1061	112.362	29.3771	2.50671	272.525	113.213	3.41012	0.133197	121.779	17.8696	75.1034	6.00612	101.961	170.356	73.6513	23.8526	9.92226	21.5445	11.6971	47.3299	0.19233	3.5445	0.968624	3.62996	5.4493	214.489	10.0444	0.0402862	21.8248	0.151851	12.8749	0.722936	31.8423	52.6302	11.9916	84.7539	21.1073	78.0031	67.9272	16.9003	99.6205
TCGA-AC-A2FB-01A	0.0497963	0.0122505	9.92858	1.85442	0.0067708	21.4443	7.82073	2.92564	31.3077	31.4665	16.3555	0.495071	142.5	69.3127	2.52194	0.0157002	53.4291	9.86366	91.5335	7.98918	43.7526	75.1043	45.9603	12.7167	4.25892	19.2761	8.77511	17.6732	0.113758	2.50134	0.61364	0.798139	2.81221	64.3901	1.77137	0.0457197	23.7039	0.0705944	12.7638	2.16944	8.94231	28.0548	9.15931	65.9697	20.6034	20.3794	81.2793	8.55967	52.4336
TCGA-AO-A12H-01A	0.0249764	0.00494755	2.75578	0.701614	0.00307519	8.97146	2.93072	3.39413	20.0765	27.2084	12.373	0.200963	101.129	63.4993	3.92265	0.0142869	48.309	7.59651	96.3261	2.71805	76.296	59.5005	20.107	8.2312	0.48048	15.184	26.7989	41.661	0.173062	3.8494	0.763637	0.531952	2.60123	44.3402	0.803925	0.00876131	5.57568	0.0597269	9.03616	0.201468	3.50364	17.1797	5.30996	49.845	4.2031	41.3679	69.0703	3.85209	29.1354
TCGA-E9-A22G-01A	0.136341	0.0356203	60.7606	7.81141	0.0240765	51.5202	6.33713	4.65829	50.9895	82.4821	37.8622	3.859	250.549	105.812	10.2227	0.100107	244.243	14.1446	63.8498	8.89122	190.051	250.418	105.301	30.2171	10.0461	21.6422	52.6957	84.4239	1.27497	13.651	1.09635	3.681	5.92675	657.123	23.3677	0.259088	37.1415	0.445083	15.5037	0.807489	19.9946	57.728	15.4676	67.676	27.7522	90.0287	156.022	21.5208	72.5067
TCGA-E2-A14P-01A	0.147163	0.0260088	52.2681	7.13062	0.0116506	22.9296	6.01183	3.2216	34.0694	71.3139	20.1797	2.43142	196.265	88.0357	3.02675	0.0303112	65.683	10.5532	89.694	11.2083	51.8531	100.689	58.9397	20.5086	9.11854	19.4713	14.2602	29.0223	0.146989	2.71777	0.789254	2.20772	4.74998	153.264	4.8856	0.0783905	25.3921	0.101963	9.68275	0.90346	18.555	49.16	8.33792	62.0462	18.5174	39.2641	81.7935	14.0666	82.6271
TCGA-BH-A0H9-01A	0.0794058	0.0213706	45.112	4.72954	0.0114524	30.5084	10.7951	4.17321	36.1696	120.11	23.9444	2.51828	180.06	93.3211	9.31617	0.0821371	90.6655	11.9332	72.9677	6.22447	126.506	113.557	81.293	35.1588	8.60584	18.359	36.532	29.9367	0.242525	8.34124	0.774904	1.40101	4.70234	190.005	12.4678	0.0787006	28.8391	0.134475	9.9306	1.35746	11.3997	28.3631	9.06373	89.3418	24.2646	61.4728	119.071	14.4428	102.922
TCGA-E9-A22D-01A	0.0315301	0.0060312	6.97026	1.63372	0.00490497	14.9602	1.54941	3.13388	30.9413	20.9151	7.10226	0.185376	110.805	69.9284	6.125	0.016651	28.7647	8.81973	98.7084	3.02183	55.3641	51.4084	14.9162	6.90661	0.534242	17.9092	10.0436	22.3949	0.134027	2.14749	0.703908	0.392434	2.23395	56.1727	2.09366	0.024135	8.02051	0.110452	9.06802	1.21194	4.30753	20.6421	2.58544	57.3399	4.77529	19.1133	84.2057	10.4672	27.6523
TCGA-EW-A1P0-01A	0.261072	0.046796	26.4244	8.19645	0.015997	18.7924	12.2603	5.34321	60.4088	87.1931	22.3955	2.20404	170.701	76.9029	1.87637	0.0307103	100.594	9.90293	64.3427	17.9763	126.232	192.573	43.1932	15.1898	20.6631	18.5287	6.82693	39.4046	0.211441	2.66944	0.728261	1.8678	9.18768	202.518	6.86377	0.0935614	42.3784	0.134682	19.2215	0.877462	40.3453	107.947	10.5823	123.795	19.5765	31.6999	158.73	14.7397	126.911
TCGA-E9-A1ND-01A	0.0720931	0.0234881	21.5508	4.83003	0.0131317	25.8997	8.8426	4.99345	45.4971	73.5857	28.0993	1.58489	162.478	85.405	6.50511	0.0395405	80.7475	12.0021	81.8912	8.9885	67.9501	126.602	40.4159	20.9722	5.95139	19.9108	30.9937	48.9002	0.270825	5.51386	0.829923	1.4386	4.75612	121.645	3.17578	0.0862727	29.5119	0.15277	18.514	1.56356	12.1577	46.1708	7.49779	110.633	18.149	56.324	68.2222	15.2187	67.3208
TCGA-E9-A22E-01A	0.253125	0.0409851	53.7646	10.394	0.0133821	36.5782	16.93	4.09277	40.5275	96.6627	32.0423	2.3911	252.614	106.996	7.51168	0.0938079	116.068	16.8434	79.4702	9.0006	149.578	211.32	82.5509	26.5773	13.5062	23.6081	18.1649	63.6142	0.147297	4.46505	0.871024	3.26159	5.94392	152.773	9.61461	0.059335	32.8995	0.169856	16.7837	1.72362	29.3239	54.5031	10.036	91.4606	32.8448	90.5729	71.302	23.6873	116.995
TCGA-BH-A0C0-01A	0.020777	0.0104156	4.85528	1.48722	0.00328	13.1356	5.82745	2.77576	20.5276	33.6332	14.6064	0.150728	168.765	74.7779	3.67872	0.0141653	44.3066	12.342	122.7	3.78863	65.9993	38.6979	53.5746	10.7399	1.12598	20.6926	13.9909	23.5647	0.117843	2.17388	0.692014	0.624939	2.18324	42.2725	0.962855	0.0186941	7.46332	0.0280608	10.4936	1.06357	3.1517	17.4234	10.2391	62.4261	8.95243	20.7381	74.5724	7.26719	30.4124
TCGA-AR-A1AT-01A	0.143557	0.0453658	52.5308	10.7468	0.0232133	50.983	2.96995	4.58682	40.1476	144.876	32.5036	1.43993	275.002	100.603	12.2312	0.0788691	108.398	17.6821	97.7978	6.6547	196.95	170.307	82.4825	33.1774	8.08701	22.7945	69.3728	47.5225	0.423845	16.8042	0.936621	1.63887	4.42843	327.334	15.5468	0.229538	46.6543	0.367939	16.0721	1.33262	28.3625	58.3849	7.45072	82.7664	27.1278	92.4314	108.804	22.2605	125.815
TCGA-OL-A66K-01A	0.152341	0.0211739	39.6384	6.5841	0.00932445	22.6113	6.17494	4.47542	32.8714	67.3996	24.5764	1.44756	187.26	89.3909	4.2356	0.0249506	62.3677	11.1388	82.8401	8.34824	63.2867	123.733	46.308	21.6302	6.1237	18.8841	15.2164	31.7022	0.142633	2.61571	0.813379	2.06304	4.01161	157.608	2.28173	0.054011	22.231	0.125204	14.257	0.70615	25.7033	42.9888	5.034	73.1791	16.2652	68.1558	72.4455	14.377	73.2185
TCGA-A8-A095-01A	0.237164	0.0452442	59.294	35.5246	0.0144428	17.8038	17.5047	8.58183	171.043	121.494	25.8192	1.07301	316.955	91.3894	7.43426	0.0476752	119.179	18.2972	139.277	23.9257	495.62	96.1572	55.4458	12.731	7.78306	23.922	52.148	118.759	0.500961	4.75278	1.22485	5.53328	5.61608	425.135	1.83809	0.0882069	24.7782	0.242069	41.784	0.684571	36.2899	131.138	11.9077	168.479	8.53123	57.7212	396.043	14.1585	204.406
TCGA-E9-A228-01A	0.26574	0.0577859	58.1987	14.9774	0.0187941	37.3951	16.6127	7.34129	46.7325	110.463	46.0076	3.58215	258.868	104.427	7.08728	0.115711	199.008	16.8592	85.8676	14.5615	96.5844	245.67	107.272	32.7409	19.5372	24.0945	20.7089	87.1021	0.241096	5.57411	0.904711	5.75781	6.39021	180.289	8.73717	0.148384	52.9225	0.114332	26.7835	1.96265	33.0749	91.004	19.0298	96.6773	47.8763	77.2061	132.345	22.5249	93.4591
TCGA-BH-A1EU-01A	0.275466	0.0275661	96.8305	7.91545	0.0124827	26.9379	6.92428	3.21844	18.8782	115.494	35.5835	1.8221	236.806	98.0418	5.79531	0.0570865	105.535	13.7638	71.85	9.98407	86.09	142.365	60.2739	28.7918	15.9924	24.2787	13.7757	34.1823	0.217051	4.07637	0.856311	5.09641	4.58665	178.379	2.99432	0.0524542	32.6485	0.165231	13.6652	1.30709	39.0828	55.1478	8.06564	56.1601	38.6479	84.8971	99.1135	15.2967	109.102
TCGA-BH-A0W5-01A	0.0516662	0.0107372	13.3808	2.51868	0.00545449	25.1255	4.00655	3.46892	10.8005	42.9837	18.8753	0.55857	155.243	82.7757	6.19048	0.0310022	40.1978	11.983	83.549	4.13537	82.0432	81.9882	30.2482	16.3096	5.1074	20.8256	8.1299	21.5446	0.0818611	2.24312	0.664142	1.34086	3.04733	33.1908	1.2581	0.0253091	14.7566	0.0458425	7.80749	2.43198	6.56781	22.0746	5.20329	49.2724	20.2958	35.8001	45.3504	13.5043	46.8062
TCGA-A2-A25B-01A	0.493683	0.0366364	46.4302	12.1073	0.0110195	4.99095	7.08445	3.32932	75.5621	127.428	20.844	0.560066	216.985	74.3965	2.36523	0.0523848	107.45	10.4043	93.9628	8.39969	318.92	119.388	106.621	8.44534	30.1978	20.4477	17.7627	92.6904	0.732309	2.34456	0.97257	2.49764	4.37156	223.973	3.83907	0.0733714	20.3692	0.317715	31.2197	0.110458	82.8683	95.0358	6.13288	146.058	13.4774	46.354	309.567	3.46519	189.372
TCGA-OL-A66L-01A	0.0723459	0.0276689	30.5819	6.18848	0.0119584	42.7168	4.01133	4.67684	25.2113	83.8246	31.9512	1.4037	234.331	99.0561	10.0637	0.078978	139.939	17.4047	75.1858	4.84192	100.832	158.975	53.45	23.9898	13.0126	22.7862	22.2446	62.6879	0.232803	4.41378	0.855082	4.53538	3.94852	126.76	10.3915	0.0515991	26.2204	0.138274	14.5772	2.61653	12.7767	57.815	18.5535	58.6178	33.3326	70.1183	99.8302	19.6128	86.8927
TCGA-A8-A07B-01A	0.15172	0.0384964	21.3612	6.54568	0.00637053	16.6226	12.0546	3.8112	38.9173	94.0511	19.6288	0.276073	260.265	84.0843	8.57332	0.0365924	94.7817	18.6452	166.978	7.94892	170.052	92.1976	79.6782	14.8934	11.1483	25.7451	25.9091	37.5301	0.178828	2.59975	0.813442	1.38445	4.07276	49.9068	4.02706	0.0342904	28.5018	0.0702679	17.7223	2.491	17.2521	73.4166	5.54373	70.1397	25.2165	28.7246	159.121	9.20264	108.048
TCGA-A8-A08X-01A	0.0250476	0.0108914	8.72293	2.67865	0.00641853	18.7919	5.1631	2.9496	16.009	43.3288	11.4373	0.432429	118.354	74.7716	4.37573	0.023295	33.6231	9.98245	81.662	3.70362	30.5535	52.1489	28.2283	15.2351	1.79697	18.6309	12.5907	13.7983	0.131454	2.25398	0.657027	0.557306	2.52977	38.6626	2.50331	0.0307678	10.2292	0.0604146	6.01316	2.98028	4.02784	18.2149	5.21693	43.6871	11.3972	27.8621	47.3577	11.8391	44.3922
TCGA-E2-A105-01A	0.26415	0.0231973	62.8905	8.57158	0.0118484	27.6869	4.02811	3.26766	13.1311	110.844	34.0984	1.45011	315.914	120.091	7.66074	0.11041	125.564	20.1008	87.363	3.69341	103.52	104.138	53.812	42.8892	17.229	25.116	18.3064	34.7701	0.209735	3.85001	0.874544	5.27782	4.62429	114.835	15.2586	0.0687516	44.0488	0.121722	8.83829	1.67397	39.1635	45.8897	7.02783	38.4096	37.4967	89.4568	84.3412	14.4371	113.727
TCGA-D8-A1XW-01A	0.257883	0.0685584	72.2881	18.1259	0.0343515	44.8303	14.6382	6.34936	69.9717	117.281	31.8102	2.30275	147.789	81.1523	10.8186	0.0737682	122.781	9.96111	69.0013	13.9139	162.364	309.946	72.6943	23.362	20.4165	18.0101	42.5198	88.1087	0.256951	9.11734	0.842639	4.34216	5.44315	437.384	6.31203	0.291615	53.7963	0.307689	27.3099	0.553271	31.3884	69.5162	10.2484	144.305	20.8883	99.6952	125.048	21.7601	125.836
TCGA-E2-A1LL-01A	0.199186	0.0380681	65.9442	20.3037	0.0161746	51.8312	2.60535	3.52882	43.0409	109.428	32.8819	3.67995	200.189	103.558	9.03747	0.102591	168.123	15.561	69.3194	9.93756	339.041	236.367	113.372	36.5399	12.9612	24.0846	44.6661	79.5529	0.537094	14.3246	0.909067	4.36476	5.59765	366.404	14.0173	0.0772672	42.0188	0.29942	16.5688	2.20495	29.9212	55.4214	14.5407	113.727	36.6345	82.1835	90.9081	22.4233	106.547
TCGA-E2-A14U-01A	0.0591646	0.0186255	17.9577	4.73659	0.00993811	23.5997	5.5224	4.48956	30.2402	50.3859	17.6122	1.12715	118.027	76.118	6.14941	0.0209134	53.1819	7.79045	63.6731	7.26457	34.1386	105.832	30.2138	16.2752	3.52852	16.3858	12.8658	35.6813	0.11076	2.7659	0.641015	1.00967	3.53141	145.563	1.99991	0.0557634	18.0651	0.0897269	12.4313	1.2992	8.89954	34.4376	5.89507	91.7986	13.0089	46.0043	51.7727	13.4809	51.3972
TCGA-A1-A0SE-01A	0.14609	0.014847	21.8145	3.61863	0.00704027	12.7546	2.00749	3.00311	16.0669	45.061	21.1896	2.29066	161.867	88.1485	2.52537	0.0327785	54.9539	10.2276	65.0656	7.25108	49.8925	131.612	41.5258	17.4666	5.0177	18.8032	5.58226	32.9533	0.086336	1.78888	0.773809	2.79376	4.19767	140.361	2.8302	0.0241465	12.1179	0.0651614	8.7325	0.86747	19.7173	34.772	9.7459	51.6641	13.6785	47.0476	48.9093	9.11575	52.8193
TCGA-BH-A0BF-01A	0.0882772	0.0106461	20.7027	5.34106	0.00835292	9.80038	6.1279	4.52318	67.7999	69.6976	21.7832	0.465928	113.743	65.933	2.23249	0.0149217	51.4585	10.1874	109.023	3.71837	220.874	86.7707	46.9022	12.6886	2.23847	19.1418	54.0008	47.695	0.279705	6.86536	0.919409	0.820597	2.33963	155.079	0.57914	0.0261935	17.7619	0.239525	25.7819	0.331067	17.1802	49.9347	7.17593	119.071	9.57123	71.9371	161.383	5.40139	81.3303
TCGA-E2-A3DX-01A	0.0604707	0.0195685	15.728	3.50966	0.0103804	14.2375	1.83311	3.27894	36.046	54.0289	21.3044	0.340237	185.372	86.5819	6.20299	0.0354925	72.9609	16.2201	125.404	3.50275	253.747	82.0672	37.457	10.8722	2.39759	21.13	35.2384	108.353	0.574041	6.64642	1.08567	1.34565	3.56237	267.082	4.10469	0.0321012	16.1308	0.187119	15.0013	0.41088	10.5334	84.2888	7.0626	66.0994	9.48541	57.599	91.9636	10.9072	56.303
TCGA-B6-A1KC-01B	0.11997	0.0228525	21.2576	3.48058	0.0108719	21.3097	4.41893	4.10642	35.2767	52.1493	16.9265	1.78811	130.945	78.4932	2.72297	0.0476977	68.1258	9.55135	59.7385	6.41597	103.539	165.489	41.1134	13.382	5.33136	18.212	15.8553	31.551	0.195644	4.66342	0.715225	2.20532	5.02807	201.465	9.59655	0.0405364	25.6237	0.0968353	13.6547	1.21625	13.8017	42.0675	11.8457	52.9708	12.5836	41.5109	77.9829	12.1637	39.741
TCGA-GM-A3XG-01A	0.0168165	0.00544138	2.94516	0.960197	0.00393085	9.16995	1.3367	1.98325	24.1848	30.3746	18.4112	0.071988	144.836	75.8703	3.75938	0.0115163	29.0633	13.9432	173.65	1.59494	94.6828	35.8003	25.4936	10.7392	0.658656	22.2284	25.6268	22.1288	0.141534	2.50732	0.858712	0.256138	1.37636	13.3462	0.722632	0.0112994	7.02641	0.08307	8.11068	1.04076	2.50486	12.8742	2.5637	71.6938	11.7459	35.8958	50.4139	5.93013	20.8939
TCGA-A2-A0SY-01A	0.0313019	0.0114128	9.98613	1.41151	0.00923481	16.8897	3.49094	3.30392	24.4704	28.4183	10.3615	0.535567	90.9388	66.4853	4.30281	0.0206977	37.9181	6.13583	53.2718	4.25144	29.5822	58.6517	21.2484	9.46539	1.42448	15.2045	7.9599	22.853	0.109259	2.51495	0.639725	0.419488	2.45474	83.9129	2.36077	0.0584201	9.18568	0.0921602	9.93652	1.39916	4.45728	17.5947	4.86367	54.9019	6.8352	27.2702	38.658	9.135	26.7334
TCGA-AO-A03V-01A	0.0725716	0.0131925	22.4872	3.50406	0.00938135	24.7114	7.7238	4.07897	35.998	53.3562	12.4917	0.874285	142.731	81.8393	4.28776	0.0322057	60.9467	8.51449	71.5527	6.99876	40.1562	88.6776	38.3891	14.3286	5.59106	19.0651	9.78123	28.0185	0.125196	2.63828	0.626646	0.672531	3.17943	56.4606	4.12824	0.0461272	17.0828	0.0708877	12.4726	1.96979	10.9487	24.2533	6.43538	69.5778	10.1563	27.1305	52.6373	15.8985	42.7129
TCGA-E2-A14O-01A	0.0275931	0.0113718	7.99138	2.41229	0.00540908	8.70381	8.42551	4.65732	65.9671	59.4544	28.1935	0.580798	270.214	88.7769	5.03363	0.114162	82.3726	20.6083	128.539	3.26646	208.944	80.1503	84.1896	19.6839	3.41918	22.147	36.0497	40.7551	0.341568	5.51346	1.2219	0.882133	4.1311	76.4903	15.0202	0.0407067	11.5013	0.233554	17.1829	0.76558	6.07177	29.8474	5.21058	81.6635	19.1206	77.1544	332.954	4.95225	87.5416
TCGA-BH-A0E7-01A	0.234085	0.0285283	74.331	9.274	0.0193193	38.4417	4.13462	5.21219	27.6372	192.752	31.8676	1.94394	237.632	101.996	5.84106	0.113114	139.855	15.3952	71.3774	6.00063	302.219	164.05	80.995	28.3478	6.05677	21.3823	35.5511	71.2859	0.428012	11.8207	0.971609	2.15193	4.19331	638.698	11.6685	0.1119	30.2395	0.337349	14.9472	0.902595	35.9118	55.7747	13.6894	59.5489	21.2981	84.1123	97.1173	15.1969	113.8
TCGA-BH-A0W7-01A	0.172226	0.0534832	12.5522	5.20669	0.0133087	15.3662	7.05342	3.35689	46.3237	45.1508	27.355	0.36662	218.43	85.5875	9.25924	0.0396964	117.741	16.8231	127.567	5.55379	312.89	94.0118	54.8985	12.7219	7.40847	26.1849	46.1074	101.206	0.383733	4.3757	1.11881	2.12234	2.60674	126.001	2.26748	0.0539064	22.1122	0.125961	20.8971	0.440814	29.2429	93.6968	10.5901	86.0895	18.3767	65.9841	154.337	9.1392	97.7073
TCGA-A2-A0SW-01A	0.0685802	0.0206802	23.1992	3.12114	0.0106099	29.0108	6.05207	4.77276	49.8075	43.343	18.3887	0.945142	164.622	74.8819	5.35962	0.0273788	63.7533	8.02011	81.186	7.36379	39.054	107.471	40.1978	13.6124	3.14998	16.6149	16.2088	37.4767	0.218744	3.70382	0.750479	0.802738	3.72665	138.867	2.92624	0.078835	19.5754	0.149113	15.9631	0.697279	10.6689	39.4101	6.49536	85.4292	10.1989	40.9206	104.948	14.0562	54.5863
TCGA-E9-A1RA-01A	0.0147707	0.00685941	1.89507	2.21996	0.00273195	6.79683	9.32567	9.17329	43.4827	36.071	11.1341	0.148697	163.25	71.1007	4.21052	0.0279968	30.4377	16.251	193.202	4.61482	154.433	49.2755	38.6703	10.6269	2.02171	23.7828	28.9684	24.8703	0.187852	3.0825	0.789069	0.730699	2.83174	16.3692	1.75916	0.0109631	17.8513	0.0312481	6.7176	4.70101	2.95706	20.7569	5.01279	47.6937	11.2165	19.9147	168.406	4.29995	49.2248
TCGA-A8-A09I-01A	0.0603859	0.0110798	7.10821	2.73351	0.00630781	10.1793	5.07711	5.10553	32.6409	34.1323	16.3216	0.37459	130.884	66.841	7.1398	0.0211564	42.339	10.2505	105.773	4.93727	146.974	61.5314	22.3976	9.19715	2.20785	18.8147	41.0275	73.1855	0.503822	8.33102	0.941847	1.47397	2.62538	165.26	2.08766	0.0345157	11.9154	0.132631	12.6443	0.687262	9.22466	34.5131	5.15424	71.0378	9.13444	42.4344	177.327	5.47679	56.8485
TCGA-A8-A07Z-01A	0.209939	0.0217536	46.5168	6.32217	0.011596	46.3928	13.1076	6.35365	41.7171	67.5891	19.9706	1.49584	177.901	81.7873	7.48482	0.0344208	133.304	9.74688	86.0802	10.329	119.026	259.19	55.6618	19.1729	12.5542	17.6897	19.4965	39.8581	0.222576	5.60085	0.75873	2.38848	5.47837	219.282	5.38295	0.0483114	34.0712	0.158383	22.2746	0.49971	26.175	64.0722	8.53527	103.295	13.2861	50.2376	222.666	25.7633	77.4458
TCGA-BH-A1FM-01A	0.13703	0.0475022	53.281	10.3408	0.0119046	34.5029	7.64182	7.15368	94.3526	82.2337	25.4175	1.87566	231.703	90.1285	6.42687	0.034739	105.085	14.1094	109.875	12.9816	77.8719	181.431	78.3972	19.986	10.8864	21.3794	20.4059	63.7247	0.22086	3.52584	0.79066	2.72987	5.60388	154.069	3.38912	0.0997443	44.7523	0.136843	19.6761	1.35217	26.7366	61.3213	8.24238	118.959	16.5306	51.9526	226.263	18.9294	127.121
TCGA-BH-A0C1-01B	0.0203024	0.00484072	2.37766	0.814191	0.00402791	7.12358	3.51012	3.32336	26.375	13.3984	11.4685	0.230676	80.1896	59.3677	2.88924	0.0180014	31.4484	7.24245	70.4335	3.3067	26.9303	56.0685	16.359	9.37427	0.544982	15.7349	16.3015	21.484	0.154721	3.15453	0.70737	0.439119	2.45948	42.1908	2.25388	0.0228647	7.39879	0.0690001	7.70141	0.772717	2.9392	12.0354	2.84842	48.9521	6.26981	32.0862	64.4771	2.97235	21.7182
TCGA-E9-A1RH-01A	0.111535	0.0266702	47.8558	7.65046	0.0169886	39.9984	5.16041	3.91361	25.443	85.0542	22.7649	2.00531	192.429	102.157	7.63174	0.0701877	139.568	17.8993	82.9444	8.18916	64.2659	116.497	86.7137	23.9814	7.61027	21.155	40.1137	42.9647	0.422734	6.29571	0.859481	0.990289	4.54036	123.832	11.0892	0.0929844	22.7453	0.140187	11.8502	2.06641	17.8467	57.9921	10.7022	77.6922	24.229	41.3325	79.4586	23.326	61.9916
TCGA-E2-A109-01A	0.140683	0.0215278	16.2946	1.81041	0.0309777	6.88885	0.759686	2.34891	22.2679	39.3589	7.81711	0.295663	47.1208	54.5135	2.90649	0.0214214	70.4388	3.57906	31.7177	2.73975	94.9816	96.5378	32.0447	5.23993	1.57564	10.1935	21.0673	99.8317	0.931333	8.51331	0.79911	0.649314	2.09145	387.166	3.29651	0.122818	6.71947	0.331339	17.849	0.000681486	15.0929	58.4361	12.1249	74.6934	1.61328	65.2756	73.5413	1.97543	23.2933
TCGA-E9-A1RE-01A	0.166387	0.00593161	24.1551	2.86935	0.00401819	4.36753	1.78276	1.51713	17.3878	57.902	13.626	0.168362	168.541	86.1206	2.21834	0.0199499	43.4215	14.5409	103.792	1.45671	141.687	57.2529	38.2694	9.95226	0.975513	21.0031	9.79316	31.0629	0.254225	1.57889	0.873376	0.695845	2.40447	60.8022	1.98716	0.0100498	7.20553	0.086912	10.8819	0.117429	18.6388	45.0616	3.10011	75.0705	5.07485	49.4437	116.932	2.63058	87.3574
TCGA-PE-A5DC-01A	0.146492	0.0412368	51.7363	7.70542	0.0202376	24.9851	4.38636	3.88613	26.9198	92.8722	23.8963	2.02996	141.699	87.2047	6.40997	0.0677916	86.4962	11.5843	62.7319	8.86145	146.53	135.688	49.1595	20.4024	5.30629	19.2833	23.4956	66.8073	0.279441	8.27253	0.777941	1.90548	3.63175	238.739	6.40271	0.134262	25.2133	0.172455	13.1982	1.91342	23.2467	73.4217	8.96166	76.0463	20.5416	70.9572	64.6578	14.2142	91.377
TCGA-E2-A14N-01A	0.0250858	0.00898779	6.15527	2.33364	0.00465561	8.83282	2.96834	3.73365	26.731	29.5187	10.0842	0.374807	120.293	64.2145	2.16958	0.0207261	30.076	8.08449	84.0408	4.82386	57.3967	50.8497	30.8136	8.94839	1.13893	17.4763	5.48894	18.7296	0.096304	1.28691	0.609452	0.54963	3.33749	32.0014	2.52866	0.0283527	10.3567	0.0470755	8.89078	2.94814	3.74456	20.3344	3.58119	44.1923	8.42341	15.6553	69.9438	5.15759	39.7843
TCGA-A1-A0SH-01A	0.209724	0.0390612	47.7026	12.907	0.0110953	27.0058	9.28894	9.41622	50.5664	130.118	28.1013	3.51719	225.468	86.5184	4.84288	0.090509	75.4535	15.398	113.249	19.3088	369.042	200.469	95.0402	23.2811	12.3446	21.0463	25.1301	69.6002	0.242384	7.02291	0.838829	2.75206	8.26651	197.262	4.43223	0.0673968	33.1717	0.111272	27.1434	1.68559	32.209	75.3545	16.6601	70.7945	22.0056	40.7873	222.962	17.9865	114.754
TCGA-A2-A3XX-01A	0.0876016	0.031129	27.5279	4.17454	0.0202249	13.4467	7.97136	4.08007	58.4449	64.2884	17.9434	1.57659	113.232	76.2559	4.76661	0.0514454	60.3707	8.60949	66.1755	9.74733	64.8511	108.339	48.9338	13.814	3.18479	15.9257	24.2372	56.5759	0.294791	5.39926	0.965985	0.792788	3.63736	520.036	7.89877	0.195315	14.21	0.228771	15.6013	0.190201	12.1298	46.4476	5.71546	88.1265	9.74277	77.7821	106.713	6.13216	63.6547
TCGA-3C-AALK-01A	0.0933124	0.0151171	11.5647	5.18343	0.00951991	15.003	12.4683	4.20713	55.2472	68.2334	13.5373	0.75625	137.913	75.3607	1.83454	0.0352358	104.467	9.58948	83.6764	10.627	170.158	140.366	89.0344	13.2066	6.11802	19.0254	13.0054	27.9812	0.125161	3.73787	0.538991	1.96491	4.02375	114.822	3.78718	0.0799256	30.5449	0.0466387	10.6106	1.76206	11.0541	34.2581	14.6778	92.9885	13.4996	16.5963	105.35	7.16523	66.3287
TCGA-E9-A1RI-01A	0.143857	0.012645	38.9401	5.48486	0.00593514	29.0429	11.4249	4.79006	25.8678	75.43	18.9519	1.8221	191.009	83.1017	4.48655	0.0235754	55.1621	9.86392	79.9023	6.66349	54.5728	143.832	48.6994	17.6337	5.52217	17.0774	13.6389	31.7932	0.117546	2.84929	0.746992	2.36119	4.84414	111.36	5.60973	0.0308606	30.6428	0.103454	12.5397	0.547049	17.5795	42.7411	5.49995	68.1545	12.6035	59.3857	92.5369	16.416	90.6988
TCGA-D8-A27K-01A	0.0256508	0.0066311	7.24069	1.05871	0.005166	17.0159	5.32957	3.04656	20.1741	23.3551	13.2853	0.386601	104.448	70.3135	4.30415	0.0102297	27.1085	7.38345	69.5779	3.80459	14.4079	69.5689	19.0732	12.6373	1.59862	17.1335	9.11912	12.9705	0.0785983	1.93105	0.61975	0.658862	2.27406	33.551	0.91773	0.0242439	11.779	0.0675997	9.08178	1.44008	3.69641	12.4271	3.15755	57.8537	10.3404	33.6916	41.4098	10.6182	21.6901
TCGA-A1-A0SF-01A	0.130092	0.0232103	48.8171	10.5024	0.0133934	25.4454	6.03391	4.65911	39.1959	98.82	33.44	1.81402	186.297	94.5695	7.33388	0.0703856	124.765	13.9677	77.3197	6.09216	78.1795	142.218	58.7683	24.6116	6.27081	19.9615	38.2383	50.8254	0.424255	7.81966	0.925769	1.90884	3.93383	155.322	9.62436	0.0454738	25.875	0.206244	16.0607	0.774614	23.7266	50.9715	8.83761	72.3696	20.9431	96.2436	78.9559	13.2747	68.6789
TCGA-E9-A1R7-01A	0.094121	0.0179787	38.4526	3.1336	0.0310176	18.2397	0.971314	2.88743	17.9432	62.3728	13.2335	1.05911	82.3281	76.6527	4.9454	0.0454411	82.4553	6.85381	40.7384	3.94541	33.4674	97.3634	24.2687	10.665	2.91307	12.7029	27.206	44.7365	0.600815	7.39966	0.925157	0.846324	2.89494	237.246	6.42651	0.0743948	11.2058	0.271212	12.1701	0.117664	15.8395	37.09	11.0948	58.5966	5.19288	76.9149	42.5795	11.3017	21.6815
TCGA-A2-A0CO-01A	0.0245904	0.00249486	2.8367	0.436008	0.00213185	4.62503	1.82168	2.52614	22.0707	14.3687	11.6939	0.0815059	167.654	80.9135	1.90586	0.0150189	53.514	13.1106	116.683	1.30007	31.9186	30.1856	8.29585	8.1898	0.278471	21.6175	4.3121	15.6122	0.0866932	0.916255	0.858384	0.589708	2.52874	7.56628	2.12301	0.00583701	2.90952	0.0764835	7.74022	0.847065	3.02451	13.2718	2.98948	45.4725	5.05619	33.0189	66.3731	4.4326	14.8397
TCGA-5L-AAT1-01A	0.150347	0.0568072	47.5789	11.9745	0.018003	32.3888	8.23546	5.73989	72.6769	85.7378	26.3939	1.76702	200.628	88.1465	7.12406	0.0469933	99.8078	14.9972	87.0394	13.2338	65.0242	129.366	58.5507	19.7395	14.6028	22.0948	18.9879	52.2506	0.290775	3.35139	0.930206	2.63482	4.72139	176.74	5.85945	0.0866051	28.9359	0.206116	19.6192	1.70914	30.3483	76.4005	7.70684	88.5085	27.2464	64.925	129.107	17.6415	90.9549
TCGA-3C-AALJ-01A	0.0659388	0.0203144	13.8958	7.08722	0.00820036	19.4284	7.60372	3.75571	39.4362	46.4048	12.9926	0.806128	163.538	70.8747	4.37227	0.0214931	49.4073	7.4483	75.5856	8.59678	105.316	99.6968	38.0204	9.57988	6.59399	16.8095	8.24494	48.2491	0.112547	2.62563	0.657428	1.44474	4.50555	95.3683	3.00447	0.0415279	19.7029	0.0702096	19.1327	0.893456	8.07683	43.4784	8.91066	76.6791	9.34221	31.5985	63.9202	12.9473	61.0976
TCGA-A2-A0YL-01A	0.0446933	0.00853557	19.1649	1.82202	0.00523226	18.6418	5.27064	2.79268	15.9113	45.5956	15.1931	0.69123	156.848	88.218	4.70486	0.02392	36.7487	10.9936	95.6682	5.15298	39.2781	51.0009	31.0441	20.255	1.83267	20.0927	10.9595	11.1266	0.0784098	1.67823	0.674146	0.580588	2.36703	37.4952	2.13411	0.0277639	14.1869	0.0588737	7.26984	1.97324	6.4551	16.9879	3.87552	39.1257	13.8681	33.5818	46.3095	12.1483	41.207
TCGA-C8-A12Y-01A	0.050404	0.0145523	10.3994	5.22571	0.00761583	14.0799	3.19393	6.63045	63.0108	49.5157	13.7488	0.454334	161.571	71.211	2.26336	0.0279553	54.5951	10.0381	89.3682	4.69738	232.707	112.775	39.8777	8.50002	3.86693	17.9947	10.5238	86.4059	0.239344	2.75836	0.782227	0.801032	5.10623	123.38	2.04085	0.0466831	15.0665	0.104011	16.6234	0.654866	6.64089	28.7668	8.29803	115.173	6.51364	24.3429	236.338	7.07108	67.6735
TCGA-5L-AAT0-01A	0.111048	0.0306825	41.1519	7.16102	0.0168892	34.3214	5.8715	3.93617	34.1263	61.9404	12.3666	0.99364	155.886	78.1873	6.90802	0.0336639	103.397	8.24151	73.9802	7.99441	128.218	133.074	64.568	12.5732	6.60825	17.5296	12.3403	70.2118	0.308171	4.71708	0.736767	2.62531	3.80942	187.664	3.13968	0.119367	23.3649	0.153697	15.4054	0.56695	17.1554	45.6262	8.89739	62.8179	8.9479	35.4982	122.585	18.1175	76.6568
TCGA-A8-A09E-01A	0.140461	0.0222761	14.5964	9.34311	0.011114	19.8136	10.3788	4.31771	74.9265	53.1245	11.7582	0.611171	144.72	74.0614	8.67723	0.0207334	94.8478	10.0452	94.2857	8.61822	87.8466	104.264	49.1714	9.13872	6.39842	18.6873	19.7614	47.5039	0.193585	2.9575	0.693536	2.22908	3.50518	141.358	2.71581	0.0663825	29.3621	0.0903058	23.2672	0.549965	15.8995	82.0196	6.53087	116.076	6.55308	35.2728	132.105	12.1094	64.4752
TCGA-A2-A0YI-01A	0.039205	0.0141166	8.31447	2.19069	0.00864718	18.992	7.07462	4.16656	35.0461	45.6523	17.2037	1.20434	114.506	78.2329	3.92657	0.0321386	47.5256	10.8699	63.0887	5.35358	42.2654	92.1529	44.964	14.5585	3.19314	18.3112	13.4957	24.3806	0.113074	3.48074	0.639268	0.551077	3.28948	65.0874	5.78554	0.0377149	18.2451	0.0774418	10.7081	2.23563	5.5506	25.5992	6.77395	83.0963	13.9335	36.4358	72.4838	9.29736	36.249
TCGA-BH-A1EX-01A	0.587885	0.0284458	95.9121	18.3211	0.0128011	40.3515	7.00617	2.99345	34.1156	151.823	34.1297	4.91248	251.877	103.705	6.04896	0.151661	213.059	15.3832	73.1218	10.7744	666.549	317.907	99.9537	35.8253	14.3458	20.8291	27.1361	90.6456	0.763348	11.0155	0.932046	8.30195	6.17192	800.777	25.2703	0.107326	61.065	0.270648	17.9696	0.913566	95.2778	213.905	18.3501	64.1725	22.9762	77.0593	177.096	20.5938	165.43
TCGA-A2-A0T3-01A	0.050277	0.0155746	7.87972	5.46532	0.00676278	16.7862	8.42894	6.75251	55.9806	37.1858	13.9969	0.304199	179.974	77.4608	8.30988	0.0226198	42.2842	12.302	130.205	4.25575	91.1413	56.7608	31.1982	11.3044	2.88791	21.5807	23.8592	47.0066	0.191739	2.79201	0.93805	0.905795	2.10082	41.9917	1.19968	0.0201694	13.2051	0.115649	18.3671	0.697416	9.62125	44.1075	4.65296	53.3243	7.94853	50.3219	107.234	12.0155	47.5547
TCGA-BH-A0BV-01A	0.130976	0.0362901	33.9516	8.45821	0.0142452	25.1144	12.6055	7.44867	57.5517	72.0629	27.1049	1.86069	178.452	85.9741	4.7632	0.0479688	105.989	11.3618	70.1165	12.0826	68.6604	131.539	68.001	18.9959	5.30583	19.8991	20.4729	73.4819	0.196289	4.40427	0.77643	2.36699	4.66477	228.229	6.79896	0.117342	24.6732	0.158718	21.0288	1.47476	16.2	58.5252	9.80355	93.5021	18.3199	51.5637	99.0934	16.4563	59.744
TCGA-A8-A09D-01A	0.185151	0.060159	34.319	16.7406	0.0298366	37.722	6.24379	5.63305	46.2707	75.5469	33.0556	1.14941	190.35	86.8655	10.246	0.0802847	102.955	14.1093	76.4506	10.7445	233.306	188.26	52.9346	25.0477	15.8368	23.8204	38.5766	84.6558	0.550623	9.46455	0.834248	5.86766	4.90766	200.903	8.33158	0.201248	44.3453	0.185348	17.5148	2.89473	29.8596	66.9753	8.62214	73.68	43.5204	67.1431	117.846	16.995	90.3662
TCGA-E2-A1LG-01A	0.0466797	0.0108679	26.7562	2.05667	0.00749061	21.0402	3.07433	3.01852	18.4322	46.5	13.2041	0.957916	149.378	84.8793	4.56276	0.0225498	46.213	9.51846	78.4941	5.52748	37.6662	53.2082	29.1633	14.9624	1.83823	18.0841	9.64281	16.0603	0.0946175	1.54402	0.73631	0.693901	3.0432	63.6688	2.34844	0.0370331	10.8208	0.0709647	8.95723	1.37783	6.84273	20.8042	4.84992	45.8131	9.78274	34.2654	49.1312	14.7149	35.7858
TCGA-AO-A0JI-01A	0.121077	0.0192969	12.6985	5.8859	0.0198683	11.5283	3.90475	3.84509	33.0246	54.2802	12.1528	0.706849	104.097	67.8114	7.59862	0.0299485	52.9963	9.24512	80.3324	9.53325	43.6543	96.9057	37.5636	7.51585	3.03663	15.242	27.3326	63.4029	0.305954	4.12216	0.998115	1.03716	3.88467	341.373	4.49786	0.0460224	15.9834	0.215389	18.5494	0.276245	14.017	67.7475	6.54173	115.057	6.19284	40.9562	72.2612	9.76627	43.9803
TCGA-A2-A3XZ-01A	0.106583	0.0167808	27.093	5.99161	0.00906683	26.6123	3.39167	2.49833	22.7559	98.167	31.6768	1.01298	236.759	100.317	5.67691	0.0795549	149.611	17.4508	107.968	5.93359	163.173	100.849	48.4498	31.5577	6.52241	23.5929	23.6836	29.5247	0.144425	3.64166	0.771183	3.79282	4.34613	87.5763	5.54806	0.0408776	24.6458	0.072481	9.84618	2.40139	18.2829	53.4706	15.6519	64.4002	31.0756	44.8801	135.423	18.2786	105.34
TCGA-A2-A0SX-01A	0.34463	0.0296466	46.5166	11.4951	0.00933771	18.9938	8.27804	5.08994	42.2146	97.0196	28.2458	1.64614	239.514	93.8154	2.14032	0.0810245	118.71	15.4576	74.3344	6.94416	220.677	229.027	89.3577	17.1134	12.6921	21.7069	7.43831	75.2292	0.218426	2.90251	0.822561	3.11521	6.26268	177.511	16.8369	0.0479352	29.2994	0.0960376	16.2636	1.11146	59.0238	75.808	18.8565	76.332	19.9686	43.6877	132.147	13.4384	114.694
TCGA-A2-A0YF-01A	0.29017	0.0673701	81.0998	15.6477	0.0239729	51.7083	14.814	7.46949	48.5784	104.126	31.0666	2.76019	211.612	94.6775	12.692	0.0553307	133.927	11.8127	88.1727	20.178	153.404	256.878	94.3673	29.7941	20.8721	21.0345	32.8936	97.4445	0.33429	7.90837	0.816107	3.74895	4.94993	368.162	5.14203	0.205816	41.758	0.19745	26.5155	0.728816	40.2631	71.7706	11.6992	92.7448	25.1078	84.6164	93.403	25.6972	116.067
TCGA-AO-A0JB-01A	0.0832197	0.0126347	20.649	3.31578	0.00906673	23.9653	7.36722	4.37029	30.0535	38.5125	16.637	0.940486	134.651	77.7021	4.97121	0.0262677	53.7443	9.17511	74.592	6.52986	54.1081	137.297	34.8299	15.6225	4.30838	17.9631	13.8878	32.5398	0.135033	3.39478	0.744515	1.18149	4.06656	91.0499	4.56336	0.0438045	19.4093	0.141998	13.3856	1.48524	11.8603	31.0724	5.65456	65.0608	14.0498	47.5115	83.0531	13.7409	51.3555
TCGA-BH-A0HY-01A	0.135836	0.0402934	32.5647	7.81851	0.0198088	25.5638	5.55621	4.71646	47.4233	118.692	21.4594	1.18096	168.67	87.8691	2.83259	0.0420448	115.773	12.9547	81.9721	8.98183	352.804	152.06	71.0131	18.8432	6.63303	20.251	27.626	49.0126	0.577914	5.80175	0.788769	3.56561	4.07279	155.201	3.72736	0.123702	31.6834	0.16283	16.3881	1.09227	24.8426	79.3571	12.5901	78.8027	14.4178	42.5773	125.814	17.4228	91.8297
TCGA-A2-A3Y0-01A	0.0584255	0.00644401	21.2631	2.56136	0.00342209	22.6334	5.0605	1.8235	30.1991	51.1451	24.0129	0.825724	367.488	120.984	2.01458	0.0412935	89.2129	20.2497	96.6605	2.91323	61.4988	62.5983	104.787	26.3539	4.53029	24.7643	8.42365	11.8199	0.110624	1.61513	0.853908	2.5486	4.56289	70.0926	9.27539	0.00954904	17.9262	0.0399239	4.55518	1.07957	9.25687	18.8096	12.7921	38.9638	21.4029	29.8718	53.7107	11.7305	61.3664
TCGA-AO-A0JC-01A	0.0644661	0.0137049	6.75814	6.11747	0.00590004	15.0545	3.10474	3.92117	42.8027	44.8156	14.7906	0.578335	218.06	75.3612	8.00188	0.0198141	46.2891	11.1012	114.946	7.55116	133.385	65.1794	30.7599	8.22726	2.9797	19.2976	19.2498	53.4245	0.288083	3.24249	0.926566	0.956073	2.88821	158.258	2.53546	0.0289554	16.6591	0.109546	19.674	0.349072	8.61655	83.151	5.87421	100.355	5.94739	50.6531	104.482	8.89288	59.7992
TCGA-AR-A24K-01A	0.113008	0.0312741	26.3646	7.51609	0.0122998	28.2715	19.2278	6.24723	52.7379	59.3183	25.13	1.29706	144.521	76.4891	6.32302	0.0264461	52.3509	8.44217	70.8701	10.6581	41.7638	161.298	46.4002	21.1753	5.21342	18.0697	21.3742	48.6304	0.154229	4.2598	0.752764	1.80342	4.14467	137.067	1.79569	0.0870698	31.815	0.20604	17.7109	0.671394	15.7811	38.587	5.42699	104.661	17.9614	69.4303	84.4715	15.0071	72.5658
TCGA-AR-A24W-01A	0.342855	0.185819	120.853	25.6767	0.0324891	52.2451	9.50004	8.92604	65.1407	155.246	51.9617	2.97239	258.83	90.9443	13.6079	0.0890187	171.464	12.9226	93.975	30.3511	219.417	313.707	162.108	30.8584	40.3494	23.3699	44.8559	127.782	0.446428	8.87766	0.894566	4.32536	6.15022	705.113	9.89171	0.557116	86.9514	0.236252	32.9762	1.54159	65.0434	183.564	13.8474	99.1289	50.8611	82.5389	306.777	17.8562	208.681
TCGA-BH-A18V-01A	0.0245283	0.0132459	9.02776	2.48288	0.00823954	23.6908	7.89429	3.81817	34.0174	38.971	16.4091	0.62558	136.914	78.8217	6.57114	0.0153421	44.6426	10.4184	111.422	6.21019	33.2094	63.5019	32.3664	18.2386	2.06477	19.2121	25.81	28.1499	0.134999	3.10199	0.748566	0.511235	2.38296	70.91	2.56059	0.0438937	15.1481	0.0995909	12.7184	1.51377	4.06114	29.4403	5.44331	68.713	14.0949	40.6962	50.2335	16.6759	36.8077
TCGA-BH-A18V-06A	0.104598	0.0590413	37.745	11.2581	0.0171623	34.2131	15.6924	5.81582	62.4291	100.815	26.8752	1.67958	179.702	82.024	8.2051	0.033075	85.0245	10.2115	89.1416	19.5333	66.8726	200.089	91.0481	22.9639	12.2527	19.9176	26.9534	53.5431	0.218304	4.58908	0.766657	1.27818	4.28443	155.603	2.42826	0.183761	38.0859	0.168461	26.6912	1.38866	15.6651	64.491	5.87713	141.922	25.1389	67.0601	87.8402	18.201	95.2895
TCGA-BH-A0HW-01A	0.064407	0.0101616	18.2206	3.15627	0.00747924	17.8208	1.84387	3.35893	23.6646	74.858	22.2573	0.933943	177.642	87.4739	3.18545	0.0550967	93.0544	11.0197	70.6166	4.59729	151.256	144.54	37.8768	18.0001	6.18258	20.3837	20.8739	24.8594	0.212581	4.61918	0.773913	2.04362	4.05542	87.7499	3.46145	0.0364835	24.0921	0.142627	12.4176	2.01761	12.6729	29.0525	9.91324	48.9892	19.2102	44.1942	94.6649	10.6674	55.5038
TCGA-BH-A18U-01A	0.156461	0.0313453	46.2881	10.3029	0.015728	31.0172	2.64107	4.83293	44.3068	140.541	38.1796	2.16248	234.18	94.282	6.88361	0.103256	127.316	13.373	78.6126	9.541	173.83	183.218	75.472	25.7985	17.5963	22.5664	43.9015	61.068	0.407486	8.9234	0.935866	3.26189	5.48228	157.758	8.02961	0.0953104	38.96	0.197824	20.6327	1.84978	31.729	68.4614	13.2211	79.6574	37.5852	69.0843	170.708	16.2554	120.71
TCGA-E2-A15T-01A	0.0265625	0.00490357	2.94725	0.701353	0.00303596	10.8719	1.59001	2.35677	18.5459	27.6801	10.9601	0.0728114	131.344	71.4838	6.10125	0.0105661	37.1944	10.8516	117.991	2.06534	54.429	46.3659	16.451	9.28037	0.775133	20.4243	10.2407	15.0406	0.0763528	1.38494	0.652827	0.673757	1.76834	17.928	0.757954	0.01203	7.51165	0.0417744	7.13692	1.52312	4.00925	21.255	2.57052	60.5138	7.94226	25.7586	51.108	7.47979	35.3459
TCGA-BH-A0B8-01A	0.347687	0.0407456	40.1333	9.25742	0.0190225	41.2043	2.28832	2.92783	29.5564	86.4269	16.7856	2.42636	172.024	90.7071	11.378	0.141501	174.039	9.02698	45.4621	4.7781	217.032	169.126	61.3244	18.4808	6.47381	14.1032	31.4624	123.9	0.63925	13.8576	0.801052	4.53402	4.94274	811.178	32.7182	0.113926	25.8288	0.312576	13.1583	0.136296	39.2955	90.6336	13.9309	58.3183	8.06755	106.549	103.059	15.9617	77.5223
TCGA-BH-A0B9-01A	0.0989078	0.027238	41.4231	4.47041	0.040084	19.8654	5.37381	3.5856	28.3587	68.0134	13.8003	2.50262	108.855	80.7469	4.52925	0.0717636	67.2631	7.86014	49.3536	8.85175	32.5619	188.581	51.3412	11.151	11.5713	14.5095	20.98	42.5006	0.351357	5.22811	0.897114	1.61219	5.22279	429.306	9.59752	0.165026	24.1426	0.302182	14.4661	0.388999	10.0168	33.1006	10.4286	98.1677	9.53297	49.0756	58.548	14.1826	41.6783
TCGA-AO-A0J4-01A	0.137494	0.014108	18.3262	4.40021	0.00952202	14.5635	4.53093	4.06332	60.3262	64.6498	11.255	0.565588	98.0095	58.1464	4.36606	0.0162289	43.776	5.19418	60.0879	9.65235	148.63	93.0805	40.9621	7.72596	3.25243	13.9286	25.5946	48.7669	0.267198	4.14124	0.766885	0.485715	2.94628	468.698	1.24585	0.0748938	14.1177	0.176832	21.3618	0.199403	16.7512	91.9151	4.03142	129.87	4.41795	44.7129	117.022	6.92072	56.2408
TCGA-A2-A259-01A	0.314664	0.0389746	93.8972	13.4034	0.0163038	38.6547	10.2152	4.39605	39.3885	128.377	45.0656	1.80648	262.94	97.3928	10.9261	0.172697	197.652	15.0298	76.8741	6.72461	349.25	176.254	89.6455	33.8964	19.072	23.0436	32.6749	70.5228	0.453547	8.50415	0.917751	4.19567	5.6495	182.146	20.1	0.141523	42.2609	0.215681	18.5564	1.85482	52.9643	99.5271	15.269	54.5661	51.571	75.2312	174.938	19.4194	142.532
TCGA-E2-A1LS-01A	0.178675	0.0305682	27.5573	5.26168	0.0124483	28.1048	15.7178	4.32664	37.1656	60.0878	26.1608	2.4558	155.474	85.5575	4.74534	0.0550076	82.4249	12.5931	73.6041	15.2753	95.6569	181.445	53.4318	22.5783	8.55664	19.875	18.3348	47.3111	0.194158	5.1203	0.845484	2.86168	6.65803	160.243	6.59288	0.0695418	33.7677	0.16179	18.6064	1.46948	19.7567	61.8857	9.50697	71.2973	24.6632	59.7427	138.071	17.1532	75.8188
TCGA-EW-A2FS-01A	0.367884	0.111526	83.1622	18.2143	0.028018	75.8441	19.4792	4.95416	39.3362	238.343	49.6042	3.01798	538.764	151.204	12.3021	0.525464	469.9	47.6454	153.644	26.0682	532.394	172.892	325.689	63.1237	49.1107	36.8657	63.2221	40.5203	0.327582	8.70949	0.884243	5.36016	4.63345	79.0499	28.6894	0.162216	62.6543	0.150244	18.5451	3.36538	33.377	74.1388	29.9007	70.2696	95.8681	48.1876	88.5341	26.8136	144.143
TCGA-EW-A1P3-01A	0.185293	0.036892	52.5398	16.9652	0.0161208	31.1762	9.11543	5.8728	49.8613	143.404	41.0019	2.28328	191.292	92.4225	9.16558	0.0586107	150.218	12.7536	96.5359	10.3743	166.918	189.735	87.1984	33.366	8.3622	21.1977	60.1828	89.4309	0.553928	11.3662	0.845198	2.3311	5.06399	224.867	5.38849	0.129199	42.5637	0.183418	22.4685	1.13936	33.981	94.0411	12.3153	116.348	26.6333	77.4816	108.704	20.2161	144.717
TCGA-BH-A0HA-01A	0.131043	0.311223	33.6171	11.0169	0.294276	32.5965	3.89448	4.05445	74.6209	102.313	21.3051	2.161	115.014	77.711	6.13724	0.133947	101.706	8.47534	42.3978	11.9347	65.2618	275.326	69.326	11.6845	13.8226	15.5723	25.6091	104.555	0.708273	12.0436	1.06892	2.16529	4.06051	1648.13	14.1809	1.61883	32.1328	0.7287	28.9605	0.293162	15.3813	90.2797	16.8875	153.792	11.2191	92.1683	36.2095	18.0806	54.1703
TCGA-WT-AB41-01A	0.0412151	0.0248246	9.38864	3.01766	0.0125927	7.41142	2.54993	5.9726	51.1295	42.3892	10.0543	0.380493	89.8626	57.2926	2.43147	0.0165155	33.8398	6.52585	73.7568	6.98262	50.9953	84.8467	32.8893	5.88202	1.67875	13.6513	15.8228	46.3933	0.252101	2.51309	0.854513	0.542676	3.35944	142.378	1.56034	0.0598214	7.45363	0.136974	15.2949	0.657117	8.1277	42.8409	5.86822	83.5049	5.55129	27.7229	94.8471	6.35423	29.3536
TCGA-D8-A1JG-01B	0.0648433	0.00916584	20.9072	9.04067	0.00571979	11.3314	3.24489	4.74204	39.5833	35.7186	8.58762	0.291608	120.792	62.2794	3.13737	0.00703464	44.1378	5.82036	97.2872	5.7639	98.3845	44.2425	20.5369	7.07484	1.11026	15.8277	9.04831	42.4383	0.138104	1.67319	0.704378	0.528951	2.82331	95.3594	0.641376	0.0457318	10.163	0.130685	21.1591	0.280301	9.86104	46.3862	2.9258	80.5652	3.89968	32.5194	76.8852	9.92359	48.5742
TCGA-AO-A0J9-01A	0.248373	0.0402598	104.989	9.01137	0.0188919	32.7269	4.23594	3.51986	27.6095	100.826	29.5446	1.58825	214.286	94.5587	6.77347	0.0322788	105.485	10.2085	78.1293	10.5904	82.679	147.427	62.4221	31.1984	14.2692	22.7238	15.029	32.1513	0.203585	3.23147	0.809206	3.4715	4.03306	147.918	3.20708	0.104006	33.6707	0.141154	17.9017	0.819982	43.6081	70.1079	8.26775	58.1045	27.9376	90.7277	99.9468	17.753	97.8447
TCGA-A8-A06T-01A	0.0919395	0.0221048	25.4695	2.73384	0.016479	26.7261	1.69043	2.76924	28.965	94.6723	22.91	0.315101	249.157	100.316	6.02188	0.0560761	147.127	13.4953	77.8823	2.42015	275.64	157.559	41.7223	22.0294	6.90865	18.6103	54.814	51.7741	0.692029	9.38397	1.07752	2.94748	3.01779	248.12	13.1391	0.0944744	30.4805	0.219144	13.8915	0.122917	16.171	40.808	5.88605	52.1452	7.3977	143.268	62.4193	10.0866	73.0934
TCGA-A2-A0CZ-01A	1.04577	0.160492	284.57	46.9211	0.0643268	41.7957	11.5951	7.71373	125.624	285.065	55.9194	7.2354	283.203	107.607	7.65874	0.514433	337.852	18.2463	69.3	43.9983	446.05	390.44	192.821	32.2205	68.2874	25.3361	52.1582	142.648	0.914274	10.3972	1.03858	4.85939	10.4084	722.414	25.8216	0.262391	68.236	0.319525	36.1045	2.44287	169.271	268.291	19.7212	155.736	75.4049	80.3791	275.003	23.7552	246.898
TCGA-BH-A0H5-01A	0.0890612	0.0287084	38.738	6.28505	0.00999345	26.7476	6.96048	4.34409	28.988	67.1468	28.6913	1.75802	166.094	86.1774	5.76116	0.0314225	70.7	10.4958	83.2681	10.0578	101.832	113.658	56.1032	28.8537	4.19146	20.3658	16.2321	38.7625	0.125607	3.74852	0.697478	2.23401	3.01296	265.741	3.3376	0.0803772	27.7933	0.160493	12.4979	1.12092	13.8018	48.9405	6.41943	75.8694	23.2343	58.5761	119.159	11.2232	97.0326
TCGA-E2-A1B0-01A	0.0202055	0.00584898	6.36174	0.867585	0.00329607	11.745	8.82407	4.47161	41.4663	24.4532	8.76567	0.208275	102.075	61.7049	1.91555	0.00908396	42.4524	7.61766	104.641	4.33046	46.9483	50.0367	34.0379	9.95853	1.0819	17.6631	8.31517	11.1216	0.0646052	1.23931	0.55548	0.343477	2.51391	29.9194	0.587405	0.0190624	14.5192	0.0309265	11.9527	2.31886	3.47722	23.2125	4.38316	57.2548	5.95561	15.66	107.744	5.93456	29.3387
TCGA-AO-A12G-01A	0.0266791	0.00450657	4.66192	1.50373	0.0025997	9.40647	3.58232	2.08789	18.9275	44.1392	18.3207	0.0789794	143.95	74.2695	5.61943	0.0102355	47.1713	12.2806	131.953	1.61727	106.722	51.0985	22.4166	10.6129	1.44723	21.2582	12.679	19.5066	0.116147	1.95099	0.809767	0.409881	1.89501	15.0234	1.12211	0.00903761	7.55191	0.0593698	10.0518	0.715943	5.6135	26.6017	2.99165	52.7363	11.5189	48.3821	66.8629	7.39863	43.4927
TCGA-E2-A15J-01A	0.0148056	0.00722559	1.5462	0.736537	0.00263484	9.38985	2.13792	2.36326	20.8431	31.5293	16.5502	0.130714	182.388	75.8158	5.25316	0.0136074	42.566	15.3275	133.173	2.42713	74.2359	48.4009	41.7299	12.5535	1.50829	22.9025	14.4954	10.8302	0.0989088	1.681	0.766254	0.292506	1.57342	30.506	1.30722	0.00854556	11.6766	0.0363549	6.96246	2.34175	1.99717	10.8431	2.93261	59.249	15.4219	23.4211	76.9082	3.46858	36.8001
TCGA-A8-A076-01A	0.0519709	0.014949	5.46433	4.68399	0.007443	14.0945	6.64884	3.92938	36.4739	37.9685	19.6254	0.279237	126.082	65.6838	8.61408	0.033573	46.7034	11.1897	99.5198	4.25156	94.7442	71.021	34.6623	9.45109	3.98045	21.5777	20.7231	39.1325	0.261716	3.29039	0.885278	0.792122	3.05516	49.0821	2.5353	0.028747	15.7602	0.0992795	13.0705	2.54431	9.42922	24.0952	4.59112	69.8907	18.9622	35.6316	82.0847	7.42825	68.3623
TCGA-BH-A1FR-01A	0.134407	0.0194667	22.0576	5.49357	0.00739897	32.6025	7.02696	3.05348	12.0501	58.0346	22.2981	1.28455	156.493	82.8648	6.18962	0.045012	73.4141	10.6121	71.2235	6.23465	117.275	119.041	50.3832	22.739	7.1324	18.8252	12.3224	32.902	0.133468	3.70364	0.637196	3.15595	3.59431	85.5922	4.9486	0.0344111	16.701	0.101569	7.1172	0.96501	18.218	27.0673	9.39451	55.2854	21.7939	46.9575	47.1577	14.071	68.8897
TCGA-BH-A0DO-01B	0.0389934	0.00816025	5.92816	2.88083	0.00374119	8.86424	2.37757	4.30569	39.6214	34.5739	8.44789	0.296653	133.876	62.5759	2.80221	0.02178	57.1921	8.19992	94.2137	3.27973	229.868	63.4494	45.4649	5.3827	2.94642	15.1639	9.36855	74.7089	0.144115	2.45093	0.660945	1.13922	4.1753	40.7119	3.73597	0.0157589	13.5472	0.0862124	13.7017	0.954093	4.91187	33.647	8.88389	62.3227	4.87397	18.0955	101.799	4.62559	53.8054
TCGA-E2-A1L6-01A	0.0973984	0.0286934	23.7186	5.14929	0.0086513	31.2493	10.3087	3.68037	26.8151	55.2643	24.9499	0.9113	192.341	81.5018	7.94307	0.0404237	79.8498	10.8202	82.139	10.6303	76.1666	117.864	59.1649	21.4219	9.24493	20.3058	14.5962	38.6874	0.127276	4.25822	0.716568	2.2907	3.61483	81.4685	3.30574	0.0698366	26.0041	0.103861	14.8271	1.73204	13.8871	43.0311	10.5621	66.7964	28.6348	44.7083	115.166	14.6523	71.8063
TCGA-AR-A2LK-01A	0.0442479	0.0116043	4.669	2.37669	0.00754234	8.98405	3.14163	3.51979	30.1504	37.9535	11.0086	0.274582	82.698	57.2672	5.95183	0.0208363	41.8594	6.57641	80.8126	4.91101	55.4086	68.1554	21.7748	7.29324	1.34645	15.4894	17.4931	41.6377	0.306452	3.37114	0.659132	0.55624	2.36067	60.6896	1.3951	0.0426298	8.29019	0.099997	12.2988	0.839501	9.05854	30.6808	3.89839	77.4846	6.43429	28.379	93.6742	4.65935	49.9636
TCGA-A2-A0SU-01A	0.0853537	0.0236619	24.4359	5.8912	0.0112967	21.9489	13.7059	7.35555	53.5244	63.207	22.4022	0.838356	129.849	70.1692	5.56052	0.0134562	50.4168	7.22295	88.8821	12.693	36.5543	116.365	44.536	18.2303	2.8366	16.9835	21.1759	35.4067	0.155432	4.08751	0.668543	0.716242	3.35119	120.954	0.729952	0.0921218	27.7459	0.126514	18.5558	0.688156	14.2049	48.8082	4.4433	112.71	13.843	54.5858	94.544	10.2959	66.9347
TCGA-EW-A2FR-01A	0.0181656	0.00605193	3.59472	0.857881	0.00374885	15.4412	2.98152	2.11154	20.909	22.8787	12.7018	0.305078	131.593	76.065	2.8664	0.0180575	50.8024	9.09355	67.8627	2.90052	35.3859	56.5404	22.8131	13.299	1.08132	19.0412	3.75916	12.2588	0.0684168	1.20533	0.573853	1.04655	2.60263	33.3825	1.05819	0.0132007	12.0225	0.0308403	6.68206	2.32795	2.51704	10.0119	5.86698	63.4155	10.3725	21.9546	44.698	7.42141	29.178
TCGA-BH-A1FL-01A	0.101059	0.0275019	30.0342	5.82558	0.0100777	33.233	15.8673	4.48868	39.2167	87.548	12.9661	1.22458	184.297	88.9121	6.10842	0.0518204	89.7938	14.0289	93.1422	15.5967	73.4397	120.751	93.0013	21.6798	7.80614	22.4682	7.14204	13.2734	0.0647524	2.02665	0.531356	1.54529	3.46557	66.6143	8.86588	0.0600339	38.4469	0.0399877	12.4025	4.3948	12.0406	48.9546	7.81192	74.6936	24.3529	23.664	84.2842	20.4418	82.4281
TCGA-A2-A0CY-01A	0.173418	0.0294497	39.3469	8.97195	0.0155427	40.8756	15.9242	6.11747	54.4227	69.4818	22.9933	1.76198	180.321	82.2691	9.6157	0.0363019	102.409	8.35086	70.0758	12.3407	57.7104	152.6	53.2698	21.294	7.3681	19.1321	19.8742	48.0731	0.162164	3.51205	0.760624	1.73932	4.43698	227.416	6.77721	0.115752	38.7828	0.126072	17.9188	1.07668	20.5725	58.9269	7.85645	88.3257	19.7499	62.363	76.072	24.5301	66.7036
TCGA-D8-A1XO-01A	0.0968159	0.0419034	16.789	6.07494	0.0163786	27.3669	7.26815	4.58886	48.2061	53.3696	18.4954	1.96329	155.327	74.4625	4.043	0.0866595	81.8283	11.6357	65.4823	12.8518	195.08	192.47	76.3086	13.2734	9.11791	17.7092	16.1927	58.9993	0.258955	6.14653	0.750226	2.34532	4.75208	112.575	12.5223	0.089582	19.643	0.133812	16.3655	0.709819	17.4531	50.2019	14.4681	79.677	13.9072	37.5241	137.329	11.6743	85.9637
TCGA-AO-A0JL-01A	0.0529549	0.015165	16.2958	2.66376	0.00960169	17.7401	5.24267	2.66415	31.4806	55.5723	20.0559	1.264	134.994	91.9556	3.62837	0.0333271	75.0174	10.8286	61.296	4.45351	33.2009	112.041	38.1313	20.3246	2.53161	19.036	10.0541	18.8143	0.117402	3.12872	0.72719	0.964808	3.84498	79.7459	4.89107	0.0424762	18.1364	0.0634063	9.70053	1.73742	7.73472	25.3499	7.43224	64.4417	14.8114	47.4989	50.105	11.9057	34.1121
TCGA-A2-A04X-01A	0.287408	0.314101	110.051	16.617	0.063072	46.7873	5.59682	4.86203	61.4725	190.592	57.5061	3.72978	357.863	116.908	13.0832	0.444297	511.591	25.4111	90.7744	11.6924	425.746	500.435	146.344	40.9492	46.0701	24.4668	62.1897	85.8402	1.17579	19.7438	1.20036	4.60742	8.65826	338.247	43.9376	0.552143	60.1692	0.308412	18.7156	1.86252	69.9337	125.786	13.5908	98.076	57.996	114.621	319.526	19.4617	192.8
TCGA-D8-A1JB-01A	0.0430102	0.0140206	7.93177	2.23285	0.00886877	11.7389	6.03866	4.17728	34.0208	28.038	10.7298	0.287718	122.631	66.0527	4.508	0.0232105	35.136	8.09985	82.1833	3.83281	69.7977	55.1615	26.5465	6.6609	1.19829	16.836	15.3422	36.4169	0.263331	3.19417	0.760396	0.595352	2.48685	118.076	2.25593	0.0582021	10.4498	0.112676	14.9801	0.816954	5.56234	32.4086	5.32059	55.5964	5.22278	26.4209	68.8398	7.94172	33.2444
TCGA-BH-A1FU-01A	0.100742	0.0182231	23.3799	2.79615	0.00592572	32.8857	5.03894	3.18121	17.6774	43.0274	24.7315	1.15011	267.813	102.294	5.67493	0.0424778	81.0573	16.8789	110.838	5.80716	49.7185	73.9393	68.268	29.3663	3.85858	24.0676	8.99821	22.3322	0.060245	1.88071	0.786044	2.68215	3.31965	52.0387	3.26771	0.0289976	19.7881	0.0590679	8.64799	1.6131	12.9738	18.3635	8.46545	37.3569	25.0819	49.6393	59.2703	14.3125	50.0284
TCGA-E2-A15I-01A	0.0905458	0.0243907	40.241	6.99485	0.0111675	29.3047	7.7853	5.25925	40.0796	74.5767	35.616	1.19826	232.016	107.068	5.62758	0.0466702	118.475	20.5513	113.065	5.93927	95.6473	140.829	63.2878	30.0132	8.24098	24.597	22.2593	43.9187	0.152762	3.32655	0.872849	1.9151	4.21677	73.0072	2.99964	0.0554167	30.8819	0.140289	17.8064	2.16773	18.4362	35.4471	6.76442	89.1512	31.7051	67.8847	67.9882	21.9534	72.3378
TCGA-BH-A18Q-01A	0.063016	0.0258599	14.4363	8.37913	0.0072179	46.3553	8.72773	4.03088	22.1266	71.5412	25.3865	1.0385	213.846	85.5465	13.9165	0.0444318	69.7793	16.7866	118.217	10.1085	171.361	148.961	71.5572	23.1012	12.2154	22.3727	33.6445	37.0247	0.168413	6.37751	0.773663	1.96873	4.27641	41.5546	5.09139	0.036157	32.6251	0.0886114	17.8292	2.17205	11.4475	35.9748	10.7135	60.8428	29.4123	45.2631	89.114	26.2867	87.3883
TCGA-BH-A1EW-01A	0.0353679	0.0133255	9.32814	2.80994	0.00839868	21.9744	5.51358	3.85125	30.2912	38.5896	13.592	0.390298	99.489	63.6302	7.06175	0.0197923	34.7938	6.55939	77.9387	7.16391	46.0093	68.7726	25.4218	11.839	2.61881	16.5381	11.8052	21.1804	0.122537	2.35547	0.607054	0.611949	2.87003	42.0836	0.887479	0.0757485	14.3976	0.0804699	13.5976	1.98247	6.44301	25.8991	4.07627	70.4216	9.71469	30.217	81.6132	9.7219	45.5793
TCGA-AR-A0TY-01A	0.0906022	0.0322205	28.5421	5.35955	0.0132339	24.3265	10.4018	5.33283	45.5608	64.1733	23.5382	1.30862	174.509	80.1308	5.62791	0.0311776	74.3011	10.1261	101.27	8.92109	76.4133	96.9378	42.4154	20.7477	6.57341	18.2937	35.4339	58.3965	0.244965	5.21875	0.92089	0.987079	4.29163	218.286	4.34262	0.071363	24.2635	0.158874	21.5948	0.639693	14.5321	67.6479	8.57755	81.5301	13.444	64.8347	86.2508	15.2511	75.9625
TCGA-A2-A3XW-01A	0.0203187	0.00387645	3.00484	0.805762	0.00251988	5.81149	1.61432	1.7796	12.8261	25.3581	16.6803	0.216423	214.797	86.8686	3.45717	0.0211867	65.0125	17.6277	140.901	1.7474	179.141	41.2103	21.4233	9.82682	0.559834	22.2036	18.6124	21.0304	0.186562	2.44686	0.969755	0.430416	1.75148	28.0452	4.30079	0.00823755	5.62606	0.0836863	8.41778	0.381248	2.5098	16.5286	4.65325	32.0908	9.96215	37.6765	56.6002	3.87341	27.0823
TCGA-D8-A13Y-01A	0.0423563	0.064689	15.3338	4.08684	0.0156952	35.8192	28.9206	5.0528	48.0534	73.3614	19.9786	1.4814	172.402	94.6104	9.02235	0.0368752	140.792	14.7018	110.041	20.6813	29.9738	154.453	122.413	23.2867	15.8785	23.1447	19.4976	31.1626	0.0815705	1.62026	0.67362	1.59183	3.91087	90.141	6.20311	0.0765278	31.2519	0.0594513	18.5118	1.8451	4.56415	26.2378	13.5801	84.4661	31.3353	48.2917	59.8449	21.6671	57.6292
TCGA-A2-A0CX-01A	0.106267	0.049934	59.492	11.4755	0.0211421	50.0954	3.11068	3.49737	45.4501	176.915	37.078	2.22111	315.847	111.503	12.7968	0.147154	231.299	19.3828	112.759	9.97923	260.42	237.109	103.887	38.2975	12.8102	22.148	88.183	57.4536	0.537929	10.554	0.962815	4.74896	5.63312	228.739	17.2531	0.200206	52.5328	0.203584	16.1337	1.31574	26.9844	81.2569	12.5449	90.4028	27.8298	71.4343	222.037	30.0146	153.579
TCGA-E2-A15R-01A	0.367007	0.0388116	227.937	14.8853	0.0285183	22.4609	1.18794	3.02804	18.1462	182.583	58.7531	4.24998	196.825	113.039	4.25613	0.232379	170.935	11.9297	52.8991	6.04245	195.964	202.425	94.9547	50.9776	16.9929	19.6435	34.5425	93.8425	0.718111	10.4307	1.09656	6.31188	3.46667	1222.56	8.1209	0.138365	55.1478	0.537378	14.6102	0.142639	65.5742	72.2781	12.0653	59.3312	36.6818	243.636	84.2753	8.14253	119.025
TCGA-AR-A2LR-01A	0.191533	0.0486291	178.453	10.99	0.0811952	31.4913	0.721083	2.66724	21.1878	135.391	21.8084	2.33162	140.559	100.444	6.44518	0.161398	92.5436	10.3883	47.7767	6.50476	92.4836	201.098	58.5465	20.7105	15.169	17.0815	33.0319	63.9124	0.84906	9.30407	1.15037	3.01563	4.70808	1116.13	9.35994	0.324588	30.0106	0.640724	14.4826	0.290295	31.6552	63.3777	7.92144	70.5232	16.4547	119.553	57.4447	20.1559	66.8153
TCGA-BH-A208-01A	0.107593	0.0337834	25.8369	6.47328	0.011552	24.5071	8.1007	6.33004	49.2172	58.2254	19.2263	1.06536	142.933	74.79	6.71561	0.0220752	47.8317	7.91186	86.1959	12.1247	52.3961	105.276	37.7891	18.7238	3.53588	17.56	16.6417	38.5498	0.138368	3.70829	0.65724	1.40466	3.4182	284.5	2.48469	0.0915164	29.6979	0.100688	16.6443	1.16864	16.3873	62.9482	6.2255	94.9479	13.2343	38.1347	96.0501	15.1842	74.5499
TCGA-OL-A5D7-01A	0.153729	0.0138283	37.7461	7.19935	0.016024	40.5909	4.93905	2.06391	23.0101	114.247	25.5693	1.47642	233.638	112.55	9.70222	0.244888	160.743	18.3483	52.2829	3.51938	312.081	113.015	75.255	28.8828	17.0279	22.7766	32.5191	37.0858	0.827624	15.6778	0.907718	3.93997	4.16844	126.83	41.0159	0.0872195	31.6311	0.214018	9.40991	2.86661	27.4608	49.3781	13.3124	50.6681	33.4937	56.7069	59.0608	18.3496	90.1231
TCGA-B6-A0X7-01A	0.0560061	0.0111753	13.8747	2.70142	0.00294678	19.0923	20.8617	2.25418	35.078	72.999	22.4653	0.486989	328.563	107.299	8.65677	0.0448241	168.782	38.3737	292.981	7.40358	48.3487	61.2517	156.709	29.3747	3.26323	28.3023	23.8003	19.7183	0.0964926	2.69069	0.94946	0.925955	2.51776	36.7343	10.3201	0.0129784	18.0446	0.0861052	9.62115	0.798451	8.89686	20.2823	8.01502	78.5724	21.1561	46.3221	221.192	10.1679	78.219
TCGA-OL-A5DA-01A	0.0280784	0.00811692	9.68293	2.12393	0.00642505	10.3893	4.06477	3.34401	41.6816	27.496	9.10576	0.33302	81.3583	59.946	3.60576	0.0101331	27.7414	6.38877	82.6465	3.7295	58.8642	42.794	24.8123	7.57998	0.78904	15.7439	13.5117	25.2741	0.115551	2.35319	0.610952	0.293802	1.99903	71.0373	0.476538	0.0377072	9.95519	0.111763	15.7324	1.44873	4.05118	25.3268	3.09342	75.7151	6.39289	20.7165	58.9993	6.61291	31.291
TCGA-AO-A03U-01B	0.0253216	0.0118514	4.35185	1.57461	0.0048603	12.5619	4.5423	3.93742	32.7541	33.8302	14.6341	0.15951	138.999	68.4083	7.15471	0.0240208	41.43	12.6954	156.005	3.55803	109.027	44.8285	31.5711	9.92753	2.12901	21.5191	38.0047	28.7553	0.271459	3.93955	0.753325	0.650899	2.28429	23.4237	2.25852	0.0242984	9.64147	0.0871265	10.6408	3.86974	4.97101	24.5573	4.64624	52.1412	18.2849	23.3918	123.033	9.54707	46.9371
TCGA-E2-A1IK-01A	0.0474362	0.0126972	15.5143	1.83438	0.00609975	23.0044	3.65353	4.36836	33.7221	50.4099	19.7013	1.11399	180.774	88.3522	2.84212	0.0327573	55.7354	11.8752	66.9353	3.66657	37.8729	117.519	32.5684	15.1914	1.9928	19.1872	7.86054	28.9522	0.114861	2.10837	0.758741	1.35546	4.18684	95.6606	7.60412	0.0215893	20.2746	0.0950857	11.0404	1.05205	7.02392	29.4367	7.75138	61.8157	11.8057	49.8024	61.2635	14.85	36.7563
TCGA-GM-A2D9-01A	0.122581	0.083464	56.5387	20.8177	0.0319388	32.0584	4.00329	5.42234	54.774	137.045	51.3797	1.14626	244.559	95.9279	6.5963	0.0570606	166.991	18.5405	90.5938	10.5011	380.557	294.38	95.2093	28.3519	23.5023	25.2208	43.992	106.061	0.387816	8.24928	0.955617	4.67738	4.05289	274.174	3.45234	0.212114	43.8885	0.20501	25.8326	2.02254	28.8898	120.928	9.37676	103.127	59.7258	95.4214	173.458	14.6588	139.401
TCGA-BH-A0AV-01A	0.248476	0.0616815	43.2719	11.122	0.0214296	43.4059	8.1878	4.26652	31.0192	105.763	51.429	2.47805	332.39	110.811	6.53556	0.110617	162.416	22.996	101.273	13.2398	309.588	238.358	86.4315	36.4784	28.4483	27.6463	21.019	56.3568	0.243176	5.04604	1.0086	6.06889	6.82253	195.129	6.89349	0.0750361	45.5469	0.132455	15.1982	1.61051	36.6053	80.5026	18.8215	77.1267	61.875	78.1634	97.8759	23.0622	123.432
TCGA-E2-A1L7-01A	0.0766936	0.0112803	15.2685	4.70907	0.00767515	27.75	4.31627	3.79149	20.2118	49.2908	24.8188	0.940459	160.288	84.2686	5.08043	0.0561366	83.7912	13.4665	86.2136	5.8181	124.78	121.819	41.8193	20.8397	6.05001	21.9988	20.0227	28.7715	0.170474	4.49434	0.709483	2.18703	4.0382	57.6169	4.79658	0.0316585	26.416	0.0857488	12.2323	2.23523	12.2435	35.9834	11.2459	51.2124	24.8217	42.8169	77.1864	13.3596	53.2906
TCGA-AO-A12F-01A	0.172461	0.0346054	61.5714	9.82098	0.0139971	30.3222	2.74336	4.98156	34.711	117.087	47.3706	3.29565	248.451	104.9	6.78848	0.053209	117.093	15.6761	95.6272	8.7477	129.555	135.082	73.5735	33.2477	7.55998	21.575	37.9082	78.4092	0.336647	6.10403	0.975167	3.64328	4.91044	202.457	4.66426	0.0647255	36.3505	0.201328	14.7783	0.984536	35.1235	82.2505	9.66512	77.5815	26.8819	118.368	112.24	15.3991	124.166
TCGA-A2-A1FX-01A	0.0236287	0.0180254	4.3693	2.2402	0.00444547	10.8608	8.26096	6.49465	36.8644	28.352	15.6244	0.502613	211.192	77.9874	1.58337	0.0448856	100.551	16.3335	131.716	7.9409	289.467	93.9176	69.8725	11.282	8.68421	21.42	8.50742	38.5014	0.18313	2.4556	0.799067	2.75499	7.18063	39.7728	12.1235	0.02598	16.9924	0.0551742	14.8385	1.67837	2.84979	23.1268	20.5088	41.6253	12.4118	18.9313	153.075	3.67332	43.831
TCGA-AC-A2FG-01A	0.0879531	0.0136749	32.2541	8.01684	0.00764139	26.3861	6.23827	3.14436	32.569	87.6915	24.8475	0.957754	226.427	94.933	7.53629	0.0656953	125.25	14.909	107.393	5.51431	155.038	96.2628	72.4189	22.7016	5.12414	21.9126	31.6022	48.1223	0.3564	6.84282	0.863052	1.97744	3.36954	70.6124	7.84079	0.0364143	20.6919	0.105258	13.5002	1.2235	15.9818	40.4509	10.3989	86.928	19.0452	46.1396	132.17	13.953	64.9849
TCGA-E2-A1IO-01A	0.0883707	0.0172292	33.8335	2.87392	0.0242896	16.5218	1.65177	3.16748	14.7519	57.1726	13.9499	0.909589	81.7808	75.7683	3.36958	0.0328713	73.2115	5.91646	35.8894	3.86559	30.2733	110.843	36.9425	10.8056	2.3258	12.3541	16.9553	60.5457	0.267765	4.25965	0.849677	1.07157	3.39205	322.227	6.84361	0.0673197	9.61426	0.210854	9.80027	0.0585294	10.5929	31.7835	12.7851	64.6497	5.87038	71.3887	46.5239	9.05199	18.7667
TCGA-AR-A1AV-01A	0.103885	0.0160463	32.7574	4.83187	0.0105715	16.1986	7.57523	4.81821	27.4942	71.9046	26.5497	1.31832	133.557	86.0076	3.51192	0.0476376	90.521	9.22619	56.2944	5.37781	55.783	140.589	61.469	19.5535	3.55759	17.211	16.0244	55.7515	0.166331	3.53702	0.746573	2.08019	4.56342	211.864	7.29315	0.0489578	20.0178	0.129025	12.2213	0.419726	13.4172	38.7828	10.6063	74.3944	14.8724	68.841	88.4087	7.35905	50.7687
TCGA-AO-A03M-01B	0.38695	0.130119	70.375	22.4363	0.047344	28.9694	12.7298	9.13648	75.6508	123.451	34.5878	3.43908	172.488	82.0836	3.41885	0.0590035	206.548	10.0181	72.4144	27.8939	211.858	606.282	65.4891	22.1105	30.5359	18.3042	61.9646	140.529	0.834975	10.2439	0.898473	4.77502	8.35606	559.628	6.73554	0.325878	57.0784	0.240592	28.7108	0.345163	54.9522	166.221	23.8409	113.995	23.6543	88.7637	211.607	12.2874	141.637
TCGA-BH-A0BG-01A	0.120175	0.0226962	17.7819	5.8254	0.0260834	12.0993	0.892753	2.29963	22.5477	69.0037	9.33436	0.439368	98.5023	65.7923	4.34973	0.0211186	50.0742	6.22235	59.6067	6.57431	149.197	118.647	25.6705	6.74254	3.83832	11.7045	18.8585	83.8258	0.758094	4.52071	0.9048	1.29578	2.74339	395.446	3.83666	0.0676183	11.4574	0.211258	18.6376	0.0164416	17.2131	86.9515	9.79997	96.4724	3.24319	59.7442	107.788	8.64896	51.0617
TCGA-A2-A0D3-01A	0.156442	0.0297434	21.1156	15.1353	0.00888575	13.656	5.39254	3.51982	59.3499	102.55	25.3702	0.435649	241.681	77.2811	5.17112	0.0188116	66.629	12.3336	143.291	10.6194	220.49	133.367	61.2026	12.665	5.73318	19.4531	21.359	77.8495	0.443902	3.14847	0.977218	1.24131	3.38218	184.792	2.22771	0.0358957	25.004	0.159195	26.7129	0.339682	28.2648	108.422	6.6314	169.529	13.1534	63.7453	195.879	9.17333	149.893
TCGA-BH-A0BM-01A	0.0469726	0.00704703	6.28125	1.84437	0.00470915	5.97621	6.06743	2.39978	34.6981	29.5299	24.4413	0.162153	181.582	81.4177	3.60917	0.0125786	41.6426	16.0522	136.95	1.7489	126.118	40.1211	26.5406	10.4019	0.880162	21.893	30.9737	61.5155	0.462173	3.67147	1.0827	0.637764	2.09352	36.3999	1.01747	0.0196633	10.6172	0.279401	12.9755	0.344598	6.56407	23.9237	4.27118	55.615	11.3656	45.9131	110.133	3.87714	47.4782
TCGA-AO-A1KQ-01A	0.0121387	0.00838724	2.99493	0.643146	0.00550313	39.0994	0.154345	1.83115	31.1707	17.7717	9.98586	0.328345	280.785	94.7795	8.83505	0.0318763	65.1231	10.1359	95.4455	1.37365	395.37	91.3557	32.9274	9.49008	0.261531	15.081	26.0013	58.088	0.574777	8.06436	1.06515	2.37578	2.90695	263.782	27.5356	0.0251501	10.9912	0.467322	7.22834	0.00387355	1.03541	12.273	4.58652	45.667	1.75694	55.6379	269.911	11.0326	24.3014
TCGA-A2-A0EW-01A	0.0947453	0.0256459	19.5035	2.8417	0.0116853	11.3828	1.5829	3.31686	23.3185	36.9947	12.6283	0.328503	124.898	68.9832	4.47315	0.022613	91.4099	8.01302	64.9336	4.43512	199.623	66.6204	46.4988	7.20233	4.82658	17.9908	9.66096	76.2385	0.211829	2.33657	0.756838	0.677279	3.32819	168.436	4.51211	0.0731154	10.2693	0.157381	16.8899	0.529965	13.8456	54.4697	5.29744	56.6015	11.0306	26.9312	104.148	6.10586	48.6129
TCGA-AO-A0JJ-01A	0.146331	0.0327856	47.1176	14.3183	0.0109671	38.2442	5.55548	4.85712	47.4327	103.025	46.2826	2.36801	325.629	112.611	12.6818	0.0984594	245.727	18.7525	102.395	6.45693	201.293	183.216	134.417	31.6537	10.6468	21.9855	66.7571	122.317	0.563021	10.3583	1.01865	7.07028	3.85479	238.774	14.2496	0.107507	35.204	0.253414	18.0305	0.463635	43.3797	117.345	15.6137	90.5829	26.1669	137.23	231.948	19.5008	172.464
TCGA-HN-A2OB-01A	0.0469422	0.0159121	15.027	2.02654	0.0107512	29.707	11.0784	3.55863	34.2524	49.1927	12.5944	0.764349	92.4197	71.569	6.04548	0.0448955	94.5099	8.8819	82.75	6.71465	73.7689	138.593	57.6251	15.6369	3.46307	17.1427	16.3096	17.2256	0.133343	4.51406	0.542112	0.636953	3.02862	64.0722	3.91628	0.0789346	16.3727	0.0854716	11.8474	2.49324	7.19631	21.6124	6.54547	78.3811	10.3192	22.2311	94.49	11.2853	50.2819
TCGA-BH-A0AU-01A	0.0406717	0.00905687	6.6304	2.80869	0.00419532	16.9942	1.47828	3.43982	25.6271	30.1349	11.4631	0.181112	216.72	78.4753	4.31195	0.0148884	32.2578	10.9476	122.401	2.65248	151.562	71.5465	25.0245	8.16374	1.26723	18.0025	13.1167	37.7634	0.182133	2.454	0.940933	1.05281	3.57147	72.3583	2.84921	0.017441	7.34838	0.152503	13.8512	0.110519	6.34437	29.8465	3.89709	55.0205	4.83959	40.7923	196.452	12.2829	48.7583
TCGA-BH-A0AZ-01A	0.0435908	0.0197651	8.80018	6.52451	0.00647391	17.5243	6.64589	5.76868	53.896	63.8639	17.7911	0.275555	234.778	76.4583	5.04372	0.0586287	90.3064	14.241	128.269	4.52742	306.209	103.276	69.009	11.5458	11.6153	21.0996	30.1035	43.7029	0.158005	3.48028	0.757556	1.56773	3.27459	58.6982	12.8773	0.0382535	27.7963	0.0529162	15.3915	1.88829	8.21421	30.781	10.8066	56.6503	15.502	21.4617	131.223	7.86979	87.0239
TCGA-A2-A04V-01A	0.0796409	0.0399084	21.1915	5.4991	0.0114288	29.6767	4.67989	4.18229	38.0444	62.7653	20.5398	1.49321	192.24	82.0823	6.7085	0.0436483	76.9868	11.3025	82.8867	8.444	78.0034	150.571	41.969	16.7568	7.0226	18.9821	13.4192	39.2753	0.130299	2.83277	0.766332	1.93455	5.30487	134.17	6.33443	0.0630983	28.1283	0.122665	16.3055	1.78559	11.204	40.8778	6.07366	79.1541	15.9536	52.5973	94.3605	17.0323	68.5031
TCGA-A2-A0EY-01A	0.167001	0.0296767	28.0913	18.9799	0.0219447	48.134	6.51604	4.81274	36.9104	102.97	25.3892	1.46443	235.158	94.0879	14.0752	0.12691	150.772	17.6029	99.5001	9.30581	270.053	174.958	55.2577	26.0462	11.3482	21.3195	68.4825	38.1635	0.575462	15.1333	0.769021	4.38207	5.37865	266.959	13.9677	0.151386	39.3891	0.225127	17.337	1.93052	29.0505	109.494	13.4136	92.7395	24.2089	51.2945	98.6333	28.5133	99.7151
TCGA-BH-A0EI-01A	0.219868	0.0376596	67.7867	8.69225	0.0365477	37.1166	2.3941	4.51152	36.7705	116.117	23.4367	1.54178	204.119	101.244	7.59637	0.100581	94.8953	11.8913	55.1974	6.74939	159.579	170.455	57.0044	25.3472	12.2401	20.3076	21.0588	62.9918	0.384554	6.42012	0.86239	2.67202	4.74398	335.743	15.4884	0.23584	35.5051	0.29825	12.4035	1.32864	33.7414	44.0436	8.43818	51.0498	19.1662	88.3894	83.6758	20.3611	78.0182
TCGA-BH-A1FJ-01A	0.128928	0.137113	55.3917	10.8996	0.0381181	40.4374	8.80246	8.62535	62.6409	117.207	60.2679	4.31744	272.179	109.775	5.02027	0.177209	138.407	21.9086	89.6184	16.2445	80.5798	205.949	95.4813	40.2086	21.3569	27.964	27.88	52.0113	0.468254	5.9172	1.1106	7.27476	7.69892	149.501	9.11455	0.202345	54.974	0.223051	20.6062	2.46922	25.9818	53.7474	15.1021	75.9874	65.1035	98.2056	126.018	21.8093	110.524
TCGA-BH-A0H3-01A	0.0312198	0.0036107	7.51131	0.794994	0.0105676	21.7362	2.12678	2.937	39.8901	11.3456	7.61806	0.174136	128.746	74.7694	9.15143	0.0248088	30.9708	6.29823	87.6255	2.09237	35.9266	73.1488	12.1712	11.2644	0.361062	10.0707	35.3953	24.6439	0.267168	6.54767	1.07318	1.03784	1.82967	547.717	15.3992	0.0453062	4.91436	0.268346	8.82936	0.000120798	3.15089	21.5047	2.55203	76.5929	1.1762	98.3176	96.337	11.5252	12.3828
TCGA-AR-A2LM-01A	0.116733	0.0510559	47.1423	11.494	0.0205569	57.6282	6.25547	5.17128	43.8318	137.359	36.7811	2.31583	231.919	105.075	13.6183	0.183803	151.067	21.342	86.5073	10.8523	240.915	204.695	128.233	32.3742	21.1947	25.5361	54.2993	63.6829	0.730047	13.1588	0.872296	5.57855	6.75541	133.256	11.941	0.118806	48.6206	0.159789	19.5897	3.37922	23.5852	78.3561	13.1784	88.9219	41.6403	63.3168	164.862	28.0157	114.368
TCGA-E2-A150-01A	0.16876	0.0406018	56.4054	5.34109	0.050665	22.9438	1.78631	4.29284	18.8283	84.2714	13.1037	1.52643	86.7729	75.9107	3.8944	0.0411548	96.203	5.50073	36.9465	7.02426	42.4345	216.598	49.2188	10.7047	10.2852	11.0859	15.5838	89.0009	0.329427	5.24281	0.816314	1.77126	4.8752	768.88	5.85002	0.164954	17.6984	0.239044	15.0256	0.00677684	18.778	50.1736	15.1856	91.8332	4.4731	101.916	46.4764	11.4667	40.394
TCGA-PE-A5DD-01A	0.0795551	0.0226645	16.4901	4.10268	0.0074211	8.5768	12.3676	2.79539	28.8833	63.6185	31.6294	0.598066	175.81	90.4822	1.01057	0.0296166	77.7922	16.3763	102.298	6.37979	66.3037	93.1177	53.4065	18.0837	12.8027	24.5552	8.05893	28.8016	0.150828	1.27161	0.755116	1.48017	4.55253	65.8204	2.04503	0.0270468	21.6419	0.0458394	7.73112	2.64713	13.0433	38.0881	8.79147	90.0334	38.836	25.1417	52.684	7.85667	65.4039
TCGA-AR-A0TX-01A	0.0764936	0.0260203	26.2961	5.57483	0.0148282	29.6432	4.87443	4.95069	35.7098	68.6784	19.1322	1.64141	189.382	90.9109	7.58524	0.0535771	98.8033	13.3084	81.7775	9.21499	74.6862	122.245	48.0051	18.4041	4.81439	21.5453	20.1243	44.9475	0.164456	3.46957	0.77705	1.16712	4.05452	79.7987	10.2123	0.0850063	19.5012	0.0838339	14.7369	2.13763	10.7369	44.4317	8.35116	73.5439	16.1338	49.0811	86.3016	17.3026	61.7266
TCGA-AO-A0JF-01A	0.00800297	0.00231413	1.10327	0.386201	0.00184347	8.26799	0.399471	2.05546	19.8747	16.9352	11.834	0.138315	128.095	74.598	4.47183	0.0230117	28.0099	12.709	119.556	1.18285	128.708	46.9598	15.4837	11.1301	0.401367	17.6718	14.0988	16.9895	0.0732115	2.12043	0.771739	0.393359	1.53187	43.1463	2.35684	0.00304831	3.80957	0.034607	3.69776	0.687798	1.12918	6.69661	2.79722	40.7099	5.30476	33.5399	84.9734	4.07127	32.1765
TCGA-AR-A0U0-01A	0.107415	0.0107227	6.91813	6.48179	0.00582565	13.2554	1.07781	3.08174	35.3644	52.7035	14.3584	0.330479	245.765	80.8638	4.79313	0.0219185	49.9957	13.2236	106.581	3.17674	150.449	88.9185	22.2278	8.77665	3.73526	18.835	14.0451	53.8363	0.161635	2.38381	0.970475	1.46389	2.66679	147.309	5.71266	0.0155887	11.239	0.120673	13.7201	0.169722	15.4889	51.0448	4.90403	86.2513	6.25004	62.8729	124.784	8.88828	64.8257
TCGA-B6-A0IE-01A	0.0820822	0.0245246	16.3344	3.91593	0.0132519	32.2388	9.83255	5.63975	37.6048	53.8683	16.1745	0.844978	98.9853	70.4146	8.63812	0.0301328	93.9676	6.8476	63.714	6.18398	69.3988	126.008	55.6131	16.1674	3.66951	16.557	20.936	48.9192	0.170041	5.94873	0.609236	1.64503	2.97968	135.966	3.92652	0.0915547	19.3021	0.108881	15.85	0.864317	10.6158	31.3631	12.4722	95.5921	9.66267	51.2615	49.859	14.6467	51.9716
TCGA-OL-A66J-01A	0.0429518	0.021948	7.8423	3.74207	0.0079103	10.4033	2.77908	2.53237	33.6594	61.4402	14.6631	0.27754	214.025	85.2731	5.29379	0.0310795	60.6755	15.3004	105.728	4.64423	138.436	51.8119	58.234	9.02291	3.8714	23.1367	13.9019	42.7989	0.223194	1.83535	0.765672	0.685041	3.10591	39.0681	5.56547	0.0380108	12.7522	0.0798381	13.4018	1.22061	5.85455	33.1702	4.37149	80.3737	12.7216	26.4772	90.1624	8.15606	56.6957
TCGA-BH-A18S-01A	0.0713003	0.00383823	8.3699	1.29455	0.00355407	7.70524	3.15711	1.85107	21.1861	47.655	12.4781	0.208376	141.231	80.24	3.05438	0.0194055	71.3029	9.37314	77.972	1.5099	271.821	96.9659	20.165	8.19442	0.523014	16.1508	13.0832	47.4437	0.232669	2.76704	0.8693	0.55047	2.46767	175.87	4.23984	0.0106604	4.91596	0.118534	9.41642	0.054278	7.46505	52.7061	3.56823	56.9105	3.66148	50.2733	133.367	5.98416	44.8795
TCGA-AR-A2LL-01A	0.0453051	0.0169825	12.0626	1.39516	0.00881495	22.2599	4.77204	3.84913	20.8893	35.4436	10.8075	0.622274	130.909	75.2973	3.84216	0.0219049	53.0277	7.51946	62.9093	5.90318	40.5091	89.8739	34.9772	11.5046	3.01445	15.6656	4.72024	19.2708	0.0586896	1.12458	0.629674	0.562592	3.6768	70.6352	3.10666	0.0385488	12.2415	0.0412816	10.137	0.613848	6.16625	21.7637	5.04811	48.0909	7.46978	33.974	47.4614	11.8198	34.5394
TCGA-GM-A3XN-01A	0.10425	0.0225248	26.0809	4.96337	0.0145692	29.0545	7.12552	5.12268	51.6151	41.9162	15.6863	1.50703	120.665	72.096	7.3367	0.024902	46.7969	5.97593	67.5435	11.9219	57.7034	108.524	35.0745	13.8997	3.04556	15.2229	17.9264	57.6923	0.189813	3.80013	0.746118	1.18148	3.6992	341.112	3.55298	0.11462	22.9984	0.148448	16.4396	0.541366	12.1411	69.248	6.80152	81.0343	7.67621	50.0273	99.6416	18.0406	59.2641
TCGA-AO-A03N-01B	0.0612852	0.0361717	35.2177	6.11078	0.00858576	40.5419	2.44397	3.06438	21.8589	111.885	31.3821	1.51484	358.54	130.776	7.23149	0.128918	166.068	25.1289	121.355	8.63856	132.733	80.547	152.552	46.671	7.01383	30.2822	19.1498	28.3575	0.097581	2.54429	0.749071	3.53483	3.14241	66.2737	5.71276	0.0470716	46.5985	0.0517881	9.52718	3.57429	9.06689	25.1659	14.8606	50.1648	42.8593	45.5997	64.1165	22.0678	94.5332
TCGA-V7-A7HQ-01A	0.0439023	0.019496	12.7321	2.06747	0.00917405	18.2322	8.33899	4.52569	31.5989	41.5902	16.7144	1.17788	119.261	71.0499	4.11817	0.0387597	49.9856	7.4748	57.8338	7.12169	31.1044	94.2543	36.7515	12.7395	3.25265	16.1219	9.62324	34.9444	0.0947362	2.553	0.658204	1.00229	3.93349	117.916	4.92656	0.0657985	16.6543	0.0944298	12.0129	1.21584	5.45452	21.9304	5.98188	66.4408	11.7696	36.9528	60.8719	7.93991	49.7831
TCGA-BH-A0DG-01A	0.0343546	0.0139562	13.0656	2.76159	0.00772155	15.3319	10.7175	4.69698	60.2849	52.1155	20.709	1.24008	127.732	73.358	5.44446	0.020791	42.0749	8.27335	101.916	7.29436	30.9409	84.0616	44.5711	17.6007	2.09942	16.3548	37.8757	47.5724	0.198295	5.37174	0.824733	0.455658	2.66896	150.783	2.24132	0.0503955	16.0418	0.133406	16.413	0.480103	5.48241	34.5639	5.81765	93.391	10.5701	64.026	86.3466	9.82637	47.4681
TCGA-A2-A0D0-01A	0.186503	0.0112787	33.9294	5.45244	0.00578751	22.2361	4.72573	2.89796	38.1685	54.2752	14.7565	0.825895	292.727	96.9255	3.05881	0.0360052	107.297	14.155	87.1396	4.69671	139.208	120.436	48.6124	16.4868	6.57063	20.4932	7.50699	19.5895	0.137145	2.84887	0.798944	4.47608	4.41754	208.963	6.06212	0.0350619	36.0926	0.123088	10.6031	0.577363	17.4831	47.8254	8.53767	58.6827	11.3216	24.7013	77.2088	11.9868	84.5559
TCGA-BH-A0DV-01A	0.189869	0.0580744	81.8767	12.7476	0.0297484	43.5844	5.22669	4.76506	63.0802	119.726	34.1481	1.86386	240.41	109.508	11.8776	0.158629	164.128	22.8005	87.8971	12.4555	252.716	168.858	74.4687	27.9725	11.5685	24.7214	52.9981	94.1072	0.644569	10.386	0.940391	2.76635	5.11468	169.833	11.8651	0.160933	40.1229	0.213603	24.3573	2.30253	35.4421	89.7104	11.6955	107.165	26.2647	72.5564	115.949	26.1231	99.2479
TCGA-B6-A408-01A	0.0917441	0.0185295	11.6828	4.54344	0.00765306	7.31652	9.85139	6.06272	70.1419	57.882	16.4593	0.346708	224.61	82.3158	5.219	0.0673571	79.6389	14.1546	151.352	5.73527	187.463	52.798	47.9483	11.116	1.66313	20.3051	32.6858	87.0408	0.376682	5.00905	1.04494	0.805635	2.71059	100.547	8.12411	0.0707254	11.5569	0.108781	17.0387	0.427305	15.5449	52.7745	4.61713	62.4015	7.92166	54.3524	166.481	4.35012	79.3203
TCGA-B6-A0RG-01A	0.244083	0.0253922	18.9324	7.20684	0.0106715	19.422	10.3534	4.02242	52.9734	58.6875	18.712	0.509944	195.902	76.1443	8.60649	0.0190137	60.8022	10.8951	101.921	8.57126	132.337	95.9652	39.6535	9.3354	12.9853	21.7693	31.7331	72.14	0.632772	4.57727	0.94208	1.01193	4.5614	179.797	4.7277	0.0567664	18.6274	0.229725	22.1978	0.349018	27.0379	98.2806	5.55278	108.753	16.4066	52.2497	159.514	12.9624	80.7629
TCGA-AO-A03R-01A	0.0357047	0.00590294	6.2566	1.39058	0.00334068	14.9284	3.86332	2.74272	22.3676	23.1551	9.95996	0.1073	171.003	71.6933	5.75383	0.00743411	28.6296	8.79468	112.215	2.51012	38.6877	32.814	14.9191	8.90538	1.08566	20.7122	8.28426	13.6682	0.114139	1.12654	0.776698	0.397374	1.80731	19.1602	0.809384	0.017644	8.22264	0.0513644	10.0822	1.18384	4.93697	24.784	2.8246	49.7726	7.60914	26.1261	69.5193	12.0245	31.7597
TCGA-B6-A0X5-01A	0.263198	0.0266911	49.3428	6.57936	0.0139359	26.4987	5.10857	4.40622	40.1282	63.9438	15.6342	0.834245	191.993	87.9035	5.36838	0.0362064	78.463	10.6755	73.0657	3.53237	206.633	109.372	50.3415	14.0835	3.41186	17.8697	12.5565	58.748	0.281175	4.35731	0.808889	3.69311	3.97876	297.356	4.65795	0.0796816	23.5487	0.136397	9.29483	0.363792	33.9505	48.9733	10.7445	53.4764	6.46187	39.7669	104.569	13.1311	94.0216
TCGA-GM-A3XL-01A	0.0726515	0.021038	25.3005	4.54809	0.0127843	22.8982	6.14806	4.10378	38.879	63.214	16.2015	0.902534	163.98	87.64	4.00358	0.0297503	62.9442	11.4278	82.8114	5.65157	44.5813	84.3695	48.6422	15.3664	4.06372	19.6118	14.5179	31.9217	0.123473	2.05633	0.763629	1.19192	3.03362	99.5706	3.38643	0.0700952	22.6396	0.118083	13.7124	1.44047	9.84326	39.2839	5.48024	74.5221	11.2104	50.6789	47.6944	16.1494	48.1258
TCGA-E2-A14Y-01A	0.0758013	0.0252125	28.4939	4.14013	0.00882901	15.7003	12.6543	4.44297	37.7713	68.3573	11.7598	0.770846	159.306	70.5708	3.32144	0.024284	43.0418	7.96059	85.9246	10.5072	44.7832	87.7386	71.5372	12.5393	6.73203	17.0109	6.56759	19.195	0.078238	1.45329	0.603285	0.662357	3.625	58.8815	3.87361	0.0778024	21.2731	0.0397947	10.1829	1.3203	10.6889	34.681	4.49845	73.1067	10.464	16.3141	114.602	9.04743	78.3053
TCGA-AO-A03T-01A	0.130106	0.027767	37.1046	10.1974	0.0104776	34.7594	23.9163	7.03124	63.7652	81.2898	21.8252	1.40937	183.503	91.8515	9.2592	0.0479529	117.178	15.977	148.114	10.9299	56.3952	166.345	109.776	25.4754	13.6977	20.6885	65.8845	50.7496	0.327592	8.56822	0.853255	1.15743	5.41485	100.39	7.59763	0.0894419	40.326	0.14719	16.1291	1.26136	20.2262	74.0251	6.96718	95.3953	16.8143	54.2353	237.489	20.8748	113.884
TCGA-BH-A1EN-01A	0.050189	0.0155032	20.7139	2.98833	0.00985075	21.179	7.1207	3.65698	38.4092	42.507	12.0063	0.787392	136.381	80.7034	5.76435	0.0226081	39.1894	9.16665	91.5539	8.24805	35.8421	48.9807	30.4145	13.9628	1.69998	18.0451	13.3182	20.789	0.119352	1.94312	0.767763	0.499579	2.82244	87.1992	2.91615	0.0652019	12.7571	0.0955441	11.5048	1.11036	6.08271	29.0284	3.74676	60.5148	8.27592	36.6389	57.3273	15.6785	38.3142
TCGA-E2-A152-01A	0.148755	0.0314333	46.9789	9.08273	0.0121174	20.4912	12.7547	4.43654	42.2593	97.7868	25.2353	2.183	213.711	94.5604	5.16149	0.0503093	79.8061	13.6177	80.9272	12.2654	70.2264	143.093	75.1031	21.1961	10.998	22.4343	11.3451	45.15	0.120979	2.45333	0.817159	2.2127	5.04515	191.414	5.02955	0.0616822	25.3336	0.114778	14.7076	1.86522	16.7322	49.7493	8.13343	100.508	27.8061	55.1393	70.0774	15.5217	87.6921
TCGA-BH-A0B5-01A	0.388921	0.020674	127.455	16.7916	0.0110826	32.0947	8.53857	3.49786	39.9244	200.906	36.3915	2.01539	289.671	104.72	7.59501	0.0831454	134.381	13.1179	113.761	8.83393	180.577	140.063	113.452	30.9972	9.3164	20.7875	36.2406	41.6173	0.51561	10.5777	0.988587	2.09796	4.73186	211.664	4.57601	0.0682931	36.4336	0.269513	18.7356	0.508943	60.5799	92.7499	11.5977	120.3	21.761	77.4416	91.2738	21.8243	160.493
TCGA-E2-A1IG-01A	0.212977	0.117066	64.4927	15.2422	0.0357226	44.6123	15.2552	5.8144	66.9626	151.912	49.0209	1.90726	260.263	99.2154	11.7438	0.123484	262.002	16.5801	92.4734	13.4593	182.79	279.915	140.112	39.344	25.3469	25.0217	48.8963	57.1978	0.359459	8.6869	0.817276	3.07608	6.62323	226.223	21.0271	0.334177	56.2686	0.169394	20.626	2.27193	43.2979	95.1359	20.1477	128.148	66.16	68.475	205.733	19.9038	150.06
TCGA-AO-A12E-01A	0.0363124	0.0211243	6.72645	3.38544	0.00525851	8.32235	8.87396	4.90705	79.6218	94.7951	25.7375	0.365057	227.786	85.2198	3.86213	0.0472583	68.9338	25.3951	192.975	4.35979	176.535	72.7191	43.5616	16.0403	4.08131	25.3564	32.0378	38.5171	0.294226	3.36887	0.98085	2.13814	3.10297	45.7464	1.72505	0.0248393	14.9654	0.125294	16.6794	2.50104	7.89571	46.3492	7.58287	117.65	19.6451	53.2269	197.271	7.32659	101.91
TCGA-GM-A2DF-01A	0.0983158	0.0143752	21.3434	4.02633	0.00981007	19.4117	7.55717	2.59636	30.7695	58.8007	32.6227	1.39811	203.462	100.893	2.73905	0.0774725	152.931	16.5686	91.7981	4.27432	86.0669	108.963	45.4245	32.3493	5.35054	21.8803	35.3779	28.3761	0.226619	4.50932	0.839507	2.4232	3.11271	141.455	15.7974	0.0396429	18.4172	0.0903952	6.73924	0.722921	19.6368	33.1364	14.8155	46.6247	31.2525	66.5121	59.897	11.9639	49.9411
TCGA-BH-A0DX-01A	0.488766	0.246397	126.142	34.515	0.0533851	43.0039	8.20066	7.18539	51.4994	156.41	54.1368	4.54492	237.561	93.1182	12.1119	0.195134	204.469	16.2607	92.6752	28.0321	286.395	216.677	103.998	31.1008	23.8189	22.0444	44.7132	140.011	0.564101	13.7297	0.977456	5.40989	6.5741	401.367	13.0662	0.445073	46.0645	0.264325	36.6559	1.50096	81.5135	205.489	16.899	95.0913	44.838	104.197	352.457	17.2135	185.062
TCGA-AR-A255-01A	0.024931	0.00476834	5.74668	1.09344	0.00556272	12.0199	2.2534	2.06808	35.511	25.7753	8.25737	0.169593	114.09	73.1269	3.99288	0.0167688	39.9267	10.9303	87.0783	2.59205	57.3066	49.3452	20.7972	7.96648	0.847479	18.0185	9.79369	11.5216	0.106649	1.60346	0.647429	0.78118	1.88835	44.7863	1.59111	0.0232539	8.54038	0.0620104	7.44538	2.24494	4.01293	16.2864	2.48666	77.5532	5.15519	17.3557	47.5824	9.63248	24.339
TCGA-B6-A40C-01A	0.0882152	0.020843	11.1812	4.51132	0.00714697	19.6446	5.05198	2.75544	16.5823	43.8561	19.5966	1.10824	213.684	86.9959	1.78629	0.0432516	67.2882	15.7975	83.7517	6.86654	227.302	136.399	29.6893	18.3704	12.2082	23.0322	5.06144	26.2812	0.118554	2.13878	0.843005	3.30117	4.45371	62.1087	4.79344	0.0143892	22.4243	0.0833037	13.0105	1.40744	10.545	34.4724	11.908	44.9242	22.1201	46.1488	59.3111	15.0297	59.5622
TCGA-AO-A0JM-01A	0.0448776	0.0174499	17.745	3.40121	0.0117483	22.6766	7.0161	3.82315	32.054	45.9639	14.338	1.32545	105.161	75.9528	6.3653	0.0235395	52.0803	7.29613	69.0076	8.06369	38.7621	74.1658	33.6672	14.2548	2.19073	16.4873	14.1184	33.2613	0.142087	2.56277	0.694758	0.772113	3.00622	98.8859	3.16576	0.0724963	13.0474	0.102911	13.2073	1.07843	6.23078	30.2751	5.37434	70.3219	10.7149	45.4049	59.0203	14.9463	34.4626
TCGA-A2-A0ES-01A	0.129943	0.0671257	45.9856	10.4855	0.0236011	55.3154	7.80273	7.26136	52.9612	109.503	43.0471	2.80723	203.712	91.8939	21.0928	0.0987472	178.647	12.3858	97.4465	15.7846	222.238	225.014	111.818	39.6337	14.0643	21.731	79.441	69.0664	0.384984	13.115	0.800912	1.83261	3.58727	315.108	11.3116	0.42064	71.8883	0.177928	20.568	1.22656	22.7763	80.3431	12.9083	136.565	35.2717	80.5653	195.178	24.0621	111.085
TCGA-AO-A0JD-01A	0.0404494	0.0200882	7.82749	2.89685	0.00642251	14.8521	3.11467	2.89101	17.7173	53.0505	14.6682	0.189419	172.395	76.3574	8.19409	0.0363075	60.2324	13.6796	124.918	2.47206	307.007	65.9247	49.1637	9.49399	2.83579	21.5354	30.1876	50.9727	0.319247	5.22639	0.828628	0.847928	2.34252	54.2717	6.48428	0.035111	9.37064	0.104591	9.47747	0.552627	6.22528	23.251	6.55431	43.0157	12.8578	32.5691	101.261	7.22502	52.8573
TCGA-GM-A4E0-01A	0.0710368	0.00626057	12.1461	1.69673	0.00462613	23.971	6.82205	3.32878	18.1881	53.7312	17.1743	0.394416	161.29	78.9899	2.86706	0.0213234	74.0832	9.98471	70.9162	2.63103	183.931	108.151	32.5406	14.648	4.62818	18.7412	11.2829	21.714	0.0929121	2.1907	0.716668	1.22127	3.89118	96.2067	5.58189	0.0149242	16.8609	0.0721134	9.54265	0.549988	7.81851	26.8669	7.41615	63.5016	13.6706	31.3271	166.764	12.2881	64.3886
TCGA-BH-A1FN-01A	0.0945022	0.028315	18.8937	8.26696	0.0145008	46.4983	13.9741	5.12298	47.152	64.628	29.1124	1.2207	169.256	79.8518	13.3109	0.0311937	72.9441	10.6704	88.4731	12.6795	67.2197	177.111	65.6321	25.1501	11.2002	21.1251	40.6364	29.7032	0.199408	6.44346	0.715579	3.08129	3.55316	120.488	4.1874	0.173227	45.0264	0.12513	21.5443	1.34643	12.6924	55.0753	7.48342	88.6998	24.5276	66.4493	114.326	16.4515	75.005
TCGA-GM-A2DH-01A	0.109754	0.0307707	33.7805	11.5391	0.0115322	26.0267	10.2274	4.70762	70.1868	64.5263	21.6543	1.85107	177.682	81.2583	3.16192	0.0552792	122.21	11.326	86.5422	10.2695	57.5963	143.818	85.2439	16.9716	8.69226	19.3747	15.8815	40.6708	0.18525	3.15646	0.714812	1.70789	5.48128	110.583	10.5708	0.0814073	23.9424	0.141798	15.2354	1.6044	20.4961	43.2682	10.1535	84.9843	17.1536	40.7912	94.8214	15.1292	101.086
TCGA-BH-A0BO-01A	0.113901	0.0369438	43.3838	8.01015	0.015027	30.5879	12.3081	5.9092	59.7281	97.447	23.8338	2.99343	214.698	87.6602	5.45022	0.0604052	83.741	13.9509	80.9953	12.1038	69.5161	115.103	68.331	21.3107	15.2294	20.4146	26.9649	41.855	0.212496	4.62198	0.835375	1.12845	5.9412	153.074	7.76402	0.096719	34.9406	0.15905	16.6623	2.05239	16.3265	58.6683	7.62667	82.2818	22.9953	47.9472	112.084	16.6938	88.3654
TCGA-BH-A18M-01A	0.0320697	0.0170442	8.71632	2.52983	0.0107362	20.0797	9.44859	4.45762	47.2873	39.2528	15.1589	0.492114	110.707	67.1001	5.64576	0.0192429	41.8661	7.34245	95.382	7.04533	30.014	68.2319	31.3924	14.4305	1.62614	16.1927	18.5303	30.628	0.131026	2.92484	0.702533	0.344732	2.6827	70.4757	1.53706	0.0904596	13.2511	0.0918647	14.8038	0.932099	5.92418	33.4559	4.71241	82.7027	8.69464	41.8934	87.731	10.1841	41.4257
TCGA-AC-A2BK-01A	0.0556667	0.0123563	15.9297	3.24773	0.00697538	26.0029	9.29808	3.91954	28.2707	51.9681	16.9779	0.778599	134.869	77.7373	6.96665	0.0155656	57.4761	9.04364	76.3166	6.50317	32.1802	119.584	35.6551	15.7316	3.64947	16.7599	16.3701	32.5636	0.174904	3.68512	0.712467	1.28121	3.9362	66.701	1.72409	0.0313653	15.9029	0.133516	15.3987	0.623664	8.57348	33.3833	4.00379	74.4182	10.4108	60.6895	64.1198	16.1721	45.8967
TCGA-AR-A5QM-01A	0.146875	0.0431385	82.7432	8.22259	0.0155566	36.5755	4.75416	3.7111	25.7858	120.615	33.8022	2.39331	322.768	118.639	4.78118	0.0903915	103.06	23.4352	113.091	8.1648	143.048	130.191	67.5563	42.8741	18.9348	27.1159	23.7363	26.7388	0.248865	3.96108	0.907186	2.7339	4.97238	178.558	11.2756	0.102123	45.2803	0.130758	10.4965	2.35678	23.2705	50.3948	6.51045	53.2378	43.0487	76.1541	89.4956	17.2515	112.598
TCGA-B6-A1KI-01A	0.0576565	0.0136067	31.8009	4.74827	0.00617808	28.9663	4.56969	5.99317	33.0813	83.008	25.5965	1.5596	217.375	94.799	7.10415	0.0418128	103.689	13.178	86.7566	5.09782	37.3977	107.838	50.9561	24.8122	4.60392	19.7661	21.2294	41.069	0.27447	4.77768	0.870167	2.60939	3.90942	77.0926	4.5523	0.030626	22.2411	0.137276	15.2918	0.896696	10.4447	36.442	7.2865	88.1834	14.4916	91.3949	101.41	16.597	77.5827
TCGA-E2-A1L8-01A	0.0572827	0.0217924	14.7738	4.04439	0.0118503	19.0061	13.6646	4.95264	50.03	41.8621	14.2244	0.90013	113.058	65.4873	5.4566	0.0180095	43.6267	5.96802	70.0208	11.4402	18.9143	80.2259	31.8098	11.8347	2.44715	15.0757	9.71971	38.1228	0.112409	1.84879	0.650728	0.705871	3.37133	141.061	2.1325	0.0983974	16.5861	0.0946793	15.0234	0.752137	8.2241	37.3792	3.94265	88.9859	8.30285	40.502	78.0523	12.8833	52.4977
TCGA-A2-A04T-01A	0.0772463	0.0229815	17.3596	3.48109	0.0108396	31.7688	10.5952	2.98923	18.5888	87.3187	22.2013	0.849307	223.876	97.0511	11.037	0.0647639	131.582	14.4021	76.9795	4.83126	131.455	148.35	44.9852	26.596	13.1787	20.3541	24.2678	35.7526	0.206947	6.17029	0.859012	1.86466	4.18897	121.79	13.5696	0.0542876	27.5018	0.107139	10.4074	1.14269	9.18717	30.1173	6.00031	47.3018	22.1795	88.5834	86.9448	15.3882	79.7347
TCGA-AC-A23G-01A	0.0241827	0.0237697	5.22277	5.33451	0.00515951	4.14913	7.41551	7.04086	75.027	51.1991	17.1252	0.267191	141.377	67.9961	2.06277	0.0220031	52.9883	11.8356	135.134	6.23492	150.126	55.6551	59.0883	8.58611	1.01938	21.9753	21.5483	52.6608	0.230417	2.06083	0.772214	0.651291	3.08968	40.2987	1.13738	0.0375147	8.24171	0.0563927	12.9738	2.99037	4.50996	23.5168	6.53102	86.6572	12.4428	23.8099	101.91	2.48323	66.1927
TCGA-BH-A0BQ-01A	0.026624	0.0178372	6.94903	2.46137	0.00796563	19.6548	13.9797	4.30914	47.9222	54.4483	22.6458	1.01259	174.912	83.104	2.33905	0.0368749	67.176	16.1876	84.846	6.24476	38.0386	91.163	55.4593	16.2165	3.31919	22.175	11.2294	29.5087	0.153767	2.22568	0.714539	1.40991	3.17995	49.092	4.37842	0.0410247	18.7905	0.0768864	11.0081	2.73498	4.87127	23.5621	10.0592	92.9249	21.9793	31.9788	61.9496	10.9206	54.6564
TCGA-BH-A0BZ-01A	0.18947	0.0308182	39.7755	7.5594	0.0166419	40.13	3.04994	3.61803	42.3225	90.2933	28.5001	2.10017	252.938	104.246	4.79458	0.0739945	178.873	14.0242	91.8941	7.24837	224.923	212.324	83.4643	31.5673	9.75494	20.1602	35.0587	52.3889	0.319206	5.74267	0.894735	3.47601	5.0265	361.983	7.17452	0.099723	53.4374	0.235926	11.5228	0.453331	24.3397	72.4701	12.936	75.5017	14.8415	81.0859	87.9076	20.0059	109.526
TCGA-AC-A2FO-01A	0.0590254	0.0208284	16.4011	3.90242	0.0172014	25.2863	2.5085	4.5585	27.7669	51.7646	14.6184	1.32004	92.5884	72.7576	7.21175	0.0576734	63.6652	6.71858	49.3348	6.77851	61.3355	114.806	39.3273	13.4573	3.81106	14.7361	19.946	47.8616	0.180087	4.69356	0.71519	1.05022	4.14092	208.845	5.24679	0.105066	16.7037	0.131004	14.4283	0.833734	10.0287	30.7517	8.40959	80.559	8.55658	54.4793	70.474	12.762	51.1351
TCGA-A2-A0ER-01A	0.043004	0.0108955	19.6118	2.05214	0.00831181	18.5911	2.66349	2.91115	19.9097	50.7189	14.5533	0.576082	109.744	74.8022	4.27809	0.0223249	48.7048	7.7821	59.3895	4.3776	43.8408	70.2274	29.9659	13.5651	2.74264	17.8258	7.32262	17.691	0.108402	2.05319	0.643055	1.14867	2.78035	56.9374	1.19911	0.0393981	15.1854	0.0775057	10.8832	1.99187	6.76092	17.8879	4.50153	55.4117	10.7922	37.1161	53.7962	10.9001	48.2868
TCGA-BH-A1FE-06A	0.422304	0.0828742	70.2138	16.4891	0.0318326	38.1372	2.83653	4.0255	20.4553	89.9269	31.3697	2.68365	192.985	92.2042	2.99042	0.0420069	167.51	11.4557	74.6304	12.4899	145.922	162.659	76.5169	23.4484	8.92427	19.5924	18.4778	58.1954	0.201749	6.00554	0.800872	3.45653	3.51393	429.407	6.00266	0.118604	32.6228	0.138662	12.318	0.289133	68.6443	103.219	29.1111	85.6136	28.5716	54.1092	69.0717	20.1938	72.7996
TCGA-BH-A1FE-01A	0.0492535	0.0134808	7.31785	3.58224	0.00476763	13.3533	6.05565	2.75706	35.3521	35.1979	13.1059	0.283041	129.098	65.3379	2.9005	0.010244	66.8896	7.47841	84.0963	5.4652	66.5524	66.4237	39.9677	9.51757	5.25811	17.8613	5.54386	25.3777	0.105811	0.967406	0.601395	1.12627	3.12638	51.3124	1.45693	0.0246772	15.1946	0.0452867	12.5933	0.684919	7.22601	33.4741	4.39147	93.4842	11.0895	24.1963	56.5275	7.55961	53.4848
TCGA-BH-A0BL-01A	0.12272	0.016657	64.2402	6.82346	0.0147526	47.5958	3.02468	3.07731	42.382	142.373	30.3895	1.23806	322.139	127.971	9.59531	0.121708	182.745	19.6053	80.6357	4.76783	216.759	114.984	81.1619	34.7339	7.66434	23.8586	49.1508	58.6256	0.632757	9.54198	0.947706	2.17224	4.46826	188.5	15.972	0.0718809	36.12	0.277442	10.296	0.703658	24.3129	43.9617	11.5312	81.9536	16.9783	78.8498	85.8537	27.0375	109.229
TCGA-B6-A402-01A	0.357082	0.0437924	22.5556	11.1951	0.016751	10.6282	3.80742	4.45236	37.2688	52.9471	12.9234	0.664122	109.444	62.6111	6.65774	0.0429668	52.8494	6.14491	65.5836	11.2162	142.169	145.399	46.0188	6.98376	16.8098	16.447	17.5456	72.9621	0.323488	4.84696	0.701193	1.27072	5.82901	380.293	4.48351	0.100692	23.0253	0.233004	19.3996	0.557971	36.0523	110.578	6.06546	135.043	9.83541	30.0316	144.678	5.6955	82.34
TCGA-GM-A2DD-01A	0.0465022	0.0123485	8.12335	2.98205	0.00812599	21.9604	4.50013	3.35739	26.111	47.3768	15.5026	0.424212	119.024	73.3783	6.7473	0.0182581	50.4003	8.79965	76.0138	5.28617	74.6255	101.871	27.74	13.3159	4.85061	18.2604	16.2998	22.3046	0.11233	2.88057	0.673584	0.916375	2.61156	57.577	1.39262	0.0347171	18.477	0.0665295	12.864	1.59767	6.29165	28.5304	5.05581	88.2272	13.1684	36.5685	41.3608	12.7101	39.4219
TCGA-AR-A0TV-01A	0.561363	0.244378	48.4225	28.6078	0.128531	81.9992	3.59496	6.48724	54.1328	188.776	29.488	4.29818	253.022	104.438	39.4746	0.374252	306.916	13.9327	62.4811	9.2141	356.272	305.047	110.039	37.6177	55.1977	17.1925	107.598	162.46	0.987843	35.1838	0.886177	10.7745	5.41625	1297.26	58.2232	0.782553	73.4577	0.424323	14.0017	0.518601	65.8415	136.936	23.6037	140.153	20.3036	138.231	108.587	29.1702	155.333
TCGA-A2-A0CT-01A	0.376453	0.264438	105.454	26.3875	0.071451	63.3515	18.5136	8.58835	65.0472	201.362	60.3401	4.45963	185.736	91.487	14.8551	0.132426	337.715	13.0966	82.4206	34.4262	435.456	630.884	194.063	41.7856	23.6446	18.7745	173.244	251.355	1.65071	51.4008	1.02984	4.98863	5.5884	908.119	13.6587	1.03443	55.2919	0.51988	47.2302	0.210666	59.0267	188.66	28.7499	136.147	34.8211	205.017	296.107	16.31	136.884
TCGA-BH-A0BP-01A	0.100445	0.0273546	20.0819	4.30264	0.0114593	24.962	3.79106	4.71383	38.5183	52.0468	17.1696	1.40217	165.29	82.8341	3.78187	0.0386834	60.4269	10.5404	68.301	5.98243	49.681	142.956	48.545	15.3913	4.77109	18.3379	8.88875	54.9795	0.0835583	2.23149	0.744374	1.38007	4.16054	192.521	6.10579	0.0474284	23.7889	0.0870935	13.6929	1.30947	12.7614	33.6959	7.9354	91.8945	13.7701	50.1924	63.9933	15.8499	55.7965
TCGA-E2-A1LB-01A	0.148175	0.035218	33.0568	11.9028	0.00928219	11.4078	16.9996	4.79044	49.4081	105.784	29.9282	0.556605	206.86	75.3575	4.50581	0.0289965	142.075	8.19805	99.0518	8.42968	164.331	188.139	47.0721	18.7757	11.9828	18.5901	12.3881	104.084	0.421284	2.40984	0.89102	4.53806	6.14319	124.427	1.34192	0.0613772	31.3499	0.167669	20.3194	0.203835	34.0592	80.1441	8.34422	96.5579	14.6749	71.6745	242.693	5.91534	208.562
TCGA-E2-A14T-01A	0.0263872	0.0042746	3.92693	0.8528	0.00228655	10.0217	3.77753	2.44948	21.8849	43.233	17.8412	0.10618	201.051	76.5237	3.59446	0.0142764	56.7332	16.9551	132.077	1.4084	195.982	65.9565	25.6871	12.0779	1.16549	21.2333	24.0796	21.6733	0.240857	3.10319	0.991146	0.949553	1.9002	37.6329	3.4875	0.00623244	6.61978	0.0562465	10.2551	0.298698	4.16899	15.223	6.25996	53.6736	7.4877	52.0095	129.343	4.5585	45.1013
TCGA-E2-A1AZ-01A	0.17934	0.0629267	54.1553	11.9315	0.0179917	21.3171	17.7462	7.27884	92.0463	95.1427	26.6339	1.79213	154.91	71.9374	6.18371	0.0244752	67.2997	6.63077	75.6826	21.0109	46.6945	140.739	56.6205	19.0439	7.76631	17.3871	23.2274	66.0085	0.226779	4.23677	0.769415	1.8535	4.16035	424.87	1.4509	0.176869	42.5167	0.195344	26.0414	0.563246	28.1326	114.48	7.28574	144.839	18.3614	57.4921	167.555	11.9981	114.868
TCGA-BH-A0BR-01A	0.0875772	0.0238432	13.8045	3.44879	0.00777234	10.9474	3.68351	2.234	25.3641	44.1337	17.6291	0.296536	220.786	86.1206	6.32609	0.0411417	92.1054	17.0439	103.356	5.7191	105.565	66.7666	43.5914	11.1461	8.70834	24.8123	9.60437	30.5016	0.145147	1.80762	0.841179	1.32079	3.73966	44.0993	5.5639	0.0470218	20.5289	0.0692981	16.0774	1.65279	14.1047	55.1262	6.30027	71.786	21.2601	31.4911	72.1873	9.51325	57.0339
TCGA-AO-A0JE-01A	0.116079	0.0329445	47.1399	6.59184	0.013165	38.6119	7.66455	3.82862	32.2249	83.5701	17.6857	1.1636	201.448	93.2259	6.39223	0.0605139	69.4726	14.7313	78.4792	7.25525	121.052	131.813	50.8078	22.5584	8.17203	21.9091	9.41697	33.9322	0.153625	3.15997	0.73367	2.29261	3.79231	158.532	5.70672	0.0693319	29.3282	0.11859	11.9312	2.54529	16.0528	38.3737	6.92311	66.0617	17.038	38.6723	71.104	18.9185	87.2214
TCGA-A2-A0CS-01A	0.261169	0.0189229	69.1472	3.53057	0.013969	24.2448	7.94155	3.85185	36.9737	91.4668	28.9771	2.89954	201.797	99.4132	3.5243	0.168482	163.626	14.5769	58.8616	6.16451	118.185	366.094	79.701	24.3423	11.8634	19.6996	16.5809	41.2013	0.500665	7.21286	0.997433	3.66053	5.61507	275.366	17.1522	0.0542403	45.1182	0.228724	17.9019	0.589378	35.1345	51.9292	12.9599	76.4568	14.3142	86.5706	111.021	11.8651	73.1775
TCGA-B6-A0I1-01A	0.0246558	0.010931	9.61196	1.64697	0.00771257	24.9	7.40804	3.37435	25.1253	30.2681	12.4049	0.54408	120.181	75.1387	6.60149	0.0280645	33.2276	9.13114	76.3985	4.92644	26.996	50.7235	27.7023	12.8608	1.42769	18.6447	8.17886	16.8523	0.0929402	1.99957	0.647324	0.34916	2.3179	22.9443	2.03524	0.0457603	9.65608	0.0666353	9.69711	3.96587	3.12075	12.1562	4.91735	54.2685	11.5466	23.3244	43.6186	15.6617	32.9914
TCGA-E2-A1IE-01A	0.0449941	0.025242	22.9698	4.2761	0.00998776	43.1402	1.76637	2.48769	32.5845	80.7656	29.9746	0.830244	241.6	105.199	7.36956	0.0443757	117.236	18.8601	111.494	5.56834	67.837	141.85	91.496	27.532	10.9807	24.5461	25.9154	24.1199	0.143534	2.6988	0.788424	1.21099	4.81297	77.3486	5.76977	0.0670645	36.1447	0.081689	14.1471	2.72673	9.06997	33.1243	7.67982	129.19	25.3153	50.5507	110.336	22.3153	88.2403
TCGA-BH-A0BT-01A	0.0955534	0.0212825	31.7178	5.24101	0.0114535	25.2075	7.77565	4.07881	35.8818	59.2109	18.9625	1.4031	149.938	83.0893	4.82962	0.0330624	45.1571	11.0062	86.0771	7.6879	116.871	96.7878	49.6756	16.6882	3.03881	18.1462	20.6061	47.2321	0.192314	4.49988	0.809959	1.17809	3.58549	208.056	3.28412	0.0730646	17.8955	0.176889	14.6174	0.869282	12.7802	56.2563	5.64149	68.1219	11.5043	55.9789	93.662	14.2814	60.5059
TCGA-BH-A0BW-01A	0.0691933	0.0258638	15.2233	3.46843	0.0152419	13.0751	6.85752	5.00373	41.7112	65.1837	19.1803	1.16895	155.663	78.6104	3.18084	0.0521393	53.6072	9.48554	67.6718	9.12097	35.1902	140.418	46.1096	14.1398	8.87647	18.381	12.8835	31.0374	0.125983	3.10274	0.767773	1.05203	5.47428	150.032	6.36752	0.0871739	20.8219	0.0831361	13.2796	1.67258	10.0213	35.4024	10.5732	81.2047	14.9048	47.5784	69.5532	8.73501	67.2556
TCGA-AO-A12C-01A	0.131444	0.0238759	41.5079	10.8976	0.017764	37.3311	9.37783	4.82831	47.8151	96.8177	26.6076	1.51899	168.059	83.5605	10.4785	0.0501583	121.007	9.81237	82.2619	10.0754	101.327	141.181	77.4101	22.3044	7.98872	19.3983	46.8632	75.9682	0.380232	8.14971	0.807623	1.59464	3.80519	198.265	6.85991	0.192682	38.8743	0.180792	13.6675	1.00818	24.0665	50.051	9.2491	87.4979	22.1769	57.4037	92.0663	21.864	85.2273
TCGA-BH-A0DE-01A	0.0967776	0.0300449	15.9662	6.56482	0.00758241	5.43937	6.48301	7.2868	47.3519	48.6156	17.8053	0.206421	189.682	79.097	1.77409	0.036464	75.07	14.2997	144.988	3.35762	384.286	73.3914	52.8249	10.7235	1.21145	22.5418	30.5198	69.9364	0.497453	6.27982	1.08634	1.1399	3.23688	122.782	5.28535	0.0335469	8.94504	0.240835	17.6563	0.3172	13.2738	29.5848	7.07233	58.3755	6.9738	61.2217	248.477	2.05229	67.5092
TCGA-B6-A0RM-01A	0.0265479	0.0106282	6.53502	1.05221	0.00601903	11.7042	7.1439	2.9007	40.113	37.9792	14.1148	0.496087	167.245	85.1059	1.5695	0.0385341	100.673	16.4748	100.058	6.29305	44.3793	56.6588	36.7754	14.4735	2.66151	21.2127	9.8118	13.0816	0.136607	1.93872	0.690798	0.760044	3.56376	31.1679	5.8772	0.0267917	15.6233	0.0340757	6.2949	4.05584	5.01725	14.9942	9.04872	63.7379	17.1857	13.7371	48.1196	8.62374	37.3266
TCGA-BH-A0DL-01A	0.0225428	0.00950741	4.87479	1.29756	0.00542355	14.8282	1.78696	2.82918	37.438	26.497	12.067	0.180973	114.169	70.0456	5.06352	0.0102746	60.9166	9.86526	97.8751	2.50335	124.829	52.6731	27.0557	8.84636	1.01361	19.3949	10.9664	33.9499	0.142428	2.03429	0.789428	0.482961	2.74615	48.0418	1.09027	0.0164404	9.65066	0.0880425	13.8189	0.619981	3.66585	28.7762	4.77579	66.8474	6.91327	36.6826	59.7332	8.04696	31.643
TCGA-AR-A1AJ-01A	0.0149099	0.00441155	2.89042	1.36634	0.00196813	3.2125	5.64123	3.08579	20.5242	36.9031	14.4176	0.0959322	209.472	77.6854	2.52927	0.030484	39.7722	15.9372	196.14	1.72702	74.198	23.1945	45.1746	10.5984	0.24298	23.0057	20.2863	15.0948	0.158585	2.39304	0.825601	0.375232	1.83701	6.0658	1.99949	0.00656003	6.8482	0.0295563	5.90265	2.11702	2.29318	8.19649	2.97493	28.1744	11.7776	18.6843	90.5216	2.35124	42.0168
TCGA-A2-A04Q-01A	0.0287159	0.00937981	3.93123	1.9673	0.00336954	8.47625	6.57844	4.48149	31.2338	31.438	21.1902	0.130453	171.794	70.3038	4.93509	0.0187626	34.0211	11.8765	133.217	2.07531	94.7731	60.3595	22.5727	10.1104	1.62222	21.9841	32.3149	26.3316	0.38994	4.44848	1.09265	0.609489	3.21999	42.1247	1.43829	0.0126473	5.88047	0.138095	14.8441	0.614331	3.95674	24.5314	4.69923	45.8249	11.4903	51.7752	158.822	5.5066	55.4831
TCGA-BH-A0DT-01A	0.0107628	0.00775699	2.24504	0.619315	0.00308985	8.50498	3.87778	4.45144	39.376	31.8728	12.7694	0.0935494	146.587	71.7901	3.6639	0.0214185	30.954	13.4505	134.229	2.82684	107.489	49.1253	26.2703	9.837	0.929549	21.3443	14.2982	12.2441	0.144538	2.00298	0.905042	0.301977	3.17262	10.1967	0.852607	0.0113427	5.2084	0.0578031	10.5433	3.45374	1.56606	7.57929	4.42276	44.9234	9.22197	25.8686	68.5105	5.49532	32.1624
TCGA-GM-A2DB-01A	0.307585	0.0606362	136.944	17.4349	0.0288636	51.9856	4.32534	5.61406	44.6018	249.553	59.5617	5.71563	389.975	144.762	10.9967	0.320914	194.813	26.7622	111.635	11.1022	297.105	192.253	133.533	70.1729	14.7732	27.3449	113.626	64.3567	1.05584	15.8067	1.13428	6.45778	5.19005	385.811	19.9727	0.2118	58.3123	0.364202	16.3407	0.81381	52.8696	94.5134	20.8923	92.3738	43.4374	148.084	101.931	25.8746	181.136
TCGA-B6-A0WV-01A	0.262258	0.0543386	48.4525	19.444	0.0163441	37.9551	7.05901	3.45497	20.5943	113.114	25.2893	1.55307	207.268	88.1383	5.70281	0.0708914	152.569	12.5368	80.5235	7.0434	629.024	258.116	68.4857	21.8394	21.342	19.241	14.3145	52.967	0.164544	4.72353	0.732621	5.66956	5.44758	236.234	7.8191	0.0833866	29.7284	0.138702	17.7994	0.565932	42.3755	111.425	16.2092	68.3246	21.7181	68.56	89.2873	19.2835	163.936
TCGA-A2-A0EQ-01A	0.148102	0.037161	69.1439	8.27471	0.0208172	39.3854	6.63689	3.14981	32.2985	137.907	41.076	4.23249	287.914	116.909	8.22618	0.221193	227.678	22.0876	64.2851	5.51787	164.087	140.676	80.0182	35.0158	13.383	23.83	24.7888	76.9957	0.657844	8.22949	1.07286	4.26458	5.63906	336.657	23.3431	0.110361	39.2815	0.332864	13.7136	1.26639	21.6235	65.8272	13.0673	85.9305	36.2349	121.713	76.2233	21.4428	110.987
TCGA-A2-A0EO-01A	0.0179794	0.00840726	2.84649	1.1411	0.00405897	10.7612	3.01262	2.84526	32.4127	37.41	18.122	0.144178	198.814	88.6316	7.29616	0.0305483	41.9605	20.9932	159.573	1.86362	124.359	56.3223	36.9552	13.6504	1.18721	22.9218	34.586	19.9133	0.161674	3.70781	0.945003	0.618674	1.69065	52.0776	3.28563	0.0113386	9.76076	0.100309	6.56324	1.10144	2.82632	13.2681	3.55009	47.9754	9.68541	43.1748	155.078	5.5179	40.8338
TCGA-AO-A03L-01A	0.0695408	0.0144996	26.4316	3.42691	0.00860638	21.0695	4.38782	2.80915	17.4757	65.2801	21.3587	1.06309	130.73	81.132	5.40077	0.0395655	55.1162	8.8185	68.8266	5.39904	61.4473	114.792	41.3047	22.1464	5.62937	18.4187	16.7843	27.9453	0.205548	3.85199	0.806274	1.60272	3.47807	89.6972	2.61392	0.0514873	15.958	0.114948	11.2539	1.34041	12.8333	29.6648	5.54961	50.2668	20.0214	58.8939	86.9973	12.2117	55.4396
TCGA-B6-A0RL-01A	0.141156	0.0547212	27.522	5.01416	0.0162841	18.2464	8.61905	5.07266	84.4946	92.393	21.7056	0.745622	177.914	82.3991	6.06876	0.0815227	63.3796	10.7312	61.7208	8.0857	269.088	119.585	161.775	11.1609	12.1253	20.292	29.8531	94.108	0.303025	5.91755	1.005	0.261463	3.8716	916.804	30.4927	0.152452	25.151	0.337097	31.0765	0.209531	14.4932	119.468	13.9682	151.076	13.395	66.2736	146.689	6.03461	84.4149
TCGA-BH-A0B0-01A	0.11897	0.0251851	35.1982	9.37286	0.015629	46.7096	5.79568	5.46473	40.748	111.549	27.5606	1.75991	185.835	97.4911	12.6485	0.0784694	137.191	15.4648	94.6212	10.7312	129.227	121.481	97.6133	27.1165	9.8283	22.3995	47.6828	39.6868	0.4274	7.34119	0.762652	1.86269	3.60385	94.0923	7.21619	0.0882166	39.1773	0.132382	17.1798	2.10099	17.2723	58.1307	14.571	87.8449	22.5654	49.2316	67.8827	22.8183	63.7291
TCGA-AO-A03O-01A	0.0469617	0.0145051	13.3395	3.1025	0.00633352	8.08514	2.54308	3.43502	32.4937	46.8237	10.4013	0.637557	117.231	62.3485	1.40713	0.0290323	56.1108	5.96668	57.6023	5.54426	126.141	106.561	50.4216	7.38081	5.12412	14.5333	5.19257	41.3553	0.114649	1.45274	0.656351	1.55668	4.70651	116.845	3.29429	0.0267826	14.1155	0.0532007	10.0619	0.76952	7.09686	36.2232	10.2551	49.6952	5.13651	15.9918	111.464	4.79162	68.659
TCGA-BH-A0B6-01A	0.066976	0.0519369	20.9544	5.16022	0.014488	43.2274	16.1777	5.85892	52.9361	82.6096	20.7344	0.648822	156.043	82.4555	14.6196	0.0393556	89.4014	11.1453	117.546	10.6649	61.1827	129.159	86.9673	22.1355	5.634	19.7511	20.3734	29.3336	0.120033	3.09403	0.699087	1.25803	3.16501	97.0725	2.587	0.15122	37.5278	0.154124	19.3403	1.19983	10.0409	34.0435	6.19977	99.5683	15.0837	54.4876	104.397	18.2111	73.6924
TCGA-BH-A0DD-01A	0.0674271	0.0147406	20.5325	4.42919	0.00660152	23.1314	10.9991	4.19027	45.9444	51.5405	20.6098	1.02575	136.008	76.3688	8.28206	0.0197133	44.3593	7.86844	87.6655	10.1274	25.6357	85.9889	40.2524	20.3273	3.49811	18.5868	18.7014	26.5261	0.127976	2.80814	0.666708	0.92232	2.94599	133.236	1.36958	0.0623516	26.23	0.134637	15.5148	1.14973	9.54562	42.1353	4.13806	112.219	15.2261	43.793	90.6287	12.1522	69.5378
TCGA-BH-A0E9-01B	0.242996	0.018308	23.9944	9.38606	0.00823917	19.8713	10.2231	3.95703	41.9154	60.6338	12.1486	0.824873	141.309	63.4808	3.92617	0.0190468	73.4686	6.94662	69.4586	8.12309	209.073	157.005	35.2256	9.17429	10.3926	15.5475	13.2684	44.8116	0.138701	2.77745	0.70628	1.90669	5.14815	181.581	5.57331	0.0315745	18.3993	0.0883134	14.7182	0.318648	31.6444	60.6719	8.0862	78.0923	8.40242	34.0779	116.974	9.28221	106.451
TCGA-AO-A1KR-01A	0.221788	0.0435505	50.9969	10.1634	0.015226	29.4325	14.9513	3.93015	38.9089	79.29	22.0701	2.03946	191.923	82.5733	5.13507	0.0674816	102.353	10.387	80.3199	15.3266	122.248	156.156	70.8653	24.162	12.1702	19.9127	14.9644	50.672	0.206589	5.45552	0.684704	1.8568	3.86895	279.87	7.07018	0.124214	48.8436	0.148449	13.6429	1.16296	25.6239	57.6803	10.7102	70.3594	22.4987	36.6928	133.247	14.2724	98.6736
TCGA-AO-A12D-01A	0.134571	0.0632869	32.2303	9.12487	0.019733	23.3503	5.83276	4.7504	50.5356	76.2338	31.8306	2.50109	219.491	92.9246	2.66549	0.0559839	118.655	13.0722	73.1758	13.259	132.721	172.92	62.8936	20.4933	25.4742	22.315	25.6311	63.8809	0.23154	4.61175	0.821297	2.97694	6.86537	194.04	5.23439	0.128067	40.4294	0.106512	17.78	1.20627	20.6405	67.095	18.727	83.9599	30.6821	49.7369	88.4577	14.0803	93.9708
TCGA-BH-A1ET-01A	0.0691326	0.0149346	39.218	5.60119	0.010192	35.3286	2.6469	2.78756	28.2787	95.3243	17.8748	1.3007	182.064	90.4436	9.42782	0.0574316	89.2564	10.3697	66.7255	3.85442	137.656	87.1827	73.4006	24.277	5.73824	17.4523	23.1388	32.2342	0.171657	4.99041	0.692449	1.49763	4.65343	146.967	7.56596	0.0669115	27.3174	0.154796	9.28837	0.987249	10.2849	23.7698	6.64177	72.2497	11.2584	52.9462	74.541	15.6653	78.3502
TCGA-BH-A204-01A	0.0865292	0.0248378	30.9217	6.01075	0.01065	21.9321	6.09802	4.12228	39.9708	79.9825	17.4101	2.32897	165.557	87.2402	3.62143	0.0465312	62.8252	11.0502	72.4503	9.89628	86.1941	112.355	60.1165	16.2015	4.56538	18.515	10.3138	38.4313	0.147275	2.51321	0.799033	0.971701	4.01207	194.084	5.55814	0.0543857	17.1454	0.109469	13.1301	1.21719	10.6965	38.3328	6.4019	74.7474	11.7351	46.9306	95.6982	11.4034	69.0485
TCGA-GM-A2DC-01A	0.335592	0.0485811	83.3586	14.2208	0.0237296	39.1197	8.96773	5.85017	37.9286	127.029	35.7406	2.7177	243.989	104.512	7.9	0.128117	175.004	17.5871	87.9851	9.14317	151.347	240.31	67.0849	33.1312	25.5116	22.8674	24.2044	62.3825	0.336466	7.36522	0.930447	7.79652	5.45748	240.168	7.3984	0.129821	46.1118	0.260361	18.7563	1.32652	56.6616	71.0784	13.3808	68.1699	30.19	97.278	117.26	22.8595	113.921
TCGA-E2-A106-01A	0.115508	0.0323802	53.2645	6.15569	0.0150842	35.4806	17.7132	4.06251	56.0141	100.203	30.9005	2.17804	207.873	94.6635	9.09867	0.0714216	112.052	13.0592	83.3183	8.21966	73.6729	125.739	64.2881	28.4196	7.4128	21.3133	28.4418	37.4965	0.296394	7.44269	0.801259	2.18113	4.49841	198.671	5.41091	0.14252	32.0728	0.250017	14.2985	1.72819	16.5337	54.0242	8.62094	102.336	24.5355	73.8014	150.638	18.0402	115.279
TCGA-AR-A0U2-01A	0.106374	0.0150021	21.6383	4.29983	0.00845379	23.3067	11.8122	5.57524	47.1944	55.3472	17.6464	0.648233	149.567	71.7105	4.84354	0.0137842	55.918	6.88036	81.0864	8.36538	26.2876	97.4648	38.6679	17.4079	3.48394	17.5998	15.3925	28.8522	0.113059	2.67025	0.683239	0.951309	3.00014	121.702	1.91967	0.0527017	36.0131	0.090495	16.936	0.558623	17.4667	42.5834	5.49203	79.545	10.9655	49.3258	93.5841	14.8081	67.7554
TCGA-AR-A0TS-01A	0.241015	0.0655224	22.2424	8.59902	0.0117537	21.9746	4.35852	3.55168	26.8807	77.8556	20.7363	0.36546	284.385	94.2118	8.10219	0.0464069	113.342	16.9619	104.612	9.99245	83.6439	100.955	89.1876	16.1498	19.4105	23.4965	8.15736	42.3687	0.152178	1.60677	0.878695	1.80604	4.85388	136.704	5.91484	0.0764544	24.6431	0.0902498	23.4964	0.451109	28.0087	66.5144	11.1641	102.826	13.0713	58.9288	76.8098	13.9902	68.9656
TCGA-BH-A0B7-01A	0.0691827	0.00947225	9.50563	2.35002	0.00473864	12.9965	6.68819	3.37183	21.6394	22.7451	13.1189	0.500015	132.567	64.8948	1.77492	0.00935327	29.9308	6.87778	78.3956	5.82698	38.5587	72.8781	24.814	10.1467	2.89676	16.0819	6.87353	22.1446	0.116441	1.71405	0.677969	1.26219	3.78876	141.624	1.46109	0.0224425	19.8313	0.0601219	9.7266	0.57252	11.2658	37.4267	4.79005	52.2841	7.33649	25.699	117.944	6.9904	43.2693
TCGA-B6-A0IN-01A	0.0598617	0.017398	23.7325	2.33304	0.0105856	15.8	2.62237	3.01923	23.9361	60.7717	15.7387	1.14004	131.431	89.4602	2.55661	0.0363083	60.9301	10.1783	53.4637	4.83398	38.5526	100.046	31.308	14.6557	4.06442	18.1143	8.09763	28.4476	0.148756	2.9081	0.727251	1.46935	4.32634	118.591	4.00294	0.0337083	11.7076	0.0810482	9.68831	1.18612	7.97829	18.3479	8.70063	50.5508	10.8701	55.9109	74.0971	8.87853	42.0035
TCGA-GM-A2DI-01A	0.0777229	0.0243783	23.727	3.69468	0.0116307	16.8923	1.63256	3.07048	34.5127	47.1859	16.8681	0.400786	175.716	84.6266	6.1551	0.0316609	60.8553	12.8968	92.6295	3.95138	228.495	65.0072	36.2148	9.14372	3.10797	20.7917	13.5606	62.1279	0.257808	2.8422	0.985379	0.59319	3.13707	112.464	4.77304	0.0849247	9.8478	0.179092	15.7926	0.475434	10.5401	57.2124	5.29005	82.5538	9.56946	49.0587	95.8721	13.068	53.5945
TCGA-GM-A2DO-01A	0.131679	0.0373835	37.743	7.04557	0.0194488	47.4583	6.61416	5.24501	49.8041	105.123	34.0591	1.62992	186.457	89.2119	10.507	0.103949	155.724	14.7405	73.5357	7.91695	172.177	142.254	62.0701	23.6258	8.62673	20.9706	33.2537	75.9292	0.504185	8.18667	0.894249	2.20758	5.60902	137.554	9.93477	0.105765	22.6038	0.175993	20.7831	2.26563	23.6495	89.1521	9.51234	98.9451	26.1758	63.5029	86.117	25.7358	91.201
TCGA-B6-A401-01A	0.128519	0.0189981	34.7881	7.25559	0.0106815	32.794	4.26866	3.43482	33.4975	85.2571	36.3741	2.06359	264.253	102.158	5.30254	0.0715644	176.061	10.8903	102.576	10.8908	137.27	177.457	82.5316	35.2767	15.8913	21.8253	32.4261	51.1825	0.259428	5.32834	0.886202	1.79105	4.06322	193.554	9.01781	0.0685088	36.3211	0.0973401	12.5294	0.423538	21.9153	51.8478	11.1957	84.4265	27.1443	76.2242	95.9884	14.0213	113.543
TCGA-AR-A254-01A	0.159077	0.0444432	59.6684	13.0332	0.020555	71.1538	1.49971	6.30286	71.5263	99.7225	8.52305	0.897819	345.61	94.1391	15.0905	0.228802	370.121	15.4084	109.321	7.75273	566.923	262.234	77.9966	13.3307	10.8076	14.0472	70.9713	151.875	1.49373	17.548	0.93776	6.50074	9.42145	328.839	69.7993	0.192673	33.7325	0.504434	29.2656	0.0923715	30.9815	69.9717	12.8413	57.4874	2.63755	54.9774	331.981	23.8768	133.155
TCGA-AR-A1AO-01A	0.0808285	0.0190005	11.0921	4.53447	0.00926198	16.3439	13.0492	3.41529	58.2989	53.9074	20.5164	0.649888	181.393	78.6036	2.74277	0.0385508	79.2957	11.5514	74.6387	7.17206	70.5736	127.1	30.1326	16.0303	9.87966	20.4989	10.3262	25.6542	0.130222	2.24146	0.708338	2.0064	4.22316	93.3494	5.4896	0.0481073	31.3498	0.0688262	12.3277	0.861906	14.0638	38.1539	7.16595	84.9865	17.6692	35.8914	120.56	9.46667	91.0633
TCGA-AR-A1AX-01A	0.201647	0.0534373	70.7076	26.0206	0.0245154	40.5782	1.31364	3.22453	43.7787	184.744	26.8254	4.85697	328.597	110.665	13.8161	0.314211	242.284	14.1117	59.371	6.07502	126.817	161.147	95.2659	30.4433	22.415	18.6062	40.5913	152.264	0.604105	9.94462	0.922356	9.60277	6.31897	739.378	44.4673	0.161852	35.2459	0.296717	11.8945	0.587596	36.6557	115.399	14.3036	68.6473	14.8275	154.635	95.3789	17.4346	156.305
TCGA-AR-A1AW-01A	0.19419	0.071892	35.5851	14.17	0.0195506	28.3986	14.4949	12.2717	109.406	60.511	18.5434	1.44177	124.258	59.2463	7.97996	0.0130624	58.086	4.35075	78.6039	37.2301	65.9557	159.144	59.4881	11.9283	5.12038	15.2408	26.8525	78.4154	0.19353	4.27483	0.673012	1.37369	3.86557	712.994	0.944701	0.221386	40.314	0.211228	34.598	0.319841	21.975	113.917	5.91677	182.043	8.55766	50.4235	207.394	12.1064	97.769
TCGA-AR-A2LJ-01A	0.0162699	0.00268645	2.61181	0.548661	0.00176472	8.25858	1.20318	1.12353	11.9823	28.3534	16.3923	0.0589328	226.523	96.8311	4.97671	0.0248295	42.5954	29.0323	186.916	1.23887	89.5276	40.6182	17.4331	13.1538	0.977869	27.2642	13.0548	6.22934	0.11092	1.35449	0.872081	0.700503	1.90264	14.9556	3.22747	0.00449005	5.49138	0.0721945	4.38688	2.12881	2.17057	7.65814	2.58676	38.0979	16.4521	28.0852	46.0556	7.29007	32.2162
TCGA-AC-A2FE-01A	0.0979772	0.0288069	33.5914	2.98198	0.0138192	30.1953	6.81989	4.03602	27.8468	58.7123	23.592	1.29484	188.881	95.9879	6.41056	0.0486142	83.5573	11.9668	79.6202	6.2718	95.282	102.551	52.734	24.1785	6.10624	21.0107	16.8949	32.8767	0.174371	3.26504	0.819185	1.21884	4.04679	119.999	6.0181	0.0668205	24.0094	0.103876	13.0523	0.952097	12.2522	38.4845	8.35618	64.8072	19.9151	65.4107	59.5621	16.9542	54.5373
TCGA-PE-A5DE-01A	0.0615466	0.0243308	25.7804	5.51028	0.00882892	12.9039	8.96227	8.76146	112.587	64.2707	20.0367	0.512225	113.074	63.9022	5.84721	0.0224865	53.545	8.14816	96.4435	16.7874	34.5894	92.6992	92.253	11.7593	2.38431	18.2151	32.8813	44.1356	0.214841	2.94882	0.781547	0.219522	3.99006	116.994	1.15902	0.153321	15.9962	0.196764	24.0797	1.74494	13.9734	43.2693	2.85298	190.785	16.2791	30.5381	140.06	5.5938	74.8176
TCGA-GM-A2DK-01A	0.0716572	0.0199257	11.6112	4.5749	0.00703997	12.6099	19.0751	4.62498	49.5867	27.4747	17.9197	0.300694	152.099	66.3245	5.70162	0.0118389	48.5112	7.79811	119.523	5.61296	80.5883	76.1456	27.8286	10.3432	1.1859	16.6995	30.9114	70.7316	0.337989	4.54861	0.876463	0.831947	1.94935	164.113	1.12301	0.0723474	12.5179	0.257271	20.9055	0.129158	10.182	62.5644	2.52366	94.5912	8.19991	51.1074	194.05	6.93315	59.7935
TCGA-AC-A2FK-01A	0.0439579	0.0197071	15.9223	4.92918	0.0122345	41.6798	1.20464	3.88548	40.1395	41.2691	11.6347	0.738282	185.821	82.3299	9.29235	0.0562908	115.034	11.3867	86.8772	4.11897	370.497	104.305	35.6181	11.9763	3.69682	17.0068	33.895	51.2326	0.45472	8.75785	0.704789	2.0355	3.8937	119.745	11.7576	0.0922595	18.8259	0.184128	13.585	0.768372	7.44699	35.7975	9.09931	81.2683	5.5349	24.6311	124.639	20.2228	40.1441
TCGA-E2-A1B1-01A	0.0982364	0.0140078	9.63392	6.65309	0.00731609	12.702	8.67696	3.23347	37.242	83.5052	18.5399	0.396515	240.833	89.7953	6.62305	0.0363802	77.2804	13.5757	110.581	4.87201	118.986	86.4995	44.8985	14.068	4.38303	20.1351	29.1709	40.1814	0.2358	3.87328	0.847983	0.976001	2.83407	99.5234	4.20462	0.0429359	15.931	0.079747	18.3762	0.232529	16.3634	43.2078	7.80107	103.845	8.93861	62.7156	94.2714	8.09574	81.9451
TCGA-A2-A04U-01A	0.0431503	0.0131821	9.47916	1.26078	0.00634448	10.2762	7.80893	3.91189	34.5334	41.6133	24.1635	0.262739	143.467	76.438	6.09138	0.0181345	51.2824	12.6691	128.282	3.84396	86.8529	75.3983	23.7803	12.9243	3.5061	22.029	30.3023	21.3669	0.205745	3.58366	0.915632	0.409743	3.0457	86.0949	1.41606	0.0275752	15.6124	0.122369	17.1547	1.14395	7.61982	45.88	4.89741	80.8047	17.2614	48.1319	186.731	6.89908	54.899
TCGA-A2-A0CQ-01A	0.0741383	0.0333789	24.0297	5.21202	0.0110468	25.8832	17.6141	4.68267	43.5783	69.6642	18.02	1.68371	150.424	83.1672	6.68792	0.0433383	72.2968	9.48584	82.0514	12.3138	63.0517	102.689	68.3181	18.3832	8.64149	18.4393	14.7103	26.5203	0.120912	2.95349	0.695352	1.10851	3.99054	110.358	5.88875	0.0724609	24.4926	0.104636	15.4792	0.921518	9.14067	33.5688	9.294	80.6612	14.0449	44.6259	97.5555	11.6641	71.0855
TCGA-AR-A250-01A	0.0721352	0.015352	25.033	3.24626	0.00833106	22.7558	8.93665	4.17187	39.2073	47.817	17.8763	1.01683	161.718	84.6271	5.32324	0.0220451	40.4313	9.50155	82.9778	7.56602	36.1582	69.3703	36.6359	18.1391	2.62832	18.8042	16.0264	29.3715	0.12787	2.64621	0.753641	0.880115	2.94303	106.222	2.48999	0.0478767	17.1172	0.122726	12.2122	1.11546	9.61789	33.5763	4.45579	69.8717	11.8379	44.0926	71.3202	14.6406	45.9963
TCGA-BH-A0C3-01A	0.339933	0.0638009	111.17	17.6523	0.0233058	36.8702	5.15392	6.27298	66.8369	137.786	28.292	1.88971	229.098	91.7797	9.79088	0.0393404	94.4013	10.662	91.0722	13.897	227.52	196.415	75.2448	29.5361	14.5828	18.8847	42.3984	78.1927	0.346328	6.67824	0.942322	2.21034	4.68904	692.284	5.5475	0.240989	61.9478	0.292948	25.9347	0.589142	48.9291	131.322	6.89343	113.885	13.8767	117.684	152.203	21.2128	159.081
TCGA-BH-A1F5-01A	0.0679498	0.0123101	21.8964	3.4836	0.00892496	20.5717	6.25512	3.59878	39.9792	46.431	16.2092	1.12987	141.249	83.9855	3.88456	0.0232611	49.281	9.85582	64.6852	4.69312	32.7057	84.8141	32.2493	16.0463	3.03465	17.5223	15.8484	33.6122	0.1603	3.32545	0.768601	1.19708	3.64409	132.328	2.38204	0.0434	15.3896	0.160638	13.9444	0.820779	8.48053	33.7438	4.4866	71.5153	9.74558	56.2137	63.7792	11.363	42.0982
TCGA-B6-A0RT-01A	0.368764	0.0191715	28.5791	10.9919	0.00693691	7.79902	8.33592	7.07883	38.9961	62.0461	14.7747	0.306066	140.808	66.5983	4.18577	0.0249629	45.3319	9.1301	112.878	6.1532	263.811	117.676	49.4088	7.52372	8.2177	19.1339	20.9846	104.68	0.371295	4.27521	0.824026	1.30077	5.68392	160.308	1.82437	0.0418758	22.7132	0.136229	22.7778	0.782808	51.698	82.3096	6.98774	87.1623	10.5277	30.8063	242.374	4.54637	147.04
TCGA-AC-A2FF-01A	0.06268	0.0254071	16.5634	3.92695	0.0114895	17.8067	3.68209	3.97958	54.1315	58.8957	15.4936	0.573676	143.637	73.8731	2.10865	0.0350474	68.2529	8.51338	57.6651	5.11275	102.844	118.736	27.7475	10.464	7.11748	16.9333	4.24677	54.4586	0.100604	1.59986	0.615365	1.85993	4.43457	105.255	4.08733	0.0589233	27.5936	0.0841229	10.6288	1.76732	11.6445	28.5359	9.06862	79.7204	12.4007	23.3768	104.775	11.2815	92.6584
TCGA-BH-A18K-01A	0.0618136	0.0131204	19.6021	3.22413	0.00809807	18.9191	10.7955	5.13338	33.6409	50.4695	16.7506	1.28634	119.407	69.644	4.25345	0.0232457	52.7562	5.94822	68.6461	8.61743	45.1636	94.198	43.9518	14.7839	2.44663	15.4201	13.959	31.6547	0.111566	3.04627	0.650358	0.89273	3.49129	100.171	1.77909	0.0637405	19.3764	0.0919772	13.866	0.785937	7.78516	33.9205	5.9915	75.1897	10.3618	39.9973	104.359	8.1573	50.1263
TCGA-BH-A0C7-01B	0.0182513	0.0025253	2.60063	0.541651	0.00151898	2.09548	2.17355	3.00929	11.5332	22.501	10.0731	0.0778189	108.678	62.7024	1.41522	0.0108124	34.3758	8.53695	116.587	1.67789	117.396	29.6913	15.8936	7.35993	0.297219	18.2201	5.82195	13.8141	0.0841061	1.3497	0.667208	0.336941	2.09627	6.20835	1.00641	0.00469225	3.41597	0.0152892	5.31672	0.888238	2.58655	12.1809	4.32619	33.4279	6.23226	17.7809	89.5743	1.94244	29.0635
TCGA-A2-A3XT-01A	0.172955	0.0344953	47.6543	6.68033	0.0152785	35.1258	13.3741	4.41323	28.9887	142.483	34.1841	1.59954	236.715	111.548	5.91637	0.127604	196.799	21.9091	82.6546	7.48045	119.357	138.238	72.6388	32.0014	12.5484	25.3689	23.5861	42.2916	0.355432	5.27888	0.892365	3.95598	5.1	73.9959	7.38191	0.0582676	33.5679	0.125237	14.7816	2.47542	26.6399	65.5992	16.7864	83.3629	44.1359	64.5996	53.5147	21.178	87.6516
TCGA-BH-A1EO-01A	0.117419	0.0162083	29.9937	5.74548	0.0133946	29.5425	17.1535	5.61616	60.6463	49.121	19.4177	1.51824	154.496	82.288	4.82354	0.0302048	70.4679	10.7818	86.7873	11.3009	66.1607	142.887	52.6251	18.3142	6.67901	20.0774	19.5817	25.2586	0.177723	3.57553	0.749668	1.39022	3.75497	207.394	3.67531	0.0959951	33.776	0.123877	15.8598	1.71228	12.1281	53.9623	8.74429	87.2476	16.5937	31.4867	94.0433	18.3035	57.4328
TCGA-A2-A0CP-01A	0.694464	0.0257424	156.012	12.691	0.0134777	25.618	7.33289	7.83471	28.6128	160.913	23.7564	3.03453	274.81	91.0824	4.25736	0.110188	208.798	12.4853	113.009	18.0987	235.965	174.664	68.5241	23.3812	10.6323	18.747	31.8583	39.1968	0.387164	7.48628	0.843707	3.09605	7.22139	183.182	10.0981	0.146434	40.2541	0.193605	14.376	0.365139	82.52	84.1817	15.1031	43.108	12.7894	46.5174	283.108	13.0477	188.101
TCGA-AR-A252-01A	0.306371	0.0201292	31.85	15.8779	0.00685891	5.99499	19.3106	7.95976	89.9566	88.0109	22.0271	0.595109	244.104	73.3992	1.63671	0.033353	110.404	16.0921	174.83	8.57852	690.673	96.5189	119.785	12.4123	2.84453	23.4208	47.8532	98.5794	0.763424	7.16207	1.12593	1.05426	3.29937	118.838	7.86173	0.0457957	20.2787	0.246338	19.7183	0.416936	45.4086	111.736	10.143	74.7468	17.4392	49.6366	631.53	2.68796	133.436
TCGA-AR-A256-01A	0.376474	0.0333548	107.947	15.8789	0.0101407	15.8223	23.1397	8.60533	55.4543	129.15	22.9048	1.71181	199.101	74.1957	3.63646	0.0684874	109.375	9.41454	83.1348	12.142	113.412	188.488	73.7906	17.4215	15.5692	16.8663	20.5762	52.6899	0.0879971	4.43566	0.699395	1.20955	6.88486	215.809	21.3001	0.0751435	42.4076	0.104079	14.9902	1.35017	43.4364	124.451	8.44627	96.6305	34.0227	40.077	311.805	8.96817	194.39
TCGA-AR-A1AP-01A	0.232072	0.0324056	39.8626	8.39241	0.0101476	24.8094	11.9696	7.12229	39.4709	61.8681	21.4621	1.41336	184.3	75.5663	2.5782	0.0348228	50.9279	9.68138	74.6624	12.0665	131.478	126.239	52.1142	16.4269	11.4438	18.5966	8.87393	53.0291	0.13195	3.12074	0.696604	2.16964	6.59277	265.18	4.2838	0.0889917	47.4295	0.124802	16.7269	1.2982	33.749	74.1713	9.42602	73.2556	20.7123	33.3817	195.335	13.7145	123.813
[truncated: 106 more rows]
[truncated: 150 more columns]
